# Supplementary material for: Construction of the coexpression network involved in the pathogenesis of thyroid eye disease via bioinformatics analysis
Source: Hum Genomics. 2022 Sep 8;16:38. doi: 10.1186/s40246-022-00412-0 (PMC9461120; doi:10.1186/s40246-022-00412-0)
Supplement: Supplementary file 1 — Additional file 1: Table S1 Results of the functional enrichment analysis of genes in differentially expressed genes (DEGs) as the output of cluster profiler analysis. [file 40246_2022_412_MOESM1_ESM.csv]

	ONTOLOGY	ID	Description	GeneRatio	BgRatio	pvalue	p.adjust	qvalue	geneID	Count
GO:0006888	BP	GO:0006888	endoplasmic reticulum to Golgi vesicle-mediated transport	74/3737	206/18866	4.50672099144453e-08	0.000287528799254161	0.000256218948155704	CTSC/SPTB/COG5/CTSZ/IER3IP1/ARCN1/COG1/PPP6C/DCTN5/RAB1A/CNIH2/COPA/TRAPPC1/WHAMM/SEC31A/PREB/CAPZA2/GOSR2/PROC/VTI1B/GOLGA2/COG2/RNF139/DCTN6/COG7/SAR1A/COPB2/SEC13/F2/STX17/COL7A1/ERGIC2/RANGRF/LMAN1/MAPK15/SCFD1/DYNLL1/TMED6/TFG/SEC22A/COG4/DCTN4/SEC23B/INS/SPTBN4/CNIH4/CUL3/SPTBN5/KLHL12/MIA3/TRAPPC2/USO1/CNIH1/SEC24B/VCP/SAR1B/ZW10/BCAP29/CREB3L2/YKT6/TMED2/GOLGB1/SEC23A/ACTR10/SEC23IP/SEC16…	74
GO:0048193	BP	GO:0048193	Golgi vesicle transport	116/3737	374/18866	1.35164677792241e-07	0.000304202531960037	0.000271077029387256	CTSC/NKD2/RER1/SPTB/NAPG/GGA1/GOLGA5/COG5/PICK1/CTSZ/IER3IP1/ARCN1/COG1/PPP6C/DCTN5/SNX2/ACSL3/EXOC5/EXOC4/RAB1A/GOLGA4/CNIH2/COPA/TRAPPC1/WHAMM/GOLGA7/WIPI1/SEC31A/PREB/CAPZA2/EXOC1/GOSR2/RAB14/PROC/VTI1B/RAB8A/GOLGA2/TBC1D14/AMN/COG2/RNF139/ARL1/DCTN6/RABEP1/COG7/SAR1A/COPB2/SEC13/F2/STX17/COL7A1/ERGIC2/RANGRF/LMAN1/MAPK15/SCFD1/LYPLA1/AP1G1/GOLPH3/GABARAPL2/MON2/ARFGEF2/DYNLL1/TMED6/TFG/SEC22A…	116
GO:0016052	BP	GO:0016052	carbohydrate catabolic process	71/3737	200/18866	1.43041942927917e-07	0.000304202531960037	0.000271077029387256	ALDH1A1/PGK1/ABHD10/GPI/GCK/SCARB2/FOXK1/GUSB/GSK3A/NUDT5/NUP43/NUP37/FUT8/LDHA/AKR1A1/MAN2B2/HEXB/HKDC1/FUT7/GK5/PGM2L1/DHDH/CALM1/SORD/CRYL1/MGAM/PGAM2/AOAH/PRKAA1/FUT10/PRKAG1/ARNT/SEC13/PPARA/NUP155/NUP88/NEU3/OGT/CTBS/NEU2/ENTPD5/TREH/DERA/PKLR/PHKG1/NEU4/INS/NUP133/DHTKD1/IDNK/NUP35/PHKB/PGK2/APP/GM2A/FUT5/MYOG/GLB1/CHIA/TPR/GUSBP3/ENOSF1/RPE/SLC25A12/NUP160/NUP54/SIRT6/NAGA/KHK/RB1CC1/GALK1	71
GO:1903829	BP	GO:1903829	positive regulation of cellular protein localization	106/3737	338/18866	2.53411995240481e-07	0.000404192132408567	0.000360178470077326	NKD2/RER1/CCT4/IPO5/NMT1/MGAT3/RAB11A/PARK7/PINX1/PARD6A/TERT/MFF/SH3GLB1/GSK3A/CHP1/STX3/STAC3/BCL2/UBE2J2/CCT5/GSK3B/ACSL3/GPR137B/HSPA1L/RNF31/EMD/TGFB1/TMEM30A/FLNA/TM9SF4/ROCK2/RIOK2/CARD10/MICALL2/TFRC/STK11/KIF20B/LEPROT/ZDHHC1/EGFR/BBC3/PRKACA/PRR5L/YWHAQ/KAT7/AP2B1/PRKAA1/TSG101/CNPY4/CCT6A/SAR1A/F2/TRIM8/ZDHHC2/LGALS3/RANGRF/CEP131/SLC5A3/NPEPPS/CIB1/YWHAG/RDX/DLG1/RBM22/CD2AP/MIEF1/YWH…	106
GO:0048207	BP	GO:0048207	vesicle targeting, rough ER to cis-Golgi	30/3737	66/18866	2.08171061656611e-06	0.0021781303530784	0.00194094737452177	CTSC/CTSZ/PPP6C/RAB1A/CNIH2/TRAPPC1/SEC31A/PREB/GOSR2/GOLGA2/SAR1A/SEC13/COL7A1/LMAN1/MAPK15/SCFD1/TFG/CUL3/KLHL12/TRAPPC2/USO1/CNIH1/SEC24B/SAR1B/TMED2/SEC23A/SEC23IP/SEC16A/NAPA/BET1	30
GO:0048208	BP	GO:0048208	COPII vesicle coating	30/3737	66/18866	2.08171061656611e-06	0.0021781303530784	0.00194094737452177	CTSC/CTSZ/PPP6C/RAB1A/CNIH2/TRAPPC1/SEC31A/PREB/GOSR2/GOLGA2/SAR1A/SEC13/COL7A1/LMAN1/MAPK15/SCFD1/TFG/CUL3/KLHL12/TRAPPC2/USO1/CNIH1/SEC24B/SAR1B/TMED2/SEC23A/SEC23IP/SEC16A/NAPA/BET1	30
GO:0090114	BP	GO:0090114	COPII-coated vesicle budding	32/3737	73/18866	2.55397455906494e-06	0.0021781303530784	0.00194094737452177	CTSC/CTSZ/PPP6C/RAB1A/CNIH2/TRAPPC1/SEC31A/PREB/GOSR2/GOLGA2/SAR1A/SEC13/COL7A1/LMAN1/MAPK15/SCFD1/TFG/SEC23B/CUL3/KLHL12/MIA3/TRAPPC2/USO1/CNIH1/SEC24B/SAR1B/TMED2/SEC23A/SEC23IP/SEC16A/NAPA/BET1	32
GO:1904951	BP	GO:1904951	positive regulation of establishment of protein localization	110/3737	370/18866	2.73119793489455e-06	0.0021781303530784	0.00194094737452177	ADAM9/CCT4/IPO5/NMT1/SOX4/GPI/GCK/UCN3/PDX1/TM7SF3/PARD6A/PTP4A3/DOC2B/MFF/SH3GLB1/GSK3A/NLGN2/CHP1/DRD2/CRH/BCL2/UBE2J2/CCT5/GSK3B/ACSL3/ACHE/IL13/HSPA1L/RNF31/EMD/TGFB1/PPP3CB/TMEM30A/FLNA/TM9SF4/GPR27/FGB/SRI/RIOK2/MICALL2/EXOC1/ADAM8/KIF20B/LEPROT/EGFR/NKX6-1/BBC3/PRKACA/PRR5L/YWHAQ/CFTR/ANG/PRKAA1/TSG101/CCT6A/TNFRSF4/SAR1A/ZDHHC2/IL6/CEP131/CASR/NPEPPS/GOLPH3/CIB1/YWHAG/RBM22/CD2AP/MIEF1/VP…	110
GO:0048194	BP	GO:0048194	Golgi vesicle budding	34/3737	81/18866	4.11584523140789e-06	0.00291767695293137	0.00259996258419111	CTSC/CTSZ/PPP6C/RAB1A/CNIH2/TRAPPC1/SEC31A/PREB/GOSR2/GOLGA2/SAR1A/SEC13/COL7A1/LMAN1/MAPK15/SCFD1/GOLPH3/TFG/SEC23B/CUL3/KLHL12/MIA3/TRAPPC2/USO1/CNIH1/SEC24B/PRKCI/SAR1B/TMED2/SEC23A/SEC23IP/SEC16A/NAPA/BET1	34
GO:0006903	BP	GO:0006903	vesicle targeting	38/3737	95/18866	4.63552234269135e-06	0.00295746325463708	0.0026354164392501	CTSC/TBC1D23/CTSZ/PPP6C/EXOC4/RAB1A/CNIH2/TRAPPC1/WIPI1/SEC31A/PREB/GOSR2/STARD3/LINC00869/GOLGA2/SAR1A/SEC13/COL7A1/LMAN1/MAPK15/SCFD1/TFG/CUL3/KLHL12/TRAPPC2/USO1/SNAP23/CNIH1/SEC24B/SAR1B/YKT6/TMED2/STARD3NL/SEC23A/SEC23IP/SEC16A/NAPA/BET1	38
GO:0032386	BP	GO:0032386	regulation of intracellular transport	105/3737	358/18866	8.78062740251415e-06	0.00444510435082575	0.0039610639496469	IPO5/NMT1/BAG4/TXN/PARK7/REEP2/MAP2K1/MFF/SH3GLB1/GSK3A/CHP1/BCL2/UBE2J2/GSK3B/HSPA1L/RNF31/EMD/TGFB1/RAB11B/CNIH2/TMEM30A/FLNA/TM9SF4/GRIPAP1/RIOK2/BRSK2/MYBPC3/MICALL2/ARFIP1/PREB/EHD1/STK11/PARL/ARV1/KIF20B/LEPROT/SCP2/BBC3/PRKACA/PRR5L/HAP1/YWHAQ/PRKAA1/TNNC1/RNF139/SAR1A/ZDHHC2/LMAN1/MAPK15/CEP131/SCFD1/NPEPPS/PPP1CC/CIB1/YWHAG/RDX/RBM22/ABCA2/CABP1/MIEF1/PCSK9/YWHAE/PTPN11/TP73/NUS1/TARDBP/…	105
GO:0051222	BP	GO:0051222	positive regulation of protein transport	104/3737	354/18866	8.93374252085835e-06	0.00444510435082575	0.0039610639496469	ADAM9/IPO5/NMT1/SOX4/GPI/GCK/UCN3/PDX1/TM7SF3/PARD6A/DOC2B/MFF/SH3GLB1/GSK3A/NLGN2/CHP1/DRD2/CRH/BCL2/UBE2J2/GSK3B/ACSL3/ACHE/IL13/HSPA1L/RNF31/EMD/TGFB1/PPP3CB/TMEM30A/FLNA/TM9SF4/GPR27/FGB/SRI/RIOK2/MICALL2/EXOC1/ADAM8/KIF20B/LEPROT/EGFR/NKX6-1/BBC3/PRKACA/PRR5L/YWHAQ/CFTR/ANG/PRKAA1/TSG101/TNFRSF4/SAR1A/ZDHHC2/IL6/CEP131/CASR/NPEPPS/GOLPH3/CIB1/YWHAG/RBM22/CD2AP/MIEF1/VPS35/YWHAE/FFAR1/TP73/BA…	104
GO:0006901	BP	GO:0006901	vesicle coating	30/3737	70/18866	9.05742265842237e-06	0.00444510435082575	0.0039610639496469	CTSC/CTSZ/PPP6C/RAB1A/CNIH2/TRAPPC1/SEC31A/PREB/GOSR2/GOLGA2/SAR1A/SEC13/COL7A1/LMAN1/MAPK15/SCFD1/TFG/CUL3/KLHL12/TRAPPC2/USO1/CNIH1/SEC24B/SAR1B/TMED2/SEC23A/SEC23IP/SEC16A/NAPA/BET1	30
GO:0048199	BP	GO:0048199	vesicle targeting, to, from or within Golgi	31/3737	74/18866	1.1328047813297e-05	0.00516235321777394	0.00460020949170055	CTSC/CTSZ/PPP6C/RAB1A/CNIH2/TRAPPC1/WIPI1/SEC31A/PREB/GOSR2/GOLGA2/SAR1A/SEC13/COL7A1/LMAN1/MAPK15/SCFD1/TFG/CUL3/KLHL12/TRAPPC2/USO1/CNIH1/SEC24B/SAR1B/TMED2/SEC23A/SEC23IP/SEC16A/NAPA/BET1	31
GO:0010498	BP	GO:0010498	proteasomal protein catabolic process	134/3737	483/18866	1.29564904575588e-05	0.00551082727461499	0.0049107371902649	NKD2/PSMD1/PSMB4/ANKIB1/DDI2/KCTD17/PSMA1/WWP1/PSMA3/PSMA4/BTRC/PARK7/JKAMP/DET1/PSMD5/UFL1/PSMB3/F8A1/FBXL20/GSK3A/PSMA2/UBE2J2/PPP2R5C/PSMD14/GSK3B/SPOP/PRKCG/TBL1XR1/MAPK9/POMT2/ENC1/CDC16/PSMB7/PSMC2/SPSB3/RNF126/PSME3/ERLIN1/FBXL5/SIRT2/BRSK2/DERL1/CCNF/PIAS1/ANAPC5/SKP1/FBXO44/SGTA/SENP1/UGGT1/PSMD6/RNF14/RNF122/CLOCK/PRKACA/ERLIN2/ANAPC10/UBE2K/RAD23B/GET4/RNF139/FBXL19/UBQLN2/UBE4A/FAF2/F…	134
GO:0016054	BP	GO:0016054	organic acid catabolic process	85/3737	282/18866	2.02756277194773e-05	0.0075798709454984	0.00675447665016282	QDPR/PEX2/ACOX1/HSD17B4/ABHD10/ETFA/NPL/HIBADH/NOS3/GNPDA2/BCAT1/ACAT1/CYP4F2/HADHB/GUSB/PCYOX1/CHP1/GCSH/MFSD2A/TGFB1/NOS1/AKR1A1/HEXB/ABHD16A/SORD/CRYL1/SCP2/HYAL3/ACAA2/CYP4F12/ACOXL/SARDH/CYP2W1/PCBD1/MAT1A/FTCD/PPARA/SLC27A4/PRODH2/IL4I1/LPIN1/ECI2/ALDH3A2/DLD/HADHA/ABHD1/ACADS/FABP1/HNMT/NOS2/PCCB/IDNK/ALDH4A1/DECR1/PEX7/OAT/THNSL2/UROC1/MCCC2/MTHFS/DDO/GUSBP3/ENOSF1/NUDT7/ETFDH/PEX13/MCEE/…	85
GO:0046395	BP	GO:0046395	carboxylic acid catabolic process	85/3737	282/18866	2.02756277194773e-05	0.0075798709454984	0.00675447665016282	QDPR/PEX2/ACOX1/HSD17B4/ABHD10/ETFA/NPL/HIBADH/NOS3/GNPDA2/BCAT1/ACAT1/CYP4F2/HADHB/GUSB/PCYOX1/CHP1/GCSH/MFSD2A/TGFB1/NOS1/AKR1A1/HEXB/ABHD16A/SORD/CRYL1/SCP2/HYAL3/ACAA2/CYP4F12/ACOXL/SARDH/CYP2W1/PCBD1/MAT1A/FTCD/PPARA/SLC27A4/PRODH2/IL4I1/LPIN1/ECI2/ALDH3A2/DLD/HADHA/ABHD1/ACADS/FABP1/HNMT/NOS2/PCCB/IDNK/ALDH4A1/DECR1/PEX7/OAT/THNSL2/UROC1/MCCC2/MTHFS/DDO/GUSBP3/ENOSF1/NUDT7/ETFDH/PEX13/MCEE/…	85
GO:0031331	BP	GO:0031331	positive regulation of cellular catabolic process	111/3737	390/18866	2.13852158336945e-05	0.0075798709454984	0.00675447665016282	CTSC/NKD2/ADAM9/ANKIB1/DAPK1/FGF21/PARK7/ROCK1/DET1/UFL1/NNT/APOA4/PLEKHN1/SH3GLB1/GSK3A/MAP3K7/MTDH/SNCA/GSK3B/MAPK9/AGBL4/PSMC2/FBXL5/ROCK2/NANOS3/SIRT2/PIAS1/RALB/SNX9/TRIM14/SGTA/ATG5/STK11/ADAM8/RNF14/PRR5L/PRKAA1/ARNT/RNF139/YTHDF2/YTHDF3/PPARA/SUPT5H/UBQLN2/TRIM8/TRIM21/IL6/GTPBP1/ENTPD5/CNOT1/RDX/MEX3D/GRSF1/PIK3CB/ABCA2/CNOT8/SMCR8/PCSK9/FABP1/VPS35/METTL3/BAG2/PSMD10/INS/TARDBP/TMEM59/U…	111
GO:0010821	BP	GO:0010821	regulation of mitochondrion organization	62/3737	191/18866	2.30713080844393e-05	0.00774710239888015	0.0069034977819422	NMT1/BAG4/PARK7/MPV17/MFF/SH3GLB1/GSK3A/BCL2/UBE2J2/GSK3B/FAM162A/HSPA1L/RNF31/ZNF205/USP30/MICALL2/TMEM135/DDHD2/TFRC/PARL/LEPROT/BBC3/YWHAQ/ACAA2/HRK/HIGD1A/PRKAA1/FNIP1/TNFSF10/LMAN1/RNF41/NPEPPS/GOLPH3/TMEM102/YWHAG/DDHD1/MIEF1/VPS35/YWHAE/BCL2L2/LMNA/TP73/PSMD10/VDAC1/UBE2L3/SFN/PPIF/UBE2D3/FXN/MAPK8/TFDP2/GBA/TREM2/RHOT2/BNIP3L/DNM1L/OPA1/PLSCR3/ZDHHC6/DHODH/STAT2/TRIAP1	62
GO:0000209	BP	GO:0000209	protein polyubiquitination	98/3737	340/18866	3.69138287966291e-05	0.0117755113861247	0.0104932415437155	PSMD1/PSMB4/ANKIB1/PSMA1/WWP1/UBE2E3/PSMA3/PSMA4/BTRC/HECTD1/PSMD5/PPIL2/TRIM36/PSMB3/FBXO10/UBE2N/FBXL20/BCL2/PARP10/PSMA2/UBE2J2/PSMD14/SPOP/RNF31/CDC16/PSMB7/PSMC2/UBE2F/RNF126/PSME3/FBXL5/RNF6/UBE2Q1/CCNF/ANAPC5/SKP1/TRIM14/FBXO44/RNF146/PSMD6/RNF14/ANAPC10/UBE2K/RNF115/ZFP91/UBE3A/UBE3B/UBE2R2/TRIP12/FBXL19/TRIM21/UBE4A/RNF114/FBXW11/RNF41/NPEPPS/SKP2/FBXW9/UBE2A/FBXW5/RNF135/FBXL4/RBBP6/FBX…	98
GO:0044282	BP	GO:0044282	small molecule catabolic process	124/3737	452/18866	4.6512592968869e-05	0.0141309687210183	0.0125922062468602	QDPR/PEX2/ALDH1A1/ACOX1/HSD17B4/PGK1/NT5C1A/ABHD10/GPI/ETFA/GCK/OCRL/NPL/HIBADH/NOS3/ENTPD2/GNPDA2/PARK7/BCAT1/ACAT1/CYP4F2/HADHB/FOXK1/GUSB/PCYOX1/GSK3A/CHP1/GCSH/NUDT5/UPB1/FUT8/MFSD2A/TGFB1/NOS1/AKR1A1/HEXB/INPP5J/FUT7/ABHD16A/GK5/PGM2L1/NUDT3/DHDH/SORD/CRYL1/SCP2/HYAL3/PGAM2/ACAA2/CYP4F12/ACOXL/FUT10/SARDH/CYP2W1/PCBD1/MAT1A/FTCD/PPARA/SLC27A4/PRODH2/IL4I1/LPIN1/ECI2/ALDH3A2/DLD/ENTPD5/HADHA/…	124
GO:0009896	BP	GO:0009896	positive regulation of catabolic process	124/3737	454/18866	5.75078622877538e-05	0.0166772800634486	0.0148612423069932	CTSC/NKD2/ADAM9/ANKIB1/WWP1/DAPK1/FGF21/PARK7/ROCK1/DET1/UFL1/NNT/CSNK2A1/GGA1/APOA4/PLEKHN1/SH3GLB1/GSK3A/APC2/MAP3K7/MTDH/SNCA/GSK3B/MAPK9/AGBL4/PSMC2/FBXL5/ROCK2/NANOS3/SIRT2/EGLN2/NDFIP1/PIAS1/RALB/SNX9/TRIM14/SGTA/ATG5/STK11/ADAM8/RNF14/PRR5L/PRKAA1/ARNT/RNF139/YTHDF2/YTHDF3/PPARA/SUPT5H/UBQLN2/TRIM8/TRIM21/IL6/IDE/GTPBP1/RNF41/ENTPD5/CNOT1/RDX/MEX3D/GRSF1/PIK3CB/ABCA2/CNOT8/SMCR8/CUL4B/PCSK…	124
GO:0060218	BP	GO:0060218	hematopoietic stem cell differentiation	33/3737	87/18866	6.78747049346735e-05	0.0185156996541648	0.0164994710166877	PSMD1/PSMB4/PSMA1/PSMA3/PSMA4/PSMD5/UFL1/PSMB3/XRCC5/TAL1/PSMA2/PSMD14/PSMB7/PSMC2/GATA1/PSME3/PSMD6/OSM/YTHDF2/PSMD12/TP73/METTL3/PSMD10/ERCC2/LDB1/SETD1A/CHD2/HSPA9/HOXB4/GATA2/TCF12/PSME1/ITCH	33
GO:0006487	BP	GO:0006487	protein N-linked glycosylation	29/3737	73/18866	6.96515347492093e-05	0.0185156996541648	0.0164994710166877	ALG8/ALG9/MGAT3/ALG14/FUT8/MGAT5B/RPN2/DAD1/UGGT1/DDOST/GAL3ST1/ALG5/LMAN1/B4GALT1/ENTPD5/B4GALNT2/MVD/TMEM165/NUS1/DPAGT1/ASGR1/STT3A/MAN1C1/SRD5A3/ASGR2/GFPT2/ALG13/ALG10/GFPT1	29
GO:0090316	BP	GO:0090316	positive regulation of intracellular protein transport	58/3737	182/18866	7.45297592195897e-05	0.018524031344819	0.0165068954452017	IPO5/NMT1/MFF/SH3GLB1/GSK3A/CHP1/BCL2/UBE2J2/GSK3B/HSPA1L/RNF31/EMD/TGFB1/TMEM30A/FLNA/TM9SF4/RIOK2/MICALL2/KIF20B/LEPROT/BBC3/PRKACA/PRR5L/YWHAQ/PRKAA1/SAR1A/ZDHHC2/CEP131/NPEPPS/CIB1/YWHAG/RBM22/MIEF1/YWHAE/TP73/TARDBP/UBE2L3/UBR5/SHH/RAB29/SFN/ZIC1/CTDSPL2/CDK5R1/UBE2D3/TPR/MAPK8/TFDP2/B3GAT3/TCF7L2/SAR1B/GTSE1/PLK3/SEC16A/PPM1A/RUFY3/C2CD5/HPCA	58
GO:1901990	BP	GO:1901990	regulation of mitotic cell cycle phase transition	122/3737	448/18866	7.54897829099207e-05	0.018524031344819	0.0165068954452017	PSMD1/PSMB4/SOX4/PSMA1/CEP76/PSMA3/PSMA4/TOPBP1/RAB11A/BTRC/PINX1/PCBP4/PSMD5/PSMB3/TERT/OFD1/BCL2/PSMA2/NBN/PSMD14/ZNF655/RAD17/CDC16/PSMB7/PSMC2/PSME3/AKAP9/CDKN2B/MIIP/NEK6/CDKN2A/NAE1/RIOK2/SIRT2/ANAPC5/SKP1/CDKN2D/BRD7/CDKN2C/EGFR/PSMD6/PRKACA/ANAPC10/CETN2/CNOT2/ODF2/PAFAH1B1/RAD21/ZNF207/NEUROG1/CDK4/TM4SF5/CEP131/SSNA1/YWHAG/MAPRE1/CNOT1/BUB3/RDX/INO80/PLK5/ANKRD17/DYNLL1/CNOT8/CUL4B/MDM4…	122
GO:0042176	BP	GO:0042176	regulation of protein catabolic process	110/3737	397/18866	7.86808934828993e-05	0.0185920037192925	0.0165674661092062	CTSC/NKD2/ADAM9/PSMD1/ANKIB1/WWP1/MGAT3/BTRC/PARK7/ROCK1/DET1/UFL1/CSNK2A1/F8A1/GGA1/FBXL20/BANP/GSK3A/APC2/SNCA/PSMD14/GSK3B/PRKCG/MAPK9/AGBL4/MYCBP2/PSMC2/PSME3/AZIN1/AGAP2/FBXL5/FLNA/NRG1/SIRT2/BRSK2/EGLN2/PLEKHG5/NDFIP1/PIAS1/SNX9/SGTA/SENP1/ADAM8/EGFR/RNF14/PRKACA/UBE2K/RAD23B/FMN2/LATS1/UBE3A/RNF139/UBQLN2/ZDHHC2/IDE/OGT/RNF41/GABARAPL2/RDX/ABCA2/CUL4B/PCSK9/MDM4/VPS35/USP25/NOS2/BAG2/PSMD1…	110
GO:0061014	BP	GO:0061014	positive regulation of mRNA catabolic process	22/3737	50/18866	8.59049974223857e-05	0.0187285757971059	0.0166891664544083	ROCK1/PLEKHN1/ROCK2/NANOS3/PRR5L/YTHDF2/YTHDF3/GTPBP1/CNOT1/MEX3D/CNOT8/METTL3/TARDBP/PNPT1/NANOS2/ZC3HAV1/BTG2/CNOT7/FTO/DND1/CPEB3/ZFP36L2	22
GO:0010506	BP	GO:0010506	regulation of autophagy	98/3737	347/18866	8.69762488620272e-05	0.0187285757971059	0.0166891664544083	SNX5/DRAM2/IL10RA/IFI16/MCL1/KIF25/DAPK1/PARK7/ROCK1/UFL1/LZTS1/FOXK1/ATP6V1A/SH3GLB1/GSK3A/MAP3K7/BCL2/MTDH/SNCA/GSK3B/FEZ2/GPR137B/EXOC4/USP30/SIRT2/RALB/TRIM14/EXOC1/ATG5/STK11/USP33/PARL/CISD2/PRKACA/RAB8A/GOLGA2/TBC1D14/PRKAA1/PRKAG1/SNX6/RRAGA/ZMPSTE24/ATP6V1G1/SUPT5H/UBQLN2/TRIM8/TRIM21/MAPK15/SCFD1/RNF41/TAB2/HERC1/PIK3CB/SMCR8/VPS35/ATP6V1H/ATP6V0B/VDAC1/EEF1A2/RASIP1/TMEM59/UBQLN1/RAB5A…	98
GO:0090277	BP	GO:0090277	positive regulation of peptide hormone secretion	36/3737	99/18866	9.07875348994203e-05	0.0187285757971059	0.0166891664544083	SOX4/GCK/UCN3/PDX1/TM7SF3/DOC2B/NLGN2/DRD2/CRH/KISS1/PPP3CB/GPR27/RASL10B/FGB/SRI/EGFR/NKX6-1/CFTR/APLN/GHRHR/CASR/TFR2/FFAR1/UCN/BAIAP3/SIRT3/INS/TARDBP/TRPM4/TCF7L2/ADCY8/GLUD1/GPR68/OXCT1/MPC2/GIPR	36
GO:0048863	BP	GO:0048863	stem cell differentiation	78/3737	264/18866	9.10009168824895e-05	0.0187285757971059	0.0166891664544083	PSMD1/PSMB4/PSMA1/NKX2-5/PSMA3/PSMA4/PDX1/GDNF/PWP1/SEMA4C/PSMD5/UFL1/SEMA6B/PSMB3/GBX2/ASCL1/XRCC5/TAL1/SEMA7A/SEMA3F/PSMA2/PSMD14/SOX21/PSMB7/PSMC2/GATA1/PSME3/NRG1/TEAD2/PSMD6/POU6F2/SEMA3B/LTBP3/OSM/METTL5/MYOCD/YTHDF2/PHACTR4/SIX3/SEMA6C/RBPJ/PSMD12/TP73/TBX1/METTL3/PSMD10/RUNX2/FOXO4/SHH/ERCC2/HES5/JAG1/LDB1/KLHL12/SETD1A/TBX2/FOXC2/CHD2/HSPA9/SETD2/ALX1/HOXB4/FAM172A/HAND2/BMPR1A/TRIM6/GAT…	78
GO:0044242	BP	GO:0044242	cellular lipid catabolic process	71/3737	236/18866	9.97637158468513e-05	0.019890390846966	0.017724468068712	PEX2/ACOX1/HSD17B4/ETFA/FUCA1/FGF21/IDH1/ASAH1/ACAT1/CYP4F2/GPCPD1/HADHB/APOA4/PNPLA5/ASAH2B/MFSD2A/GDE1/HEXB/SIRT2/DDHD2/ABHD16A/SCP2/AOAH/ACAA2/CYP4F12/ACOXL/PLA2G4A/PLA2G4F/CYP2W1/PPT1/FABP2/PPARA/SLC27A4/NEU3/LPIN1/ECI2/ALDH3A2/NEU2/ABHD16B/HADHA/ABHD1/ACADS/FABP1/GALC/NEU4/PCCB/PLCG1/APOC2/DECR1/PEX7/PLA2G5/GM2A/DAGLA/NUDT7/PDXDC1/ETFDH/PEX13/MCEE/ABCD2/GBA/CRABP1/SRD5A3/SMPD3/TYSND1/FABP3/N…	71
GO:1903522	BP	GO:1903522	regulation of blood circulation	87/3737	303/18866	0.000113402873624832	0.0219245555674676	0.0195371266490501	ADRA1D/DES/NKX2-5/P2RX4/NOS3/CACNA1G/AGER/DMPK/HRH2/GSK3A/DRD2/CHGA/KCNIP3/RNF207/RNLS/NOS1/AKAP9/NPPC/SMTNL2/FLNA/FGB/SRI/CACNA1C/AHCYL1/KCNJ4/TNNT2/SCN2B/CALM1/EGFR/ADRA2C/PRKACA/ADRA1B/ATP2B1/APLN/ASB3/CACNA1S/ZMPSTE24/NUP155/MYH7/CACNA1H/AVPR1A/HRC/KCNH6/RANGRF/GJD3/CAMK2D/CASR/CACNA1F/GNAO1/DLG1/CACNG5/ATP1A3/NPPA/CACNG1/YWHAE/UCN/SPTBN4/PTGER2/MYH6/PTAFR/SUMO1/TRPM4/CACNG8/TBX2/KCNE4/ADORA1…	87
GO:0007031	BP	GO:0007031	peroxisome organization	31/3737	83/18866	0.000155112983589699	0.0263514596623963	0.0234819722218449	PEX2/PEX3/ACOX1/HSD17B4/IDH1/MPV17/MFF/ZFAND6/PEX1/TMEM135/SCP2/IDE/ECI2/AGPS/GNPAT/NOS2/BAAT/PEX7/UBE2D3/DDO/NUDT7/PEX13/PEX11G/ABCD2/TYSND1/USP9X/PHYH/PAOX/DNM1L/MLYCD/UBE2D1	31
GO:0051604	BP	GO:0051604	protein maturation	84/3737	293/18866	0.000155804350339247	0.0263514596623963	0.0234819722218449	NKD2/DDI2/PGK1/SOX4/COMP/IFI16/CAST/NAA35/SERPINF2/F12/PITRM1/IHH/TNP1/CTSZ/GCSH/PLGRKT/KLK13/BIRC7/PRDX4/HGFAC/NDUFAB1/ISCA2/MMS19/PCSK6/FGB/IL1R2/DHCR24/LGMN/CTSL/ADAM8/PCSK5/APH1A/LIPT1/SERPINE1/FSHB/PRKACA/LPCAT3/KLK2/NGF/CCBE1/NAA20/TSPAN32/DOHH/METAP2/RNF139/ZMPSTE24/PCSK4/PMPCB/KLK1/OGT/SEC11A/PIK3C3/TFR2/DHH/NFU1/PCSK9/CLN5/ASPRV1/BAG2/DUOXA2/SHH/SPCS1/TMEM59/ADAMTS13/SPCS2/MYRF/ATP6AP2/F…	84
GO:0018105	BP	GO:0018105	peptidyl-serine phosphorylation	88/3737	310/18866	0.000160206015229241	0.0263514596623963	0.0234819722218449	BAG4/TXN/PWP1/PARK7/ROCK1/CSNK2A1/DMPK/GSK3A/BCL2/SNCA/GSK3B/PRKCG/MAPK9/TGFB1/SH2D3C/NOS1/AKAP9/NEK6/ROCK2/PAK2/INPP5J/BRSK2/PKN3/GGNBP2/MAST2/TFRC/IKBKB/CREBL2/EGFR/PRKACA/STK32C/OSM/NGF/PRKAA1/FNIP1/LATS1/CSNK1G2/MAPKAPK5/HRC/IL6/CAMK2D/PDGFB/PKN2/NLK/RIPK1/VRK2/MAPK12/TLK1/UCN/PRKD2/SPTBN4/PKN1/TSSK6/DYRK1B/EPO/APP/UHMK1/CLK1/SBK1/CAB39/CDK5R1/PIK3CA/RPS6KB1/CSNK1G3/ATR/TSSK2/IL11/PRKCI/DYRK1…	88
GO:0033555	BP	GO:0033555	multicellular organismal response to stress	29/3737	76/18866	0.000161965105678487	0.0263514596623963	0.0234819722218449	MDK/P2RX4/FBXL20/KIAA0319/CRH/BCL2/P2RX2/PRKCG/ASIC4/SLC6A2/NOS1/CAPN2/MAPK8IP2/DPP4/LPAR5/NEUROD2/SCN9A/PPP3CA/UCN/VDAC1/VDAC3/DRD4/HTR1A/CACNA1B/PTEN/DBH/P2RX3/LYPD1/CALCA	29
GO:0009952	BP	GO:0009952	anterior/posterior pattern specification	66/3737	219/18866	0.00016248417440948	0.0263514596623963	0.0234819722218449	ACVR2A/FOXB1/HOXA3/GBX2/SMAD2/HEYL/HES7/HOXB9/AXIN2/PCSK6/BARX1/HOXD9/TCAP/PCGF2/TCF15/FOXA2/FEZF2/LEF1/HOXA6/PCSK5/YY1/HOXA11/HOXB3/HES4/FUZ/NEUROG1/LHX1/PLXNA2/HOXB5/SIX3/GRSF1/RBPJ/HOXD13/HOXD3/TBX1/CDX1/FRS2/CDX2/SHH/WNT2B/HES5/CRB2/HES2/ABI1/ATP6AP2/HOXC5/FOXC2/NKD1/FOXH1/TBX6/DLL3/TSHZ1/BPTF/ALX1/HOXB4/BTG2/TMED2/BMPR1A/NRARP/DLL1/CER1/GATA4/ALDH1A2/KAT2A/CDX4/MESP1	66
GO:1903311	BP	GO:1903311	regulation of mRNA metabolic process	96/3737	344/18866	0.000164068979766239	0.0263514596623963	0.0234819722218449	PSMD1/PSMB4/PSMA1/RBM3/PSMA3/PTBP3/PSMA4/GDNF/RNASEL/ROCK1/PCBP4/JMJD6/PSMD5/SRSF8/MBNL3/PSMB3/HNRNPK/PLEKHN1/SLC11A1/MYOD1/PSMA2/PSMD14/CELF3/PSMB7/SRSF6/CELF4/PSMC2/AXIN2/PSME3/ROCK2/NANOS3/RBFOX3/SRSF4/AHCYL1/RBM15B/PSMD6/FXR2/PRR5L/SON/CSDC2/C1QBP/WTAP/YTHDF2/FASTKD3/YTHDF3/CPSF7/SUPT5H/GTPBP1/ZC3H14/SLC39A5/FUS/CNOT1/MEX3D/SAFB/CNOT8/ANGEL2/PSMD12/METTL3/PSMD10/CDK11A/TARDBP/SERBP1/MBNL1/RBM…	96
GO:0016050	BP	GO:0016050	vesicle organization	95/3737	340/18866	0.000168676570504043	0.0263514596623963	0.0234819722218449	CTSC/NKD2/F2RL3/RAB11A/SCARB2/DOC2B/TMCC1/CTSZ/STX3/BCL2/VTA1/SNX19/SNCA/GRIK5/PPP6C/DLG4/STAM2/RAB1A/CNIH2/PDCD6IP/TRAPPC1/SEC31A/CLCN3/PREB/CPLX2/GOSR2/TSNARE1/RAB14/VTI1B/RAB8A/GOLGA2/SRPX/VAMP4/PAFAH1B1/PRRT2/STAM/VPS37C/RAB3A/TSG101/VPS36/CCDC136/UNC13A/SAR1A/SEC13/HOOK3/ZDHHC2/STX17/COL7A1/LMAN1/MAPK15/SCFD1/CHMP2B/BLOC1S3/AP1G1/PIK3C3/GOLPH3/STX8/ARFGEF2/CD2AP/TFG/IST1/BAIAP3/SEC23B/SYNJ1/…	95
GO:1901136	BP	GO:1901136	carbohydrate derivative catabolic process	60/3737	195/18866	0.00016934323607496	0.0263514596623963	0.0234819722218449	NT5C1A/ABHD10/NPL/FUCA1/GNPDA2/ACAT1/GUSB/GSK3A/CHP1/UPB1/PGLYRP1/ACAN/GPC2/TGFB1/MBD4/BGN/PGLYRP2/CELA1/HEXB/FBXO44/CTSL/NUDT3/FUCA2/HYAL3/DUT/AOAH/CSPG4/NEU3/ACOT7/CTBS/BCAN/NEU2/MMP12/APOBEC2/DERA/UPP1/APOBEC3G/GNS/GALC/NEU4/FBXO2/GM2A/GLB1/CHIA/GUSBP3/LYG2/NUDT7/PDE5A/PDE4A/GBA/TYMP/HINT1/CD44/NGLY1/AGRN/EDEM3/NAGA/GPD1L/NTHL1/MLYCD	60
GO:0046827	BP	GO:0046827	positive regulation of protein export from nucleus	12/3737	21/18866	0.000174568078628505	0.0265177224202347	0.0236301301421692	GSK3B/EMD/RIOK2/PRKACA/RBM22/YWHAE/SFN/CTDSPL2/TPR/TCF7L2/GTSE1/PPM1A	12
GO:0030072	BP	GO:0030072	peptide hormone secretion	75/3737	257/18866	0.000187895235631695	0.0272905483446741	0.0243188007935299	SOX4/GCK/UCN3/PDX1/TM7SF3/PARK7/FFAR3/DOC2B/PICK1/NLGN2/DRD2/CRH/SNX19/SMAD2/CHGA/KISS1/RAB1A/RAB11B/PPP3CB/GPR27/RASL10B/UBE2Q1/FGB/SRI/CACNA1C/BRSK2/VGF/FOXA2/EGFR/NKX6-1/CLOCK/ADRA2C/HNF4A/CFTR/CACNA1A/APLN/DPP4/CRHR1/GHRHR/RAP1A/IL6/SSTR5/CASR/TFR2/PPP3CA/JAGN1/ABCC8/FFAR1/PTPN11/NOS2/UCN/BAIAP3/SIRT3/INS/TARDBP/MTNR1B/FFAR2/TRPM4/MYO5A/CYB5R4/IL1RN/TCF7L2/KCNC2/ADCY8/HMGN3/SMPD3/EXOC3L1/GLUD…	75
GO:1902036	BP	GO:1902036	regulation of hematopoietic stem cell differentiation	28/3737	73/18866	0.000188210678239132	0.0272905483446741	0.0243188007935299	PSMD1/PSMB4/PSMA1/PSMA3/PSMA4/PSMD5/PSMB3/TAL1/PSMA2/PSMD14/PSMB7/PSMC2/GATA1/PSME3/PSMD6/OSM/YTHDF2/PSMD12/TP73/METTL3/PSMD10/LDB1/SETD1A/HSPA9/GATA2/TCF12/PSME1/ITCH	28
GO:0035270	BP	GO:0035270	endocrine system development	42/3737	125/18866	0.000195031768694404	0.0275667980488213	0.024564968860202	SOX4/NKX2-5/PITX1/MDK/PDX1/MAP2K1/HOXA3/ASCL1/GSK3A/DRD2/CRH/SMAD2/GSK3B/NKX6-2/FOXA2/SOX3/NKX6-1/CLOCK/HNF4A/HOXB3/GHRHR/IL6/FOXE1/SIX3/RBPJ/SLC6A3/HOXD3/TBX1/ONECUT2/NEUROG3/SOX2/SHH/IL6R/PROP1/BMPR1A/GATA2/DLL1/FSTL3/PAX4/GIPR/ALDH1A2/NKX2-1	42
GO:0002244	BP	GO:0002244	hematopoietic progenitor cell differentiation	54/3737	172/18866	0.00019875747809495	0.0275667980488213	0.024564968860202	PSMD1/PSMB4/SOX4/PSMA1/PSMA3/PSMA4/PSMD5/UFL1/PSMB3/TMEM190/XRCC5/TAL1/BCL2/PSMA2/PSMD14/PSMB7/TGFB1/PSMC2/GATA1/PSME3/EML1/ACP6/ARMC6/PSMD6/OSM/HOXB3/FNIP1/YTHDF2/ZBTB1/PSMD12/TP73/METTL3/PSMD10/DHTKD1/SHH/ERCC2/HES5/LDB1/SETD1A/TNFRSF13B/FLT4/CHD2/HSPA9/C12orf29/HOXB4/SBDS/TMEM91/SMPD3/GATA2/TCF12/PSME1/FSTL3/ITCH/WDR7	54
GO:0043687	BP	GO:0043687	post-translational protein modification	100/3737	363/18866	0.000204214947132236	0.0276929475786061	0.0246773815990845	PSMD1/PSMB4/ASB2/PSMA1/PSMA3/PSMA4/RAB11A/COPS4/BTRC/TMEM132A/PSMD5/PSMB3/FBXO10/FEM1B/FBXL20/PSMA2/UCHL3/PSMD14/AGBL4/DCAF10/PSMB7/CDH2/PSMC2/RAB1A/SPSB3/RAB11B/UBE2F/KLHL25/PSME3/FBXL5/NAE1/SUMF2/CCNF/SKP1/ASB13/FBXO44/ATG5/VGF/DSCC1/WSB2/FUCA2/COPS2/PSMD6/DCAF16/KCTD6/PROC/RAB8A/WDR5/ASB3/RAB3A/FBXL19/ASB10/HRC/IL6/NOTUM/FBXW11/SKP2/FBXW9/CP/ATG12/FBXW5/ABCA2/COPS5/FBXL4/CUL4B/ANO8/PCSK9/FBXL1…	100
GO:0021700	BP	GO:0021700	developmental maturation	82/3737	287/18866	0.000209155719203789	0.0276929475786061	0.0246773815990845	AKR1B1/XYLT1/NFASC/NFATC4/SHANK1/PTBP3/C1QL1/NRXN1/ARHGEF15/PDE3A/FEM1B/ASCL1/IHH/PICK1/TAL1/BCL2/ARCN1/SNX19/VSX1/LGI4/DLG4/NPPC/LYL1/HBZ/SIRT2/NKX6-1/PRKACA/CFTR/FLVCR1/ANG/FAM210B/RAB3A/YTHDF2/EPHA8/UNC13A/PCSK4/GHRHR/ZDHHC2/BFSP2/BLOC1S3/PAEP/AP1G1/NEUROD2/BCAN/SIX3/DLD/ANKRD17/ACTL6B/RBPJ/KDM1A/CLN5/IGSF21/BAIAP3/RUNX2/SPTBN4/CDKN1A/EPO/GRIN1/ERCC2/HES5/APP/MBTPS2/CDK5R1/MYO5A/TBX6/ANO6/PHOS…	82
GO:0050804	BP	GO:0050804	modulation of chemical synaptic transmission	121/3737	454/18866	0.000212688782343526	0.0276929475786061	0.0246773815990845	SORCS2/NFATC4/SHANK1/GIT1/RAB11A/GDNF/SYNGAP1/CHRNB2/HCRT/AGER/NRXN1/PPFIA3/BEGAIN/CYFIP1/DMPK/LZTS1/HRH2/PICK1/FBXL20/NLGN2/STX3/DRD2/CRH/ITPKA/SNCA/GRIK5/GSK3B/ACHE/PRKCG/KISS1/DLG4/CHRNA5/CELF4/CDH2/CA7/PPP3CB/CNIH2/AKAP9/RIN1/PXK/PLEKHG5/GRM4/LGMN/CPLX2/VGF/APBA1/NSMF/EGFR/PRKACA/BAIAP2/ADCY1/HAP1/RAB8A/DLGAP2/MAPK8IP2/CACNA1A/NGF/PRRT2/GRM5/RAB3A/IGSF9B/DLGAP3/UNC13A/ATAD1/RAP1B/CRTC1/ZDHHC2…	121
GO:0043161	BP	GO:0043161	proteasome-mediated ubiquitin-dependent protein catabolic process	114/3737	424/18866	0.000220946912352871	0.027731849395527	0.0247120472834914	NKD2/PSMD1/PSMB4/ANKIB1/KCTD17/PSMA1/WWP1/PSMA3/PSMA4/BTRC/PARK7/JKAMP/DET1/PSMD5/UFL1/PSMB3/FBXL20/GSK3A/PSMA2/UBE2J2/PPP2R5C/PSMD14/GSK3B/SPOP/TBL1XR1/MAPK9/CDC16/PSMB7/PSMC2/SPSB3/RNF126/PSME3/ERLIN1/FBXL5/SIRT2/DERL1/CCNF/PIAS1/ANAPC5/SKP1/FBXO44/SGTA/SENP1/PSMD6/RNF14/RNF122/CLOCK/ERLIN2/ANAPC10/UBE2K/RAD23B/FBXL19/UBQLN2/UBE4A/FAF2/FBXW11/UBXN4/CCDC47/OGT/SKP2/BUB3/UBE2A/KCTD5/FBXW5/CD2AP/F…	114
GO:2000736	BP	GO:2000736	regulation of stem cell differentiation	40/3737	118/18866	0.000221680927769886	0.027731849395527	0.0247120472834914	PSMD1/PSMB4/PSMA1/NKX2-5/PSMA3/PSMA4/GDNF/PWP1/PSMD5/PSMB3/TAL1/PSMA2/PSMD14/PSMB7/PSMC2/GATA1/PSME3/TEAD2/PSMD6/LTBP3/OSM/YTHDF2/PSMD12/TP73/METTL3/PSMD10/HES5/JAG1/LDB1/SETD1A/HSPA9/HOXB4/TRIM6/GATA2/TCF12/PSME1/ITCH/GATA4/BMP7/ZFP36L2	40
GO:0042752	BP	GO:0042752	regulation of circadian rhythm	41/3737	122/18866	0.000229822822580198	0.0281841826236011	0.0251151246246609	BTRC/CHRNB2/USP2/MAGED1/DRD2/CRH/GSK3B/PRKCG/MAPK9/SRRD/ROCK2/CSF2/CLOCK/ADCY1/HNF4A/PRKAA1/UBE3A/PPARA/GHRHR/CRTC1/FBXW11/PPP1CC/CIPC/GNAQ/TARDBP/DRD4/MTNR1B/FBXL3/RBM4/MAPK8/ADORA1/SOX14/NR1H3/PSPC1/USP9X/NR1D2/SIK1/PHLPP1/PER3/NKX2-1/NR2F6	41
GO:0099177	BP	GO:0099177	regulation of trans-synaptic signaling	121/3737	455/18866	0.000234131924616122	0.0281841826236011	0.0251151246246609	SORCS2/NFATC4/SHANK1/GIT1/RAB11A/GDNF/SYNGAP1/CHRNB2/HCRT/AGER/NRXN1/PPFIA3/BEGAIN/CYFIP1/DMPK/LZTS1/HRH2/PICK1/FBXL20/NLGN2/STX3/DRD2/CRH/ITPKA/SNCA/GRIK5/GSK3B/ACHE/PRKCG/KISS1/DLG4/CHRNA5/CELF4/CDH2/CA7/PPP3CB/CNIH2/AKAP9/RIN1/PXK/PLEKHG5/GRM4/LGMN/CPLX2/VGF/APBA1/NSMF/EGFR/PRKACA/BAIAP2/ADCY1/HAP1/RAB8A/DLGAP2/MAPK8IP2/CACNA1A/NGF/PRRT2/GRM5/RAB3A/IGSF9B/DLGAP3/UNC13A/ATAD1/RAP1B/CRTC1/ZDHHC2…	121
GO:0035418	BP	GO:0035418	protein localization to synapse	31/3737	85/18866	0.000255358322339558	0.0301701128986367	0.0268848011492389	SHANK1/RAB11A/NRXN1/NLGN2/STX3/DLG4/GRIP2/CNIH2/GRIPAP1/MAPK8IP3/NRXN2/BAIAP2/RAB8A/ZDHHC2/RAP1A/TERF2/DLG1/CACNG5/VPS35/GRIN1/CACNG8/CLSTN3/ZDHHC3/HSPB1/NPHS1/SYNJ2BP/KIF5C/GRIN2C/STX7/CACNG2/CACNG4	31
GO:0016236	BP	GO:0016236	macroautophagy	87/3737	310/18866	0.000264202916814686	0.0303951994911218	0.0270853774049743	SNX5/UFL1/CSNK2A1/LZTS1/ATP6V1A/LGALS8/SH3GLB1/MAP3K7/VTA1/FEZ2/EXOC4/STAM2/RAB1A/USP30/NBR1/WIPI1/RALB/EPG5/EXOC1/ATG5/ATG2A/ATG3/PRKACA/SNX14/TBC1D14/PRKAA1/STAM/PRKAG1/VPS37C/TSG101/VPS36/SNX6/RRAGA/ATP6V1G1/SUPT5H/UBQLN2/STX17/SCFD1/CHMP2B/PIK3C3/RNF41/MTERF3/GABARAPL2/ATG12/DYNLL1/SMCR8/VPS35/ATP6V1H/ATG14/ATP6V0B/VDAC1/TOMM40/MAP1LC3B/UBQLN1/VPS37D/RAB5A/ATP6V1B2/NPC1/CDK5R1/PIK3CA/MFN1/TOM…	87
GO:0007626	BP	GO:0007626	locomotory behavior	60/3737	198/18866	0.000267225757078064	0.0303951994911218	0.0270853774049743	C1QL1/GDNF/CHRNB2/USP2/PARK7/CTNS/TAL1/NLGN2/DRD2/CRH/DSCAM/ARCN1/SLC25A46/LGI4/DLG4/PPP3CB/HEXB/HOXD9/B4GALT2/NRG1/DDHD2/APBA1/FOXA2/FEZF2/PAFAH1B1/GRM5/DPP4/OXR1/PPT1/ZMPSTE24/ESPN/PITX3/GNAO1/MYO15A/ABCA2/SLC6A3/SLURP1/VPS35/NTAN1/SPTBN4/DRD4/HPGDS/GRIN1/FIG4/ZIC1/APP/NPC1/MYO5A/SPG11/FXN/CACNA1B/TSC1/PEX13/ADCY8/OPRD1/PTEN/DBH/CEND1/NOVA1/NKX2-1	60
GO:0033157	BP	GO:0033157	regulation of intracellular protein transport	76/3737	264/18866	0.000271555857522562	0.0303951994911218	0.0270853774049743	IPO5/NMT1/BAG4/TXN/PARK7/MFF/SH3GLB1/GSK3A/CHP1/BCL2/UBE2J2/GSK3B/HSPA1L/RNF31/EMD/TGFB1/TMEM30A/FLNA/TM9SF4/GRIPAP1/RIOK2/BRSK2/MICALL2/PARL/KIF20B/LEPROT/BBC3/PRKACA/PRR5L/YWHAQ/PRKAA1/SAR1A/ZDHHC2/LMAN1/CEP131/NPEPPS/CIB1/YWHAG/RBM22/CABP1/MIEF1/YWHAE/PTPN11/TP73/TARDBP/UBE2L3/SUFU/UBR5/SHH/RAB29/SFN/MDFIC/ZIC1/UHMK1/CTDSPL2/CDK5R1/PKIA/UBE2D3/TPR/SETD2/MAPK8/IWS1/TFDP2/B3GAT3/TCF7L2/SAR1B/KCN…	76
GO:0010038	BP	GO:0010038	response to metal ion	100/3737	366/18866	0.000281911632756732	0.0310102796032405	0.0276334796464448	QDPR/ADAM9/ANXA7/NFATC4/P2RX4/PDX1/CACNA1G/EEF2K/PARK7/CPNE7/TERT/ASCL1/GSK3A/DRD2/BCL2/SNCA/MT1F/MAPK9/DLG4/SLC40A1/CYP11B2/ATF1/PPP2CA/FGB/SEC31A/AHCYL1/LGMN/TNNT2/GGH/KCNA1/MT2A/CALM1/SORD/EGFR/CPNE9/ADCY1/CPNE3/PGAM2/LOXL2/DPEP1/PRKAA1/TNNC1/CDK4/PAM/CACNA1H/SNCB/CAMK2D/CASR/TFR2/NEUROD2/CYBB/FUS/FOSB/EIF2S1/PPP3CA/RASGRP2/SLC6A3/PKLR/CYP2R1/SHH/D2HGDH/SLC30A5/DUSP1/HAMP/ADAMTS13/SUMO1/PPIF/A…	100
GO:0045776	BP	GO:0045776	negative regulation of blood pressure	20/3737	47/18866	0.000308497234633218	0.0327550274330388	0.0291882367869728	SNX5/NOS3/FFAR3/MKKS/DRD2/CRH/RNLS/NOS1/NPPB/APLN/PPARA/RNPEP/NPPA/NOS2/UCN/PTAFR/GPR37L1/ADORA1/PRCP/CALCA	20
GO:0008217	BP	GO:0008217	regulation of blood pressure	57/3737	187/18866	0.000317601793672006	0.0327550274330388	0.0291882367869728	ADRA1D/SNX5/UTS2R/P2RX4/NOS3/SERPINF2/FFAR3/CYP4F2/MKKS/CTSZ/GSK3A/ERAP1/DRD2/CRH/P2RX2/CHGA/RNLS/GRIP2/NOS1/CYP11B2/RASL10B/PCSK5/ADRA1B/NPPB/CYP4F12/KLK2/ATP2B1/APLN/PPARA/AVPR1A/KLK1/RNPEP/GCGR/PDGFB/POMC/NPPA/NOS2/UCN/MYH6/LNPEP/SLC2A5/PTAFR/GPR37L1/ATP6AP2/CYP11B1/ADORA1/CACNA1B/GNB3/RHOA/AVPR2/DLL1/EDN2/TBXA2R/ADRA2B/NPR1/PRCP/CALCA	57
GO:0006665	BP	GO:0006665	sphingolipid metabolic process	51/3737	163/18866	0.000322231004294836	0.0327550274330388	0.0291882367869728	ST8SIA5/ASAH1/ASAH2B/CERS1/SPTSSB/HEXB/PPP2CA/DEGS2/SUMF2/DEGS1/FUT7/ARV1/ST3GAL5/GAL3ST1/PRKAA1/CSNK1G2/PPT1/CYP4F22/SGPP1/ALOX12B/NEU3/ALDH3A2/SGMS2/NEU2/SGMS1/ABCA2/SPHK2/GALC/NEU4/PRKD2/ESYT2/SIRT3/SERINC1/SERINC3/A4GALT/GM2A/FUT5/GLB1/PDXDC1/CTSA/GBA/SMPD3/SERINC2/NAGA/AGK/ORMDL2/ENPP7/ELOVL5/PSAPL1/ST6GALNAC6/ALOXE3	51
GO:1901532	BP	GO:1901532	regulation of hematopoietic progenitor cell differentiation	31/3737	86/18866	0.00032440981035737	0.0327550274330388	0.0291882367869728	PSMD1/PSMB4/PSMA1/PSMA3/PSMA4/PSMD5/PSMB3/TAL1/PSMA2/PSMD14/PSMB7/PSMC2/GATA1/PSME3/PSMD6/OSM/FNIP1/YTHDF2/ZBTB1/PSMD12/TP73/METTL3/PSMD10/HES5/LDB1/SETD1A/HSPA9/GATA2/TCF12/PSME1/ITCH	31
GO:0006625	BP	GO:0006625	protein targeting to peroxisome	26/3737	68/18866	0.000333711094537229	0.0327550274330388	0.0291882367869728	PEX2/PEX3/ACOX1/HSD17B4/IDH1/MPV17/ZFAND6/PEX1/SCP2/IDE/ECI2/AGPS/GNPAT/NOS2/BAAT/PEX7/UBE2D3/DDO/NUDT7/PEX13/TYSND1/USP9X/PHYH/PAOX/MLYCD/UBE2D1	26
GO:0072662	BP	GO:0072662	protein localization to peroxisome	26/3737	68/18866	0.000333711094537229	0.0327550274330388	0.0291882367869728	PEX2/PEX3/ACOX1/HSD17B4/IDH1/MPV17/ZFAND6/PEX1/SCP2/IDE/ECI2/AGPS/GNPAT/NOS2/BAAT/PEX7/UBE2D3/DDO/NUDT7/PEX13/TYSND1/USP9X/PHYH/PAOX/MLYCD/UBE2D1	26
GO:0072663	BP	GO:0072663	establishment of protein localization to peroxisome	26/3737	68/18866	0.000333711094537229	0.0327550274330388	0.0291882367869728	PEX2/PEX3/ACOX1/HSD17B4/IDH1/MPV17/ZFAND6/PEX1/SCP2/IDE/ECI2/AGPS/GNPAT/NOS2/BAAT/PEX7/UBE2D3/DDO/NUDT7/PEX13/TYSND1/USP9X/PHYH/PAOX/MLYCD/UBE2D1	26
GO:0060047	BP	GO:0060047	heart contraction	81/3737	287/18866	0.000348129957228943	0.0336525625321312	0.0299880366665634	ADRA1D/DES/NKX2-5/P2RX4/NOS3/CACNA1G/DMPK/GSK3A/DRD2/CHGA/KCNIP3/RNF207/RNLS/NOS1/AKAP9/NPPC/FLNA/TCAP/SRI/CACNA1C/MYBPC3/AHCYL1/KCNJ4/TNNT2/ATG5/SCN2B/CALM1/PRKACA/ADRA1B/ATP2B1/APLN/ASB3/TNNC1/CACNA1S/ZMPSTE24/NUP155/MYH7/CACNA1H/AVPR1A/HRC/KCNH6/TNNI1/RANGRF/GJD3/CAMK2D/CACNA1F/GNAO1/DLG1/CACNG5/ATP1A3/NPPA/CACNG1/YWHAE/UCN/SPTBN4/MYH6/SUMO1/TRPM4/CACNG8/TBX2/KCNE4/PIK3CA/ADORA1/CACNA1B/PDE5A/…	81
GO:1901987	BP	GO:1901987	regulation of cell cycle phase transition	127/3737	486/18866	0.000362817153869291	0.0345488573385982	0.0307867313126165	PSMD1/PSMB4/SOX4/PSMA1/CEP76/PSMA3/PSMA4/TOPBP1/RAB11A/BTRC/PINX1/PCBP4/PSMD5/PSMB3/TERT/OFD1/ATF5/BCL2/PSMA2/NBN/PSMD14/ZNF655/RAD17/CDC16/PSMB7/PSMC2/PSME3/AKAP9/CDKN2B/MIIP/NEK6/CDKN2A/NAE1/RIOK2/SIRT2/ANAPC5/SKP1/CDKN2D/BRD7/CDKN2C/EGFR/PSMD6/PRKACA/ANAPC10/CETN2/CNOT2/NEK10/ODF2/PAFAH1B1/RAD21/ZNF207/NEUROG1/CDK4/TM4SF5/MAPK15/CEP131/SSNA1/PAXIP1/SIX3/YWHAG/MAPRE1/CNOT1/BUB3/RDX/INO80/PLK5/A…	127
GO:0043574	BP	GO:0043574	peroxisomal transport	27/3737	72/18866	0.00037310042963763	0.0350055991336482	0.0311937371590223	PEX2/PEX3/ACOX1/HSD17B4/IDH1/MPV17/ZFAND6/PEX1/SCP2/IDE/ECI2/AGPS/GNPAT/NOS2/BAAT/PEX7/UBE2D3/DDO/NUDT7/PEX13/ABCD2/TYSND1/USP9X/PHYH/PAOX/MLYCD/UBE2D1	27
GO:0046825	BP	GO:0046825	regulation of protein export from nucleus	18/3737	41/18866	0.000384566387069045	0.0355584572391378	0.0316863929299758	TXN/PARK7/GSK3B/EMD/RIOK2/PRKACA/RBM22/YWHAE/PTPN11/SFN/UHMK1/CTDSPL2/TPR/SETD2/IWS1/TCF7L2/GTSE1/PPM1A	18
GO:0043312	BP	GO:0043312	neutrophil degranulation	127/3737	487/18866	0.000396609270627091	0.0361481020942977	0.0322118296339386	CTSC/PSMD1/CXCR1/ERP44/NFASC/GPI/C6orf120/CTSB/FUCA1/IDH1/ASAH1/ROCK1/ATP8A1/CYFIP1/COMMD3/IMPDH2/MLEC/NPC2/PRAM1/GUSB/XRCC5/CTSZ/S100A9/SLC11A1/PSMA2/PGLYRP1/PRDX4/PSMD14/FCN1/XRCC6/MMP25/PSMB7/PSMC2/CD58/AGA/TMEM30A/TRAPPC1/HEXB/GOLGA7/HEBP2/GDI2/DEGS1/YPEL5/LAIR1/GGH/S100P/ADAM8/CD47/FUCA2/PTGES2/PSMD6/MGAM/DDOST/ATP11B/RAB14/CPNE3/IQGAP2/RAB3A/EPX/NFKB1/UNC13D/RAP1B/RNASET2/RAP1A/LGALS3/FAF2/…	127
GO:1901991	BP	GO:1901991	negative regulation of mitotic cell cycle phase transition	72/3737	251/18866	0.000433496434637571	0.0389536232815169	0.0347118494214606	PSMD1/PSMB4/SOX4/PSMA1/PSMA3/PSMA4/TOPBP1/PINX1/PCBP4/PSMD5/PSMB3/BCL2/PSMA2/NBN/PSMD14/ZNF655/RAD17/PSMB7/PSMC2/PSME3/CDKN2B/MIIP/CDKN2A/NAE1/SKP1/CDKN2D/BRD7/CDKN2C/PSMD6/CNOT2/RAD21/ZNF207/CDK4/CNOT1/BUB3/PLK5/CNOT8/MDM4/RIPK1/TAOK1/PSMD12/GJC2/PSMD10/RPS27L/CDKN1A/FOXO4/CNOT4/SPDL1/DUSP1/SFN/CRADD/TRIM39/CTDSP2/TPR/PIDD1/PKD2/TFDP2/BTG2/PLK2/ZW10/CNOT7/GTSE1/PLK3/PTEN/RB1/CDT1/PSME1/RINT1/BRS…	72
GO:0007623	BP	GO:0007623	circadian rhythm	64/3737	218/18866	0.000447237981530322	0.0394638706283743	0.0351665344437964	NRIP1/BTRC/CHRNB2/USP2/MAGED1/IMPDH2/ATF5/DRD2/CRH/GSK3B/PRKCG/MAPK9/SRRD/MYCBP2/RAI1/ROCK2/AGRP/HTR7/CSF2/EGFR/CLOCK/SERPINE1/ADCY1/HNF4A/PRKAA1/UBE3A/CDK4/PPARA/GHRHR/CRTC1/FBXW11/OGT/PPP1CC/SIX3/CIPC/NOS2/GNAQ/METTL3/TARDBP/DRD4/MTNR1B/FBXL3/RBM4/KDM5A/RELB/DYRK1A/MAPK8/ADORA1/PRMT5/SOX14/KDM8/DDC/NR1H3/PSPC1/USP9X/NR1D2/PTEN/HEBP1/SIK1/PHLPP1/PER3/NKX2-1/GFPT1/NR2F6	64
GO:0090494	BP	GO:0090494	dopamine uptake	10/3737	17/18866	0.000451545855152245	0.0394638706283743	0.0351665344437964	GDNF/PARK7/DRD2/SNCA/SLC6A2/MAPK15/SLC6A3/RAB3B/DRD4/SLC29A4	10
GO:0051668	BP	GO:0051668	localization within membrane	33/3737	95/18866	0.000461126863018506	0.0396486288124249	0.0353311737693296	RER1/SYNGAP1/NRXN1/REEP2/PICK1/GRIK5/DLG4/CDH2/RAB1A/CNIH2/FLNA/SEC31A/YJEFN3/FNTA/NRXN2/RALA/MUSK/SAR1A/SEC13/ZDHHC2/SSNA1/DLG1/CACNG5/CLIP1/SEC23B/CACNG8/MIA3/SEC24B/AGRN/SEC23A/SYNJ2BP/CACNG2/CACNG4	33
GO:1903362	BP	GO:1903362	regulation of cellular protein catabolic process	74/3737	260/18866	0.000468220559975646	0.0396486288124249	0.0353311737693296	CTSC/NKD2/ANKIB1/MGAT3/BTRC/PARK7/DET1/UFL1/CSNK2A1/F8A1/GSK3A/PSMD14/GSK3B/PRKCG/MAPK9/AGBL4/PSMC2/PSME3/FBXL5/SIRT2/BRSK2/PIAS1/SGTA/SENP1/RNF14/PRKACA/UBE2K/RAD23B/LATS1/UBE3A/RNF139/UBQLN2/OGT/GABARAPL2/RDX/ABCA2/PCSK9/VPS35/USP25/BAG2/PSMD10/SUFU/SHH/BAG5/UBQLN1/ATRAID/SUMO1/PTTG1IP/ALAD/TRIM39/UCHL5/FZR1/FAM122A/USP14/TMTC3/VCP/AMER1/GBA/PLK2/ZYG11B/TMF1/PLK3/TREM2/GIPC1/QRICH2/CCDC22/PTEN/…	74
GO:0008016	BP	GO:0008016	regulation of heart contraction	73/3737	256/18866	0.000479641630870499	0.0396486288124249	0.0353311737693296	ADRA1D/DES/NKX2-5/P2RX4/NOS3/CACNA1G/DMPK/GSK3A/DRD2/CHGA/KCNIP3/RNF207/RNLS/NOS1/AKAP9/NPPC/FLNA/SRI/CACNA1C/AHCYL1/KCNJ4/TNNT2/SCN2B/CALM1/PRKACA/ADRA1B/ATP2B1/APLN/ASB3/CACNA1S/ZMPSTE24/NUP155/MYH7/CACNA1H/AVPR1A/HRC/KCNH6/RANGRF/GJD3/CAMK2D/CACNA1F/GNAO1/DLG1/CACNG5/ATP1A3/NPPA/CACNG1/YWHAE/UCN/SPTBN4/MYH6/SUMO1/TRPM4/CACNG8/TBX2/KCNE4/ADORA1/CACNA1B/PDE5A/DSC2/KCNK3/KCNE1/ASPH/TMEM65/EDN2/CA…	73
GO:0016485	BP	GO:0016485	protein processing	65/3737	223/18866	0.000502090411876357	0.0396486288124249	0.0353311737693296	NKD2/DDI2/PGK1/COMP/IFI16/CAST/SERPINF2/F12/PITRM1/IHH/TNP1/CTSZ/PLGRKT/KLK13/BIRC7/HGFAC/PCSK6/FGB/IL1R2/DHCR24/LGMN/CTSL/ADAM8/PCSK5/APH1A/SERPINE1/FSHB/PRKACA/LPCAT3/KLK2/NGF/CCBE1/METAP2/RNF139/ZMPSTE24/PCSK4/PMPCB/KLK1/OGT/SEC11A/PIK3C3/DHH/PCSK9/CLN5/ASPRV1/BAG2/SHH/SPCS1/TMEM59/ADAMTS13/SPCS2/MYRF/ATP6AP2/FXN/IMMP2L/PCSK1N/PIDD1/GLG1/HPN/F11/MYRFL/RIPK2/ASPH/TYSND1/ECE2	65
GO:0018209	BP	GO:0018209	peptidyl-serine modification	91/3737	333/18866	0.000512489409117857	0.0396486288124249	0.0353311737693296	BAG4/TXN/PWP1/PARK7/ROCK1/CSNK2A1/DMPK/GSK3A/BCL2/SNCA/GSK3B/PRKCG/MAPK9/TGFB1/SH2D3C/NOS1/AKAP9/BGN/NEK6/ROCK2/PAK2/INPP5J/GALNT1/MGAT5B/BRSK2/PKN3/GGNBP2/MAST2/TFRC/IKBKB/CREBL2/EGFR/PRKACA/STK32C/OSM/NGF/PRKAA1/FNIP1/LATS1/CSNK1G2/MAPKAPK5/HRC/IL6/CAMK2D/PDGFB/PKN2/NLK/RIPK1/VRK2/MAPK12/TLK1/UCN/PRKD2/SPTBN4/PKN1/TSSK6/DYRK1B/EPO/APP/UHMK1/CLK1/SBK1/CAB39/CDK5R1/PIK3CA/RPS6KB1/CSNK1G3/ATR/TSSK…	91
GO:0016197	BP	GO:0016197	endosomal transport	70/3737	244/18866	0.000514378327169276	0.0396486288124249	0.0353311737693296	SNX5/RAB9A/CLTC/RAB11A/TBC1D23/GGA1/TMCC1/VPS29/VTA1/TMEM50A/SNX4/SNX2/STAM2/RAB11B/GRIP2/RNF126/AGAP2/GRIPAP1/MICALL2/DPY30/ARFIP1/SNX9/EPG5/EHD1/GOSR2/LEPROT/RAB14/TINAGL1/VTI1B/RAB8A/VAMP4/TBC1D14/STAM/VPS37C/TSG101/ARL1/VPS36/SNX6/HEATR5B/ZDHHC2/CHMP2B/LEPROTL1/VPS35/EPS15L1/CLN5/BAIAP3/SRL/RAB29/VPS37D/CHMP1A/DENND1B/REPS1/EPS15/RAB10/TMEM50B/DENND5A/VCP/ARFRP1/YKT6/CCDC22/TMEM87A/HEATR5A/TB…	70
GO:0002283	BP	GO:0002283	neutrophil activation involved in immune response	127/3737	490/18866	0.000515880155200814	0.0396486288124249	0.0353311737693296	CTSC/PSMD1/CXCR1/ERP44/NFASC/GPI/C6orf120/CTSB/FUCA1/IDH1/ASAH1/ROCK1/ATP8A1/CYFIP1/COMMD3/IMPDH2/MLEC/NPC2/PRAM1/GUSB/XRCC5/CTSZ/S100A9/SLC11A1/PSMA2/PGLYRP1/PRDX4/PSMD14/FCN1/XRCC6/MMP25/PSMB7/PSMC2/CD58/AGA/TMEM30A/TRAPPC1/HEXB/GOLGA7/HEBP2/GDI2/DEGS1/YPEL5/LAIR1/GGH/S100P/ADAM8/CD47/FUCA2/PTGES2/PSMD6/MGAM/DDOST/ATP11B/RAB14/CPNE3/IQGAP2/RAB3A/EPX/NFKB1/UNC13D/RAP1B/RNASET2/RAP1A/LGALS3/FAF2/…	127
GO:0010948	BP	GO:0010948	negative regulation of cell cycle process	97/3737	359/18866	0.000521550021219875	0.0396486288124249	0.0353311737693296	PSMD1/PSMB4/SOX4/PSMA1/KIF25/PSMA3/PSMA4/TOPBP1/PINX1/PCBP4/PSMD5/PSMB3/ATF5/BCL2/PSMA2/NBN/PSMD14/ZNF655/RAD17/PSMB7/PSMC2/PSME3/EPC1/CDKN2B/MIIP/CDKN2A/NAE1/CCNF/PCGF2/SKP1/CDKN2D/BRD7/CDKN2C/PSMD6/CNOT2/RAD21/ZNF207/CDK4/RBBP4/TERF2/RBBP8/CNOT1/BUB3/PLK5/CNOT8/MDM4/RIPK1/TAOK1/PSMD12/GJC2/PSMD10/UXT/RPS27L/CDKN1A/FOXO4/CNOT4/RAD1/NUBP1/MGA/SPDL1/DUSP1/SFN/CRADD/TRIM39/CTDSP2/FZR1/NANOS2/TPR/PH…	97
GO:0045454	BP	GO:0045454	cell redox homeostasis	23/3737	59/18866	0.000522871902016922	0.0396486288124249	0.0353311737693296	ERP44/NOS3/TXN/NNT/PRDX3/SLC11A1/PRDX4/NOS1/TXNRD1/EGLN2/TXNRD2/SLC2A10/PDIA3/NME9/TMX1/PDIA2/CYBB/DLD/NOS2/TMX3/TXNL1/GSR/PDIA6	23
GO:0070979	BP	GO:0070979	protein K11-linked ubiquitination	14/3737	29/18866	0.000525814877912088	0.0396486288124249	0.0353311737693296	UBE2E3/CDC16/ANAPC5/ANAPC10/UBE2A/UBE2W/UBE2L3/RNF4/UBE2E2/UBE2D3/FZR1/CDC23/ANAPC13/CDC27	14
GO:0051583	BP	GO:0051583	dopamine uptake involved in synaptic transmission	8/3737	12/18866	0.000540034254969058	0.0396486288124249	0.0353311737693296	GDNF/PARK7/DRD2/SNCA/SLC6A2/SLC6A3/RAB3B/DRD4	8
GO:0051934	BP	GO:0051934	catecholamine uptake involved in synaptic transmission	8/3737	12/18866	0.000540034254969058	0.0396486288124249	0.0353311737693296	GDNF/PARK7/DRD2/SNCA/SLC6A2/SLC6A3/RAB3B/DRD4	8
GO:0051220	BP	GO:0051220	cytoplasmic sequestering of protein	12/3737	23/18866	0.000540118248783024	0.0396486288124249	0.0353311737693296	TONSL/FLNA/SRI/GET4/LATS1/NFKBIB/MDFI/PSMD10/SUFU/G3BP2/PKD2/CCDC22	12
GO:1903008	BP	GO:1903008	organelle disassembly	37/3737	111/18866	0.00054066312016943	0.0396486288124249	0.0353311737693296	EIF2D/PARK7/UFL1/DENR/GSK3A/SLC25A46/MCTS1/USP30/SPATA18/WIPI1/ATG5/MTIF3/PARL/ATG2A/CISD2/ATG3/GOLGA2/GFM2/FUNDC2/RNF41/GABARAPL2/ATG12/PLK5/ATG14/VDAC1/MAP1LC3B/UBA5/TEX264/FUNDC1/VCP/GBA/PLK3/BNIP3L/DNM1L/RB1CC1/ATG9B/CTSK	37
GO:0006879	BP	GO:0006879	cellular iron ion homeostasis	26/3737	70/18866	0.000564015326446404	0.0408911111673643	0.0364383585901558	ABCB7/TMPRSS6/NCOA4/ATP6V1A/CCDC115/SLC11A1/SLC40A1/FBXL5/SRI/NDFIP1/SKP1/TFRC/ABCB6/FLVCR1/ALAS2/ATP6V1G1/TFR2/CP/GDF2/NOX5/NUBP1/HAMP/ISCU/FXN/CAND1/ATP6AP1	26
GO:0046887	BP	GO:0046887	positive regulation of hormone secretion	42/3737	131/18866	0.000597141810869953	0.0427129812829303	0.0380618399454061	SOX4/GCK/UCN3/PDX1/TM7SF3/DOC2B/NLGN2/DRD2/CRH/SNX4/KISS1/PPP3CB/GPR27/RASL10B/FGB/SRI/EGFR/NKX6-1/CFTR/APLN/GHRHR/CASR/TFR2/NPPA/FFAR1/PTPN11/UCN/BAIAP3/SIRT3/INS/TARDBP/TRPM4/RETN/TCF7L2/ADCY8/TMF1/GLUD1/GPR68/OXCT1/MPC2/GIPR/INHBB	42
GO:0140056	BP	GO:0140056	organelle localization by membrane tethering	52/3737	171/18866	0.000602534218724722	0.0427129812829303	0.0380618399454061	CEP76/RAB11A/PPFIA3/OFD1/STX3/NPHP4/EXOC4/AKAP9/RALB/CPLX2/TSNARE1/B9D2/PRKACA/VTI1B/RAB8A/CETN2/CFTR/TCTN3/ODF2/PAFAH1B1/RAB3A/SCFD2/UNC13A/AHI1/STX17/CEP131/SCFD1/SSNA1/YWHAG/STX8/MAPRE1/SNPH/DYNLL1/YWHAE/VPS45/HAUS6/ATG14/ESYT2/RAB3B/HAUS5/TUBG1/USO1/RAB10/IQCB1/HAUS8/CEP70/YKT6/CEP57/CEP97/TTBK2/CEP72/STX7	52
GO:0009132	BP	GO:0009132	nucleoside diphosphate metabolic process	48/3737	155/18866	0.000613789290247892	0.0430326996899072	0.0383467432808428	AK8/PGK1/GPI/GCK/ENTPD2/FOXK1/NUDT5/NUP43/NUP37/LDHA/HKDC1/AK4/AK3/PGM2L1/NME9/AK2/PGAM2/PRKAA1/PRKAG1/ARNT/CARD11/SEC13/PPARA/NUP155/NUP88/OGT/ENTPD5/DLG1/PKLR/MPP1/INS/NUP133/DHTKD1/NUP35/AK9/PGK2/APP/NME1/MYOG/TPR/NUDT7/NUP160/NUP54/SIRT6/NME3/CMPK1/CASK/GALK1	48
GO:0051648	BP	GO:0051648	vesicle localization	66/3737	229/18866	0.000638198393084136	0.0442576711725738	0.0394383240394441	CTSC/RAB11A/TBC1D23/MKKS/F8A1/AP3S2/CTSZ/NLGN2/PPP6C/EXOC4/CDH2/RAB1A/RAB11B/CNIH2/TRAPPC1/BRSK2/AP3M1/WIPI1/SEC31A/PREB/GOSR2/STK11/STARD3/LINC00869/HAP1/GOLGA2/PAFAH1B1/RAB3A/AP3S1/SAR1A/SEC13/NLGN3/COL7A1/LMAN1/MAPK15/SCFD1/BLOC1S3/FBXW11/MYO15A/TFG/SYNJ1/KIF1B/MYO7B/CUL3/KLHL12/TRAPPC2/MYO5A/USO1/SPG11/SNAP23/CNIH1/SEC24B/SAR1B/TPGS1/YKT6/TMED2/STARD3NL/SEC23A/PTEN/KIF5C/SEC23IP/SEC16A/BRSK1/…	66
GO:1903050	BP	GO:1903050	regulation of proteolysis involved in cellular protein catabolic process	65/3737	225/18866	0.000652049163147321	0.0446208286995325	0.0397619362821606	CTSC/NKD2/ANKIB1/BTRC/PARK7/DET1/UFL1/CSNK2A1/F8A1/GSK3A/PSMD14/GSK3B/PRKCG/MAPK9/AGBL4/PSMC2/PSME3/SIRT2/BRSK2/PIAS1/SGTA/SENP1/RNF14/PRKACA/UBE2K/RAD23B/LATS1/UBE3A/RNF139/UBQLN2/OGT/GABARAPL2/USP25/BAG2/PSMD10/SUFU/SHH/BAG5/UBQLN1/SUMO1/ALAD/TRIM39/UCHL5/FZR1/FAM122A/USP14/TMTC3/VCP/GBA/PLK2/ZYG11B/TMF1/PLK3/TREM2/GIPC1/QRICH2/CCDC22/PTEN/SIRT6/RNFT1/USP5/PSME1/WAC/RCHY1/TRIB3	65
GO:0031146	BP	GO:0031146	SCF-dependent proteasomal ubiquitin-dependent protein catabolic process	32/3737	93/18866	0.000673371641156524	0.0446208286995325	0.0397619362821606	PSMD1/PSMB4/PSMA1/PSMA3/PSMA4/BTRC/PSMD5/PSMB3/FBXL20/PSMA2/PSMD14/PSMB7/PSMC2/PSME3/FBXL5/CCNF/SKP1/FBXO44/PSMD6/FBXW11/SKP2/FBXW5/FBXL4/CUL4B/FBXL16/PSMD12/PSMD10/FBXO2/FBXL3/FBXL2/FBXL18/PSME1	32
GO:0044275	BP	GO:0044275	cellular carbohydrate catabolic process	19/3737	46/18866	0.000678587216118223	0.0446208286995325	0.0397619362821606	ABHD10/SCARB2/GUSB/GSK3A/GK5/PGM2L1/CALM1/SORD/MGAM/AOAH/NEU2/TREH/PHKG1/INS/IDNK/PHKB/GUSBP3/ENOSF1/RB1CC1	19
GO:0051047	BP	GO:0051047	positive regulation of secretion	92/3737	340/18866	0.000679360719968248	0.0446208286995325	0.0397619362821606	ADAM9/SNX5/RAB9A/SOX4/GPI/GCK/UCN3/P2RX4/PDX1/CACNA1G/TM7SF3/GDNF/CHRNB2/PARD6A/DOC2B/CYP4F2/NLGN2/DRD2/CRH/SNCA/SNX4/ACSL3/ACHE/IL13/KISS1/TGFB1/PPP3CB/PDCD6IP/GPR27/RASL10B/FGB/SRI/EXOC1/ATG5/ADAM8/EGFR/NKX6-1/HYAL3/NPPB/CFTR/ANG/PRRT2/APLN/STAM/RAB3A/TSG101/TNFRSF4/UNC13A/UNC13D/CACNA1H/GHRHR/AVPR1A/ALOX12B/IL6/CASR/AP1G1/TFR2/GOLPH3/CD2AP/NPPA/SPHK2/VPS35/FFAR1/PTPN11/UCN/BAIAP3/SIRT3/INS/TAR…	92
GO:1990778	BP	GO:1990778	protein localization to cell periphery	92/3737	340/18866	0.000679360719968248	0.0446208286995325	0.0397619362821606	NKD2/RER1/CLTC/ATP2C2/PDZD3/NFASC/BAG4/RAB11A/RHOQ/ROCK1/PPIL2/GGA1/PRAM1/STX3/STAC3/ACSL3/EXOC5/KCNIP3/DLG4/TGFB1/CDH2/GOLGA4/GRIP2/FLNA/ROCK2/GRIPAP1/GOLGA7/RAMP1/IKBKB/EHD1/EGFR/VTI1B/RAB8A/TSPAN32/AMN/FAM126B/ASB3/RAB3A/CNPY4/RABEP1/ZDHHC2/RAP1A/LGALS3/RANGRF/LYPLA1/MISP/GOLPH3/CIB1/STX8/RDX/DLG1/ABCA2/CACNG5/GGA2/VPS35/PACSIN1/RAB3B/CLIP1/INS/RAB40B/DENND4C/SPTBN4/NUBP1/KIF1B/BBS1/TMEM59/RAB…	92
GO:0022406	BP	GO:0022406	membrane docking	54/3737	180/18866	0.000685398309177772	0.0446208286995325	0.0397619362821606	CEP76/RAB11A/ROCK1/PPFIA3/OFD1/CHP1/STX3/NPHP4/EXOC4/AKAP9/RALB/CPLX2/TSNARE1/B9D2/PRKACA/VTI1B/RAB8A/CETN2/CFTR/TCTN3/ODF2/PAFAH1B1/RAB3A/SCFD2/UNC13A/AHI1/STX17/CEP131/SCFD1/SSNA1/YWHAG/STX8/MAPRE1/SNPH/DYNLL1/YWHAE/VPS45/HAUS6/ATG14/ESYT2/RAB3B/HAUS5/TUBG1/USO1/RAB10/IQCB1/HAUS8/CEP70/YKT6/CEP57/CEP97/TTBK2/CEP72/STX7	54
GO:0009416	BP	GO:0009416	response to light stimulus	87/3737	319/18866	0.000717821794600722	0.0462596267631576	0.041222280836135	NMT1/NFATC4/SYNGAP1/CHRNB2/USP2/FOXB1/GRK1/CTNS/MAP2K7/HRH2/CERS1/CABP4/DRD2/RS1/BCL2/NPHP4/MC1R/CNGB1/B4GALT2/AGRP/POLG/TULP1/PIAS1/DDHD2/CDKN2D/STK11/FNTA/RHO/CALM1/EGFR/HYAL3/CLOCK/YY1/METAP2/PRKAA1/ZBTB1/CRTC1/SLC24A1/NLGN3/ERCC5/METAP1/CACNA1F/PPP1CC/EIF2S1/ATP8A2/UBE2A/INO80/MSH6/PRIMPOL/GUCA1B/AIPL1/CUL4B/KDM1A/TP53I13/LRRN4/GNAQ/METTL3/ERCC6/CDKN1A/DUSP1/FBXL3/GRIN1/ERCC2/APP/GRK4/RBM4/SE…	87
GO:0006913	BP	GO:0006913	nucleocytoplasmic transport	95/3737	354/18866	0.00075373310287264	0.047854423945366	0.042643415893239	IPO5/GLE1/FAM53A/TXN/PARK7/NOP9/KPNA3/CHP1/GSK3B/NUP43/NUP37/EMD/SRSF6/TGFB1/TNPO2/NXT2/FLNA/SMG5/RIOK2/SRSF4/AHCYL1/CPSF3/ABCE1/RBM15B/PRKACA/SNRPE/PRKAG1/SNRPD1/POLDIP3/SEC13/NUP155/NUP88/RAB18/PPP1CC/SIX3/MMP12/NXF1/RBM22/PPP3CA/CBLB/CABP1/POM121L12/XPO7/YWHAE/LMNA/PTPN11/APPL2/TARDBP/NUP133/SUFU/CDKN1A/UBR5/SHH/NUP35/MED1/SLBP/SFN/MDFIC/ZIC1/TNPO3/PTTG1IP/SNRPG/SSB/UHMK1/CTDSPL2/PKIA/RBM4/SRS…	95
GO:0032388	BP	GO:0032388	positive regulation of intracellular transport	64/3737	222/18866	0.000757570034244823	0.047854423945366	0.042643415893239	IPO5/NMT1/MFF/SH3GLB1/GSK3A/CHP1/BCL2/UBE2J2/GSK3B/HSPA1L/RNF31/EMD/TGFB1/TMEM30A/FLNA/TM9SF4/RIOK2/MICALL2/EHD1/STK11/KIF20B/LEPROT/SCP2/BBC3/PRKACA/PRR5L/YWHAQ/PRKAA1/SAR1A/ZDHHC2/CEP131/NPEPPS/CIB1/YWHAG/RDX/RBM22/MIEF1/YWHAE/TP73/TARDBP/UBE2L3/UBR5/SHH/RAB29/SFN/ZIC1/CTDSPL2/CDK5R1/UBE2D3/TPR/MAPK8/TFDP2/B3GAT3/TCF7L2/SAR1B/CPSF6/GTSE1/PLK3/SEC16A/KHDRBS1/PPM1A/RUFY3/C2CD5/HPCA	64
GO:0007389	BP	GO:0007389	pattern specification process	118/3737	455/18866	0.000778345182102602	0.0486847280570059	0.043383305764047	DLX1/NKX2-5/GDNF/SYNGAP1/ACVR2A/FOXB1/EVX1/MKKS/HOXA3/SPRY1/GBX2/ASCL1/IHH/OFD1/APC2/SEMA3F/SMAD2/HEYL/HES7/IRX1/MEIS3/RNF207/ALX3/HOXB9/AXIN2/PCSK6/BARX1/SMAD6/HOXD9/TCAP/NKX6-2/WNT7B/CCDC40/PCGF2/TCF15/FOXA2/FEZF2/LEF1/HOXA6/PCSK5/NKX6-1/PRKACA/YY1/HOXA11/GPR161/HOXB3/HES4/SOX1/LBX1/WNT8B/FUZ/NEUROG1/ALG5/EMX1/AHI1/LHX1/RAX/PLXNA2/HOXB5/SIX3/MDFI/FOXJ1/GRSF1/TTC25/RBPJ/HOXD13/HOXD11/HOXD3/TBX1/…	118
GO:0006163	BP	GO:0006163	purine nucleotide metabolic process	115/3737	442/18866	0.00079430374339242	0.0487488959557657	0.0434404862328148	AK8/HSD17B4/PDZD3/PGK1/NT5C1A/GPI/GCK/ENPP1/NOS3/PDPR/RHOQ/LDHC/ACAT1/LACC1/IMPDH2/FOXK1/ACOT13/ACSL3/NUP43/GUCA2A/NUP37/THEM4/LDHA/TGFB1/NOS1/MTHFD1/NPPC/PDHB/MVK/HKDC1/PRPS2/AK4/ADK/AK3/ATIC/PGM2L1/NUDT3/NME9/AK2/ADCY1/NPPB/PGAM2/VPS9D1/PRKAA1/PRKAG1/ARNT/SLC35B3/CARD11/SLC26A2/PPT1/SEC13/PPARA/NUP155/NUP88/GTPBP1/OGT/PAPSS1/ACOT7/ACOT9/DLD/ENTPD5/DLG1/MVD/NPPA/GUCA1B/PKLR/SPHK2/MPP1/NOS2/INS/B…	115
GO:0044839	BP	GO:0044839	cell cycle G2/M phase transition	76/3737	273/18866	0.00080175802503168	0.0487488959557657	0.0434404862328148	PSMD1/PSMB4/PSMA1/CEP76/PSMA3/PSMA4/TOPBP1/RAB11A/BTRC/PINX1/PSMD5/PSMB3/OFD1/ATF5/PSMA2/NBN/PSMD14/RAD17/NES/PSMB7/PSMC2/PSME3/AKAP9/CDKN2B/MIIP/NAE1/BRSK2/SKP1/PSMD6/PRKACA/CETN2/NEK10/ODF2/PAFAH1B1/RAD21/LATS1/CDK4/TAF2/CEP131/ARPP19/FBXW11/SSNA1/PAXIP1/SKP2/YWHAG/MAPRE1/DYNLL1/YWHAE/TAOK1/HAUS6/PSMD12/PSMD10/CDKN1A/FOXO4/HAUS5/TUBG1/FBXL3/APP/TRIM39/PKIA/FZR1/HAUS8/CEP70/KDM8/BACH1/CEP57/GTSE…	76
GO:0048568	BP	GO:0048568	embryonic organ development	117/3737	451/18866	0.000806913680249676	0.0487488959557657	0.0434404862328148	SLC39A3/CCDC134/ITGA8/NKX2-5/GDNF/TBC1D23/MAP2K1/MKKS/HOXA3/GBX2/IHH/TAL1/TTC39C/NRK/SMAD2/SOX15/TCF21/NES/RNF207/ALX3/HOXB9/NCOA1/TGFB1/GATA1/MTHFD1/HOXD9/TCAP/WNT7B/MBD2/CCDC40/HLX/CSF2/PCGF2/GGNBP2/TBX4/TEAD2/LEF1/EGFR/HOXA6/PCSK5/HOXA11/FLVCR1/RAD23B/HOXB3/MBD3/ARNT/LBX1/FUZ/NEUROG1/PRKRA/MYO3A/EPN1/AHI1/PHLDA2/PHACTR4/PDGFB/LHX1/ZFPM1/FOXE1/HOXB5/SIX3/MDFI/DLG1/ATP8A2/MYO15A/VASH1/RBPJ/RBBP6…	117
GO:0016139	BP	GO:0016139	glycoside catabolic process	7/3737	10/18866	0.00080993463500175	0.0487488959557657	0.0434404862328148	ABHD10/FUCA1/GUSB/FUCA2/GUSBP3/GBA/NAGA	7
GO:0035637	BP	GO:0035637	multicellular organismal signaling	60/3737	206/18866	0.000822606007361925	0.0488610961064436	0.0435404685812411	NFASC/NKX2-5/P2RX4/CACNA1G/HCRT/DMPK/MAG/KCNIP3/RNF207/NOS1/AKAP9/NPPC/FLNA/SRI/CACNA1C/AHCYL1/KCNJ4/SCN2B/KCNA1/CALM1/PRKACA/ATP2B1/PAFAH1B1/CACNA1S/ZMPSTE24/NUP155/CACNA1H/AVPR1A/HRC/KCNH6/RANGRF/GJD3/CAMK2D/CACNA1F/SCN9A/CACNG5/ATP1A3/NPPA/CACNG1/YWHAE/SPTBN4/MTNR1B/CACNA1I/TRPM4/CACNG8/KCNE4/CLCN1/DSC2/KCNK3/GBA/KCNE1/ASPH/TYMP/TMEM65/CACNA2D2/DSG2/P2RX3/NPR1/CACNG2/CACNG4	60
GO:0003002	BP	GO:0003002	regionalization	95/3737	355/18866	0.000832290214293419	0.0488610961064436	0.0435404685812411	DLX1/NKX2-5/GDNF/ACVR2A/FOXB1/EVX1/HOXA3/SPRY1/GBX2/ASCL1/SEMA3F/SMAD2/HEYL/HES7/IRX1/HOXB9/AXIN2/PCSK6/BARX1/SMAD6/HOXD9/TCAP/NKX6-2/WNT7B/PCGF2/TCF15/FOXA2/FEZF2/LEF1/HOXA6/PCSK5/NKX6-1/PRKACA/YY1/HOXA11/GPR161/HOXB3/HES4/SOX1/WNT8B/FUZ/NEUROG1/EMX1/AHI1/LHX1/PLXNA2/HOXB5/SIX3/MDFI/FOXJ1/GRSF1/RBPJ/HOXD13/HOXD11/HOXD3/TBX1/CDX1/FRS2/SUFU/CDX2/SHH/SP8/WNT2B/HES5/DLL4/CRB2/HES2/ABI1/ATP6AP2/HOXC5…	95
GO:0090493	BP	GO:0090493	catecholamine uptake	10/3737	18/18866	0.000835912698768396	0.0488610961064436	0.0435404685812411	GDNF/PARK7/DRD2/SNCA/SLC6A2/MAPK15/SLC6A3/RAB3B/DRD4/SLC29A4	10
GO:0007612	BP	GO:0007612	learning	45/3737	145/18866	0.000848207508824749	0.0488610961064436	0.0435404685812411	SHANK1/C1QL1/SYNGAP1/CHRNB2/FOXB1/ATP8A1/NRXN1/CTNS/HRH2/DRD2/NRXN3/CRH/DLG4/PPP3CB/RIN1/B4GALT2/PIAS1/LGMN/DDHD2/NRXN2/MAPK8IP2/GRM5/PPT1/ATAD1/NLGN3/NEUROD2/NPAS4/CLDN5/LRRN4/UCN/VDAC1/VDAC3/SYNJ1/CIC/GRIN1/APP/ACTR2/RGS14/BTG2/ADCY3/FOSL1/DBH/BRSK1/JPH3/ARF4	45
GO:0040014	BP	GO:0040014	regulation of multicellular organism growth	25/3737	68/18866	0.000850091170503957	0.0488610961064436	0.0435404685812411	DIO3/MKKS/DRD2/BCL2/MFSD2A/PRLH/NPPC/ATRN/RAI1/LGMN/CDK4/ZMPSTE24/GHRHR/ATP8A2/SLC6A3/PPIB/SPTBN4/GAMT/APP/PIK3CA/FXN/PLS1/FTO/CACNA2D2/NIPBL	25
GO:0090280	BP	GO:0090280	positive regulation of calcium ion import	11/3737	21/18866	0.000884392808896582	0.0503788046496446	0.0448929094064891	ATP2C2/CRH/LGALS3/PDGFB/CASR/SPHK2/UCN/TRPV3/CCL3/CALCR/CASK	11
GO:0043467	BP	GO:0043467	regulation of generation of precursor metabolites and energy	49/3737	162/18866	0.000969313549155557	0.0547276145452429	0.0487681646855069	PGK1/GCK/ENPP1/PARK7/GSK3A/SNCA/GSK3B/NUP43/NUP37/AK4/DNAJC15/PRKAA1/PRKAG1/ARNT/NKX1-1/SEC13/PPARA/NUP155/NUP88/IDE/PHLDA2/GCGR/PPP1R3F/OGT/ENTPD5/POMC/SPHK2/NOS2/INS/NUP133/NUP35/PGK2/PPIF/APP/ISCU/MYOG/PIK3CA/PNPT1/TPR/EPM2AIP1/NOA1/VCP/SLC25A12/NUP160/RHOA/NUP54/PPP1R3E/SIRT6/KHK	49
GO:0048511	BP	GO:0048511	rhythmic process	83/3737	305/18866	0.00100558851349621	0.0561324432327842	0.0500200174724084	NRIP1/MDK/NOS3/BTRC/CHRNB2/USP2/MAGED1/CSNK2A1/IMPDH2/ATF5/DRD2/CRH/GSK3B/PRKCG/HES7/ENOX2/MAPK9/SRRD/KISS1/MYCBP2/NCOA1/HAS1/RAI1/ROCK2/AGRP/HTR7/CSF2/EGFR/CLOCK/SERPINE1/FSHB/ADCY1/HNF4A/PRKAA1/UBE3A/CDK4/PPARA/PAM/GHRHR/CRTC1/FBXW11/OGT/PPP1CC/SIX3/AMH/CIPC/NOS2/GNAQ/METTL3/NFKB2/TARDBP/DRD4/MTNR1B/FBXL3/TGFB3/CDK5R1/RETN/RBM4/KDM5A/RELB/DYRK1A/MAPK8/ADORA1/PRMT5/KAT2B/DDX5/SOX14/KDM8/DDC/NR1H…	83
GO:0051169	BP	GO:0051169	nuclear transport	95/3737	357/18866	0.00101179168836523	0.0561324432327842	0.0500200174724084	IPO5/GLE1/FAM53A/TXN/PARK7/NOP9/KPNA3/CHP1/GSK3B/NUP43/NUP37/EMD/SRSF6/TGFB1/TNPO2/NXT2/FLNA/SMG5/RIOK2/SRSF4/AHCYL1/CPSF3/ABCE1/RBM15B/PRKACA/SNRPE/PRKAG1/SNRPD1/POLDIP3/SEC13/NUP155/NUP88/RAB18/PPP1CC/SIX3/MMP12/NXF1/RBM22/PPP3CA/CBLB/CABP1/POM121L12/XPO7/YWHAE/LMNA/PTPN11/APPL2/TARDBP/NUP133/SUFU/CDKN1A/UBR5/SHH/NUP35/MED1/SLBP/SFN/MDFIC/ZIC1/TNPO3/PTTG1IP/SNRPG/SSB/UHMK1/CTDSPL2/PKIA/RBM4/SRS…	95
GO:0000086	BP	GO:0000086	G2/M transition of mitotic cell cycle	71/3737	254/18866	0.00103487570958551	0.056918164027203	0.0507201788336782	PSMD1/PSMB4/PSMA1/CEP76/PSMA3/PSMA4/TOPBP1/RAB11A/BTRC/PINX1/PSMD5/PSMB3/OFD1/PSMA2/NBN/PSMD14/RAD17/NES/PSMB7/PSMC2/PSME3/AKAP9/CDKN2B/MIIP/NAE1/BRSK2/SKP1/PSMD6/PRKACA/CETN2/ODF2/PAFAH1B1/RAD21/LATS1/CDK4/TAF2/CEP131/ARPP19/FBXW11/SSNA1/SKP2/YWHAG/MAPRE1/DYNLL1/YWHAE/TAOK1/HAUS6/PSMD12/PSMD10/CDKN1A/FOXO4/HAUS5/TUBG1/FBXL3/APP/TRIM39/PKIA/HAUS8/CEP70/KDM8/BACH1/CEP57/PLK3/CCNB2/PPM1D/KHDRBS1/PS…	71
GO:0046879	BP	GO:0046879	hormone secretion	85/3737	314/18866	0.00104674719435351	0.0570790350425248	0.0508635321340829	SOX4/GCK/UCN3/PDX1/TM7SF3/PARK7/FFAR3/DOC2B/PICK1/NLGN2/DRD2/CRH/SNX19/SMAD2/CHGA/SNX4/KISS1/RAB1A/RAB11B/PPP3CB/GPR27/RASL10B/UBE2Q1/FGB/SRI/CACNA1C/BRSK2/VGF/FOXA2/EGFR/NKX6-1/CLOCK/ADRA2C/HNF4A/CFTR/CACNA1A/OSM/APLN/DPP4/CRHR1/GHRHR/RAP1A/IL6/SSTR5/CASR/TFR2/PPP3CA/JAGN1/POMC/NPPA/ABCC8/FFAR1/PTPN11/NOS2/UCN/BAIAP3/SIRT3/INS/TARDBP/MTNR1B/FFAR2/TRPM4/HTR1A/MYO5A/RETN/CYB5R4/SNAP23/IL1RN/IL11/A…	85
GO:0003015	BP	GO:0003015	heart process	81/3737	297/18866	0.00107113085663825	0.0579136852995936	0.0516072948858447	ADRA1D/DES/NKX2-5/P2RX4/NOS3/CACNA1G/DMPK/GSK3A/DRD2/CHGA/KCNIP3/RNF207/RNLS/NOS1/AKAP9/NPPC/FLNA/TCAP/SRI/CACNA1C/MYBPC3/AHCYL1/KCNJ4/TNNT2/ATG5/SCN2B/CALM1/PRKACA/ADRA1B/ATP2B1/APLN/ASB3/TNNC1/CACNA1S/ZMPSTE24/NUP155/MYH7/CACNA1H/AVPR1A/HRC/KCNH6/TNNI1/RANGRF/GJD3/CAMK2D/CACNA1F/GNAO1/DLG1/CACNG5/ATP1A3/NPPA/CACNG1/YWHAE/UCN/SPTBN4/MYH6/SUMO1/TRPM4/CACNG8/TBX2/KCNE4/PIK3CA/ADORA1/CACNA1B/PDE5A/…	81
GO:0045907	BP	GO:0045907	positive regulation of vasoconstriction	15/3737	34/18866	0.00109346227377179	0.0586242798879328	0.0522405107531307	ADRA1D/HRH2/SMTNL2/FGB/EGFR/ADRA2C/ADRA1B/AVPR1A/CASR/PTAFR/TRPM4/RHOA/AVPR2/TBXA2R/DBH	15
GO:0010822	BP	GO:0010822	positive regulation of mitochondrion organization	38/3737	119/18866	0.00115196460961652	0.0598077645494087	0.0532951223117235	NMT1/PARK7/MFF/SH3GLB1/GSK3A/BCL2/UBE2J2/GSK3B/FAM162A/HSPA1L/RNF31/ZNF205/MICALL2/DDHD2/LEPROT/BBC3/YWHAQ/HRK/PRKAA1/TNFSF10/NPEPPS/YWHAG/DDHD1/MIEF1/VPS35/YWHAE/TP73/UBE2L3/SFN/PPIF/UBE2D3/MAPK8/TFDP2/GBA/TREM2/DNM1L/OPA1/ZDHHC6	38
GO:0009313	BP	GO:0009313	oligosaccharide catabolic process	8/3737	13/18866	0.00116001179918689	0.0598077645494087	0.0532951223117235	MAN2B2/HEXB/NEU3/CTBS/NEU2/TREH/NEU4/GM2A	8
GO:1903747	BP	GO:1903747	regulation of establishment of protein localization to mitochondrion	26/3737	73/18866	0.00116670150898225	0.0598077645494087	0.0532951223117235	NMT1/BAG4/SH3GLB1/GSK3A/BCL2/UBE2J2/HSPA1L/RNF31/MICALL2/PARL/LEPROT/BBC3/YWHAQ/DNAJA1/PRKAA1/LMAN1/NPEPPS/YWHAG/YWHAE/TP73/UBE2L3/SFN/UBE2D3/MAPK8/TFDP2/BNIP3L	26
GO:0035296	BP	GO:0035296	regulation of tube diameter	44/3737	143/18866	0.00116825842863617	0.0598077645494087	0.0532951223117235	ADRA1D/UTS2R/COMP/NOS3/SERPINF2/ROCK1/MKKS/HRH2/CHGA/GRIP2/NOS1/NPPC/SMTNL2/ROCK2/FGB/HTR7/ATG5/EGFR/ADRA2C/ADRA1B/NPPB/ATP2B1/APLN/CRP/AVPR1A/CASR/NPPA/UCN/INS/RAP1GDS1/MTNR1B/PTAFR/TRPM4/HTR1A/FOXC2/ADORA1/RHOA/AVPR2/EDN2/TBXA2R/DBH/ADRA2B/NPR1/CALCA	44
GO:0097746	BP	GO:0097746	regulation of blood vessel diameter	44/3737	143/18866	0.00116825842863617	0.0598077645494087	0.0532951223117235	ADRA1D/UTS2R/COMP/NOS3/SERPINF2/ROCK1/MKKS/HRH2/CHGA/GRIP2/NOS1/NPPC/SMTNL2/ROCK2/FGB/HTR7/ATG5/EGFR/ADRA2C/ADRA1B/NPPB/ATP2B1/APLN/CRP/AVPR1A/CASR/NPPA/UCN/INS/RAP1GDS1/MTNR1B/PTAFR/TRPM4/HTR1A/FOXC2/ADORA1/RHOA/AVPR2/EDN2/TBXA2R/DBH/ADRA2B/NPR1/CALCA	44
GO:0009185	BP	GO:0009185	ribonucleoside diphosphate metabolic process	43/3737	139/18866	0.00117178222079562	0.0598077645494087	0.0532951223117235	PGK1/GPI/GCK/ENTPD2/FOXK1/NUDT5/NUP43/NUP37/LDHA/HKDC1/AK4/AK3/PGM2L1/AK2/PGAM2/PRKAA1/PRKAG1/ARNT/CARD11/SEC13/PPARA/NUP155/NUP88/OGT/ENTPD5/DLG1/PKLR/MPP1/INS/NUP133/DHTKD1/NUP35/AK9/PGK2/APP/MYOG/TPR/NUP160/NUP54/SIRT6/CMPK1/CASK/GALK1	43
GO:0090276	BP	GO:0090276	regulation of peptide hormone secretion	61/3737	213/18866	0.00118627958701991	0.0600671727395796	0.0535262827860864	SOX4/GCK/UCN3/PDX1/TM7SF3/FFAR3/DOC2B/PICK1/NLGN2/DRD2/CRH/CHGA/KISS1/PPP3CB/GPR27/RASL10B/FGB/SRI/CACNA1C/BRSK2/FOXA2/EGFR/NKX6-1/CLOCK/ADRA2C/HNF4A/CFTR/CACNA1A/APLN/DPP4/GHRHR/RAP1A/IL6/SSTR5/CASR/TFR2/PPP3CA/JAGN1/ABCC8/FFAR1/PTPN11/NOS2/UCN/BAIAP3/SIRT3/INS/TARDBP/MTNR1B/FFAR2/TRPM4/TCF7L2/KCNC2/ADCY8/HMGN3/GLUD1/GPR68/OXCT1/MPC2/CACNA2D2/GIPR/INHBB	61
GO:0072659	BP	GO:0072659	protein localization to plasma membrane	77/3737	281/18866	0.00121323693966866	0.0609484383865041	0.0543115848416942	NKD2/RER1/CLTC/ATP2C2/PDZD3/NFASC/BAG4/RAB11A/RHOQ/ROCK1/PPIL2/GGA1/PRAM1/STX3/STAC3/ACSL3/EXOC5/KCNIP3/TGFB1/CDH2/GOLGA4/GRIP2/FLNA/ROCK2/GRIPAP1/GOLGA7/RAMP1/IKBKB/EHD1/EGFR/VTI1B/RAB8A/TSPAN32/AMN/FAM126B/ASB3/RAB3A/CNPY4/ZDHHC2/RAP1A/LGALS3/RANGRF/LYPLA1/GOLPH3/CIB1/STX8/RDX/DLG1/GGA2/VPS35/PACSIN1/RAB3B/INS/RAB40B/DENND4C/SPTBN4/BBS1/TMEM59/CRB3/MYO5A/RAB10/FCER1G/PRKCI/ZDHHC3/PLS1/AGR2/ARFR…	77
GO:0062012	BP	GO:0062012	regulation of small molecule metabolic process	117/3737	456/18866	0.0012358886144663	0.0616013231273048	0.054893375055366	PSMD1/CLTC/PSMB4/PDZD3/PSMA1/GCK/ENPP1/PSMA3/NOS3/SQLE/PSMA4/LPGAT1/SC5D/PDPR/PARK7/PSMD5/LACC1/PSMB3/SIRT5/FOXK1/APOA4/GSK3A/PSMA2/SNCA/PSMD14/GSK3B/NUP43/GUCA2A/NUP37/MFSD2A/FDFT1/PSMB7/TGFB1/PSMC2/PSME3/NOS1/AZIN1/ERLIN1/MVK/AK4/FOXA2/ARV1/PSMD6/ERLIN2/LPCAT3/DKKL1/WDR5/PRKAA1/PRKAG1/ARNT/PIBF1/NFKB1/NKX1-1/ZMPSTE24/SEC13/PPARA/NUP155/SLC27A4/AVPR1A/NUP88/PHLDA2/ARPP19/GCGR/PDGFB/PPP1R3F/OGT/V…	117
GO:0046165	BP	GO:0046165	alcohol biosynthetic process	49/3737	164/18866	0.00129953381140325	0.0642715171841298	0.0572728038791429	AKR1B1/QDPR/SQLE/SC5D/ASAH1/PARK7/APOA4/ASAH2B/ITPKA/SNCA/FDFT1/MSMO1/ERLIN1/MVK/CYP11B2/DHCR24/ARV1/ISYNA1/ERLIN2/CFTR/LPCAT3/ACAA2/PRKAA1/IPPK/PCBD1/NFKB1/CACNA1H/VDR/ABCA2/MVD/SPHK2/NUS1/CYP2R1/PTAFR/MBTPS2/CYP11B1/GGPS1/DHFR/SEC14L2/GBA/SRD5A3/NPC1L1/MOXD1/AGK/DBH/GOT1/KPNB1/HSD17B7/LBR	49
GO:0061337	BP	GO:0061337	cardiac conduction	45/3737	148/18866	0.00135536816123266	0.0660271459427902	0.0588372570923956	NKX2-5/CACNA1G/DMPK/KCNIP3/RNF207/NOS1/AKAP9/NPPC/FLNA/SRI/CACNA1C/AHCYL1/KCNJ4/SCN2B/CALM1/PRKACA/ATP2B1/CACNA1S/ZMPSTE24/NUP155/HRC/KCNH6/RANGRF/GJD3/CAMK2D/CACNA1F/CACNG5/ATP1A3/NPPA/CACNG1/YWHAE/SPTBN4/TRPM4/CACNG8/KCNE4/DSC2/KCNK3/KCNE1/ASPH/TMEM65/CACNA2D2/DSG2/NPR1/CACNG2/CACNG4	45
GO:0035150	BP	GO:0035150	regulation of tube size	44/3737	144/18866	0.00136495055977176	0.0660271459427902	0.0588372570923956	ADRA1D/UTS2R/COMP/NOS3/SERPINF2/ROCK1/MKKS/HRH2/CHGA/GRIP2/NOS1/NPPC/SMTNL2/ROCK2/FGB/HTR7/ATG5/EGFR/ADRA2C/ADRA1B/NPPB/ATP2B1/APLN/CRP/AVPR1A/CASR/NPPA/UCN/INS/RAP1GDS1/MTNR1B/PTAFR/TRPM4/HTR1A/FOXC2/ADORA1/RHOA/AVPR2/EDN2/TBXA2R/DBH/ADRA2B/NPR1/CALCA	44
GO:0042994	BP	GO:0042994	cytoplasmic sequestering of transcription factor	9/3737	16/18866	0.00136607888157497	0.0660271459427902	0.0588372570923956	TONSL/SRI/NFKBIB/MDFI/PSMD10/SUFU/G3BP2/PKD2/CCDC22	9
GO:0045165	BP	GO:0045165	cell fate commitment	76/3737	278/18866	0.00139370453747124	0.0668559018726804	0.0595757673674883	KDM6B/MCL1/DLX1/NKX2-5/PITX1/CHD5/EVX1/ASCL1/IHH/TAL1/APC2/BCL2/MYOD1/SMAD2/IL12RB1/GATA1/TRIM15/NRG1/NKX6-2/WNT7B/TBX10/TBX4/FOXA2/FEZF2/CTSL/NKX6-1/HOXA11/POU6F2/SPN/NEUROD4/ETV2/LATS1/SOX1/LBX1/WNT8B/NEUROG1/PRDM14/IL6/ZFPM1/MITF/DHH/RBPJ/TBX1/ONECUT2/RUNX2/SUFU/SOX2/SHH/MGA/WNT2B/HES5/JAG1/DLL4/TBX2/MYOG/FOXC2/TBX6/RAB10/CTR9/FOXP3/POU5F1/ARX/GSX2/TCF7L2/RHOA/BMPR1A/GATA2/ACVR1/SPDEF/DLL1/OLI…	76
GO:0032024	BP	GO:0032024	positive regulation of insulin secretion	26/3737	74/18866	0.001464508907701	0.0693566608319108	0.0618042113765303	SOX4/GCK/UCN3/PDX1/TM7SF3/DOC2B/NLGN2/CRH/PPP3CB/GPR27/SRI/NKX6-1/CFTR/CASR/FFAR1/BAIAP3/SIRT3/TARDBP/TRPM4/TCF7L2/ADCY8/GLUD1/GPR68/OXCT1/MPC2/GIPR	26
GO:1903532	BP	GO:1903532	positive regulation of secretion by cell	84/3737	313/18866	0.00146757824644325	0.0693566608319108	0.0618042113765303	ADAM9/RAB9A/SOX4/GPI/GCK/UCN3/P2RX4/PDX1/CACNA1G/TM7SF3/GDNF/CHRNB2/PARD6A/DOC2B/NLGN2/DRD2/CRH/SNCA/SNX4/ACHE/IL13/KISS1/TGFB1/PPP3CB/PDCD6IP/GPR27/RASL10B/FGB/SRI/EXOC1/ADAM8/EGFR/NKX6-1/HYAL3/CFTR/ANG/PRRT2/APLN/STAM/RAB3A/TSG101/TNFRSF4/UNC13A/UNC13D/CACNA1H/GHRHR/AVPR1A/IL6/CASR/AP1G1/TFR2/GOLPH3/CD2AP/NPPA/SPHK2/VPS35/FFAR1/PTPN11/UCN/BAIAP3/SIRT3/INS/TARDBP/CACNA1I/TGFB3/PTAFR/RAB5A/TRPM4/…	84
GO:1901988	BP	GO:1901988	negative regulation of cell cycle phase transition	74/3737	270/18866	0.00148294300544232	0.0695674733435439	0.061992067897786	PSMD1/PSMB4/SOX4/PSMA1/PSMA3/PSMA4/TOPBP1/PINX1/PCBP4/PSMD5/PSMB3/ATF5/BCL2/PSMA2/NBN/PSMD14/ZNF655/RAD17/PSMB7/PSMC2/PSME3/CDKN2B/MIIP/CDKN2A/NAE1/SKP1/CDKN2D/BRD7/CDKN2C/PSMD6/CNOT2/RAD21/ZNF207/CDK4/CNOT1/BUB3/PLK5/CNOT8/MDM4/RIPK1/TAOK1/PSMD12/GJC2/PSMD10/RPS27L/CDKN1A/FOXO4/CNOT4/SPDL1/DUSP1/SFN/CRADD/TRIM39/CTDSP2/FZR1/TPR/PIDD1/PKD2/TFDP2/BTG2/PLK2/ZW10/CNOT7/GTSE1/PLK3/PTEN/RB1/CDT1/PSME1…	74
GO:0032868	BP	GO:0032868	response to insulin	77/3737	283/18866	0.0015020306851079	0.0697169886606373	0.0621253020551232	SNX5/GCK/ENPP1/EEF2K/RHOQ/CYFIP1/FFAR3/ATP6V1A/GSK3A/GSK3B/PRLH/SRSF6/BCAR1/ESRRA/ZNF106/AGRP/SRSF4/FUT7/GGH/VGF/SIK2/BAIAP2/RAB8A/ATP2B1/PRKAA1/AP3S1/OSBPL8/CDK4/PPARA/TNFSF10/ATP6V1G1/GHRHR/IDE/PTPRA/LPIN1/OGT/YWHAG/HADHA/NPPA/PKLR/PCSK9/ATP6V1H/UCP3/CPEB2/PTPN11/INSRR/ATP6V0B/APPL2/INS/DENND4C/FOXO4/SOCS3/ATP6V1B2/FOXC2/MYO5A/PIK3CA/RETN/USO1/RPS6KB1/RAB10/INPPL1/EPM2AIP1/PRKCI/SESN3/TSC1/KAT2…	77
GO:1902115	BP	GO:1902115	regulation of organelle assembly	56/3737	194/18866	0.0015079850211862	0.0697169886606373	0.0621253020551232	KCTD17/DRG1/CEP76/ARHGAP35/NRXN1/RABEP2/SH3GLB1/LRFN4/RCC1/FEZ2/MAPK9/PDCD6IP/CNTROB/CSF2/RALB/ATG5/ATG3/ATMIN/HAP1/CNOT2/TBC1D14/PRKAA1/STAM/TSG101/EVI5L/FUZ/UBQLN2/ATXN2/MAPK15/SCFD1/CHMP2B/CNOT1/RDX/SMCR8/VDAC3/ZMYND10/RNF4/G3BP2/LRFN1/CHMP1A/RAB5A/TPR/KAT2B/SYNE2/NPRL3/PLK2/RHOA/DYNC2LI1/CEP97/SPICE1/PIP4K2B/TRIM37/PAN3/CDKL5/CCDC88A/KAT2A	56
GO:0048821	BP	GO:0048821	erythrocyte development	15/3737	35/18866	0.00156652515636981	0.0719023776808589	0.0640727176793135	PTBP3/JMJD6/TAL1/ARID4A/GATA1/HBZ/FLVCR1/FAM210B/ALAS2/MED1/EPO/ERCC2/RHAG/SH2B3/ALAS1	15
GO:0006936	BP	GO:0006936	muscle contraction	95/3737	362/18866	0.00162070467409738	0.0735527113309155	0.0655433416760064	DES/COMP/NKX2-5/P2RX4/CACNA1G/GDNF/CHRNB2/ROCK1/MYL10/DMPK/JSRP1/MKKS/DRD2/STAC3/CHRNE/P2RX2/CHGA/RNF207/MYH11/EMD/GRIP2/NOS1/AKAP9/SMTN/FLNA/ROCK2/TCAP/SRI/CACNA1C/MYBPC3/HTR7/TNNT2/LTB4R/SCN2B/KCNA1/SNTB1/CALM1/TPM3/ADRA2C/PRKACA/ADRA1B/CHRNG/PGAM2/ATP2B1/CNN1/MYBPH/ASB3/MYOCD/TNNC1/CACNA1S/NEUROG1/NUP155/MYH7/CACNA1H/HRC/TNNI1/RANGRF/CAMK2D/LMOD2/MYLPF/GNAO1/DLG1/ATP8A2/MYH13/NPPA/CHRND/MYL7/U…	95
GO:1901617	BP	GO:1901617	organic hydroxy compound biosynthetic process	71/3737	258/18866	0.00162553797768951	0.0735527113309155	0.0655433416760064	AKR1B1/QDPR/HSD17B4/SQLE/SC5D/ASAH1/PARK7/OSBPL3/LDHC/CTNS/SLC27A5/APOA4/ASAH2B/ITPKA/SNCA/FDFT1/MC1R/OSBPL9/MSMO1/ERLIN1/MVK/CYP11B2/DHCR24/PNMT/ARV1/SCP2/ISYNA1/ERLIN2/CFTR/LPCAT3/ACAA2/DKKL1/PRKAA1/IPPK/PCBD1/NFKB1/CACNA1H/VDR/ABCA2/MVD/SLC6A3/SPHK2/VPS35/FGFR4/NUS1/OSBPL1A/CYP2R1/PNPO/BAAT/PTAFR/PLTP/MBTPS2/MYO5A/CYP11B1/GGPS1/DHFR/SEC14L2/GBA/HAND2/DDC/SRD5A3/NPC1L1/MOXD1/GIPC1/SRD5A2/AGK/DB…	71
GO:0097756	BP	GO:0097756	negative regulation of blood vessel diameter	29/3737	86/18866	0.00167818280140233	0.0754000441756824	0.0671895130494738	ADRA1D/COMP/MKKS/HRH2/CHGA/GRIP2/SMTNL2/FGB/HTR7/EGFR/ADRA2C/ADRA1B/ATP2B1/APLN/CRP/AVPR1A/CASR/INS/RAP1GDS1/PTAFR/TRPM4/HTR1A/ADORA1/RHOA/AVPR2/EDN2/TBXA2R/DBH/ADRA2B	29
GO:0048167	BP	GO:0048167	regulation of synaptic plasticity	55/3737	191/18866	0.00175365541796421	0.0780447511800029	0.0695462301803655	SORCS2/NFATC4/SHANK1/RAB11A/SYNGAP1/AGER/PPFIA3/LZTS1/HRH2/PICK1/STX3/DRD2/CRH/ITPKA/GSK3B/DLG4/PPP3CB/RIN1/LGMN/CPLX2/VGF/NSMF/BAIAP2/ADCY1/RAB8A/PRRT2/GRM5/RAB3A/UNC13A/CRTC1/ZDHHC2/SLC24A1/NLGN3/NEUROD2/NPAS4/YWHAG/INS/GRIN1/APP/RAB5A/RGS14/ADORA1/ADCY8/PLK2/CAMK2B/STAU1/CX3CL1/GIPC1/PTEN/P2RX3/BRSK1/GRIN2C/JPH3/KAT2A/CPEB3	55
GO:0006643	BP	GO:0006643	membrane lipid metabolic process	60/3737	212/18866	0.00176151162537937	0.0780447511800029	0.0695462301803655	ST8SIA5/FUCA1/ASAH1/ASAH2B/CERS1/B4GALT4/SPTSSB/ST3GAL2/HEXB/PPP2CA/PIGV/DEGS2/SUMF2/DEGS1/FUT7/ARV1/PIGQ/ST3GAL5/GAL3ST1/PRKAA1/CSNK1G2/PPT1/CYP4F22/SGPP1/ALOX12B/GAL3ST2/NEU3/ALDH3A2/SGMS2/NEU2/SGMS1/PIGM/ABCA2/SPHK2/GALC/NEU4/PRKD2/ESYT2/SIRT3/SERINC1/SERINC3/A4GALT/GM2A/FUT5/GLB1/PDXDC1/CTSA/GBA/SMPD3/PIGF/SERINC2/NAGA/AGK/ORMDL2/ENPP7/ELOVL5/PSAPL1/ST6GALNAC6/ALOXE3/PIGX	60
GO:0006942	BP	GO:0006942	regulation of striated muscle contraction	32/3737	98/18866	0.00181620071206973	0.0798012071872904	0.0711114205607252	NKX2-5/P2RX4/DMPK/CHGA/RNF207/NOS1/AKAP9/FLNA/SRI/CACNA1C/MYBPC3/CALM1/PRKACA/ADRA1B/MYBPH/ASB3/MYH7/HRC/TNNI1/RANGRF/CAMK2D/DLG1/NPPA/UCN/TNNT3/SUMO1/TRPM4/ADORA1/PDE5A/DSC2/DSG2/GATA4	32
GO:0035264	BP	GO:0035264	multicellular organism growth	45/3737	150/18866	0.00182617182591605	0.0798012071872904	0.0711114205607252	COMP/DIO3/MKKS/IHH/ATF5/DRD2/BCL2/TBL1XR1/MFSD2A/PRLH/NPPC/ATRN/CELA1/RAI1/LGMN/ADARB1/APBA1/FLVCR1/CDK4/ZMPSTE24/GHRHR/ATP8A2/SLC6A3/ANKRD11/RBBP6/PPIB/PTPN11/ERCC6/SPTBN4/GAMT/ERCC2/APP/PIK3CA/FXN/PLS1/TMED2/STK40/ETNK2/FTO/SMPD3/XPA/CACNA2D2/RC3H2/NIPBL/KAT2A	45
GO:1903800	BP	GO:1903800	positive regulation of production of miRNAs involved in gene silencing by miRNA	7/3737	11/18866	0.00184578231335635	0.0800055673921598	0.071293527385754	MAP2K1/MYCN/TGFB1/EGFR/IL6/RIPK1/DDX5	7
GO:0000377	BP	GO:0000377	RNA splicing, via transesterification reactions with bulged adenosine as nucleophile	101/3737	390/18866	0.00186846858016173	0.0800055673921598	0.071293527385754	RBM3/PTBP3/DDX41/PCBP4/JMJD6/SRSF8/MBNL3/SF3A1/HNRNPK/MYOD1/CELF3/SRSF6/CELF4/CWF19L1/PPWD1/LUC7L/CD2BP2/BUD13/LSM3/EFTUD2/RBFOX3/SRSF4/CPSF3/CLNS1A/CACTIN/POLR2K/DDX42/DHX15/RBM15B/AQR/FXR2/PRCC/SNRPE/SON/RNF113A/C1QBP/SF3B1/LSM6/WTAP/SNRPD1/CPSF7/SCAF11/DCPS/RNPC3/FRG1/SLC39A5/FUS/RBM22/KDM1A/CWC15/SNRNP27/METTL3/STRAP/U2SURP/POLR2B/DDX1/MBNL1/SNRPG/DBR1/RBM4/SRSF11/RBMXL2/USP49/DYRK1A/LSM8/HNR…	101
GO:0000398	BP	GO:0000398	mRNA splicing, via spliceosome	101/3737	390/18866	0.00186846858016173	0.0800055673921598	0.071293527385754	RBM3/PTBP3/DDX41/PCBP4/JMJD6/SRSF8/MBNL3/SF3A1/HNRNPK/MYOD1/CELF3/SRSF6/CELF4/CWF19L1/PPWD1/LUC7L/CD2BP2/BUD13/LSM3/EFTUD2/RBFOX3/SRSF4/CPSF3/CLNS1A/CACTIN/POLR2K/DDX42/DHX15/RBM15B/AQR/FXR2/PRCC/SNRPE/SON/RNF113A/C1QBP/SF3B1/LSM6/WTAP/SNRPD1/CPSF7/SCAF11/DCPS/RNPC3/FRG1/SLC39A5/FUS/RBM22/KDM1A/CWC15/SNRNP27/METTL3/STRAP/U2SURP/POLR2B/DDX1/MBNL1/SNRPG/DBR1/RBM4/SRSF11/RBMXL2/USP49/DYRK1A/LSM8/HNR…	101
GO:0098693	BP	GO:0098693	regulation of synaptic vesicle cycle	36/3737	114/18866	0.00190232694654375	0.0807074587835249	0.0719189877726148	GIT1/CHRNB2/ROCK1/NRXN1/CYFIP1/FBXL20/NLGN2/DRD2/SNCA/GRIK5/GSK3B/PRKCG/CHRNA5/CDH2/PPP3CB/GRIPAP1/BRSK2/CPLX2/APBA1/ADCY1/VAMP4/PRRT2/RAB3A/RAP1B/NLGN3/RAP1A/RAB3B/RIMS4/RAB5A/CDK5R1/GIPC1/PTEN/BRSK1/DNM1L/NAPA/CASK	36
GO:0034976	BP	GO:0034976	response to endoplasmic reticulum stress	79/3737	294/18866	0.00191754206909873	0.0807074587835249	0.0719189877726148	ERP44/PDX1/FGF21/PARK7/JKAMP/UFL1/GSK3A/BCL2/UBE2J2/GSK3B/TBL2/POMT2/EXTL1/ERLIN1/BRSK2/DERL1/WIPI1/SEC31A/PREB/FBXO44/SGTA/GOSR2/UGGT1/PDIA3/TMX1/BBC3/ERLIN2/UBE2K/CFTR/SRPX/LPCAT3/GET4/PDIA2/RNF139/UBQLN2/UBE4A/FAF2/SSR1/UBXN4/CCDC47/PPP1R15A/EIF2S1/ATF6/COPS5/USP25/LMNA/TRAF2/EXTL3/TARDBP/FBXO2/TMEM129/SERINC3/UBQLN1/TPP1/MBTPS2/FOXRED2/CTDSP2/UBA5/USP14/FKBP14/PPP2R5B/PDIA6/TMCO1/ZBTB17/TMTC3…	79
GO:1901068	BP	GO:1901068	guanosine-containing compound metabolic process	16/3737	39/18866	0.0019228109302658	0.0807074587835249	0.0719189877726148	RHOQ/IMPDH2/AK4/AK3/NME9/CARD11/GTPBP1/DLG1/MPP1/NME1/MFN1/GMPS/RHOA/NME3/OPA1/CASK	16
GO:2001233	BP	GO:2001233	regulation of apoptotic signaling pathway	106/3737	413/18866	0.00201141688706899	0.0838747695392169	0.0747414008053639	CTSC/NMT1/MCL1/NFATC4/NOS3/PDX1/GDNF/PARK7/NDUFS3/MAGED1/CSNK2A1/TERT/MFF/HNRNPK/FEM1B/MADD/GSK3A/S100A9/BCL2/GSK3B/TNFRSF12A/MAPK9/FAM162A/MEIS3/ZNF205/GATA1/PSME3/NANOS3/PAK2/FGB/CSF2/PCGF2/UNC5B/CDKN2D/PARL/PDIA3/PRR7/PLAGL2/BBC3/BCL2L10/SERPINE1/MAPK8IP2/YWHAQ/SRPX/ACAA2/TRPS1/RRN3/HRK/DNAJA1/HIGD1A/TNFSF10/PRKRA/LGALS3/FAIM/SGMS1/TMEM102/YWHAG/HMGB2/KDM1A/YWHAE/RIPK1/BCL2L2/LMNA/TP73/TRAF2/P…	106
GO:2000058	BP	GO:2000058	regulation of ubiquitin-dependent protein catabolic process	47/3737	159/18866	0.0020485110471225	0.084866886237932	0.0756254830178305	NKD2/ANKIB1/PARK7/DET1/UFL1/CSNK2A1/GSK3A/GSK3B/MAPK9/AGBL4/SIRT2/PIAS1/SGTA/SENP1/RNF14/UBE2K/RAD23B/LATS1/UBE3A/RNF139/UBQLN2/OGT/PSMD10/SUFU/SHH/BAG5/UBQLN1/SUMO1/TRIM39/UCHL5/FZR1/FAM122A/USP14/VCP/GBA/PLK2/ZYG11B/PLK3/GIPC1/QRICH2/CCDC22/PTEN/SIRT6/USP5/WAC/RCHY1/TRIB3	47
GO:0071695	BP	GO:0071695	anatomical structure maturation	65/3737	235/18866	0.00217518716142078	0.0868573381220812	0.0773991887802938	AKR1B1/XYLT1/NFASC/PTBP3/C1QL1/PDE3A/FEM1B/ASCL1/IHH/PICK1/TAL1/BCL2/ARCN1/VSX1/LGI4/NPPC/LYL1/HBZ/SIRT2/NKX6-1/PRKACA/CFTR/FLVCR1/ANG/FAM210B/YTHDF2/EPHA8/PCSK4/GHRHR/BFSP2/PAEP/SIX3/DLD/ANKRD17/ACTL6B/RBPJ/KDM1A/CLN5/RUNX2/SPTBN4/CDKN1A/EPO/GRIN1/ERCC2/HES5/APP/MBTPS2/CDK5R1/MYO5A/TBX6/ANO6/PHOSPHO1/POU2F2/RHOA/FAM20C/CX3CL1/AGRN/GATA2/RB1/IQCF1/PLXNB1/CEND1/NTN4/OPA1/ALDH1A2	65
GO:0070085	BP	GO:0070085	glycosylation	72/3737	265/18866	0.00217600170324129	0.0868573381220812	0.0773991887802938	ALG8/C1GALT1C1/ALG9/MGAT3/B3GNT8/ST8SIA5/MAN1A1/ALG14/MUC3B/CHP1/B4GALT4/FUT8/POMT2/EXTL1/ST3GAL2/PIGV/GALNT1/B4GALT2/MUC3A/MGAT5B/FUT7/RPN2/DAD1/RAMP1/MUC13/UGGT1/ST3GAL3/DDOST/ST3GAL5/GOLGA2/GAL3ST1/FUT10/COG7/ALG5/GALNT8/LMAN1/OGT/PIGM/B3GNT4/GALNT18/B4GALT1/ENTPD5/B4GALNT2/ABCA2/MVD/TMEM165/CLN5/NUS1/EXTL3/TMEM59/DPAGT1/GALNT7/NPC1/FUT5/ASGR1/STT3A/B3GAT3/TMTC3/MAN1C1/GBA/GALNT12/SRD5A3/ASGR2…	72
GO:0007601	BP	GO:0007601	visual perception	61/3737	218/18866	0.0021765040946722	0.0868573381220812	0.0773991887802938	DRAM2/GJA3/CHRNB2/GRK1/NYX/MKKS/SFRP5/CABP4/WDR36/RS1/VSX1/FSCN2/CNGB1/TULP1/RGS16/KIFC3/CRX/EML2/RHO/POU6F2/RAX2/PPT1/MYO3A/SLC24A1/BFSP2/RAX/CACNA1F/GJD2/ROM1/SIX3/ATP8A2/ATF6/CABP1/GUCA1B/AIPL1/CRYBB3/BBS1/RLBP1/OAT/DLL4/RBP3/MYO5A/CRYBG3/EYA3/GRM8/MIP/SOX14/NR2E3/CRYAA/CRYBB1/CABP2/BBS9/CRYZ/COL2A1/EFEMP1/BEST1/CRYGC/OPA1/CRYBA2/GUCA1A/CNNM4	61
GO:0002474	BP	GO:0002474	antigen processing and presentation of peptide antigen via MHC class I	32/3737	99/18866	0.00218231418643958	0.0868573381220812	0.0773991887802938	PSMD1/PSMB4/PSMA1/PSMA3/PSMA4/PSMD5/PSMB3/ERAP1/PSMA2/PSMD14/PSMB7/PSMC2/ABCB9/PSME3/SEC31A/IKBKB/PDIA3/MR1/PSMD6/SEC13/IDE/CYBB/PSMD12/PSMD10/LNPEP/SNAP23/FCER1G/SEC24B/SAR1B/SEC23A/PSME1/ITGAV	32
GO:0030330	BP	GO:0030330	DNA damage response, signal transduction by p53 class mediator	34/3737	107/18866	0.00223002871647343	0.0868573381220812	0.0773991887802938	SOX4/PCBP4/NBN/SPRED3/CNOT2/ZMPSTE24/PAXIP1/CNOT1/CNOT8/MDM4/KDM1A/PSMD10/RPS27L/CDKN1A/CNOT4/SFN/CRADD/PTTG1IP/ATR/PIDD1/DYRK1A/EEF1E1/USP10/TFDP2/DDX5/BTG2/PLK2/CNOT7/GTSE1/PLK3/CD44/PPM1D/TFAP4/TRIAP1	34
GO:0050905	BP	GO:0050905	neuromuscular process	34/3737	107/18866	0.00223002871647343	0.0868573381220812	0.0773991887802938	COMP/SHANK1/NRXN1/NLGN2/DRD2/NBN/IGDCC3/MYCBP2/DLG4/NPAS1/HEXB/NKX6-2/TCF15/ADARB1/KCNA1/PAFAH1B1/PRRT2/NEUROG1/ZMPSTE24/HERC1/ATP8A2/SLC6A3/SLURP1/CHRND/UCN/GRIN1/TPP1/APP/GM2A/FXN/UBA5/PTEN/GRIN2C/JPH3	34
GO:0031282	BP	GO:0031282	regulation of guanylate cyclase activity	8/3737	14/18866	0.00223760356109708	0.0868573381220812	0.0773991887802938	PDZD3/NOS3/GUCA2A/NOS1/GUCA1B/NOS2/GUCA1A/HPCA	8
GO:0046940	BP	GO:0046940	nucleoside monophosphate phosphorylation	8/3737	14/18866	0.00223760356109708	0.0868573381220812	0.0773991887802938	AK8/AK4/AK3/AK2/AK6/RAD50/AK9/CMPK1	8
GO:1902101	BP	GO:1902101	positive regulation of metaphase/anaphase transition of cell cycle	8/3737	14/18866	0.00223760356109708	0.0868573381220812	0.0773991887802938	CDC16/ANAPC5/MAPK15/CUL3/CDC23/RB1/CDT1/CDC27	8
GO:0002526	BP	GO:0002526	acute inflammatory response	35/3737	111/18866	0.00224325336864608	0.0868573381220812	0.0773991887802938	SERPINF2/F12/PARK7/FFAR3/REG3A/C2CD4B/IL20RB/APOL2/FUT7/ADAM8/OSM/CRP/F2/IL6/TFR2/B4GALT1/INS/ASH1L/HAMP/EPO/FFAR2/IL6R/ANO6/FCER1G/ADORA1/ITIH4/REG3G/EIF2AK1/ELANE/ACVR1/RHBDD3/FCGR2B/PRCP/TREM1/UGT1A1	35
GO:0061136	BP	GO:0061136	regulation of proteasomal protein catabolic process	55/3737	193/18866	0.00225872162671155	0.0868573381220812	0.0773991887802938	NKD2/ANKIB1/BTRC/PARK7/DET1/UFL1/F8A1/GSK3A/PSMD14/GSK3B/PRKCG/MAPK9/PSMC2/PSME3/SIRT2/BRSK2/PIAS1/SGTA/SENP1/RNF14/PRKACA/UBE2K/RAD23B/UBQLN2/OGT/GABARAPL2/USP25/BAG2/PSMD10/SHH/BAG5/UBQLN1/SUMO1/ALAD/TRIM39/UCHL5/FZR1/FAM122A/USP14/TMTC3/VCP/GBA/PLK2/ZYG11B/TMF1/PLK3/TREM2/GIPC1/SIRT6/RNFT1/USP5/PSME1/WAC/RCHY1/TRIB3	55
GO:0008306	BP	GO:0008306	associative learning	26/3737	76/18866	0.00225992447151497	0.0868573381220812	0.0773991887802938	SHANK1/SYNGAP1/CHRNB2/FOXB1/CTNS/HRH2/DRD2/CRH/RIN1/B4GALT2/PIAS1/LGMN/DDHD2/PPT1/NLGN3/NEUROD2/LRRN4/UCN/GRIN1/APP/ACTR2/RGS14/BTG2/ADCY3/DBH/BRSK1	26
GO:0045056	BP	GO:0045056	transcytosis	10/3737	20/18866	0.00239269440556125	0.0904120950390375	0.0805668578297049	CLTC/RAB11A/AGER/MFSD2A/RAB11B/VPS35/MAL2/PTAFR/RAB5A/USO1	10
GO:0030902	BP	GO:0030902	hindbrain development	46/3737	156/18866	0.00239428794724122	0.0904120950390375	0.0805668578297049	MDK/PHOX2A/SEMA4C/LHX5/MAP2K1/GBX2/ASCL1/ATF5/BCL2/ARCN1/SLC25A46/NCOA1/ATRN/FLNA/B4GALT2/ATIC/LEF1/HAP1/HOXB3/AHI1/LHX1/PLXNA2/NEUROD2/SSTR3/HERC1/GNPAT/XRCC1/PSMG1/PTPN11/NEUROG3/SHH/TRNP1/GRIN1/GPR37L1/CDK5R1/SEC24B/GSX2/FAIM2/GATA2/DLL1/TTBK2/CEND1/BMP7/FCGR2B/ALDH1A2/KAT2A	46
GO:0019377	BP	GO:0019377	glycolipid catabolic process	9/3737	17/18866	0.00239492853630052	0.0904120950390375	0.0805668578297049	FUCA1/HEXB/NEU3/NEU2/GALC/NEU4/GM2A/GBA/NAGA	9
GO:0000375	BP	GO:0000375	RNA splicing, via transesterification reactions	101/3737	393/18866	0.00241679331318245	0.0907008314006118	0.0808241528451913	RBM3/PTBP3/DDX41/PCBP4/JMJD6/SRSF8/MBNL3/SF3A1/HNRNPK/MYOD1/CELF3/SRSF6/CELF4/CWF19L1/PPWD1/LUC7L/CD2BP2/BUD13/LSM3/EFTUD2/RBFOX3/SRSF4/CPSF3/CLNS1A/CACTIN/POLR2K/DDX42/DHX15/RBM15B/AQR/FXR2/PRCC/SNRPE/SON/RNF113A/C1QBP/SF3B1/LSM6/WTAP/SNRPD1/CPSF7/SCAF11/DCPS/RNPC3/FRG1/SLC39A5/FUS/RBM22/KDM1A/CWC15/SNRNP27/METTL3/STRAP/U2SURP/POLR2B/DDX1/MBNL1/SNRPG/DBR1/RBM4/SRSF11/RBMXL2/USP49/DYRK1A/LSM8/HNR…	101
GO:0030149	BP	GO:0030149	sphingolipid catabolic process	14/3737	33/18866	0.00250104316285331	0.0922152235253833	0.0821736383865031	ASAH1/ASAH2B/HEXB/PPT1/NEU3/NEU2/GALC/NEU4/GM2A/PDXDC1/GBA/SMPD3/NAGA/ENPP7	14
GO:0070585	BP	GO:0070585	protein localization to mitochondrion	43/3737	144/18866	0.00250588659624655	0.0922152235253833	0.0821736383865031	OXA1L/NMT1/BAG4/PITRM1/MFF/SH3GLB1/GSK3A/BCL2/UBE2J2/SAMM50/HSPA1L/RNF31/COX18/TIMM23/MICALL2/PARL/LEPROT/BBC3/YWHAQ/DNAJA1/DNAJC15/PRKAA1/TIMM10B/TIMM44/PMPCB/LMAN1/NPEPPS/YWHAG/YWHAE/TP73/TOMM40/UBE2L3/GRPEL2/SFN/UBE2D3/IMMP2L/TOMM5/MAPK8/TFDP2/AGK/BNIP3L/DNM1L/RNF186	43
GO:0009914	BP	GO:0009914	hormone transport	85/3737	323/18866	0.00253251036173405	0.0922152235253833	0.0821736383865031	SOX4/GCK/UCN3/PDX1/TM7SF3/PARK7/FFAR3/DOC2B/PICK1/NLGN2/DRD2/CRH/SNX19/SMAD2/CHGA/SNX4/KISS1/RAB1A/RAB11B/PPP3CB/GPR27/RASL10B/UBE2Q1/FGB/SRI/CACNA1C/BRSK2/VGF/FOXA2/EGFR/NKX6-1/CLOCK/ADRA2C/HNF4A/CFTR/CACNA1A/OSM/APLN/DPP4/CRHR1/GHRHR/RAP1A/IL6/SSTR5/CASR/TFR2/PPP3CA/JAGN1/POMC/NPPA/ABCC8/FFAR1/PTPN11/NOS2/UCN/BAIAP3/SIRT3/INS/TARDBP/MTNR1B/FFAR2/TRPM4/HTR1A/MYO5A/RETN/CYB5R4/SNAP23/IL1RN/IL11/A…	85
GO:0007004	BP	GO:0007004	telomere maintenance via telomerase	24/3737	69/18866	0.00255237025273038	0.0922152235253833	0.0821736383865031	CCT4/PINX1/TERT/MAP2K7/XRCC5/CCT5/RPA1/SMG5/RAD50/CCT6A/MAPKAPK5/MAPK15/TERF2/HMBOX1/CCT2/POT1/ATR/PARN/MAP3K4/CCT8/XRN1/TELO2/PTGES3/EXOSC10	24
GO:0009135	BP	GO:0009135	purine nucleoside diphosphate metabolic process	41/3737	136/18866	0.00256743659452524	0.0922152235253833	0.0821736383865031	PGK1/GPI/GCK/ENTPD2/FOXK1/NUP43/NUP37/LDHA/HKDC1/AK4/AK3/PGM2L1/AK2/PGAM2/PRKAA1/PRKAG1/ARNT/CARD11/SEC13/PPARA/NUP155/NUP88/OGT/ENTPD5/DLG1/PKLR/MPP1/INS/NUP133/DHTKD1/NUP35/AK9/PGK2/APP/MYOG/TPR/NUP160/NUP54/SIRT6/CASK/GALK1	41
GO:0009179	BP	GO:0009179	purine ribonucleoside diphosphate metabolic process	41/3737	136/18866	0.00256743659452524	0.0922152235253833	0.0821736383865031	PGK1/GPI/GCK/ENTPD2/FOXK1/NUP43/NUP37/LDHA/HKDC1/AK4/AK3/PGM2L1/AK2/PGAM2/PRKAA1/PRKAG1/ARNT/CARD11/SEC13/PPARA/NUP155/NUP88/OGT/ENTPD5/DLG1/PKLR/MPP1/INS/NUP133/DHTKD1/NUP35/AK9/PGK2/APP/MYOG/TPR/NUP160/NUP54/SIRT6/CASK/GALK1	41
GO:0010972	BP	GO:0010972	negative regulation of G2/M transition of mitotic cell cycle	31/3737	96/18866	0.00257901189769463	0.0922152235253833	0.0821736383865031	PSMD1/PSMB4/PSMA1/PSMA3/PSMA4/TOPBP1/PINX1/PSMD5/PSMB3/PSMA2/NBN/PSMD14/RAD17/PSMB7/PSMC2/PSME3/MIIP/NAE1/SKP1/PSMD6/RAD21/TAOK1/PSMD12/PSMD10/CDKN1A/FOXO4/TRIM39/PSME1/RINT1/BRSK1/USP47	31
GO:0042551	BP	GO:0042551	neuron maturation	18/3737	47/18866	0.00258237502951733	0.0922152235253833	0.0821736383865031	NFASC/C1QL1/PICK1/BCL2/VSX1/LGI4/EPHA8/ACTL6B/KDM1A/CLN5/SPTBN4/APP/TBX6/CX3CL1/AGRN/RB1/NTN4/OPA1	18
GO:0008654	BP	GO:0008654	phospholipid biosynthetic process	73/3737	271/18866	0.00259154551118864	0.0922152235253833	0.0821736383865031	OCRL/LPGAT1/IDH1/CPNE7/CSNK2A1/PLEKHA3/RUFY1/ACSL3/ACHE/CRLS1/MFSD2A/PITPNM3/AGAP2/SACM1L/MVK/HEXB/ACP6/PIGV/PLEKHA4/INPP5J/CAPN2/DDHD2/ISYNA1/RAB14/PIGQ/CPNE3/LPCAT3/TAMM41/PLA2G4A/PCYT1B/CEPT1/PDGFB/LPIN1/PIK3C3/SGMS2/SGMS1/PIGM/PIK3CB/GNPAT/DDHD1/ABCA2/MVD/DGKZ/SPHK2/STARD7/NUS1/PTDSS1/PI4KA/SERAC1/SERINC1/SYNJ1/DPAGT1/PTDSS2/FIG4/PLA2G5/RAB5A/PIK3CA/INPPL1/GGPS1/PHOSPHO1/ETNK2/PIK3C2B/SRD5A3/…	73
GO:0006672	BP	GO:0006672	ceramide metabolic process	32/3737	100/18866	0.00261010335480529	0.0922152235253833	0.0821736383865031	ASAH1/ASAH2B/CERS1/SPTSSB/HEXB/PPP2CA/DEGS2/DEGS1/FUT7/ST3GAL5/GAL3ST1/PRKAA1/CYP4F22/ALOX12B/NEU3/SGMS2/NEU2/SGMS1/SPHK2/GALC/NEU4/SIRT3/GM2A/FUT5/GBA/SMPD3/NAGA/AGK/ORMDL2/ENPP7/ST6GALNAC6/ALOXE3	32
GO:0002220	BP	GO:0002220	innate immune response activating cell surface receptor signaling pathway	36/3737	116/18866	0.0026515081048754	0.0922152235253833	0.0821736383865031	PSMD1/PSMB4/PSMA1/PSMA3/PSMA4/BTRC/PSMD5/PSMB3/MUC3B/MAP3K7/PSMA2/PSMD14/FCN1/PSMB7/PSMC2/PSME3/PAK2/MUC3A/SKP1/MUC13/IKBKB/PSMD6/PRKACA/CARD11/NFKB1/FBXW11/TAB2/PSMD12/PSMD10/FFAR2/RELB/FCER1G/NRAS/CD209/MALT1/PSME1	36
GO:0046916	BP	GO:0046916	cellular transition metal ion homeostasis	36/3737	116/18866	0.0026515081048754	0.0922152235253833	0.0821736383865031	ABCB7/TMPRSS6/NCOA4/ATP6V1A/CCDC115/S100A9/SLC11A1/MT1F/SLC40A1/FBXL5/SRI/NDFIP1/SKP1/TFRC/ABCB6/MT2A/FLVCR1/ALAS2/ATP6V1G1/TFR2/SLC39A5/CP/GDF2/NOX5/NUBP1/SLC30A5/HAMP/APP/ISCU/FXN/CAND1/MT1X/ATP6AP1/CCDC22/MT1E/COX19	36
GO:0046822	BP	GO:0046822	regulation of nucleocytoplasmic transport	35/3737	112/18866	0.00265212959625291	0.0922152235253833	0.0821736383865031	IPO5/TXN/PARK7/CHP1/GSK3B/EMD/TGFB1/FLNA/RIOK2/PRKACA/PPP1CC/RBM22/CABP1/YWHAE/PTPN11/TARDBP/SUFU/UBR5/SHH/SFN/MDFIC/ZIC1/UHMK1/CTDSPL2/PKIA/RBM4/TPR/SETD2/IWS1/TCF7L2/CPSF6/GTSE1/NUP54/KHDRBS1/PPM1A	35
GO:1903749	BP	GO:1903749	positive regulation of establishment of protein localization to mitochondrion	21/3737	58/18866	0.00265949860950949	0.0922152235253833	0.0821736383865031	NMT1/SH3GLB1/GSK3A/BCL2/UBE2J2/HSPA1L/RNF31/MICALL2/LEPROT/BBC3/YWHAQ/PRKAA1/NPEPPS/YWHAG/YWHAE/TP73/UBE2L3/SFN/UBE2D3/MAPK8/TFDP2	21
GO:0072331	BP	GO:0072331	signal transduction by p53 class mediator	72/3737	267/18866	0.00267890373850845	0.0923859775766697	0.0823257985302084	SOX4/IFI16/TOPBP1/PCBP4/CHD5/CSNK2A1/HNRNPK/BANP/BCL2/L3MBTL1/NBN/RPA1/RAD17/AEN/SPRED3/CHD3/BOP1/STK11/BRD7/SETD9/CNOT2/RRN3/RAD50/PRKAA1/PRKAG1/MBD3/ZMPSTE24/MAPKAPK5/TAF2/RBBP4/PAXIP1/RBBP8/CNOT1/CNOT8/MDM4/KDM1A/TP73/PSMD10/RPS27L/CDKN1A/CNOT4/RAD1/SFN/CRADD/PTTG1IP/CDK5R1/ATR/PIDD1/DYRK1A/EEF1E1/USP10/PRMT5/TAF15/TFDP2/DDX5/BTG2/PLK2/CNOT7/PRKAB2/TAF4B/GTSE1/PLK3/HINT1/CD44/WWOX/RFC3/KAT6A/R…	72
GO:0099003	BP	GO:0099003	vesicle-mediated transport in synapse	61/3737	220/18866	0.00274102905006283	0.0939471391087101	0.0837169606213733	GIT1/RAB11A/CHRNB2/ROCK1/NRXN1/PPFIA3/CYFIP1/DOC2B/FBXL20/NLGN2/STX3/DRD2/SNCA/GRIK5/GSK3B/PRKCG/CHRNA5/CDH2/GRIP2/PPP3CB/GRIPAP1/BRSK2/CPLX2/APBA1/ADCY1/RAB8A/VAMP4/AP2B1/PRRT2/GSG1L/RAB3A/UNC13A/ATAD1/RAP1B/NLGN3/SNCB/RAP1A/SNPH/VPS35/PACSIN1/RAB3B/DRD4/SYNJ1/EPS15/RIMS4/RAB5A/CDK5R1/SNAP23/SYT5/DDC/GIPC1/PTEN/SYT8/CALY/OTOF/BRSK1/DNM1L/KIAA1109/HPCA/NAPA/CASK	61
GO:2001252	BP	GO:2001252	positive regulation of chromosome organization	52/3737	182/18866	0.0027536230428415	0.0939471391087101	0.0837169606213733	CCT4/SLX4/AUTS2/MAP2K7/XRCC5/UBE2N/TAL1/CCT5/NBN/CDC16/NOS1/ANAPC5/BRD7/KAT7/RAD50/WDR5/RAD21/CCT6A/MAPKAPK5/RTEL1/MAPK15/OGT/PAXIP1/HMBOX1/SPHK2/KDM1A/LMNA/CCT2/PRKD2/CUL3/POT1/MIER1/CTR9/PHF1/ATR/TPR/FOXP3/CDC23/PARN/MAP3K4/PRDM12/CCT8/SSBP1/SIRT6/RB1/CDT1/RPS6KA4/TET1/SMC5/NIPBL/CDC27/KAT2A	52
GO:0016056	BP	GO:0016056	rhodopsin mediated signaling pathway	13/3737	30/18866	0.0028235175353381	0.0948107467129319	0.0844865274701444	NMT1/GRK1/RS1/CNGB1/FNTA/RHO/CALM1/METAP2/METAP1/GUCA1B/AIPL1/GRK4/GUCA1A	13
GO:0036258	BP	GO:0036258	multivesicular body assembly	13/3737	30/18866	0.0028235175353381	0.0948107467129319	0.0844865274701444	RAB11A/VTA1/STAM2/PDCD6IP/STAM/VPS37C/TSG101/VPS36/CHMP2B/IST1/VPS37D/CHMP1A/CHMP3	13
GO:0048265	BP	GO:0048265	response to pain	13/3737	30/18866	0.0028235175353381	0.0948107467129319	0.0844865274701444	P2RX4/CRH/P2RX2/PRKCG/SLC6A2/CAPN2/LPAR5/SCN9A/UCN/CACNA1B/DBH/P2RX3/CALCA	13
GO:0048857	BP	GO:0048857	neural nucleus development	22/3737	62/18866	0.00285121387662476	0.0950132693535093	0.0846669968286263	ZNF148/CHRNB2/PHOX2A/NDUFS3/ASCL1/BCL2/KIRREL3/SIRT2/CALM1/YWHAQ/DYNLL1/YWHAE/RAD1/CDK5R1/SEC24B/ARX/KCNC2/CCDC14/RHOA/GLUD1/SEC16A/NKX2-1	22
GO:0071158	BP	GO:0071158	positive regulation of cell cycle arrest	27/3737	81/18866	0.00286849535362181	0.0950132693535093	0.0846669968286263	SOX4/PCBP4/PRKACA/CNOT2/CNOT1/CNOT8/MDM4/TP73/CDKN1A/FOXO4/CNOT4/SFN/CRADD/MYOG/CDK5R1/PIDD1/PKD2/PPP2R5B/TFDP2/ZBTB17/RNF112/BTG2/PLK2/CNOT7/GTSE1/PLK3/TRIAP1	27
GO:0032206	BP	GO:0032206	positive regulation of telomere maintenance	19/3737	51/18866	0.0028742258597535	0.0950132693535093	0.0846669968286263	CCT4/SLX4/MAP2K7/XRCC5/CCT5/NBN/RAD50/CCT6A/MAPKAPK5/RTEL1/MAPK15/HMBOX1/CCT2/POT1/ATR/PARN/MAP3K4/CCT8/SIRT6	19
GO:0051650	BP	GO:0051650	establishment of vesicle localization	59/3737	212/18866	0.00290560938135906	0.0952936186501105	0.0849168180711511	CTSC/RAB11A/TBC1D23/MKKS/F8A1/AP3S2/CTSZ/PPP6C/EXOC4/RAB1A/RAB11B/CNIH2/TRAPPC1/AP3M1/WIPI1/SEC31A/PREB/GOSR2/STK11/STARD3/LINC00869/HAP1/GOLGA2/PAFAH1B1/RAB3A/AP3S1/SAR1A/SEC13/COL7A1/LMAN1/MAPK15/SCFD1/BLOC1S3/FBXW11/MYO15A/TFG/SYNJ1/KIF1B/MYO7B/CUL3/KLHL12/TRAPPC2/MYO5A/USO1/SPG11/SNAP23/CNIH1/SEC24B/SAR1B/YKT6/TMED2/STARD3NL/SEC23A/KIF5C/SEC23IP/SEC16A/NAPA/KIF1C/BET1	59
GO:1903320	BP	GO:1903320	regulation of protein modification by small protein conjugation or removal	66/3737	242/18866	0.0029314416292687	0.0952936186501105	0.0849168180711511	SOX4/BTRC/PARK7/PINX1/UFL1/FEM1B/UBE2N/GSK3A/CHP1/PARP10/BIRC7/PRKCG/MAPK9/MYCBP2/RAB1A/DERL1/NDFIP1/NDFIP2/PIAS1/TANK/SKP1/ATG5/PRR7/GOLGA2/DNAJA1/ARNT/UBE3A/TRIP12/TRIM21/TNIP1/OGT/PAXIP1/SKP2/MIR101-1/ARRDC4/TSPYL5/KDM1A/BAG2/PSMD10/UBE2L3/FBXO2/UBR5/RNF4/BAG5/UBQLN1/CUL3/PTTG1IP/CTR9/FZR1/HMG20A/VCP/AMER1/RIPK2/AVPR2/MALT1/DCUN1D1/PTEN/GPS2/NMI/RCHY1/ITCH/DNM1L/DCUN1D4/TRIB3/PIAS4/UBE2D1	66
GO:1903322	BP	GO:1903322	positive regulation of protein modification by small protein conjugation or removal	42/3737	141/18866	0.00293519199443646	0.0952936186501105	0.0849168180711511	BTRC/UBE2N/GSK3A/BIRC7/MAPK9/MYCBP2/RAB1A/DERL1/NDFIP1/NDFIP2/PIAS1/TANK/SKP1/GOLGA2/ARNT/UBE3A/TNIP1/PAXIP1/SKP2/ARRDC4/TSPYL5/KDM1A/PSMD10/UBE2L3/UBQLN1/CUL3/PTTG1IP/CTR9/FZR1/VCP/AMER1/RIPK2/AVPR2/MALT1/DCUN1D1/PTEN/NMI/RCHY1/DCUN1D4/TRIB3/PIAS4/UBE2D1	42
GO:0061013	BP	GO:0061013	regulation of mRNA catabolic process	58/3737	208/18866	0.00299028484984461	0.0952936186501105	0.0849168180711511	PSMD1/PSMB4/PSMA1/PSMA3/PSMA4/GDNF/RNASEL/ROCK1/PCBP4/PSMD5/PSMB3/PLEKHN1/SLC11A1/PSMA2/PSMD14/PSMB7/PSMC2/AXIN2/PSME3/ROCK2/NANOS3/PSMD6/FXR2/PRR5L/CSDC2/YTHDF2/FASTKD3/YTHDF3/GTPBP1/ZC3H14/FUS/CNOT1/MEX3D/CNOT8/ANGEL2/PSMD12/METTL3/PSMD10/TARDBP/SERBP1/DIS3/PNPT1/NANOS2/ZC3HAV1/TAF15/BTG2/PARN/CNOT7/HSPB1/FTO/XRN1/PSME1/RC3H2/MAPKAPK2/DCP1A/DND1/CPEB3/ZFP36L2	58
GO:0061053	BP	GO:0061053	somite development	29/3737	89/18866	0.00300216311560469	0.0952936186501105	0.0849168180711511	FOXB1/IHH/HES7/AXIN2/MTHFD1/TCAP/TCF15/LEF1/LHX1/PLXNA2/RBPJ/RBBP6/CDX1/NUP133/CDX2/SHH/CRB2/ABI1/FOXC2/NKD1/TBX6/DLL3/TMED2/BMPR1A/NRARP/DLL1/ALDH1A2/KAT2A/MESP1	29
GO:0006904	BP	GO:0006904	vesicle docking involved in exocytosis	17/3737	44/18866	0.0030176633111317	0.0952936186501105	0.0849168180711511	PPFIA3/STX3/EXOC4/RALB/CPLX2/VTI1B/RAB8A/CFTR/RAB3A/SCFD2/UNC13A/SCFD1/SNPH/VPS45/RAB3B/RAB10/YKT6	17
GO:0032881	BP	GO:0032881	regulation of polysaccharide metabolic process	17/3737	44/18866	0.0030176633111317	0.0952936186501105	0.0849168180711511	CLTC/GCK/ENPP1/GSK3A/GSK3B/TGFB1/NFKB1/PHLDA2/GCGR/PDGFB/PPP1R3F/POMC/INS/EPM2AIP1/SMPD3/PPP1R3E/KHK	17
GO:1904358	BP	GO:1904358	positive regulation of telomere maintenance via telomere lengthening	15/3737	37/18866	0.00302967753555975	0.0952936186501105	0.0849168180711511	CCT4/MAP2K7/XRCC5/CCT5/CCT6A/MAPKAPK5/RTEL1/MAPK15/HMBOX1/CCT2/POT1/ATR/PARN/MAP3K4/CCT8	15
GO:0008637	BP	GO:0008637	apoptotic mitochondrial changes	38/3737	125/18866	0.00307281873889842	0.0952936186501105	0.0849168180711511	NMT1/MFF/GSK3A/BCL2/GSK3B/FAM162A/THEM4/ZNF205/PARL/ATG3/BBC3/YWHAQ/ACAA2/HRK/HIGD1A/TNFSF10/TMEM102/YWHAG/NDUFS1/VPS35/YWHAE/BCL2L2/LMNA/TP73/PSMD10/SFN/PPIF/FXN/MAPK8/ATF2/TFDP2/PPP2CB/RHOT2/BNIP3L/DNM1L/OPA1/PLSCR3/TRIAP1	38
GO:0051168	BP	GO:0051168	nuclear export	57/3737	204/18866	0.00307647819656617	0.0952936186501105	0.0849168180711511	GLE1/TXN/PARK7/NOP9/CHP1/GSK3B/NUP43/NUP37/EMD/SRSF6/TGFB1/SMG5/RIOK2/SRSF4/AHCYL1/CPSF3/ABCE1/RBM15B/PRKACA/POLDIP3/SEC13/NUP155/NUP88/NXF1/RBM22/POM121L12/XPO7/YWHAE/PTPN11/NUP133/NUP35/SLBP/SFN/SSB/UHMK1/CTDSPL2/SRSF11/HSPA9/TPR/SETD2/TSC1/IWS1/TCF7L2/CPSF6/FYTTD1/NEMF/GTSE1/NUP160/MALT1/NUP54/CDC40/SRSF1/POLR2D/KHDRBS1/MAGOHB/PPM1A/THOC7	57
GO:0010959	BP	GO:0010959	regulation of metal ion transport	101/3737	396/18866	0.00310225968972487	0.0952936186501105	0.0849168180711511	ATP2C2/GCK/F2RL3/NKX2-5/REM1/P2RX4/NOS3/HCRT/NKAIN1/RRAD/DMPK/JSRP1/CD84/CHP1/DRD2/STAC3/CRH/BCL2/P2RX2/FGF11/SNCA/KCNIP3/AKAP6/IL13/RNF207/P2RY12/NOS1/AKAP9/FLNA/HOMER3/SRI/CACNA1C/AHCYL1/ATG5/SCN2B/KCNA1/JPH2/CALM1/GRIN3B/PRKACA/HAP1/ATP2B1/CRHR1/F2/HRC/LGALS3/RANGRF/CAMK2D/PDGFB/CASR/DLG1/NKAIN4/NPPA/PCSK9/SPHK2/CACNG1/YWHAE/FFAR1/GJC2/OXSR1/UCN/SPTBN4/DRD4/MTNR1B/PLCG1/UBQLN1/HAMP/EPO/PACSIN3…	101
GO:0070482	BP	GO:0070482	response to oxygen levels	101/3737	396/18866	0.00310225968972487	0.0952936186501105	0.0849168180711511	PSMD1/PSMB4/PGK1/PSMA1/UCN3/PSMA3/PSMA4/EEF2K/CHRNB2/AGER/PSMD5/CA9/PSMB3/TERT/ATP6V1A/PLEKHN1/PICK1/CCDC115/WTIP/DRD2/BCL2/MYOD1/PSMA2/P2RX2/PSMD14/TBL2/FAM162A/LDHA/PSMB7/PSMC2/PSME3/NOS1/NPPC/ALDH3A1/TM9SF4/ROCK2/AK4/SIRT2/EGLN2/POLG/CAPN2/ADAM8/PSMD6/ACAA2/FMN2/LOXL2/HIGD1A/ANG/PRKAA1/ARNT/DPP4/MYOCD/ALAS2/UCP2/MPL/CDK4/PPARA/PAM/ATP6V1G1/SCFD1/ARNT2/CASR/NPEPPS/CYBB/RBPJ/NPPA/PKLR/FABP1/MDM4…	101
GO:0002758	BP	GO:0002758	innate immune response-activating signal transduction	36/3737	117/18866	0.00311281125504353	0.0952936186501105	0.0849168180711511	PSMD1/PSMB4/PSMA1/PSMA3/PSMA4/BTRC/PSMD5/PSMB3/MUC3B/MAP3K7/PSMA2/PSMD14/FCN1/PSMB7/PSMC2/PSME3/PAK2/MUC3A/SKP1/MUC13/IKBKB/PSMD6/PRKACA/CARD11/NFKB1/FBXW11/TAB2/PSMD12/PSMD10/FFAR2/RELB/FCER1G/NRAS/CD209/MALT1/PSME1	36
GO:0030177	BP	GO:0030177	positive regulation of Wnt signaling pathway	52/3737	183/18866	0.0031197948618947	0.0952936186501105	0.0849168180711511	PSMD1/PSMB4/SOX4/PSMA1/PSMA3/PSMA4/GPRC5B/PSMD5/CSNK2A1/PSMB3/TERT/PSMA2/PSMD14/TBL1XR1/PSMB7/TGFB1/PSMC2/AXIN2/PSME3/TMEM198/PLEKHA4/MBD2/ZRANB1/RNF146/EGFR/PSMD6/PPM1N/CSNK1G2/NFKB1/RBPJ/VPS35/PSMD12/PSMD10/UBR5/USP34/SHH/TRPM4/ATP6AP2/SPIN1/PPM1B/NKD1/CSNK1G3/RSPO1/VCP/AMER1/DAPK3/NRARP/PSME1/PPM1A/CSNK1G1/USP47/LGR5	52
GO:1902414	BP	GO:1902414	protein localization to cell junction	33/3737	105/18866	0.00312162843616809	0.0952936186501105	0.0849168180711511	SHANK1/RAB11A/NRXN1/NLGN2/STX3/MAPK9/DLG4/GRIP2/CNIH2/FLNA/GRIPAP1/MAPK8IP3/NRXN2/BAIAP2/RAB8A/ZDHHC2/RAP1A/TERF2/DLG1/CACNG5/VPS35/GRIN1/CACNG8/CLSTN3/ZDHHC3/HSPB1/NPHS1/SYNJ2BP/KIF5C/GRIN2C/STX7/CACNG2/CACNG4	33
GO:0015949	BP	GO:0015949	nucleobase-containing small molecule interconversion	12/3737	27/18866	0.00315621704931554	0.0952936186501105	0.0849168180711511	AK8/AK4/TXNRD1/AK2/DUT/AK6/DCTD/AK9/NME1/GSR/NME3/CMPK1	12
GO:0022400	BP	GO:0022400	regulation of rhodopsin mediated signaling pathway	12/3737	27/18866	0.00315621704931554	0.0952936186501105	0.0849168180711511	NMT1/GRK1/CNGB1/FNTA/RHO/CALM1/METAP2/METAP1/GUCA1B/AIPL1/GRK4/GUCA1A	12
GO:1902749	BP	GO:1902749	regulation of cell cycle G2/M phase transition	60/3737	217/18866	0.00316187291943348	0.0952936186501105	0.0849168180711511	PSMD1/PSMB4/PSMA1/CEP76/PSMA3/PSMA4/TOPBP1/RAB11A/PINX1/PSMD5/PSMB3/OFD1/ATF5/PSMA2/NBN/PSMD14/RAD17/PSMB7/PSMC2/PSME3/AKAP9/MIIP/NAE1/SKP1/PSMD6/PRKACA/CETN2/NEK10/ODF2/PAFAH1B1/RAD21/CDK4/CEP131/SSNA1/PAXIP1/YWHAG/MAPRE1/DYNLL1/YWHAE/TAOK1/HAUS6/PSMD12/PSMD10/CDKN1A/FOXO4/HAUS5/TUBG1/APP/TRIM39/PKIA/FZR1/HAUS8/CEP70/CEP57/GTSE1/PSME1/RINT1/BRSK1/CEP72/USP47	60
GO:0001756	BP	GO:0001756	somitogenesis	24/3737	70/18866	0.00316649641909458	0.0952936186501105	0.0849168180711511	FOXB1/HES7/AXIN2/TCAP/TCF15/LEF1/LHX1/PLXNA2/RBPJ/CDX1/CDX2/CRB2/ABI1/FOXC2/NKD1/TBX6/DLL3/TMED2/BMPR1A/NRARP/DLL1/ALDH1A2/KAT2A/MESP1	24
GO:0030073	BP	GO:0030073	insulin secretion	59/3737	213/18866	0.0032575085846285	0.0974742168852335	0.0868599645928305	SOX4/GCK/UCN3/PDX1/TM7SF3/PARK7/DOC2B/PICK1/NLGN2/DRD2/CRH/SNX19/SMAD2/CHGA/RAB11B/PPP3CB/GPR27/SRI/CACNA1C/BRSK2/VGF/FOXA2/NKX6-1/CLOCK/ADRA2C/HNF4A/CFTR/CACNA1A/DPP4/RAP1A/IL6/SSTR5/CASR/PPP3CA/JAGN1/ABCC8/FFAR1/PTPN11/NOS2/BAIAP3/SIRT3/TARDBP/MTNR1B/TRPM4/MYO5A/CYB5R4/IL1RN/TCF7L2/KCNC2/ADCY8/HMGN3/GLUD1/GPR68/OXCT1/MPC2/CACNA2D2/HNF1A/GIPR/INHBB	59
GO:0090263	BP	GO:0090263	positive regulation of canonical Wnt signaling pathway	44/3737	150/18866	0.00326951135006896	0.0974742168852335	0.0868599645928305	PSMD1/PSMB4/SOX4/PSMA1/PSMA3/PSMA4/GPRC5B/PSMD5/PSMB3/PSMA2/PSMD14/TBL1XR1/PSMB7/TGFB1/PSMC2/AXIN2/PSME3/TMEM198/PLEKHA4/RNF146/EGFR/PSMD6/PPM1N/CSNK1G2/NFKB1/RBPJ/VPS35/PSMD12/PSMD10/UBR5/USP34/TRPM4/PPM1B/CSNK1G3/RSPO1/VCP/AMER1/DAPK3/NRARP/PSME1/PPM1A/CSNK1G1/USP47/LGR5	44
GO:0099637	BP	GO:0099637	neurotransmitter receptor transport	18/3737	48/18866	0.00337801014579464	0.0991698652814785	0.0883709688805916	RAB11A/STX3/GRIP2/GRIPAP1/RAB8A/AP2B1/GSG1L/ATAD1/CACNG5/VPS35/DRD4/EPS15/CACNG8/KIF5C/CALY/HPCA/CACNG2/CACNG4	18
GO:0015980	BP	GO:0015980	energy derivation by oxidation of organic compounds	74/3737	278/18866	0.00338189843680511	0.0991698652814785	0.0883709688805916	OXA1L/UQCRFS1/UGP2/ETFA/GCK/ENPP1/NFATC4/ME2/IDH1/PARK7/SUCLG1/NDUFS3/NNT/NDUFS4/GSK3A/NDUFV2/SNCA/GSK3B/COX6C/PRLH/NDUFAB1/UQCRC2/PDHB/SDHB/MDH1/PGM2L1/CALM1/GYS1/NDUFS2/MTFR1L/DNAJC15/COX7B/NDUFA12/NDUFV3/IDE/PHLDA2/GCGR/PPP1R3F/PPP1CC/DLD/SDHD/NDUFS1/COQ9/POMC/PHKG1/NOS2/NDUFB1/UCN/SIRT3/INS/DHTKD1/PHKB/ISCU/LYRM7/PIK3CA/PNPT1/FXN/IMMP2L/EPM2AIP1/ACSM1/NOA1/VCP/ETFDH/SLC25A12/COX5A/STK40/PPP1R…	74
GO:0006486	BP	GO:0006486	protein glycosylation	68/3737	252/18866	0.00338981844240556	0.0991698652814785	0.0883709688805916	ALG8/C1GALT1C1/ALG9/MGAT3/B3GNT8/ST8SIA5/MAN1A1/ALG14/MUC3B/CHP1/B4GALT4/FUT8/POMT2/EXTL1/ST3GAL2/GALNT1/B4GALT2/MUC3A/MGAT5B/FUT7/RPN2/DAD1/RAMP1/MUC13/UGGT1/ST3GAL3/DDOST/ST3GAL5/GOLGA2/GAL3ST1/FUT10/COG7/ALG5/GALNT8/LMAN1/OGT/B3GNT4/GALNT18/B4GALT1/ENTPD5/B4GALNT2/ABCA2/MVD/TMEM165/NUS1/EXTL3/TMEM59/DPAGT1/GALNT7/NPC1/FUT5/ASGR1/STT3A/B3GAT3/TMTC3/MAN1C1/GALNT12/SRD5A3/ASGR2/EDEM3/GFPT2/ALG13/…	68
GO:0043413	BP	GO:0043413	macromolecule glycosylation	68/3737	252/18866	0.00338981844240556	0.0991698652814785	0.0883709688805916	ALG8/C1GALT1C1/ALG9/MGAT3/B3GNT8/ST8SIA5/MAN1A1/ALG14/MUC3B/CHP1/B4GALT4/FUT8/POMT2/EXTL1/ST3GAL2/GALNT1/B4GALT2/MUC3A/MGAT5B/FUT7/RPN2/DAD1/RAMP1/MUC13/UGGT1/ST3GAL3/DDOST/ST3GAL5/GOLGA2/GAL3ST1/FUT10/COG7/ALG5/GALNT8/LMAN1/OGT/B3GNT4/GALNT18/B4GALT1/ENTPD5/B4GALNT2/ABCA2/MVD/TMEM165/NUS1/EXTL3/TMEM59/DPAGT1/GALNT7/NPC1/FUT5/ASGR1/STT3A/B3GAT3/TMTC3/MAN1C1/GALNT12/SRD5A3/ASGR2/EDEM3/GFPT2/ALG13/…	68
GO:0009100	BP	GO:0009100	glycoprotein metabolic process	105/3737	415/18866	0.00340410666091596	0.0991698652814785	0.0883709688805916	XYLT1/ALG8/C1GALT1C1/ALG9/ERP44/MGAT3/B3GNT8/ST8SIA5/MAN1A1/PARK7/ALG14/IHH/MUC3B/CHP1/BCL2/B4GALT4/FUT8/ACAN/POMT2/EXTL1/CHST13/RAB1A/GATA1/PCSK6/ST3GAL2/BGN/AGA/CELA1/HEXB/GALNT1/B4GALT2/MUC3A/MGAT5B/FUT7/RPN2/DAD1/RAMP1/FBXO44/MUC13/SLC2A10/CTSL/UGGT1/ST3GAL3/DDOST/ST3GAL5/GOLGA2/PAWR/GAL3ST1/FUT10/RNF139/COG7/ALG5/CSPG4/GAL3ST2/GALNT8/LMAN1/TNIP1/OGT/FOXL1/GOLPH3/BCAN/B3GNT4/GALNT18/B4GALT1/M…	105
GO:0050953	BP	GO:0050953	sensory perception of light stimulus	61/3737	222/18866	0.0034289331931799	0.099246311887549	0.0884390909923531	DRAM2/GJA3/CHRNB2/GRK1/NYX/MKKS/SFRP5/CABP4/WDR36/RS1/VSX1/FSCN2/CNGB1/TULP1/RGS16/KIFC3/CRX/EML2/RHO/POU6F2/RAX2/PPT1/MYO3A/SLC24A1/BFSP2/RAX/CACNA1F/GJD2/ROM1/SIX3/ATP8A2/ATF6/CABP1/GUCA1B/AIPL1/CRYBB3/BBS1/RLBP1/OAT/DLL4/RBP3/MYO5A/CRYBG3/EYA3/GRM8/MIP/SOX14/NR2E3/CRYAA/CRYBB1/CABP2/BBS9/CRYZ/COL2A1/EFEMP1/BEST1/CRYGC/OPA1/CRYBA2/GUCA1A/CNNM4	61
GO:0072329	BP	GO:0072329	monocarboxylic acid catabolic process	41/3737	138/18866	0.00343784246507027	0.099246311887549	0.0884390909923531	PEX2/ACOX1/HSD17B4/ETFA/ACAT1/CYP4F2/HADHB/MFSD2A/AKR1A1/ABHD16A/SORD/CRYL1/SCP2/ACAA2/CYP4F12/ACOXL/CYP2W1/PPARA/SLC27A4/LPIN1/ECI2/ALDH3A2/HADHA/ABHD1/ACADS/FABP1/PCCB/IDNK/DECR1/PEX7/NUDT7/ETFDH/PEX13/MCEE/ABCD2/CRABP1/TYSND1/PHYH/ACADM/MLYCD/AUH	41
GO:0051349	BP	GO:0051349	positive regulation of lyase activity	11/3737	24/18866	0.00348036764030154	0.0992987126323314	0.0884857856669233	NOS3/PARK7/GUCA2A/NOS1/CACNA1C/GUCA1B/NOS2/ISCU/FXN/GUCA1A/HPCA	11
GO:0022617	BP	GO:0022617	extracellular matrix disassembly	27/3737	82/18866	0.00348345195218586	0.0992987126323314	0.0884857856669233	TMPRSS6/SCUBE1/TGFB1/CAPN2/CTSL/ADAM8/KLK2/DPP4/KLK4/IL6/CTRB1/NOXO1/MMP12/FGFR4/PLG/ADAMTS4/MMP15/SCUBE3/MMP11/HPN/CAPNS1/BMP1/ELANE/CD44/MMP19/ADAMTS5/CTSK	27
GO:0032212	BP	GO:0032212	positive regulation of telomere maintenance via telomerase	14/3737	34/18866	0.00348634978521038	0.0992987126323314	0.0884857856669233	CCT4/MAP2K7/XRCC5/CCT5/CCT6A/MAPKAPK5/MAPK15/HMBOX1/CCT2/POT1/ATR/PARN/MAP3K4/CCT8	14
GO:0043543	BP	GO:0043543	protein acylation	67/3737	248/18866	0.00350383671316873	0.0993532365778512	0.0885343723406986	NMT1/SOX4/AUTS2/NAA35/PARK7/CHD5/ZDHHC4/MAP3K7/MYOD1/SNCA/GSK3B/NCOA1/NOS1/EPC1/MAP6D1/GOLGA7/PCGF2/DPF1/ATG5/DSCC1/BRD7/LEF1/ZDHHC1/CLOCK/KAT7/PYGO2/NAA20/GTF2B/WDR5/PRKAA1/MBD3/MYOCD/GTF3C4/KAT6B/ZMPSTE24/ZDHHC2/OGT/PAXIP1/DLD/SUPT7L/ACTL6B/MORF4L2/ZDHHC9/SPHK2/TAOK1/HAT1/HCFC1/ZDHHC16/LDB1/PPM1B/POLE3/FOXP3/ZDHHC3/ATF2/IWS1/KAT2B/NAA50/GATA2/ESCO1/NAT8/KAT6A/NAA25/RPS6KA4/PPM1A/BAZ1A/KAT2A/ZDH…	67
GO:0006611	BP	GO:0006611	protein export from nucleus	52/3737	184/18866	0.00352731475293782	0.0995764076271828	0.0887332416423716	GLE1/TXN/PARK7/NOP9/CHP1/GSK3B/NUP43/NUP37/EMD/SRSF6/TGFB1/SMG5/RIOK2/SRSF4/AHCYL1/CPSF3/ABCE1/RBM15B/PRKACA/POLDIP3/SEC13/NUP155/NUP88/NXF1/RBM22/XPO7/YWHAE/PTPN11/NUP133/NUP35/SLBP/SFN/SSB/UHMK1/CTDSPL2/SRSF11/HSPA9/TPR/SETD2/TSC1/IWS1/TCF7L2/FYTTD1/GTSE1/NUP160/NUP54/CDC40/SRSF1/POLR2D/MAGOHB/PPM1A/THOC7	52
GO:0006520	BP	GO:0006520	cellular amino acid metabolic process	88/3737	340/18866	0.0035709088959569	0.0999357745630196	0.0890534760625093	QDPR/FARSB/PSMD1/PSMB4/PSMA1/HIBADH/PSMA3/NOS3/PSMA4/PARK7/BCAT1/PSMD5/ACAT1/CTNS/PSMB3/FARS2/PCYOX1/IARS2/GCSH/UPB1/PSMA2/PSMD14/RARS2/PSMB7/PSMC2/PSME3/NOS1/MTHFD1/AZIN1/SEPHS2/ACY1/PSMD6/HNF4A/DPEP1/SARDH/PCBD1/MAT1A/ENOPH1/ASPG/FTCD/PRODH2/IL4I1/AASDHPPT/DLD/DARS2/GGT5/HNMT/PSMD12/NOS2/PSMD10/SMS/INS/BAAT/LARS2/ALDH4A1/SERINC3/BPHL/OAT/PPA1/NAT8L/THNSL2/UROC1/MCCC2/MTHFS/DDO/EEF1E1/ENOSF1/GMP…	88
GO:0009314	BP	GO:0009314	response to radiation	112/3737	447/18866	0.00357137250789474	0.0999357745630196	0.0890534760625093	NMT1/IFI16/NFATC4/TOPBP1/TXN/SYNGAP1/CHRNB2/USP2/FOXB1/GRK1/INIP/CTNS/MAP2K7/XRCC5/HRH2/CERS1/CABP4/DRD2/RS1/BCL2/NPHP4/XRCC6/MC1R/AEN/CNGB1/B4GALT2/AGRP/POLG/TULP1/PIAS1/TANK/DDHD2/CDKN2D/STK11/FKBPL/GTF2H5/FNTA/RHO/CALM1/EGFR/HYAL3/CLOCK/YY1/METAP2/PRKAA1/ZMPSTE24/ZBTB1/CRTC1/SLC24A1/NLGN3/SWI5/ERCC5/METAP1/PAXIP1/CACNA1F/PPP1CC/EIF2S1/ATP8A2/UBE2A/INO80/TSPYL5/MSH6/PRIMPOL/GUCA1B/AIPL1/CUL4B/K…	112
GO:0051259	BP	GO:0051259	protein complex oligomerization	63/3737	231/18866	0.00359051544730659	0.100032701108367	0.0891398479931184	FARSB/OXA1L/KCTD17/KIF25/JMJD6/CUTC/ACOT13/CHP1/UPB1/RS1/SNCA/VASP/KCTD11/PDCD6IP/ALDH9A1/EHD1/KCNA1/ZDHHC1/PRMT8/KCTD6/GOLGA2/MAT1A/CPSF7/ZBTB1/CRTC1/KCNA10/IKZF4/FUS/MICU1/ATL3/KCTD5/RNF135/VPS35/TP73/APPL2/KCTD15/KCNA7/KCTD19/G3BP2/GRIN1/KCNF1/ALAD/TRPM4/TRPM3/PKD2L1/PNPT1/KCNG1/PKD2/SIGMAR1/MIP/RNF112/KCNC2/ADCY8/KCNC3/CPSF6/APIP/CEP57/ALOX5AP/CRYZ/P2RX3/DNM1L/OPA1/ALDH1A2	63
GO:0009062	BP	GO:0009062	fatty acid catabolic process	35/3737	114/18866	0.00366429625946892	0.10163286704488	0.0905657671851837	PEX2/ACOX1/HSD17B4/ETFA/ACAT1/CYP4F2/HADHB/MFSD2A/ABHD16A/SCP2/ACAA2/CYP4F12/ACOXL/PPARA/SLC27A4/LPIN1/ECI2/ALDH3A2/HADHA/ABHD1/ACADS/FABP1/PCCB/DECR1/PEX7/NUDT7/ETFDH/PEX13/MCEE/ABCD2/TYSND1/PHYH/ACADM/MLYCD/AUH	35
GO:0006900	BP	GO:0006900	vesicle budding from membrane	34/3737	110/18866	0.00367981070334911	0.10163286704488	0.0905657671851837	CTSC/CTSZ/PPP6C/RAB1A/CNIH2/TRAPPC1/SEC31A/PREB/GOSR2/GOLGA2/SAR1A/SEC13/COL7A1/LMAN1/MAPK15/SCFD1/GOLPH3/TFG/SEC23B/CUL3/KLHL12/MIA3/TRAPPC2/USO1/CNIH1/SEC24B/PRKCI/SAR1B/TMED2/SEC23A/SEC23IP/SEC16A/NAPA/BET1	34
GO:0051924	BP	GO:0051924	regulation of calcium ion transport	68/3737	253/18866	0.00375559754892462	0.102210341978939	0.0910803591863138	ATP2C2/F2RL3/REM1/P2RX4/NOS3/HCRT/RRAD/JSRP1/CD84/DRD2/STAC3/CRH/BCL2/P2RX2/SNCA/AKAP6/IL13/P2RY12/NOS1/HOMER3/SRI/CACNA1C/ATG5/JPH2/CALM1/GRIN3B/PRKACA/HAP1/ATP2B1/CRHR1/F2/HRC/LGALS3/CAMK2D/PDGFB/CASR/NPPA/SPHK2/CACNG1/YWHAE/FFAR1/GJC2/UCN/DRD4/PLCG1/UBQLN1/EPO/PACSIN3/GRIN1/SUMO1/MYO5A/DHRS7C/CACNA1B/PKD2/CAMK2B/SARAF/RHOA/OPRD1/CX3CL1/TRPV3/CCL3/CALCR/BEST1/P2RX3/JPH3/HPCA/CASK/LIME1	68
GO:0016540	BP	GO:0016540	protein autoprocessing	10/3737	21/18866	0.0037638776752564	0.102210341978939	0.0910803591863138	F12/IHH/CTSL/DHH/PCSK9/SHH/MYRF/FXN/PIDD1/MYRFL	10
GO:0046514	BP	GO:0046514	ceramide catabolic process	10/3737	21/18866	0.0037638776752564	0.102210341978939	0.0910803591863138	ASAH1/ASAH2B/HEXB/NEU3/NEU2/GALC/NEU4/GM2A/GBA/NAGA	10
GO:0002793	BP	GO:0002793	positive regulation of peptide secretion	54/3737	193/18866	0.00376480099765683	0.102210341978939	0.0910803591863138	ADAM9/SOX4/GPI/GCK/UCN3/PDX1/TM7SF3/PARD6A/DOC2B/NLGN2/DRD2/CRH/ACHE/IL13/KISS1/TGFB1/PPP3CB/GPR27/RASL10B/FGB/SRI/EXOC1/ADAM8/EGFR/NKX6-1/CFTR/ANG/APLN/TNFRSF4/GHRHR/IL6/CASR/TFR2/GOLPH3/CD2AP/VPS35/FFAR1/UCN/BAIAP3/SIRT3/INS/TARDBP/TGFB3/TRPM4/ADORA1/TCF7L2/ADCY8/TREM2/GLUD1/GPR68/OXCT1/MPC2/DNM1L/GIPR	54
GO:0042594	BP	GO:0042594	response to starvation	57/3737	206/18866	0.00387261139998818	0.10449705162181	0.093118062334499	IFI16/UCN3/MIOS/HCRT/ACAT1/FOXK1/PICK1/SH3GLB1/BCL2/MYOD1/TBL2/MFSD2A/NIM1K/BRSK2/WIPI1/RALB/ATG5/USP33/SIK2/HIGD1A/DNAJC15/PRKAA1/FNIP1/PRKAG1/RRAGA/PPARA/GCGR/PIK3C3/SLC39A5/SSTR3/EIF2S1/GABARAPL2/GNPAT/UPP1/MYH13/PCSK9/ATG14/CDKN1A/MAP1LC3B/HAMP/WNT2B/MAPK8/SESN3/DSC2/GBA/NPRL3/EIF2AK1/PIK3C2B/OXCT1/PPM1D/TBC1D5/SIK1/RRAGD/BRSK1/INHBB/UGT1A1/DHODH	57
GO:0048339	BP	GO:0048339	paraxial mesoderm development	9/3737	18/18866	0.00395394437383266	0.10449705162181	0.093118062334499	SMAD2/EXOC4/TCF15/TEAD2/LEF1/NUP133/FOXC2/DLL3/BMPR1A	9
GO:0021924	BP	GO:0021924	cell proliferation in external granule layer	8/3737	15/18866	0.00396648327840748	0.10449705162181	0.093118062334499	LHX5/GBX2/ATF5/LHX1/PSMG1/SHH/GPR37L1/CEND1	8
GO:0021930	BP	GO:0021930	cerebellar granule cell precursor proliferation	8/3737	15/18866	0.00396648327840748	0.10449705162181	0.093118062334499	LHX5/GBX2/ATF5/LHX1/PSMG1/SHH/GPR37L1/CEND1	8
GO:0046479	BP	GO:0046479	glycosphingolipid catabolic process	8/3737	15/18866	0.00396648327840748	0.10449705162181	0.093118062334499	HEXB/NEU3/NEU2/GALC/NEU4/GM2A/GBA/NAGA	8
GO:0090110	BP	GO:0090110	COPII-coated vesicle cargo loading	8/3737	15/18866	0.00396648327840748	0.10449705162181	0.093118062334499	RAB1A/SEC31A/SAR1A/SEC13/SEC23B/MIA3/SEC24B/SEC23A	8
GO:1905820	BP	GO:1905820	positive regulation of chromosome separation	8/3737	15/18866	0.00396648327840748	0.10449705162181	0.093118062334499	CDC16/ANAPC5/MAPK15/CUL3/CDC23/RB1/CDT1/CDC27	8
GO:0036257	BP	GO:0036257	multivesicular body organization	13/3737	31/18866	0.00399176028242935	0.10449705162181	0.093118062334499	RAB11A/VTA1/STAM2/PDCD6IP/STAM/VPS37C/TSG101/VPS36/CHMP2B/IST1/VPS37D/CHMP1A/CHMP3	13
GO:0006839	BP	GO:0006839	mitochondrial transport	72/3737	271/18866	0.00399643896484667	0.10449705162181	0.093118062334499	OXA1L/NMT1/MCUR1/BAG4/PITRM1/MFF/SH3GLB1/GSK3A/BCL2/UBE2J2/SLC25A46/GSK3B/SAMM50/THEM4/HSPA1L/RNF31/ZNF205/COX18/TIMM23/HEBP2/MICALL2/PARL/STARD3/SFXN5/LEPROT/BBC3/YWHAQ/ACAA2/FLVCR1/TMEM14C/DNAJC15/PRKAA1/SFXN4/UCP2/TIMM10B/TIMM44/MTX2/PMPCB/LMAN1/NPEPPS/TMEM102/YWHAG/MICU1/VPS35/YWHAE/BCL2L2/UCP3/TP73/TOMM40/UBE2L3/GRPEL2/SFN/PPIF/UBE2D3/PNPT1/IMMP2L/TOMM5/MAPK8/ATF2/MICU2/TFDP2/DYNLT1/SLC25A36…	72
GO:0046466	BP	GO:0046466	membrane lipid catabolic process	15/3737	38/18866	0.00410166893040187	0.106810807248832	0.0951798663505928	FUCA1/ASAH1/ASAH2B/HEXB/PPT1/NEU3/NEU2/GALC/NEU4/GM2A/PDXDC1/GBA/SMPD3/NAGA/ENPP7	15
GO:0046883	BP	GO:0046883	regulation of hormone secretion	71/3737	267/18866	0.00413775868737584	0.10731260335552	0.0956270204129948	SOX4/GCK/UCN3/PDX1/TM7SF3/FFAR3/DOC2B/PICK1/NLGN2/DRD2/CRH/CHGA/SNX4/KISS1/PPP3CB/GPR27/RASL10B/FGB/SRI/CACNA1C/BRSK2/FOXA2/EGFR/NKX6-1/CLOCK/ADRA2C/HNF4A/CFTR/CACNA1A/OSM/APLN/DPP4/CRHR1/GHRHR/RAP1A/IL6/SSTR5/CASR/TFR2/PPP3CA/JAGN1/POMC/NPPA/ABCC8/FFAR1/PTPN11/NOS2/UCN/BAIAP3/SIRT3/INS/TARDBP/MTNR1B/FFAR2/TRPM4/HTR1A/RETN/IL11/ADORA1/TCF7L2/KCNC2/ADCY8/TMF1/HMGN3/GLUD1/GPR68/OXCT1/MPC2/CACNA2D2/…	71
GO:0009101	BP	GO:0009101	glycoprotein biosynthetic process	88/3737	342/18866	0.00424521687569894	0.109653780028175	0.09771325951694	XYLT1/ALG8/C1GALT1C1/ALG9/MGAT3/B3GNT8/ST8SIA5/MAN1A1/ALG14/MUC3B/CHP1/BCL2/B4GALT4/FUT8/ACAN/POMT2/EXTL1/CHST13/GATA1/ST3GAL2/BGN/GALNT1/B4GALT2/MUC3A/MGAT5B/FUT7/RPN2/DAD1/RAMP1/MUC13/SLC2A10/UGGT1/ST3GAL3/DDOST/ST3GAL5/GOLGA2/PAWR/GAL3ST1/FUT10/COG7/ALG5/CSPG4/GAL3ST2/GALNT8/LMAN1/TNIP1/OGT/FOXL1/GOLPH3/BCAN/B3GNT4/GALNT18/B4GALT1/ENTPD5/MIR101-1/B4GALNT2/ABCA2/MVD/TMEM165/NUS1/EXTL3/TMEM59/DP…	88
GO:0055072	BP	GO:0055072	iron ion homeostasis	28/3737	87/18866	0.00426655020649434	0.109760444828362	0.0978083092753646	ABCB7/TMPRSS6/NCOA4/ATP6V1A/CCDC115/SLC11A1/SLC40A1/FBXL5/SRI/NDFIP1/SKP1/TFRC/ABCB6/FLVCR1/ALAS2/ATP6V1G1/TFR2/CP/GDF2/NOX5/NUBP1/HAMP/ISCU/FXN/CAND1/RHAG/EIF2AK1/ATP6AP1	28
GO:0072521	BP	GO:0072521	purine-containing compound metabolic process	117/3737	472/18866	0.00428529205075929	0.109799852545559	0.0978434257710882	AK8/HSD17B4/PDZD3/PGK1/NT5C1A/GPI/GCK/ENPP1/NOS3/PDPR/RHOQ/LDHC/ACAT1/LACC1/IMPDH2/FOXK1/ACOT13/ACSL3/NUP43/GUCA2A/NUP37/THEM4/LDHA/TGFB1/NOS1/MTHFD1/NPPC/PDHB/MVK/HKDC1/PRPS2/AK4/ADK/AK3/ATIC/PGM2L1/NUDT3/NME9/AK2/ADCY1/NPPB/PGAM2/VPS9D1/PRKAA1/PRKAG1/ARNT/SLC35B3/CARD11/SLC26A2/PPT1/SEC13/PPARA/NUP155/NUP88/GTPBP1/OGT/PAPSS1/ACOT7/ACOT9/DLD/ENTPD5/DLG1/MVD/NPPA/GUCA1B/PKLR/SPHK2/KDM1A/MPP1/NOS2…	117
GO:0003018	BP	GO:0003018	vascular process in circulatory system	53/3737	190/18866	0.00435523900498977	0.111145699407339	0.0990427194355779	ADRA1D/UTS2R/COMP/ARHGAP35/NOS3/SERPINF2/ROCK1/PTP4A3/MKKS/PDE3A/HRH2/CHGA/C2CD4B/MFSD2A/TGFB1/GRIP2/NOS1/NPPC/SMTNL2/ROCK2/FGB/HTR7/ATG5/EGFR/ADRA2C/ADRA1B/NPPB/ATP2B1/APLN/CRP/SLC27A4/AVPR1A/CASR/CLDN5/NPPA/UCN/INS/RAP1GDS1/MTNR1B/PTAFR/TRPM4/HTR1A/FOXC2/ADORA1/RHOA/AVPR2/YES1/EDN2/TBXA2R/DBH/ADRA2B/NPR1/CALCA	53
GO:0002218	BP	GO:0002218	activation of innate immune response	42/3737	144/18866	0.00446210042657938	0.113419126380783	0.101068586303021	PSMD1/PSMB4/PSMA1/IFI16/PSMA3/PSMA4/BTRC/PSMD5/PSMB3/XRCC5/MUC3B/MAP3K7/PSMA2/PSMD14/FCN1/XRCC6/PSMB7/PSMC2/PSME3/PAK2/MUC3A/SKP1/MUC13/IKBKB/PSMD6/PRKACA/CARD11/NFKB1/FBXW11/TAB2/PSMD12/PSMD10/FFAR2/RELB/FCER1G/NRAS/PSPC1/CD209/MALT1/PQBP1/PSME1/MATR3	42
GO:0060048	BP	GO:0060048	cardiac muscle contraction	41/3737	140/18866	0.0045496019873308	0.114729093593559	0.102235907358326	NKX2-5/P2RX4/CACNA1G/CHGA/RNF207/NOS1/AKAP9/FLNA/TCAP/SRI/CACNA1C/MYBPC3/TNNT2/SCN2B/CALM1/PRKACA/ADRA1B/ASB3/TNNC1/NUP155/MYH7/HRC/TNNI1/RANGRF/CAMK2D/DLG1/NPPA/UCN/MYH6/SUMO1/TRPM4/KCNE4/PIK3CA/ADORA1/PDE5A/DSC2/KCNE1/DSG2/TNNI2/GATA4/GPD1L	41
GO:0072655	BP	GO:0072655	establishment of protein localization to mitochondrion	41/3737	140/18866	0.0045496019873308	0.114729093593559	0.102235907358326	OXA1L/NMT1/BAG4/PITRM1/MFF/SH3GLB1/GSK3A/BCL2/UBE2J2/SAMM50/HSPA1L/RNF31/COX18/TIMM23/MICALL2/PARL/LEPROT/BBC3/YWHAQ/DNAJA1/DNAJC15/PRKAA1/TIMM10B/TIMM44/PMPCB/LMAN1/NPEPPS/YWHAG/YWHAE/TP73/TOMM40/UBE2L3/GRPEL2/SFN/UBE2D3/IMMP2L/TOMM5/MAPK8/TFDP2/AGK/BNIP3L	41
GO:0051090	BP	GO:0051090	regulation of DNA-binding transcription factor activity	113/3737	455/18866	0.00463107745676098	0.116323914071398	0.103657063174331	ENPP1/BTRC/PARK7/TRIM31/AGER/TRIM62/UFL1/RWDD1/UBE2N/PRDX3/SFRP5/CHP1/MAP3K7/S100A9/PARP10/MTDH/HEYL/MAPK9/TONSL/RNF31/TRIM15/ANXA4/FLNA/CDKN2A/SRI/NEUROG2/TFRC/TRIM14/IKBKB/CACTIN/FOXA2/ADAM8/NKX6-1/CLOCK/ADCY1/MTURN/MYOCD/CEBPG/CARD11/NFKBIB/TNFRSF4/NFKB1/NEUROG1/LPAR5/MED13/CRTC1/TRIM8/TRIM21/IL6/RNF41/PAXIP1/NEUROD2/TAB2/CIB1/NFKBIL1/MDFI/FOXJ1/MIR101-1/NFAM1/PPP3CA/AMH/COPS5/C14orf39/KDM1A/R…	113
GO:0032210	BP	GO:0032210	regulation of telomere maintenance via telomerase	19/3737	53/18866	0.00471574399398831	0.117665394502117	0.104852465881197	CCT4/PINX1/MAP2K7/XRCC5/CCT5/SMG5/CCT6A/MAPKAPK5/MAPK15/TERF2/HMBOX1/CCT2/POT1/ATR/PARN/MAP3K4/CCT8/XRN1/EXOSC10	19
GO:0006941	BP	GO:0006941	striated muscle contraction	50/3737	178/18866	0.00473981291332981	0.117665394502117	0.104852465881197	NKX2-5/P2RX4/CACNA1G/DMPK/JSRP1/STAC3/CHGA/RNF207/NOS1/AKAP9/FLNA/TCAP/SRI/CACNA1C/MYBPC3/TNNT2/SCN2B/CALM1/PRKACA/ADRA1B/PGAM2/MYBPH/ASB3/TNNC1/NUP155/MYH7/HRC/TNNI1/RANGRF/CAMK2D/DLG1/ATP8A2/NPPA/CHRND/UCN/MYH6/TNNT3/SUMO1/TRPM4/KCNE4/PIK3CA/TNNT1/ADORA1/PDE5A/DSC2/KCNE1/DSG2/TNNI2/GATA4/GPD1L	50
GO:0051260	BP	GO:0051260	protein homooligomerization	50/3737	178/18866	0.00473981291332981	0.117665394502117	0.104852465881197	KCTD17/KIF25/JMJD6/ACOT13/UPB1/RS1/VASP/KCTD11/PDCD6IP/ALDH9A1/EHD1/KCNA1/PRMT8/KCTD6/GOLGA2/MAT1A/ZBTB1/CRTC1/KCNA10/IKZF4/FUS/MICU1/ATL3/KCTD5/RNF135/VPS35/APPL2/KCTD15/KCNA7/KCTD19/G3BP2/KCNF1/ALAD/TRPM4/PKD2L1/PNPT1/KCNG1/PKD2/SIGMAR1/MIP/RNF112/KCNC2/ADCY8/KCNC3/APIP/CEP57/ALOX5AP/CRYZ/P2RX3/ALDH1A2	50
GO:0007603	BP	GO:0007603	phototransduction, visible light	14/3737	35/18866	0.00476623287110412	0.117862657820327	0.105028248620291	NMT1/GRK1/RS1/CNGB1/FNTA/RHO/CALM1/METAP2/METAP1/GUCA1B/AIPL1/GNAQ/GRK4/GUCA1A	14
GO:1903524	BP	GO:1903524	positive regulation of blood circulation	25/3737	76/18866	0.00489006502083218	0.120457972327835	0.107340951747672	ADRA1D/NKX2-5/HRH2/GSK3A/CHGA/RNF207/SMTNL2/FGB/EGFR/ADRA2C/ADRA1B/APLN/AVPR1A/HRC/CASR/NPPA/UCN/PTGER2/PTAFR/TRPM4/RHOA/AVPR2/EDN2/TBXA2R/DBH	25
GO:1900182	BP	GO:1900182	positive regulation of protein localization to nucleus	26/3737	80/18866	0.00498219065295351	0.122255293714782	0.108942557557093	CCT4/IPO5/PARK7/PINX1/TERT/CCT5/TGFB1/FLNA/CARD10/TFRC/STK11/KAT7/CCT6A/F2/TRIM8/RBM22/CD2AP/CCT2/INS/TARDBP/UBR5/SHH/ZIC1/TPR/GTSE1/CCT8	26
GO:0140029	BP	GO:0140029	exocytic process	27/3737	84/18866	0.00505047411646866	0.123456033958123	0.110012545686821	PPFIA3/STX3/SNCA/GRIK5/SNX4/EXOC4/RALB/CPLX2/VTI1B/RAB8A/CFTR/PRRT2/RAB3A/SCFD2/UNC13A/SCFD1/SNPH/NPPA/VPS45/RAB3B/SYNJ1/RAB10/SNAP23/FCER1G/YKT6/OTOF/NAPA	27
GO:1902750	BP	GO:1902750	negative regulation of cell cycle G2/M phase transition	33/3737	108/18866	0.00508002039870952	0.123622850645607	0.110161197217773	PSMD1/PSMB4/PSMA1/PSMA3/PSMA4/TOPBP1/PINX1/PSMD5/PSMB3/ATF5/PSMA2/NBN/PSMD14/RAD17/PSMB7/PSMC2/PSME3/MIIP/NAE1/SKP1/PSMD6/RAD21/TAOK1/PSMD12/PSMD10/CDKN1A/FOXO4/TRIM39/FZR1/PSME1/RINT1/BRSK1/USP47	33
GO:0021895	BP	GO:0021895	cerebral cortex neuron differentiation	11/3737	25/18866	0.00511542830257682	0.123622850645607	0.110161197217773	DLX1/CHD5/ASCL1/DRD2/FEZF2/PAFAH1B1/EMX1/ZNF335/ARX/C21orf91/NKX2-1	11
GO:0046039	BP	GO:0046039	GTP metabolic process	11/3737	25/18866	0.00511542830257682	0.123622850645607	0.110161197217773	RHOQ/IMPDH2/AK4/AK3/NME9/GTPBP1/NME1/MFN1/RHOA/NME3/OPA1	11
GO:0010389	BP	GO:0010389	regulation of G2/M transition of mitotic cell cycle	55/3737	200/18866	0.00515230534742048	0.124044181571859	0.110536648188354	PSMD1/PSMB4/PSMA1/CEP76/PSMA3/PSMA4/TOPBP1/RAB11A/PINX1/PSMD5/PSMB3/OFD1/PSMA2/NBN/PSMD14/RAD17/PSMB7/PSMC2/PSME3/AKAP9/MIIP/NAE1/SKP1/PSMD6/PRKACA/CETN2/ODF2/PAFAH1B1/RAD21/CDK4/CEP131/SSNA1/YWHAG/MAPRE1/DYNLL1/YWHAE/TAOK1/HAUS6/PSMD12/PSMD10/CDKN1A/FOXO4/HAUS5/TUBG1/APP/TRIM39/PKIA/HAUS8/CEP70/CEP57/PSME1/RINT1/BRSK1/CEP72/USP47	55
GO:1904356	BP	GO:1904356	regulation of telomere maintenance via telomere lengthening	21/3737	61/18866	0.00527301609214371	0.126473092736379	0.112701068118988	CCT4/SLX4/PINX1/MAP2K7/XRCC5/CCT5/SMG5/CCT6A/MAPKAPK5/RTEL1/MAPK15/TERF2/HMBOX1/CCT2/POT1/ATR/PARN/MAP3K4/CCT8/XRN1/EXOSC10	21
GO:0071897	BP	GO:0071897	DNA biosynthetic process	54/3737	196/18866	0.00531399875725736	0.126978696896262	0.113151615564546	CCT4/PINX1/TERT/MAP2K7/XRCC5/CERS1/PARP10/CCT5/RPA1/POLI/NPPC/SMG5/POLG/CDKN2D/DSCC1/POLL/RAD50/CCT6A/MAPKAPK5/ZBTB1/MAPK15/PDGFB/TERF2/HMBOX1/SH2B1/PRIMPOL/FGFR4/GDF2/CCT2/PRKD2/CDKN1A/PARP4/DUSP1/POT1/POLE3/CHTF8/ATR/POLE/POLN/USP10/VCP/PARN/MAP3K4/SMPD3/POLK/CCT8/XRN1/RFC3/TELO2/RCHY1/POLD4/REV3L/PTGES3/EXOSC10	54
GO:0048469	BP	GO:0048469	cell maturation	50/3737	179/18866	0.00533712472820745	0.127055431962551	0.113219994725249	AKR1B1/NFASC/PTBP3/C1QL1/PDE3A/FEM1B/ASCL1/IHH/PICK1/TAL1/BCL2/VSX1/LGI4/NPPC/HBZ/SIRT2/NKX6-1/PRKACA/CFTR/FLVCR1/ANG/FAM210B/YTHDF2/EPHA8/PCSK4/GHRHR/BFSP2/PAEP/SIX3/DLD/ACTL6B/KDM1A/CLN5/RUNX2/SPTBN4/CDKN1A/EPO/ERCC2/HES5/APP/TBX6/POU2F2/FAM20C/CX3CL1/AGRN/GATA2/RB1/IQCF1/NTN4/OPA1	50
GO:0006165	BP	GO:0006165	nucleoside diphosphate phosphorylation	39/3737	133/18866	0.00542180637467115	0.128591541525658	0.114588832829579	AK8/PGK1/GPI/GCK/FOXK1/NUP43/NUP37/LDHA/HKDC1/AK4/PGM2L1/NME9/PGAM2/PRKAA1/PRKAG1/ARNT/SEC13/PPARA/NUP155/NUP88/OGT/ENTPD5/PKLR/INS/NUP133/DHTKD1/NUP35/AK9/PGK2/APP/NME1/MYOG/TPR/NUP160/NUP54/SIRT6/NME3/CMPK1/GALK1	39
GO:0048278	BP	GO:0048278	vesicle docking	22/3737	65/18866	0.00548638243587053	0.129511809097571	0.115408889776602	PPFIA3/STX3/EXOC4/RALB/CPLX2/TSNARE1/VTI1B/RAB8A/CFTR/RAB3A/SCFD2/UNC13A/STX17/SCFD1/STX8/SNPH/VPS45/RAB3B/USO1/RAB10/YKT6/STX7	22
GO:0070838	BP	GO:0070838	divalent metal ion transport	116/3737	471/18866	0.00550835354260056	0.129511809097571	0.115408889776602	SLC39A3/ATP2C2/MCUR1/GCK/F2RL3/REM1/P2RX4/NOS3/CACNA1G/CHRNB2/HCRT/RRAD/JSRP1/CD84/DRD2/STAC3/CRH/BCL2/SLC11A1/P2RX2/SNCA/MMGT1/AKAP6/IL13/P2RY12/NOS1/HOMER3/SRI/CACNA1C/RAMP1/ATG5/PARL/JPH2/CALM1/GRIN3B/PRKACA/HAP1/CACNA1A/ATP2B1/NIPAL4/CACNA1S/TRPM5/ZMPSTE24/CRHR1/CACNA1H/F2/HRC/SLC24A1/PMPCB/LGALS3/CAMK2D/PDGFB/CASR/SLC39A5/CACNA1F/VDR/ORAI2/MICU1/PPP3CA/CACNG5/NPPA/SPHK2/CACNG1/YWHAE/FFAR1/TM…	116
GO:1901657	BP	GO:1901657	glycosyl compound metabolic process	38/3737	129/18866	0.00552150659475539	0.129511809097571	0.115408889776602	AKR1B1/NT5C1A/ABHD10/FUCA1/RHOQ/IMPDH2/GUSB/UPB1/AKR1A1/PRPS2/AK4/ADK/AK3/ATIC/FUCA2/NME9/CARD11/GTPBP1/DLG1/APOBEC2/DERA/UPP1/ERH/APOBEC3G/MPP1/NME1/MFN1/GUSBP3/GMPS/TYW1/GBA/RHOA/TYMP/NME3/NAGA/OPA1/DHODH/CASK	38
GO:0009895	BP	GO:0009895	negative regulation of catabolic process	83/3737	323/18866	0.00556324796247702	0.130012901101111	0.115855416407705	IL10RA/MCL1/KIF25/MGAT3/GDNF/PARK7/ROCK1/CSNK2A1/LZTS1/F8A1/FOXK1/BANP/GSK3A/BCL2/SLC11A1/SNCA/FEZ2/PRKCG/MFSD2A/MYCBP2/AXIN2/AZIN1/AGAP2/USP30/FLNA/NRG1/SIRT2/LRPPRC/SGTA/SENP1/EGFR/GOLGA2/FMN2/TBC1D14/PRKAA1/DFFA/RRAGA/PPARA/SCFD1/OGT/RNF41/TAB2/FUS/HERC1/GABARAPL2/SMCR8/ANGEL2/MDM4/VPS35/USP25/NOS2/INS/TARDBP/SUFU/SHH/RASIP1/BAG5/ATRAID/ALAD/TRIM39/NPC1/MYOG/PIK3CA/UCHL5/USP14/ADORA1/TSC1/TAF1…	83
GO:0031398	BP	GO:0031398	positive regulation of protein ubiquitination	36/3737	121/18866	0.00570575258485497	0.132373459968635	0.117958927122686	BTRC/UBE2N/GSK3A/BIRC7/MAPK9/MYCBP2/RAB1A/DERL1/NDFIP1/NDFIP2/SKP1/GOLGA2/UBE3A/PAXIP1/SKP2/ARRDC4/TSPYL5/KDM1A/PSMD10/UBE2L3/UBQLN1/CUL3/PTTG1IP/CTR9/FZR1/AMER1/RIPK2/AVPR2/MALT1/DCUN1D1/PTEN/NMI/RCHY1/DCUN1D4/TRIB3/UBE2D1	36
GO:1900542	BP	GO:1900542	regulation of purine nucleotide metabolic process	36/3737	121/18866	0.00570575258485497	0.132373459968635	0.117958927122686	PDZD3/GCK/NOS3/PDPR/LACC1/NUP43/GUCA2A/NUP37/NOS1/AK4/PRKAA1/PRKAG1/ARNT/SEC13/PPARA/NUP155/NUP88/OGT/ENTPD5/GUCA1B/SPHK2/NOS2/INS/NUP133/NUP35/APP/MYOG/TPR/VCP/SLC25A12/NUP160/TREM2/NUP54/SIRT6/GUCA1A/HPCA	36
GO:0018107	BP	GO:0018107	peptidyl-threonine phosphorylation	35/3737	117/18866	0.0057882856427718	0.133449669751932	0.118917945278038	ROCK1/CSNK2A1/MAP2K1/CIT/GSK3A/BCL2/GSK3B/TGFB1/ROCK2/SIRT2/SPRED3/CALM1/PRKACA/UBE2K/CAMK2D/NLK/CADM4/OXSR1/PRKD2/PKN1/DYRK1B/APP/CLK1/SBK1/CAB39/CDK5R1/DYRK1A/MAPK8/RIPK2/TRIM6/ACVR1/MAP3K10/S1PR2/BMP7/CDC42BPA	35
GO:0002223	BP	GO:0002223	stimulatory C-type lectin receptor signaling pathway	34/3737	113/18866	0.00586288662854698	0.133449669751932	0.118917945278038	PSMD1/PSMB4/PSMA1/PSMA3/PSMA4/BTRC/PSMD5/PSMB3/MUC3B/MAP3K7/PSMA2/PSMD14/PSMB7/PSMC2/PSME3/PAK2/MUC3A/SKP1/MUC13/IKBKB/PSMD6/PRKACA/CARD11/NFKB1/FBXW11/TAB2/PSMD12/PSMD10/RELB/FCER1G/NRAS/CD209/MALT1/PSME1	34
GO:2000278	BP	GO:2000278	regulation of DNA biosynthetic process	33/3737	109/18866	0.00592823589127737	0.133449669751932	0.118917945278038	CCT4/PINX1/MAP2K7/XRCC5/CERS1/CCT5/NPPC/SMG5/DSCC1/CCT6A/MAPKAPK5/MAPK15/PDGFB/TERF2/HMBOX1/SH2B1/FGFR4/GDF2/CCT2/PRKD2/CDKN1A/PARP4/DUSP1/POT1/CHTF8/ATR/PARN/MAP3K4/CCT8/XRN1/RFC3/PTGES3/EXOSC10	33
GO:0010833	BP	GO:0010833	telomere maintenance via telomere lengthening	26/3737	81/18866	0.00598139206718307	0.133449669751932	0.118917945278038	CCT4/SLX4/PINX1/TERT/MAP2K7/XRCC5/CCT5/RPA1/SMG5/RAD50/CCT6A/MAPKAPK5/RTEL1/MAPK15/TERF2/HMBOX1/CCT2/POT1/ATR/PARN/MAP3K4/CCT8/XRN1/TELO2/PTGES3/EXOSC10	26
GO:0019693	BP	GO:0019693	ribose phosphate metabolic process	106/3737	427/18866	0.00602615987672689	0.133449669751932	0.118917945278038	HSD17B4/PGK1/GPI/GCK/ENPP1/PDPR/RHOQ/LDHC/ACAT1/IMPDH2/FOXK1/ACOT13/NUDT5/ACSL3/NUP43/NUP37/THEM4/LDHA/TGFB1/NPPC/PDHB/MVK/HKDC1/PRPS2/AK4/ADK/AK3/ATIC/PGM2L1/NUDT3/NME9/AK2/ADCY1/NPPB/PGAM2/VPS9D1/PRKAA1/PRKAG1/ARNT/SLC35B3/CARD11/SLC26A2/PPT1/SEC13/PPARA/NUP155/NUP88/GTPBP1/OGT/PAPSS1/ACOT7/ACOT9/DLD/ENTPD5/DLG1/UPP1/MVD/NPPA/PKLR/SPHK2/MPP1/INS/BAAT/NUP133/DHTKD1/NUP35/AK9/PGK2/APP/NME1/MYOG/M…	106
GO:0010507	BP	GO:0010507	negative regulation of autophagy	27/3737	85/18866	0.00603183567444123	0.133449669751932	0.118917945278038	IL10RA/MCL1/KIF25/LZTS1/FOXK1/BCL2/SNCA/FEZ2/USP30/SIRT2/GOLGA2/TBC1D14/RRAGA/SCFD1/RNF41/TAB2/HERC1/SMCR8/RASIP1/NPC1/PIK3CA/TSC1/CTSA/TREM2/GATA4/QSOX1/EIF4G2	27
GO:0070509	BP	GO:0070509	calcium ion import	27/3737	85/18866	0.00603183567444123	0.133449669751932	0.118917945278038	ATP2C2/MCUR1/GCK/CACNA1G/CRH/CACNA1C/CACNA1A/CACNA1S/ZMPSTE24/CACNA1H/SLC24A1/LGALS3/PDGFB/CASR/CACNA1F/MICU1/SPHK2/UCN/CACNA1I/CACNA1B/MICU2/PKD2/TRPV3/CCL3/CALCR/OPA1/CASK	27
GO:0000290	BP	GO:0000290	deadenylation-dependent decapping of nuclear-transcribed mRNA	6/3737	10/18866	0.00604497720349662	0.133449669751932	0.118917945278038	DCP1B/DCPS/PATL1/CNOT7/PAN3/DCP1A	6
GO:0007168	BP	GO:0007168	receptor guanylyl cyclase signaling pathway	6/3737	10/18866	0.00604497720349662	0.133449669751932	0.118917945278038	PDZD3/NPPC/NPPB/NPPA/GUCA1B/NPR1	6
GO:0021548	BP	GO:0021548	pons development	6/3737	10/18866	0.00604497720349662	0.133449669751932	0.118917945278038	PHOX2A/ASCL1/BCL2/GRIN1/CDK5R1/SEC24B	6
GO:0030432	BP	GO:0030432	peristalsis	6/3737	10/18866	0.00604497720349662	0.133449669751932	0.118917945278038	GDNF/DRD2/P2RX2/NEUROG1/DLG1/P2RX3	6
GO:0072070	BP	GO:0072070	loop of Henle development	6/3737	10/18866	0.00604497720349662	0.133449669751932	0.118917945278038	IRX1/WNT7B/HES5/JAG1/PKD2/DLL1	6
GO:0097050	BP	GO:0097050	type B pancreatic cell apoptotic process	6/3737	10/18866	0.00604497720349662	0.133449669751932	0.118917945278038	CAST/PDX1/SRSF6/IL6/EIF2S1/TCF7L2	6
GO:1903862	BP	GO:1903862	positive regulation of oxidative phosphorylation	6/3737	10/18866	0.00604497720349662	0.133449669751932	0.118917945278038	PGK1/PARK7/PGK2/ISCU/MYOG/VCP	6
GO:0071248	BP	GO:0071248	cellular response to metal ion	53/3737	193/18866	0.00612851863300156	0.134458030849171	0.119816502989007	NFATC4/P2RX4/EEF2K/CPNE7/GSK3A/SNCA/MT1F/MAPK9/DLG4/SLC40A1/CYP11B2/LGMN/KCNA1/MT2A/EGFR/CPNE9/ADCY1/CPNE3/DPEP1/PRKAA1/CACNA1H/CAMK2D/TFR2/NEUROD2/CYBB/FUS/FOSB/EIF2S1/RASGRP2/SHH/SUMO1/PPIF/ALAD/APP/MYOG/UBE2D3/CYP11B1/SYT5/JUNB/IQGAP1/MAPK8/PKD2/KCNK3/ADCY8/MT1X/CACYBP/SMPD3/ALOX5AP/SYT8/MT1E/FSTL3/GUCA1A/HPCA	53
GO:0010256	BP	GO:0010256	endomembrane system organization	115/3737	468/18866	0.00613280360142772	0.134458030849171	0.119816502989007	PRX/F2RL3/RAB11A/SCARB2/REEP2/DMPK/MAP2K1/GOLGA5/TMCC1/SH3GLB1/S100A9/COG1/VTA1/SNX19/SPTSSB/EMD/STAM2/RAB1A/AKAP9/PDCD6IP/NEK6/PPP2CA/WHAMM/SUN2/SEC31A/CLCN3/DEGS1/SNX9/KIFC3/SGTA/ARV1/BAIAP2/GOLGA2/LPCAT3/VAMP4/GET4/PAFAH1B1/STAM/VPS37C/COG2/RAB3A/TSG101/ARL1/VPS36/CCDC136/COG7/ZMPSTE24/HOOK3/NUP155/STX17/BAIAP2L2/LMAN1/MAPK15/LPIN1/CHMP2B/BLOC1S3/RAB18/CCDC47/PIK3C3/GOLPH3/ATL3/ARFGEF2/JAGN1/P…	115
GO:0051656	BP	GO:0051656	establishment of organelle localization	107/3737	432/18866	0.00624076792216339	0.136266244391922	0.12142781487556	CTSC/KIF25/RAB11A/PINX1/NOP9/TBC1D23/MKKS/CD84/F8A1/AP3S2/SPRY1/CTSZ/PPP6C/CHGA/C12orf4/SNX4/EXOC4/IL13/AGBL4/RAB1A/RAB11B/CNIH2/TRAPPC1/RIOK2/AP3M1/SUN2/WIPI1/SEC31A/LRPPRC/PREB/CPLX2/ABCE1/GOSR2/STK11/STARD3/LINC00869/HAP1/GOLGA2/FMN2/PAFAH1B1/RAB3A/PIBF1/AP3S1/SAR1A/UNC13D/SEC13/HOOK3/NUP88/COL7A1/LMAN1/MAPK15/SCFD1/CHMP2B/BLOC1S3/FBXW11/MISP/DLG1/MYO15A/TFG/NPPA/SPHK2/UXT/SYNJ1/KIF1B/SPDL1/MY…	107
GO:0045851	BP	GO:0045851	pH reduction	20/3737	58/18866	0.00625799523618075	0.136266244391922	0.12142781487556	GPR89A/ATP6V1A/CCDC115/BCL2/SLC11A1/CA7/CLCN3/UBE3A/PPT1/ATP6V1G1/AVPR1A/ATP6V1H/CLN5/ATP6V0B/ATP6AP2/ATP6V1B2/ATP4B/ATP6AP1/RAB20/ATP6V1D	20
GO:0018394	BP	GO:0018394	peptidyl-lysine acetylation	48/3737	172/18866	0.00635948146172864	0.137720417715241	0.122723639016667	SOX4/AUTS2/PARK7/CHD5/MAP3K7/MYOD1/SNCA/NCOA1/NOS1/EPC1/PCGF2/DPF1/ATG5/BRD7/LEF1/CLOCK/KAT7/PYGO2/GTF2B/WDR5/PRKAA1/MBD3/MYOCD/GTF3C4/KAT6B/ZMPSTE24/OGT/PAXIP1/SUPT7L/ACTL6B/MORF4L2/SPHK2/HAT1/HCFC1/LDB1/POLE3/FOXP3/ATF2/IWS1/KAT2B/NAA50/GATA2/ESCO1/NAT8/KAT6A/RPS6KA4/BAZ1A/KAT2A	48
GO:0031365	BP	GO:0031365	N-terminal protein amino acid modification	12/3737	29/18866	0.0063679503489022	0.137720417715241	0.122723639016667	NMT1/SOX4/NAA35/MAP6D1/NAA20/METAP2/METAP1/PPM1B/KAT2B/NAA50/NAA25/PPM1A	12
GO:0033044	BP	GO:0033044	regulation of chromosome organization	90/3737	356/18866	0.00646459429870526	0.13819743151136	0.123148709386711	CCT4/SLX4/AUTS2/PARK7/PINX1/MAP2K7/XRCC5/UBE2N/TAL1/PARP10/ATAD2B/SNCA/CCT5/NBN/CDC16/AXIN2/NOS1/NEK6/SMG5/RIOK2/ANAPC5/ATG5/BRD7/ASF1A/KAT7/PYGO2/RAD50/WDR5/RAD21/MYOCD/ZNF207/CCT6A/TRIP12/ZMPSTE24/MAPKAPK5/RTEL1/MAPK15/CAMK2D/OGT/TERF2/PAXIP1/HMBOX1/BUB3/KMT2B/SPHK2/KDM1A/TLK1/XRCC1/LMNA/CCT2/ZNF335/UCN/PRKD2/UBR5/RNF4/SPDL1/CUL3/DUSP1/SETD1A/POT1/MIER1/CTR9/KDM5A/PHF1/ATR/TPR/FOXP3/CDC23/MAPK8…	90
GO:0008380	BP	GO:0008380	RNA splicing	119/3737	487/18866	0.00648423439605383	0.13819743151136	0.123148709386711	PRX/RBM3/PTBP3/DDX41/PCBP4/JMJD6/SRSF8/MBNL3/SF3A1/HNRNPK/ZRANB2/MYOD1/CELF3/SRSF6/CELF4/CWF19L1/PPWD1/HNRNPLL/LUC7L/PPP2CA/CD2BP2/BUD13/LSM3/EFTUD2/RBFOX3/SRSF4/CPSF3/CLNS1A/CACTIN/POLR2K/DDX42/DHX15/RBM15B/AQR/FXR2/PRCC/SNRPE/SON/RNF113A/C1QBP/SF3B1/LSM6/WTAP/ZBTB8OS/SNRPD1/CPSF7/SCAF11/DCPS/RNPC3/FRG1/LGALS3/SLC39A5/FUS/GRSF1/RBM22/TCERG1/KDM1A/ARL6IP4/CWC15/SNRNP27/METTL3/STRAP/U2SURP/TARDBP/…	119
GO:0009150	BP	GO:0009150	purine ribonucleotide metabolic process	100/3737	401/18866	0.00651841376639367	0.13819743151136	0.123148709386711	HSD17B4/PGK1/GPI/GCK/ENPP1/PDPR/RHOQ/LDHC/ACAT1/IMPDH2/FOXK1/ACOT13/ACSL3/NUP43/NUP37/THEM4/LDHA/TGFB1/NPPC/PDHB/MVK/HKDC1/AK4/ADK/AK3/ATIC/PGM2L1/NUDT3/NME9/AK2/ADCY1/NPPB/PGAM2/VPS9D1/PRKAA1/PRKAG1/ARNT/SLC35B3/CARD11/SLC26A2/PPT1/SEC13/PPARA/NUP155/NUP88/GTPBP1/OGT/PAPSS1/ACOT7/ACOT9/DLD/ENTPD5/DLG1/MVD/NPPA/PKLR/SPHK2/MPP1/INS/BAAT/NUP133/DHTKD1/NUP35/AK9/PGK2/APP/NME1/MYOG/MFN1/TPR/MCCC2/ACS…	100
GO:0072511	BP	GO:0072511	divalent inorganic cation transport	117/3737	478/18866	0.00652966903783807	0.13819743151136	0.123148709386711	SLC39A3/ATP2C2/MCUR1/GCK/F2RL3/REM1/P2RX4/NOS3/CACNA1G/CHRNB2/HCRT/RRAD/JSRP1/CD84/DRD2/STAC3/CRH/BCL2/SLC11A1/P2RX2/SNCA/MMGT1/AKAP6/IL13/P2RY12/NOS1/SLC40A1/HOMER3/SRI/CACNA1C/RAMP1/ATG5/PARL/JPH2/CALM1/GRIN3B/PRKACA/HAP1/CACNA1A/ATP2B1/NIPAL4/CACNA1S/TRPM5/ZMPSTE24/CRHR1/CACNA1H/F2/HRC/SLC24A1/PMPCB/LGALS3/CAMK2D/PDGFB/CASR/SLC39A5/CACNA1F/VDR/ORAI2/MICU1/PPP3CA/CACNG5/NPPA/SPHK2/CACNG1/YWHAE/…	117
GO:0006047	BP	GO:0006047	UDP-N-acetylglucosamine metabolic process	8/3737	16/18866	0.00656688767523998	0.13819743151136	0.123148709386711	GNPDA2/B4GALNT2/GNPNAT1/DPAGT1/GFPT2/UAP1L1/SLC35A3/GFPT1	8
GO:0021534	BP	GO:0021534	cell proliferation in hindbrain	8/3737	16/18866	0.00656688767523998	0.13819743151136	0.123148709386711	LHX5/GBX2/ATF5/LHX1/PSMG1/SHH/GPR37L1/CEND1	8
GO:0060628	BP	GO:0060628	regulation of ER to Golgi vesicle-mediated transport	8/3737	16/18866	0.00656688767523998	0.13819743151136	0.123148709386711	PREB/RNF139/SAR1A/MAPK15/SCFD1/SEC24B/SAR1B/RINT1	8
GO:0090069	BP	GO:0090069	regulation of ribosome biogenesis	8/3737	16/18866	0.00656688767523998	0.13819743151136	0.123148709386711	SHQ1/RIOK2/MALSU1/KAT2B/WDR43/HEATR1/PTEN/WDR75	8
GO:0045842	BP	GO:0045842	positive regulation of mitotic metaphase/anaphase transition	7/3737	13/18866	0.00660661702366218	0.13819743151136	0.123148709386711	CDC16/ANAPC5/CUL3/CDC23/RB1/CDT1/CDC27	7
GO:1901970	BP	GO:1901970	positive regulation of mitotic sister chromatid separation	7/3737	13/18866	0.00660661702366218	0.13819743151136	0.123148709386711	CDC16/ANAPC5/CUL3/CDC23/RB1/CDT1/CDC27	7
GO:0016042	BP	GO:0016042	lipid catabolic process	87/3737	343/18866	0.00667900914537716	0.139255157998387	0.124091256945931	PEX2/ACOX1/HSD17B4/ETFA/FUCA1/FGF21/IDH1/ASAH1/PLCH2/ACAT1/CYP4F2/GPCPD1/HADHB/APOA4/PNPLA5/ASAH2B/CLPS/TBL1XR1/MFSD2A/NAAA/GDE1/HEXB/IAH1/SIRT2/DDHD2/HSD17B14/ABHD16A/SCP2/AOAH/ACAA2/CYP4F12/PAFAH1B1/ACOXL/PLA2G4A/PLA2G4F/PRKAA1/CYP2W1/ASPG/PPT1/CES4A/FABP2/CDK4/PPARA/SLC27A4/NEU3/LPIN1/ECI2/ALDH3A2/NEU2/ABHD16B/HADHA/DDHD1/ABHD1/ACADS/FABP1/GALC/NEU4/PCCB/INS/PLCG1/APOC2/DECR1/PEX7/PLA2G5/GM2A/…	87
GO:0046365	BP	GO:0046365	monosaccharide catabolic process	22/3737	66/18866	0.00671957799087499	0.139312603867887	0.124142447366846	ALDH1A1/PGK1/GPI/GCK/FOXK1/NUDT5/FUT8/AKR1A1/FUT7/PGM2L1/DHDH/SORD/CRYL1/PGAM2/FUT10/PKLR/FUT5/GLB1/RPE/SLC25A12/KHK/GALK1	22
GO:0050796	BP	GO:0050796	regulation of insulin secretion	50/3737	181/18866	0.00672543604879453	0.139312603867887	0.124142447366846	SOX4/GCK/UCN3/PDX1/TM7SF3/DOC2B/PICK1/NLGN2/DRD2/CRH/CHGA/PPP3CB/GPR27/SRI/CACNA1C/BRSK2/FOXA2/NKX6-1/CLOCK/ADRA2C/HNF4A/CFTR/CACNA1A/DPP4/RAP1A/IL6/SSTR5/CASR/PPP3CA/JAGN1/ABCC8/FFAR1/PTPN11/NOS2/BAIAP3/SIRT3/TARDBP/MTNR1B/TRPM4/TCF7L2/KCNC2/ADCY8/HMGN3/GLUD1/GPR68/OXCT1/MPC2/CACNA2D2/GIPR/INHBB	50
GO:0015850	BP	GO:0015850	organic hydroxy compound transport	70/3737	268/18866	0.00688659298150487	0.142189201365699	0.126705803757819	GDNF/CHRNB2/PARK7/OSBPL3/FFAR3/SLC27A5/NPC2/APOA4/HRH3/DRD2/CRH/ABCG4/EMB/SNCA/CHGA/SLC6A2/NCOA1/P2RY12/NOS1/SLC16A8/OSBPL9/SOAT2/ARV1/YJEFN3/STARD3/SCP2/ADRA2C/ABCC3/CFTR/LPCAT3/RAB3A/OSBPL8/OSBP2/NFKB1/CRHR1/MAPK15/SLC5A3/ABCA2/SLC6A3/POMC/PCSK9/PTPN11/NUS1/OSBPL1A/RAB3B/SERAC1/DRD4/SHH/OSBPL5/APOC2/GRAMD1A/PLTP/HTR1A/NPC1/ABCA5/SYT5/FCER1G/MFSD10/TMF1/NPC1L1/NR1H3/GPS2/SYT8/ENPP7/SLC29A4/ADRA2…	70
GO:0001558	BP	GO:0001558	regulation of cell growth	104/3737	420/18866	0.00698821056270151	0.142910421531292	0.127348488152204	ENPP1/ING1/RAB11A/SEMA4C/NDUFS3/SEMA6B/CYFIP1/CSNK2A1/L1CAM/MAG/SEMA7A/GSK3A/S100A9/WDR36/KIAA0319/SEMA3F/DSCAM/BCL2/GSK3B/TNFRSF12A/MFSD2A/AKAP6/TGFB1/GOLGA4/BCAR1/CCDC85B/RNF6/CDKN2A/PPP2CA/PI16/EGLN2/CDKN2D/STK11/LEF1/CDKN2C/EGFR/NKX6-1/CPNE9/NPPB/YY1/HNF4A/TWF2/SEMA3B/ADNP2/NGF/PAFAH1B1/MYOCD/TSG101/PPT1/UNC13A/PPARA/F2/AVPR1A/RTN4R/CAMK2D/CTDP1/CIB1/OSGIN1/SEMA6C/RASGRP2/INO80/ATAD3A/NPPA/SP…	104
GO:0021536	BP	GO:0021536	diencephalon development	24/3737	74/18866	0.00700230123061911	0.142910421531292	0.127348488152204	PITX1/CHRNB2/FOXB1/GBX2/DRD2/CRH/NCOA1/SOX3/HAP1/GHRHR/RAX/SIX3/RBPJ/SLC6A3/SOX2/SHH/ARX/KCNC2/PROP1/BMPR1A/GATA2/OLIG2/ALDH1A2/NKX2-1	24
GO:0030111	BP	GO:0030111	regulation of Wnt signaling pathway	94/3737	375/18866	0.00702758087750716	0.142910421531292	0.127348488152204	NKD2/PSMD1/TRABD2B/PSMB4/SOX4/PSMA1/NFATC4/NKX2-5/MDK/PSMA3/PSMA4/BTRC/GPRC5B/PSMD5/CSNK2A1/PSMB3/TERT/SFRP5/GSK3A/APC2/NPHP4/PSMA2/PSMD14/GSK3B/TBL1XR1/EMD/PSMB7/TGFB1/CDH2/PSMC2/AXIN2/PSME3/BARX1/TMEM198/PPP2CA/PLEKHA4/MBD2/ZRANB1/STK11/RNF146/LEF1/TLE6/EGFR/PSMD6/C12orf43/DKKL1/LATS1/PPM1N/CSNK1G2/FUZ/NFKB1/NOTUM/FOXL1/SIX3/MDFI/RBPJ/NLK/VPS35/TRABD2A/PSMD12/GNAQ/PSMD10/UBR5/USP34/SOX2/SHH/CUL…	94
GO:0030490	BP	GO:0030490	maturation of SSU-rRNA	18/3737	51/18866	0.00705734690119162	0.142910421531292	0.127348488152204	NOP9/FAM207A/DHX37/DDX52/RIOK2/GTF2H5/PWP2/TSR1/LSM6/RRP36/TBL3/ERCC2/WDR3/UTP6/HEATR1/UTP3/FCF1/ABT1	18
GO:0035176	BP	GO:0035176	social behavior	18/3737	51/18866	0.00705734690119162	0.142910421531292	0.127348488152204	SHANK1/CHRNB2/NRXN1/MKKS/NRXN3/DLG4/GNB1L/NRXN2/MAPK8IP2/AVPR1A/NLGN3/NPAS4/TBX1/UCN/DRD4/CIC/GRIN1/PTEN	18
GO:0000288	BP	GO:0000288	nuclear-transcribed mRNA catabolic process, deadenylation-dependent decay	25/3737	78/18866	0.0070876822236416	0.142910421531292	0.127348488152204	NANOS3/LSM3/HBS1L/DCP1B/CNOT2/LSM6/TTC37/DCPS/CNOT1/CNOT8/PATL1/CNOT4/SKIV2L/DIS3/NANOS2/BTG2/PARN/CNOT7/POLR2D/PAN3/RC3H2/EDC4/DCP1A/CPEB3/ZFP36L2	25
GO:0042310	BP	GO:0042310	vasoconstriction	25/3737	78/18866	0.0070876822236416	0.142910421531292	0.127348488152204	ADRA1D/COMP/MKKS/HRH2/GRIP2/SMTNL2/FGB/HTR7/EGFR/ADRA2C/ADRA1B/ATP2B1/APLN/AVPR1A/CASR/RAP1GDS1/PTAFR/TRPM4/HTR1A/RHOA/AVPR2/EDN2/TBXA2R/DBH/ADRA2B	25
GO:0046939	BP	GO:0046939	nucleotide phosphorylation	39/3737	135/18866	0.00710525677089027	0.142910421531292	0.127348488152204	AK8/PGK1/GPI/GCK/FOXK1/NUP43/NUP37/LDHA/HKDC1/AK4/PGM2L1/NME9/PGAM2/PRKAA1/PRKAG1/ARNT/SEC13/PPARA/NUP155/NUP88/OGT/ENTPD5/PKLR/INS/NUP133/DHTKD1/NUP35/AK9/PGK2/APP/NME1/MYOG/TPR/NUP160/NUP54/SIRT6/NME3/CMPK1/GALK1	39
GO:1903313	BP	GO:1903313	positive regulation of mRNA metabolic process	26/3737	82/18866	0.00714114997771749	0.142910421531292	0.127348488152204	RBM3/ROCK1/PLEKHN1/CELF3/CELF4/ROCK2/NANOS3/PRR5L/YTHDF2/YTHDF3/GTPBP1/SLC39A5/CNOT1/MEX3D/CNOT8/METTL3/TARDBP/PNPT1/NANOS2/ZC3HAV1/BTG2/CNOT7/FTO/DND1/CPEB3/ZFP36L2	26
GO:0006937	BP	GO:0006937	regulation of muscle contraction	48/3737	173/18866	0.00714552107656461	0.142910421531292	0.127348488152204	NKX2-5/P2RX4/DMPK/CHGA/RNF207/NOS1/AKAP9/FLNA/SRI/CACNA1C/MYBPC3/TNNT2/KCNA1/CALM1/ADRA2C/PRKACA/ADRA1B/ATP2B1/CNN1/MYBPH/ASB3/MYOCD/TNNC1/MYH7/HRC/TNNI1/RANGRF/CAMK2D/DLG1/NPPA/UCN/TNNT3/PTAFR/SUMO1/TRPM4/TNNT1/ADORA1/PDE5A/DSC2/DAPK3/RHOA/EDN2/TBXA2R/DSG2/TNNI2/GATA4/ADRA2B/CALCA	48
GO:0009259	BP	GO:0009259	ribonucleotide metabolic process	103/3737	416/18866	0.00725704564925858	0.144368625669902	0.128647904181347	HSD17B4/PGK1/GPI/GCK/ENPP1/PDPR/RHOQ/LDHC/ACAT1/IMPDH2/FOXK1/ACOT13/ACSL3/NUP43/NUP37/THEM4/LDHA/TGFB1/NPPC/PDHB/MVK/HKDC1/AK4/ADK/AK3/ATIC/PGM2L1/NUDT3/NME9/AK2/ADCY1/NPPB/PGAM2/VPS9D1/PRKAA1/PRKAG1/ARNT/SLC35B3/CARD11/SLC26A2/PPT1/SEC13/PPARA/NUP155/NUP88/GTPBP1/OGT/PAPSS1/ACOT7/ACOT9/DLD/ENTPD5/DLG1/UPP1/MVD/NPPA/PKLR/SPHK2/MPP1/INS/BAAT/NUP133/DHTKD1/NUP35/AK9/PGK2/APP/NME1/MYOG/MFN1/TPR/MCCC…	103
GO:0032434	BP	GO:0032434	regulation of proteasomal ubiquitin-dependent protein catabolic process	38/3737	131/18866	0.00726368790596216	0.144368625669902	0.128647904181347	NKD2/ANKIB1/PARK7/DET1/UFL1/GSK3A/GSK3B/MAPK9/SIRT2/PIAS1/SGTA/SENP1/RNF14/UBE2K/RAD23B/UBQLN2/OGT/PSMD10/SHH/BAG5/UBQLN1/SUMO1/TRIM39/UCHL5/FZR1/FAM122A/USP14/VCP/GBA/PLK2/ZYG11B/PLK3/GIPC1/SIRT6/USP5/WAC/RCHY1/TRIB3	38
GO:0060314	BP	GO:0060314	regulation of ryanodine-sensitive calcium-release channel activity	11/3737	26/18866	0.00730161285667786	0.144435090197468	0.128707131192299	JSRP1/AKAP6/NOS1/SRI/JPH2/CALM1/PRKACA/HRC/CAMK2D/PKD2/JPH3	11
GO:0006090	BP	GO:0006090	pyruvate metabolic process	43/3737	152/18866	0.00731230942535772	0.144435090197468	0.128707131192299	PGK1/GPI/GCK/ME2/PDPR/LDHC/FOXK1/NUP43/NUP37/LDHA/SLC16A8/PDHB/HKDC1/ME1/PGM2L1/PGAM2/PRKAA1/PRKAG1/ARNT/SEC13/PPARA/NUP155/NUP88/GLO1/OGT/DLD/ENTPD5/PKLR/VDAC1/INS/NUP133/DHTKD1/NUP35/PGK2/APP/MYOG/TPR/NUP160/NUP54/SIRT6/MPC2/SDS/GALK1	43
GO:1900180	BP	GO:1900180	regulation of protein localization to nucleus	37/3737	127/18866	0.00741875715137066	0.145603618163412	0.12974841473364	CCT4/IPO5/NF2/PARK7/PINX1/MAGED1/TERT/CHP1/CCT5/GSK3B/TGFB1/FLNA/CARD10/TFRC/STK11/KAT7/CCT6A/F2/TRIM8/RBM22/CABP1/CD2AP/LMNA/CCT2/INS/TARDBP/SUFU/UBR5/SHH/MDFIC/ZIC1/PKIA/TPR/POLR1A/GTSE1/CCT8/NUP54	37
GO:0043928	BP	GO:0043928	exonucleolytic catabolism of deadenylated mRNA	13/3737	33/18866	0.00748393242677668	0.145603618163412	0.12974841473364	LSM3/HBS1L/DCP1B/LSM6/TTC37/DCPS/CNOT8/PATL1/SKIV2L/DIS3/CNOT7/EDC4/DCP1A	13
GO:0045736	BP	GO:0045736	negative regulation of cyclin-dependent protein serine/threonine kinase activity	13/3737	33/18866	0.00748393242677668	0.145603618163412	0.12974841473364	IPO5/CDKN2B/CDKN2A/CDKN2D/CDKN2C/MYOCD/LATS1/CDKN1A/HEXIM2/KAT2B/CDK5RAP1/PTEN/TFAP4	13
GO:0051984	BP	GO:0051984	positive regulation of chromosome segregation	13/3737	33/18866	0.00748393242677668	0.145603618163412	0.12974841473364	CDC16/SIRT2/ANAPC5/RAD21/MAPK15/CUL3/CDC23/RB1/CDT1/SMC6/SMC5/NIPBL/CDC27	13
GO:0008277	BP	GO:0008277	regulation of G protein-coupled receptor signaling pathway	42/3737	148/18866	0.00750839974541734	0.145603618163412	0.12974841473364	NMT1/KLK14/GIT1/ROCK1/GRK1/RGS6/GSK3A/DRD2/SNCA/CHGA/NOS1/CNGB1/APLP1/RASGRP4/ROCK2/GPR27/RGS16/RAMP1/USP33/GRK5/FNTA/RHO/CALM1/METAP2/APLN/F2/UBQLN2/METAP1/GUCA1B/AIPL1/GRK4/PTGDR2/RGS14/ZDHHC3/PRMT5/DYNLT1/GNG4/CALCR/GIPR/RGS20/GUCA1A/GIT2	42
GO:0031644	BP	GO:0031644	regulation of nervous system process	42/3737	148/18866	0.00750839974541734	0.145603618163412	0.12974841473364	CTSC/SHANK1/NOS3/TNFRSF21/HCRT/NRXN1/BEGAIN/KLK8/DMPK/MAG/NLGN2/DLG4/CELF4/CNIH2/AKAP9/ROCK2/ADRA2C/BAIAP2/DLGAP2/IGSF9B/DLGAP3/AVPR1A/NLGN3/CACNG5/MTNR1B/PTAFR/GRIN1/FIG4/MYRF/APP/TPPP/ADORA1/SLC25A12/ITGAX/GBA/OPRD1/TYMP/CCL3/PTEN/S1PR2/P2RX3/CACNG4	42
GO:0006140	BP	GO:0006140	regulation of nucleotide metabolic process	36/3737	123/18866	0.00756942432047818	0.146342203529245	0.13040657338087	PDZD3/GCK/NOS3/PDPR/LACC1/NUP43/GUCA2A/NUP37/NOS1/AK4/PRKAA1/PRKAG1/ARNT/SEC13/PPARA/NUP155/NUP88/OGT/ENTPD5/GUCA1B/SPHK2/NOS2/INS/NUP133/NUP35/APP/MYOG/TPR/VCP/SLC25A12/NUP160/TREM2/NUP54/SIRT6/GUCA1A/HPCA	36
GO:1905475	BP	GO:1905475	regulation of protein localization to membrane	53/3737	195/18866	0.00762384470504929	0.146949030870739	0.130947321520023	NKD2/RER1/CLTC/NMT1/RAB11A/RHOQ/MFF/CHP1/STX3/STAC3/BCL2/ACSL3/GPC2/TGFB1/CDH2/GRIPAP1/EGFR/BBC3/VTI1B/YWHAQ/AP2B1/CNPY4/ZDHHC2/RAP1A/LGALS3/RANGRF/LYPLA1/SLC5A3/CIB1/YWHAG/STX8/DLG1/MIEF1/YWHAE/TP73/INS/TMEM59/SFN/LZTFL1/CDK5R1/CRIPT/PRKCI/MAPK8/TFDP2/PLS1/AGR2/KCNE1/TREM2/STX7/LYPD1/C2CD5/HPCA/CACNG2	53
GO:0006816	BP	GO:0006816	calcium ion transport	105/3737	426/18866	0.00776538371826604	0.149226349766679	0.132976656507149	ATP2C2/MCUR1/GCK/F2RL3/REM1/P2RX4/NOS3/CACNA1G/CHRNB2/HCRT/RRAD/JSRP1/CD84/DRD2/STAC3/CRH/BCL2/P2RX2/SNCA/AKAP6/IL13/P2RY12/NOS1/HOMER3/SRI/CACNA1C/RAMP1/ATG5/PARL/JPH2/CALM1/GRIN3B/PRKACA/HAP1/CACNA1A/ATP2B1/CACNA1S/TRPM5/ZMPSTE24/CRHR1/CACNA1H/F2/HRC/SLC24A1/PMPCB/LGALS3/CAMK2D/PDGFB/CASR/CACNA1F/VDR/ORAI2/MICU1/PPP3CA/CACNG5/NPPA/SPHK2/CACNG1/YWHAE/FFAR1/TMEM165/GJC2/UCN/VDAC1/DRD4/PLCG1/UBQLN…	105
GO:1903539	BP	GO:1903539	protein localization to postsynaptic membrane	16/3737	44/18866	0.00782553948486546	0.149930756496822	0.133604358330199	RAB11A/STX3/DLG4/GRIP2/GRIPAP1/RAB8A/ZDHHC2/RAP1A/DLG1/CACNG5/VPS35/GRIN1/CACNG8/GRIN2C/CACNG2/CACNG4	16
GO:0032869	BP	GO:0032869	cellular response to insulin stimulus	60/3737	226/18866	0.00816090837311429	0.153561085116249	0.136839369858581	SNX5/GCK/ENPP1/EEF2K/RHOQ/CYFIP1/FFAR3/ATP6V1A/GSK3A/GSK3B/BCAR1/ESRRA/ZNF106/FUT7/SIK2/BAIAP2/RAB8A/ATP2B1/PRKAA1/AP3S1/OSBPL8/CDK4/ATP6V1G1/GHRHR/IDE/PTPRA/LPIN1/OGT/YWHAG/PKLR/PCSK9/ATP6V1H/CPEB2/PTPN11/INSRR/ATP6V0B/APPL2/INS/DENND4C/FOXO4/SOCS3/ATP6V1B2/FOXC2/MYO5A/PIK3CA/USO1/RPS6KB1/RAB10/PRKCI/SESN3/TSC1/KAT2B/ATP6AP1/PTEN/GOT1/INHBB/OPA1/ATP6V1D/TRIB3/C2CD5	60
GO:0060079	BP	GO:0060079	excitatory postsynaptic potential	31/3737	103/18866	0.00820955770183655	0.153561085116249	0.136839369858581	SHANK1/P2RX4/CHRNB2/HCRT/NRXN1/DMPK/GSK3A/NLGN2/DRD2/CHRNE/P2RX2/GRIK5/GSK3B/DLG4/CHRNA5/CELF4/BAIAP2/MAPK8IP2/CHRNG/NLGN3/NPAS4/PPP3CA/CHRND/GRIN1/APP/CHRNA2/ADORA1/PTEN/S1PR2/P2RX3/GRIN2C	31
GO:0070498	BP	GO:0070498	interleukin-1-mediated signaling pathway	31/3737	103/18866	0.00820955770183655	0.153561085116249	0.136839369858581	PSMD1/PSMB4/PSMA1/PSMA3/PSMA4/BTRC/PSMD5/PSMB3/UBE2N/MAP3K7/PSMA2/PSMD14/PSMB7/PSMC2/PSME3/IL1R2/SKP1/IKBKB/PSMD6/NFKB1/IL6/FBXW11/TAB2/VRK2/PSMD12/PSMD10/IL1RN/ZNF675/RIPK2/PSME1/RPS6KA4	31
GO:0016226	BP	GO:0016226	iron-sulfur cluster assembly	10/3737	23/18866	0.00830226843160229	0.153561085116249	0.136839369858581	ISCA2/MMS19/NFS1/LYRM4/NFU1/NUBP1/ISCU/FXN/HSPA9/NDOR1	10
GO:0031163	BP	GO:0031163	metallo-sulfur cluster assembly	10/3737	23/18866	0.00830226843160229	0.153561085116249	0.136839369858581	ISCA2/MMS19/NFS1/LYRM4/NFU1/NUBP1/ISCU/FXN/HSPA9/NDOR1	10
GO:0031639	BP	GO:0031639	plasminogen activation	10/3737	23/18866	0.00830226843160229	0.153561085116249	0.136839369858581	PGK1/SERPINF2/F12/CTSZ/PLGRKT/FGB/DHCR24/SERPINE1/HPN/F11	10
GO:0007029	BP	GO:0007029	endoplasmic reticulum organization	23/3737	71/18866	0.00830920676572401	0.153561085116249	0.136839369858581	REEP2/TMCC1/SPTSSB/SEC31A/SGTA/LPCAT3/GET4/LMAN1/MAPK15/RAB18/CCDC47/ATL3/JAGN1/ARL6IP1/ESYT2/RTN4/MIA3/VCPIP1/MYO5A/RAB10/RNF112/SEC16A/TRAM1	23
GO:0051961	BP	GO:0051961	negative regulation of nervous system development	81/3737	319/18866	0.0083727011600945	0.153561085116249	0.136839369858581	CTSC/TLX2/NFATC4/DLX1/TNFRSF21/SYNGAP1/SEMA4C/DIO3/SEMA6B/KLK8/TERT/ARHGEF15/ASCL1/CTSZ/MAG/SEMA7A/GSK3A/KIAA0319/SEMA3F/GSK3B/RNF6/INPP5J/NRG1/NKX6-2/SIRT2/RGMA/SOX3/FEZF2/NKX6-1/PRKACA/GPR161/SEMA3B/PAFAH1B1/UBE3A/LBX1/HOOK3/F2/RTN4R/NLGN3/IL6/PITX3/NEUROD2/CIB1/SIX3/SEMA6C/PPP3CA/TP73/APPL2/SUFU/SOX2/SHH/MED1/BAG5/RAB29/RTN4/FIG4/HES5/JAG1/APP/MBD1/GPR37L1/CDK5R1/LINGO1/TBX6/DLL3/RTN4RL1/DENND…	81
GO:0071453	BP	GO:0071453	cellular response to oxygen levels	62/3737	235/18866	0.00837447690192567	0.153561085116249	0.136839369858581	PSMD1/PSMB4/PGK1/PSMA1/UCN3/PSMA3/PSMA4/EEF2K/PSMD5/CA9/PSMB3/TERT/ATP6V1A/PICK1/CCDC115/BCL2/MYOD1/PSMA2/PSMD14/TBL2/FAM162A/PSMB7/PSMC2/PSME3/ROCK2/AK4/SIRT2/EGLN2/ADAM8/PSMD6/ACAA2/FMN2/HIGD1A/PRKAA1/ARNT/MPL/ATP6V1G1/CASR/NPEPPS/CYBB/RBPJ/FABP1/MDM4/PSMD12/LMNA/CPEB2/PSMD10/UBQLN1/EPO/TSC1/KCNK3/BACH1/PLK3/OPRD1/ATP6AP1/HILPDA/PTEN/PSME1/BMP7/BNIP3L/DNM1L/OPA1	62
GO:0062237	BP	GO:0062237	protein localization to postsynapse	17/3737	48/18866	0.0083783408932126	0.153561085116249	0.136839369858581	RAB11A/STX3/DLG4/GRIP2/GRIPAP1/RAB8A/ZDHHC2/RAP1A/DLG1/CACNG5/VPS35/GRIN1/CACNG8/KIF5C/GRIN2C/CACNG2/CACNG4	17
GO:0003073	BP	GO:0003073	regulation of systemic arterial blood pressure	29/3737	95/18866	0.00837947135442814	0.153561085116249	0.136839369858581	ADRA1D/NOS3/SERPINF2/CYP4F2/CTSZ/GSK3A/DRD2/CRH/P2RX2/CYP11B2/RASL10B/PCSK5/ADRA1B/NPPB/CYP4F12/KLK2/AVPR1A/KLK1/PDGFB/NPPA/SLC2A5/GPR37L1/ATP6AP2/ADORA1/RHOA/AVPR2/EDN2/PRCP/CALCA	29
GO:0000422	BP	GO:0000422	autophagy of mitochondrion	25/3737	79/18866	0.0084587695767964	0.153561085116249	0.136839369858581	PARK7/GSK3A/SLC25A46/USP30/SPATA18/WIPI1/ATG5/PARL/ATG2A/CISD2/ATG3/FUNDC2/RNF41/GABARAPL2/ATG12/ATG14/VDAC1/MAP1LC3B/FUNDC1/GBA/BNIP3L/DNM1L/RB1CC1/ATG9B/CTSK	25
GO:0031016	BP	GO:0031016	pancreas development	25/3737	79/18866	0.0084587695767964	0.153561085116249	0.136839369858581	SOX4/PDX1/IHH/GSK3A/SMAD2/GSK3B/CELA1/NKX6-2/CCDC40/FOXA2/NKX6-1/CLOCK/HNF4A/IL6/ONECUT2/NEUROG3/SHH/IL6R/TCF7L2/DLL1/SRP54/HNF1A/PAX4/GIPR/ALDH1A2	25
GO:0043462	BP	GO:0043462	regulation of ATPase activity	25/3737	79/18866	0.0084587695767964	0.153561085116249	0.136839369858581	OXA1L/VMA21/PXK/BRSK2/MYBPC3/TNNT2/DNAJA1/DNAJC15/RAB3A/TNNC1/CASR/GABARAPL2/DNAJC9/MSH6/DYNLL1/MYH6/TNNT3/PPIF/POT1/TSC1/ATP4B/SETMAR/SSBP1/NAPA/DNAJB11	25
GO:0061726	BP	GO:0061726	mitochondrion disassembly	25/3737	79/18866	0.0084587695767964	0.153561085116249	0.136839369858581	PARK7/GSK3A/SLC25A46/USP30/SPATA18/WIPI1/ATG5/PARL/ATG2A/CISD2/ATG3/FUNDC2/RNF41/GABARAPL2/ATG12/ATG14/VDAC1/MAP1LC3B/FUNDC1/GBA/BNIP3L/DNM1L/RB1CC1/ATG9B/CTSK	25
GO:0048545	BP	GO:0048545	response to steroid hormone	87/3737	346/18866	0.00847696756280541	0.153561085116249	0.136839369858581	ADAM9/HSD3B2/UCN3/MDK/PDX1/IDH1/NCOA4/PARK7/UFL1/RWDD1/CRH/BCL2/MYOD1/HEYL/TCF21/NCOA1/TGFB1/ABCA3/ALDH3A1/RNF6/ESRRA/WNT7B/EGLN2/LEF1/EGFR/RNF14/CLOCK/KCTD6/PAPPA/CNOT2/ATP2B1/LATS1/UBE3A/PPARA/PAM/GHRHR/AVPR1A/PAQR7/PIAS2/IL6/SSTR5/SKP2/CYBB/SSTR3/NPAS4/FOSB/CNOT1/SAFB/ABCA2/ATP1A3/HMGB2/HNMT/UCP3/UCN/PGRMC2/UBE2L3/CDKN1A/UBR5/PTGER2/MED1/DUSP1/EPO/TGFB3/PTAFR/ALAD/NPC1/GLB1/FOXH1/IL1RN/UBA5/DD…	87
GO:0002088	BP	GO:0002088	lens development in camera-type eye	26/3737	83/18866	0.0084799569325071	0.153561085116249	0.136839369858581	NF2/CTNS/SPRY1/WNT7B/SPRED3/LIM2/PYGO2/SOX1/CDK4/PITX3/BFSP2/SIX5/TDRD7/SIX3/DLG1/CRYBB3/FRS2/MED1/WNT2B/CRYBG3/FZR1/MIP/PDS5B/CRYBB1/CRYGC/CRYBA2	26
GO:0031145	BP	GO:0031145	anaphase-promoting complex-dependent catabolic process	26/3737	83/18866	0.0084799569325071	0.153561085116249	0.136839369858581	PSMD1/PSMB4/PSMA1/PSMA3/PSMA4/PSMD5/PSMB3/PSMA2/PSMD14/CDC16/PSMB7/PSMC2/PSME3/ANAPC5/PSMD6/ANAPC10/BUB3/PSMD12/PSMD10/CUL3/UBE2E1/FZR1/CDC23/PSME1/CDC27/UBE2D1	26
GO:0055117	BP	GO:0055117	regulation of cardiac muscle contraction	26/3737	83/18866	0.0084799569325071	0.153561085116249	0.136839369858581	NKX2-5/P2RX4/CHGA/RNF207/NOS1/AKAP9/FLNA/SRI/CACNA1C/CALM1/PRKACA/ADRA1B/ASB3/HRC/RANGRF/CAMK2D/DLG1/NPPA/UCN/SUMO1/TRPM4/ADORA1/PDE5A/DSC2/DSG2/GATA4	26
GO:1903364	BP	GO:1903364	positive regulation of cellular protein catabolic process	42/3737	149/18866	0.00849640486614983	0.153561085116249	0.136839369858581	CTSC/NKD2/ANKIB1/DET1/GSK3A/GSK3B/MAPK9/AGBL4/PSMC2/FBXL5/SIRT2/PIAS1/SGTA/RNF14/RNF139/UBQLN2/RDX/ABCA2/PCSK9/VPS35/BAG2/PSMD10/UBQLN1/SUMO1/PTTG1IP/FZR1/FAM122A/TMTC3/VCP/AMER1/GBA/PLK2/ZYG11B/PLK3/TREM2/CCDC22/PTEN/SIRT6/RNFT1/USP5/RCHY1/TRIB3	42
GO:0046031	BP	GO:0046031	ADP metabolic process	36/3737	124/18866	0.00867637258282711	0.156031309410893	0.139040604211885	PGK1/GPI/GCK/FOXK1/NUP43/NUP37/LDHA/HKDC1/AK4/AK3/PGM2L1/AK2/PGAM2/PRKAA1/PRKAG1/ARNT/SEC13/PPARA/NUP155/NUP88/OGT/ENTPD5/PKLR/INS/NUP133/DHTKD1/NUP35/AK9/PGK2/APP/MYOG/TPR/NUP160/NUP54/SIRT6/GALK1	36
GO:0018279	BP	GO:0018279	protein N-linked glycosylation via asparagine	12/3737	30/18866	0.00873090555794496	0.156031309410893	0.139040604211885	ALG8/FUT8/RPN2/DAD1/UGGT1/DDOST/ALG5/LMAN1/B4GALNT2/ASGR1/STT3A/ASGR2	12
GO:0019098	BP	GO:0019098	reproductive behavior	12/3737	30/18866	0.00873090555794496	0.156031309410893	0.139040604211885	DMRTA1/NCOA1/NPAS1/HEXB/UBE2Q1/MBD2/MAPK8IP2/AVPR1A/GRIN1/APP/PTEN/DBH	12
GO:0070198	BP	GO:0070198	protein localization to chromosome, telomeric region	12/3737	30/18866	0.00873090555794496	0.156031309410893	0.139040604211885	CCT4/PINX1/TERT/XRCC5/CCT5/CCT6A/TERF2/CCT2/TPP1/POT1/ATR/CCT8	12
GO:0005976	BP	GO:0005976	polysaccharide metabolic process	33/3737	112/18866	0.00921211352629176	0.16371388383772	0.145886600661199	CLTC/UGP2/GCK/ENPP1/B3GNT8/GSK3A/GSK3B/TGFB1/HAS1/PGM2L1/CALM1/MGAM/GYS1/AOAH/NFKB1/PHLDA2/GCGR/PDGFB/PPP1R3F/PPP1CC/B3GNT4/POMC/PHKG1/INS/PHKB/CHIA/EPM2AIP1/STK40/SMPD3/PPP1R3E/KHK/RB1CC1/B3GNT3	33
GO:0099565	BP	GO:0099565	chemical synaptic transmission, postsynaptic	33/3737	112/18866	0.00921211352629176	0.16371388383772	0.145886600661199	SHANK1/P2RX4/CHRNB2/HCRT/NRXN1/DMPK/GSK3A/NLGN2/DRD2/CHRNE/P2RX2/GRIK5/GSK3B/DLG4/CHRNA5/CELF4/BAIAP2/MAPK8IP2/CHRNG/IGSF9B/NLGN3/NPAS4/PPP3CA/CHRND/DRD4/GRIN1/APP/CHRNA2/ADORA1/PTEN/S1PR2/P2RX3/GRIN2C	33
GO:0042596	BP	GO:0042596	fear response	15/3737	41/18866	0.00927160955650026	0.163883023587854	0.146037322289721	MDK/FBXL20/CRH/BCL2/ASIC4/MAPK8IP2/DPP4/NEUROD2/UCN/VDAC1/VDAC3/DRD4/HTR1A/DBH/LYPD1	15
GO:0061351	BP	GO:0061351	neural precursor cell proliferation	43/3737	154/18866	0.00931579813437389	0.163883023587854	0.146037322289721	MDK/NF2/LHX5/GBX2/ASCL1/CTSZ/ATF5/DRD2/NES/CDH2/EML1/FLNA/SIRT2/KCNA1/LEF1/PAFAH1B1/NEUROD4/HOOK3/EMX1/PITX3/LHX1/SLC39A5/SIX3/KDM1A/PSMG1/GJC2/ZNF335/FRS2/APPL2/SHH/TRNP1/DLL4/GPR37L1/DAGLA/RAB10/ARX/BTG2/RHOA/CX3CL1/LIMS2/GATA2/CEND1/ORC3	43
GO:0006488	BP	GO:0006488	dolichol-linked oligosaccharide biosynthetic process	9/3737	20/18866	0.00932437892827446	0.163883023587854	0.146037322289721	ALG8/ALG9/ALG14/MVD/NUS1/DPAGT1/SRD5A3/ALG13/ALG10	9
GO:0051412	BP	GO:0051412	response to corticosterone	9/3737	20/18866	0.00932437892827446	0.163883023587854	0.146037322289721	HSD3B2/UCN3/CRH/ATP2B1/AVPR1A/NPAS4/FOSB/CDKN1A/FOSL1	9
GO:0044774	BP	GO:0044774	mitotic DNA integrity checkpoint	32/3737	108/18866	0.00937444042828784	0.164310247067243	0.146418024156109	SOX4/TOPBP1/PCBP4/NBN/RAD17/NAE1/CNOT2/CNOT1/CNOT8/MDM4/TAOK1/RPS27L/CDKN1A/FOXO4/CNOT4/SFN/CRADD/TRIM39/EME1/PIDD1/ATF2/TFDP2/BTG2/PLK2/SETMAR/CNOT7/GTSE1/PLK3/RINT1/BRSK1/TIPIN/TRIAP1	32
GO:0006694	BP	GO:0006694	steroid biosynthetic process	53/3737	197/18866	0.00941525632250165	0.164573521472769	0.14665262984234	AKR1B1/HSD17B4/HSD3B2/SQLE/SC5D/ASAH1/OSBPL3/SLC27A5/APOA4/CRH/FDFT1/OSBPL9/MSMO1/ERLIN1/MVK/CYP11B2/DHCR24/FDX1/HSD17B14/ARV1/STARD3/SCP2/FSHB/ERLIN2/CFTR/LPCAT3/ACAA2/DKKL1/PRKAA1/NFKB1/CACNA1H/FDXR/VDR/DHH/MVD/CYP17A1/FGFR4/OSBPL1A/CYP2R1/BAAT/MED1/MBTPS2/CYP11B1/GGPS1/DDX20/SEC14L2/SRD5A3/NPC1L1/STARD3NL/SRD5A2/KPNB1/HSD17B7/LBR	53
GO:0042177	BP	GO:0042177	negative regulation of protein catabolic process	38/3737	133/18866	0.0094427824940643	0.164603694841886	0.146679517545129	MGAT3/PARK7/ROCK1/CSNK2A1/F8A1/BANP/SNCA/PRKCG/MYCBP2/AZIN1/AGAP2/FLNA/NRG1/SIRT2/SGTA/SENP1/EGFR/FMN2/OGT/GABARAPL2/MDM4/VPS35/USP25/NOS2/INS/SUFU/SHH/BAG5/ATRAID/ALAD/TRIM39/UCHL5/USP14/CTSA/GIPC1/QRICH2/WAC/GRIN2C	38
GO:0006892	BP	GO:0006892	post-Golgi vesicle-mediated transport	31/3737	104/18866	0.00952543886610632	0.165142119472169	0.147159311544165	GGA1/ACSL3/EXOC5/EXOC4/GOLGA4/GOLGA7/WIPI1/EXOC1/GOSR2/RAB14/VTI1B/AMN/RABEP1/SCFD1/LYPLA1/AP1G1/GOLPH3/MON2/ARFGEF2/GGA2/BBS1/OSBPL5/SCAMP1/EPS15/MYO5A/RAB10/SNAP23/ARFRP1/CCDC22/RABIF/SEC16A	31
GO:1901606	BP	GO:1901606	alpha-amino acid catabolic process	31/3737	104/18866	0.00952543886610632	0.165142119472169	0.147159311544165	QDPR/HIBADH/NOS3/ACAT1/GCSH/NOS1/SARDH/PCBD1/MAT1A/FTCD/PRODH2/IL4I1/DLD/HNMT/NOS2/ALDH4A1/OAT/THNSL2/UROC1/MCCC2/DDO/GOT2/PHYKPL/GLUD2/GLUD1/MCCC1/GCAT/ACAD8/GOT1/SDS/AUH	31
GO:0035282	BP	GO:0035282	segmentation	30/3737	100/18866	0.00966278696848061	0.167069324820884	0.148876657871242	FOXB1/SEMA3F/HES7/IRX1/AXIN2/PCSK6/TCAP/TCF15/LEF1/NEUROG1/LHX1/PLXNA2/RBPJ/CDX1/FRS2/CDX2/HES5/CRB2/ABI1/FOXC2/NKD1/TBX6/DLL3/TMED2/BMPR1A/NRARP/DLL1/ALDH1A2/KAT2A/MESP1	30
GO:0046794	BP	GO:0046794	transport of virus	21/3737	64/18866	0.00970992149235847	0.167430538165533	0.14919853763934	KPNA3/NUP43/NUP37/TRIM15/CTSL/VPS37C/TSG101/SEC13/NUP155/NUP88/NUP133/NUP35/VPS37D/EPS15/TPR/DYNLT1/NUP160/CD209/NUP54/KPNA6/KPNB1	21
GO:0009267	BP	GO:0009267	cellular response to starvation	45/3737	163/18866	0.00985220152164468	0.167519898247442	0.149278167040824	IFI16/MIOS/PICK1/SH3GLB1/BCL2/MYOD1/TBL2/MFSD2A/NIM1K/BRSK2/WIPI1/RALB/ATG5/USP33/SIK2/HIGD1A/DNAJC15/PRKAA1/FNIP1/PRKAG1/RRAGA/PPARA/GCGR/PIK3C3/SLC39A5/EIF2S1/GABARAPL2/UPP1/MYH13/PCSK9/ATG14/CDKN1A/MAP1LC3B/WNT2B/MAPK8/SESN3/DSC2/GBA/NPRL3/PIK3C2B/PPM1D/SIK1/RRAGD/BRSK1/INHBB	45
GO:0051298	BP	GO:0051298	centrosome duplication	22/3737	68/18866	0.00986694944407365	0.167519898247442	0.149278167040824	CEP76/PDCD6IP/CNTROB/ROCK2/CCNF/USP33/CETN2/CEP131/CHMP2B/WDR62/FBXW5/NUBP1/CHMP1A/PKD2/KAT2B/PLK2/SPICE1/TRIM37/BRSK1/CEP72/CHMP3/KAT2A	22
GO:0099072	BP	GO:0099072	regulation of postsynaptic membrane neurotransmitter receptor levels	22/3737	68/18866	0.00986694944407365	0.167519898247442	0.149278167040824	RAB11A/STX3/DLG4/GRIP2/GRIPAP1/RAB8A/AP2B1/GSG1L/ATAD1/RAP1A/DLG1/CACNG5/VPS35/YWHAE/DRD4/EPS15/CACNG8/PRKCI/CALY/HPCA/CACNG2/CACNG4	22
GO:0031018	BP	GO:0031018	endocrine pancreas development	16/3737	45/18866	0.00995375300168337	0.167519898247442	0.149278167040824	SOX4/PDX1/GSK3A/GSK3B/NKX6-2/FOXA2/NKX6-1/CLOCK/HNF4A/IL6/ONECUT2/NEUROG3/IL6R/DLL1/PAX4/GIPR	16
GO:0006099	BP	GO:0006099	tricarboxylic acid cycle	13/3737	34/18866	0.00995862644298442	0.167519898247442	0.149278167040824	ME2/IDH1/SUCLG1/NNT/PDHB/SDHB/MDH1/DLD/SDHD/DHTKD1/SUCLG2/ACO2/SUCLA2	13
GO:0006658	BP	GO:0006658	phosphatidylserine metabolic process	13/3737	34/18866	0.00995862644298442	0.167519898247442	0.149278167040824	ABHD16A/LPCAT3/PLA2G4A/PLA2G4F/OSBPL8/ABHD16B/PTDSS1/SERINC1/SERINC3/OSBPL5/PTDSS2/PLA2G5/SERINC2	13
GO:1904030	BP	GO:1904030	negative regulation of cyclin-dependent protein kinase activity	13/3737	34/18866	0.00995862644298442	0.167519898247442	0.149278167040824	IPO5/CDKN2B/CDKN2A/CDKN2D/CDKN2C/MYOCD/LATS1/CDKN1A/HEXIM2/KAT2B/CDK5RAP1/PTEN/TFAP4	13
GO:0061515	BP	GO:0061515	myeloid cell development	23/3737	72/18866	0.00996968731631619	0.167519898247442	0.149278167040824	PTBP3/JMJD6/TAL1/ARID4A/GATA1/HBZ/FLVCR1/PAFAH1B1/FAM210B/ALAS2/ZFPM1/PTPN11/MED1/EPO/ERCC2/APP/ABI1/RHAG/FAM20C/ATP6AP1/SH2B3/GPR68/ALAS1	23
GO:0034765	BP	GO:0034765	regulation of ion transmembrane transport	118/3737	489/18866	0.00998497662326568	0.167519898247442	0.149278167040824	F2RL3/GPR89A/SHANK1/REM1/CLCNKB/DAPK1/CACNA1G/PARK7/RRAD/JSRP1/NLGN2/CHP1/ARL6IP5/DRD2/STAC3/CRH/FGF11/SNCA/KCNIP3/AKAP6/IL13/RNF207/DLG4/CNIH2/NOS1/AKAP9/KCNH4/FLNA/SRI/CACNA1C/AHCYL1/SLC43A2/KCNJ4/ATG5/SCN2B/KCNA1/JPH2/CALM1/PRKACA/HAP1/MAPK8IP2/YWHAQ/CFTR/CACNA1A/GRM5/GSG1L/CACNA1S/TRPM5/ZMPSTE24/CRHR1/CACNA1H/F2/HRC/KCNH6/NLGN3/RANGRF/CAMK2D/KCNA10/CACNA1F/SCN9A/CYBB/KCNQ2/DLG1/CACNG5/NPPA/PC…	118
GO:0014031	BP	GO:0014031	mesenchymal cell development	26/3737	84/18866	0.0100173112983174	0.167519898247442	0.149278167040824	GDNF/SEMA4C/SEMA6B/GBX2/SEMA7A/SEMA3F/BCL2/HEYL/NRG1/SEMA3B/PHACTR4/SEMA6C/TBX1/SHH/JAG1/KLHL12/FOXC2/ALX1/FAM172A/HAND2/BMPR1A/NRTN/ACVR1/EFNB1/BMP7/ALDH1A2	26
GO:0006278	BP	GO:0006278	RNA-dependent DNA biosynthetic process	24/3737	76/18866	0.0100249936503103	0.167519898247442	0.149278167040824	CCT4/PINX1/TERT/MAP2K7/XRCC5/CCT5/RPA1/SMG5/RAD50/CCT6A/MAPKAPK5/MAPK15/TERF2/HMBOX1/CCT2/POT1/ATR/PARN/MAP3K4/CCT8/XRN1/TELO2/PTGES3/EXOSC10	24
GO:0032204	BP	GO:0032204	regulation of telomere maintenance	25/3737	80/18866	0.0100390327239977	0.167519898247442	0.149278167040824	CCT4/SLX4/PINX1/MAP2K7/XRCC5/CCT5/NBN/SMG5/RAD50/CCT6A/MAPKAPK5/RTEL1/MAPK15/TERF2/HMBOX1/XRCC1/CCT2/POT1/ATR/PARN/MAP3K4/CCT8/SIRT6/XRN1/EXOSC10	25
GO:0031954	BP	GO:0031954	positive regulation of protein autophosphorylation	11/3737	27/18866	0.0101515724742394	0.167519898247442	0.149278167040824	NBN/CALM1/NEK10/RAD50/PDGFB/RAP2C/RAP2B/INS/IQGAP1/PDGFC/PDGFD	11
GO:0051953	BP	GO:0051953	negative regulation of amine transport	11/3737	27/18866	0.0101515724742394	0.167519898247442	0.149278167040824	HRH3/ARL6IP5/DRD2/CRH/SNCA/CHGA/P2RY12/SLC43A2/ADRA2C/ADORA1/ADRA2B	11
GO:0099590	BP	GO:0099590	neurotransmitter receptor internalization	11/3737	27/18866	0.0101515724742394	0.167519898247442	0.149278167040824	AP2B1/GSG1L/ATAD1/CACNG5/DRD4/EPS15/CACNG8/CALY/HPCA/CACNG2/CACNG4	11
GO:1903319	BP	GO:1903319	positive regulation of protein maturation	11/3737	27/18866	0.0101515724742394	0.167519898247442	0.149278167040824	NKD2/SOX4/F12/TNP1/PLGRKT/ADAM8/LPCAT3/CCBE1/TFR2/BAG2/HPN	11
GO:0016573	BP	GO:0016573	histone acetylation	44/3737	159/18866	0.0101614734516865	0.167519898247442	0.149278167040824	AUTS2/PARK7/CHD5/MAP3K7/MYOD1/SNCA/NCOA1/NOS1/EPC1/PCGF2/DPF1/ATG5/BRD7/LEF1/CLOCK/KAT7/PYGO2/GTF2B/WDR5/MBD3/MYOCD/GTF3C4/KAT6B/ZMPSTE24/OGT/PAXIP1/SUPT7L/ACTL6B/MORF4L2/SPHK2/HAT1/HCFC1/LDB1/POLE3/FOXP3/ATF2/IWS1/KAT2B/NAA50/GATA2/KAT6A/RPS6KA4/BAZ1A/KAT2A	44
GO:0036293	BP	GO:0036293	response to decreased oxygen levels	92/3737	371/18866	0.0102351391478011	0.168299452997348	0.149972833796185	PSMD1/PSMB4/PGK1/PSMA1/UCN3/PSMA3/PSMA4/EEF2K/CHRNB2/AGER/PSMD5/CA9/PSMB3/TERT/PLEKHN1/PICK1/WTIP/DRD2/BCL2/PSMA2/P2RX2/PSMD14/TBL2/FAM162A/LDHA/PSMB7/PSMC2/PSME3/NOS1/NPPC/ALDH3A1/TM9SF4/ROCK2/AK4/SIRT2/EGLN2/CAPN2/ADAM8/PSMD6/ACAA2/FMN2/LOXL2/HIGD1A/ANG/PRKAA1/ARNT/DPP4/MYOCD/ALAS2/UCP2/MPL/PPARA/PAM/SCFD1/ARNT2/CASR/NPEPPS/CYBB/RBPJ/NPPA/PKLR/FABP1/MDM4/XRCC1/PSMD12/UCP3/LMNA/CPEB2/NOS2/PSMD10…	92
GO:0021514	BP	GO:0021514	ventral spinal cord interneuron differentiation	8/3737	17/18866	0.0102752957987417	0.168525416956227	0.150174191879324	EVX1/ASCL1/NKX6-2/NKX6-1/SOX1/SUFU/DLL4/GATA2	8
GO:0034504	BP	GO:0034504	protein localization to nucleus	71/3737	277/18866	0.010332032927268	0.168746205032936	0.150370937697226	CCT4/IPO5/FAM53A/NF2/TXN/PARK7/PINX1/MAGED1/TERT/BANP/KPNA3/CHP1/CCT5/GSK3B/TGFB1/TNPO2/NXT2/FLNA/CARD10/SUN2/SKP1/TFRC/STK11/KAT7/CCT6A/OSBPL8/NUP155/F2/TRIM8/NUP88/SIX3/SUPT7L/MMP12/RBM22/PPP3CA/CBLB/CABP1/CD2AP/POM121L12/YWHAE/LMNA/CCT2/APPL2/INS/TARDBP/NUP133/SUFU/CDKN1A/UBR5/SHH/NUP35/MED1/SUMO1/MDFIC/ZIC1/TNPO3/PTTG1IP/PKIA/TPR/IPO9/POLR1A/GTSE1/XPA/HEATR3/CCT8/NUP54/PLRG1/SPRN/KPNA6/BMP7/K…	71
GO:0050714	BP	GO:0050714	positive regulation of protein secretion	47/3737	172/18866	0.0103416561391658	0.168746205032936	0.150370937697226	ADAM9/SOX4/GPI/GCK/UCN3/PDX1/TM7SF3/PARD6A/DOC2B/NLGN2/DRD2/CRH/ACHE/IL13/TGFB1/PPP3CB/GPR27/FGB/SRI/EXOC1/ADAM8/EGFR/NKX6-1/CFTR/ANG/TNFRSF4/IL6/CASR/GOLPH3/CD2AP/VPS35/FFAR1/BAIAP3/SIRT3/INS/TARDBP/TGFB3/TRPM4/TCF7L2/ADCY8/TREM2/GLUD1/GPR68/OXCT1/MPC2/DNM1L/GIPR	47
GO:0031396	BP	GO:0031396	regulation of protein ubiquitination	56/3737	211/18866	0.0103783678134414	0.168913231249378	0.150519775940916	SOX4/BTRC/PARK7/PINX1/UFL1/FEM1B/UBE2N/GSK3A/CHP1/PARP10/BIRC7/PRKCG/MAPK9/MYCBP2/RAB1A/DERL1/NDFIP1/NDFIP2/SKP1/ATG5/PRR7/GOLGA2/DNAJA1/UBE3A/TRIP12/OGT/PAXIP1/SKP2/MIR101-1/ARRDC4/TSPYL5/KDM1A/BAG2/PSMD10/UBE2L3/FBXO2/UBR5/BAG5/UBQLN1/CUL3/PTTG1IP/CTR9/FZR1/AMER1/RIPK2/AVPR2/MALT1/DCUN1D1/PTEN/GPS2/NMI/RCHY1/DNM1L/DCUN1D4/TRIB3/UBE2D1	56
GO:0055076	BP	GO:0055076	transition metal ion homeostasis	39/3737	138/18866	0.0104342696677171	0.169321916795192	0.150883958523483	ABCB7/TMPRSS6/NCOA4/CUTC/ATP6V1A/CCDC115/S100A9/SLC11A1/MT1F/SLC40A1/FBXL5/SRI/NDFIP1/SKP1/TFRC/ABCB6/MT2A/FLVCR1/ALAS2/ATP6V1G1/TFR2/SLC39A5/CP/GDF2/NOX5/NUBP1/SLC30A5/HAMP/APP/ISCU/FXN/CAND1/RHAG/EIF2AK1/MT1X/ATP6AP1/CCDC22/MT1E/COX19	39
GO:2001234	BP	GO:2001234	negative regulation of apoptotic signaling pathway	61/3737	233/18866	0.0104938674122142	0.169321916795192	0.150883958523483	MCL1/NOS3/PDX1/GDNF/PARK7/NDUFS3/CSNK2A1/TERT/BCL2/GSK3B/MEIS3/GATA1/PSME3/NANOS3/FGB/CSF2/PCGF2/UNC5B/CDKN2D/PARL/BCL2L10/SERPINE1/MAPK8IP2/ACAA2/RRN3/DNAJA1/HIGD1A/TNFSF10/LGALS3/FAIM/HMGB2/KDM1A/RIPK1/BCL2L2/LMNA/TRAF2/PSMD10/INS/BAG5/EPO/PPIF/PTTG1IP/FXN/FIGNL1/EYA3/TCF7L2/FAIM2/HSPB1/CX3CL1/CD44/ACVR1/RB1/URI1/COL2A1/GATA4/OPA1/VDAC2/USP47/RB1CC1/ITGAV/TRIAP1	61
GO:0018198	BP	GO:0018198	peptidyl-cysteine modification	17/3737	49/18866	0.010509636214874	0.169321916795192	0.150883958523483	TXN/PARK7/ZDHHC4/PRDX3/S100A9/NOS1/MAP6D1/GOLGA7/ZDHHC1/OXR1/ZDHHC2/ZDHHC9/NOS2/RAB3B/TMX3/ZDHHC3/ZDHHC6	17
GO:0042149	BP	GO:0042149	cellular response to glucose starvation	17/3737	49/18866	0.010509636214874	0.169321916795192	0.150883958523483	IFI16/PICK1/SH3GLB1/BCL2/TBL2/NIM1K/BRSK2/SIK2/HIGD1A/PRKAA1/PRKAG1/PIK3C3/UPP1/ATG14/SESN3/SIK1/BRSK1	17
GO:0021761	BP	GO:0021761	limbic system development	32/3737	109/18866	0.0108066293267857	0.169950693352468	0.151444265764177	KDM6B/HSD3B2/DLX1/MDK/NF2/FOXB1/LHX5/MKKS/DRD2/CRH/GSK3B/EIF2B3/MFSD2A/KIRREL3/NCOA1/KCNA1/SOX3/FEZF2/LEF1/HAP1/PAFAH1B1/RAX/BCAN/YWHAE/XRCC1/NME1/CDK5R1/TSC1/BTG2/PROP1/PTEN/NKX2-1	32
GO:0031503	BP	GO:0031503	protein-containing complex localization	74/3737	291/18866	0.0109114320510922	0.169950693352468	0.151444265764177	GLE1/MIOS/RAB11A/EXOC3L2/NOP9/STX3/NUP43/NUP37/DLG4/SRSF6/GRIP2/CNIH2/SMG5/GRIPAP1/RIOK2/SRSF4/CPSF3/RALB/EXOC1/ABCE1/RBM15B/RAB8A/AP2B1/GSG1L/POLDIP3/SEC13/NUP155/ATAD1/NUP88/RAP1A/CEP131/SSNA1/TERF2/DLG1/NXF1/CACNG5/DYNLL1/VPS35/TNFAIP2/TTC26/NUP133/IFT22/DRD4/NUP35/SLBP/EPS15/SSB/CACNG8/SRSF11/ATR/TPR/SETD2/ZDHHC3/TSC1/IWS1/FYTTD1/NUP160/DYNC2LI1/EXOC3L1/SYNJ2BP/NUP54/KIF5C/CDC40/SRSF1/POLR2D/…	74
GO:0051703	BP	GO:0051703	intraspecies interaction between organisms	18/3737	53/18866	0.0109522640794775	0.169950693352468	0.151444265764177	SHANK1/CHRNB2/NRXN1/MKKS/NRXN3/DLG4/GNB1L/NRXN2/MAPK8IP2/AVPR1A/NLGN3/NPAS4/TBX1/UCN/DRD4/CIC/GRIN1/PTEN	18
GO:0021527	BP	GO:0021527	spinal cord association neuron differentiation	7/3737	14/18866	0.0109756304862272	0.169950693352468	0.151444265764177	LHX5/ASCL1/TAL1/LBX1/LHX1/MDGA1/GSX2	7
GO:0044804	BP	GO:0044804	autophagy of nucleus	7/3737	14/18866	0.0109756304862272	0.169950693352468	0.151444265764177	WIPI1/ATG5/ATG2A/ATG3/ATG12/RB1CC1/ATG9B	7
GO:0097154	BP	GO:0097154	GABAergic neuron differentiation	7/3737	14/18866	0.0109756304862272	0.169950693352468	0.151444265764177	DLX1/ASCL1/DRD2/FEZF2/ARX/GATA2/NKX2-1	7
GO:0110154	BP	GO:0110154	RNA decapping	7/3737	14/18866	0.0109756304862272	0.169950693352468	0.151444265764177	DCP1B/DCPS/PATL1/CNOT7/PAN3/EDC4/DCP1A	7
GO:0110156	BP	GO:0110156	methylguanosine-cap decapping	7/3737	14/18866	0.0109756304862272	0.169950693352468	0.151444265764177	DCP1B/DCPS/PATL1/CNOT7/PAN3/EDC4/DCP1A	7
GO:1901569	BP	GO:1901569	fatty acid derivative catabolic process	7/3737	14/18866	0.0109756304862272	0.169950693352468	0.151444265764177	ACAT1/CYP4F2/ABHD16A/CYP4F12/ACOT7/OXCT2/OXCT1	7
GO:0000462	BP	GO:0000462	maturation of SSU-rRNA from tricistronic rRNA transcript (SSU-rRNA, 5.8S rRNA, LSU-rRNA)	14/3737	38/18866	0.0109885105948126	0.169950693352468	0.151444265764177	NOP9/FAM207A/DHX37/GTF2H5/PWP2/TSR1/RRP36/TBL3/ERCC2/UTP6/HEATR1/UTP3/FCF1/ABT1	14
GO:2000144	BP	GO:2000144	positive regulation of DNA-templated transcription, initiation	14/3737	38/18866	0.0109885105948126	0.169950693352468	0.151444265764177	NKX2-5/PSMC2/GTF2B/MED13/PAXIP1/MITF/ERCC6/MED1/SUB1/MED16/CAND1/XPA/FOSL1/HNF1A	14
GO:0048706	BP	GO:0048706	embryonic skeletal system development	37/3737	130/18866	0.01100693708776	0.169950693352468	0.151444265764177	XYLT1/SLC39A3/DLX1/ACVR2A/HOXA3/IHH/SMAD2/ALX3/HOXB9/MTHFD1/HOXD9/PCGF2/SLC2A10/HOXA6/PCSK5/HOXA11/FLVCR1/HOXB3/FUZ/LHX1/HOXB5/MDFI/DLG1/HOXD3/TBX1/RUNX2/SHH/TGFB3/HOXC5/FOXC2/SETD2/ALX1/HOXB4/COL2A1/BMP7/NIPBL/HSD17B7	37
GO:0007611	BP	GO:0007611	learning or memory	67/3737	260/18866	0.0110139779166676	0.169950693352468	0.151444265764177	NFATC4/ITGA8/SHANK1/MDK/C1QL1/SYNGAP1/CHRNB2/FOXB1/ATP8A1/AGER/NRXN1/CTNS/KLK8/HRH2/DRD2/NRXN3/CRH/PRKCG/DLG4/PPP3CB/RIN1/B4GALT2/PIAS1/LGMN/DDHD2/EGFR/NRXN2/ADCY1/MAPK8IP2/MUSK/NGF/PAFAH1B1/GRM5/PPT1/NEUROG1/ATAD1/CRTC1/NLGN3/NEUROD2/NPAS4/CLDN5/KMT2B/NTAN1/LRRN4/UCN/VDAC1/KCNK10/VDAC3/SYNJ1/CIC/GRIN1/APP/GM2A/ACTR2/RGS14/BTG2/ADCY8/PLK2/PTEN/ADCY3/FOSL1/DBH/BRSK1/JPH3/ARF4/KAT2A/CPEB3	67
GO:0018393	BP	GO:0018393	internal peptidyl-lysine acetylation	45/3737	164/18866	0.011031512225784	0.169950693352468	0.151444265764177	AUTS2/PARK7/CHD5/MAP3K7/MYOD1/SNCA/NCOA1/NOS1/EPC1/PCGF2/DPF1/ATG5/BRD7/LEF1/CLOCK/KAT7/PYGO2/GTF2B/WDR5/MBD3/MYOCD/GTF3C4/KAT6B/ZMPSTE24/OGT/PAXIP1/SUPT7L/ACTL6B/MORF4L2/SPHK2/HAT1/HCFC1/LDB1/POLE3/FOXP3/ATF2/IWS1/KAT2B/NAA50/GATA2/NAT8/KAT6A/RPS6KA4/BAZ1A/KAT2A	45
GO:0001731	BP	GO:0001731	formation of translation preinitiation complex	6/3737	11/18866	0.0110840110716649	0.169950693352468	0.151444265764177	EIF2D/DENR/MCTS1/EIF2S3/DHX29/EIF2S2	6
GO:0021892	BP	GO:0021892	cerebral cortex GABAergic interneuron differentiation	6/3737	11/18866	0.0110840110716649	0.169950693352468	0.151444265764177	DLX1/ASCL1/DRD2/FEZF2/ARX/NKX2-1	6
GO:0031284	BP	GO:0031284	positive regulation of guanylate cyclase activity	6/3737	11/18866	0.0110840110716649	0.169950693352468	0.151444265764177	NOS3/GUCA2A/NOS1/GUCA1B/NOS2/GUCA1A	6
GO:0046501	BP	GO:0046501	protoporphyrinogen IX metabolic process	6/3737	11/18866	0.0110840110716649	0.169950693352468	0.151444265764177	ALAS2/ALAD/UROS/EIF2AK1/UROD/ALAS1	6
GO:0051384	BP	GO:0051384	response to glucocorticoid	41/3737	147/18866	0.0111259013979273	0.169950693352468	0.151444265764177	ADAM9/HSD3B2/UCN3/MDK/PDX1/CRH/BCL2/MYOD1/ABCA3/ALDH3A1/WNT7B/EGFR/PAPPA/ATP2B1/PAM/GHRHR/AVPR1A/IL6/SSTR5/SSTR3/NPAS4/FOSB/HNMT/UCP3/UCN/UBE2L3/CDKN1A/DUSP1/EPO/PTAFR/ALAD/GLB1/IL1RN/GBA/RHOA/TFAP4/CALCR/FOSL1/GOT1/UGT1A1/ZFP36L2	41
GO:0006473	BP	GO:0006473	protein acetylation	54/3737	203/18866	0.0111432614844388	0.169950693352468	0.151444265764177	SOX4/AUTS2/NAA35/PARK7/CHD5/MAP3K7/MYOD1/SNCA/GSK3B/NCOA1/NOS1/EPC1/PCGF2/DPF1/ATG5/DSCC1/BRD7/LEF1/CLOCK/KAT7/PYGO2/NAA20/GTF2B/WDR5/PRKAA1/MBD3/MYOCD/GTF3C4/KAT6B/ZMPSTE24/OGT/PAXIP1/SUPT7L/ACTL6B/MORF4L2/SPHK2/TAOK1/HAT1/HCFC1/LDB1/POLE3/FOXP3/ATF2/IWS1/KAT2B/NAA50/GATA2/ESCO1/NAT8/KAT6A/NAA25/RPS6KA4/BAZ1A/KAT2A	54
GO:0070507	BP	GO:0070507	regulation of microtubule cytoskeleton organization	51/3737	190/18866	0.0111863062056916	0.169950693352468	0.151444265764177	CLTC/DRG1/CEP76/KIF25/ROCK1/TRIM36/APC2/ATF5/RCC1/SNCA/GSK3B/AKAP9/PDCD6IP/ROCK2/INPP5J/MAP6D1/CCNF/MAPRE3/EML2/PAFAH1B1/PRKAA1/RANGRF/MAPK15/CEP131/CHMP2B/CIB1/MAPRE1/FBXW5/SLAIN2/TAOK1/CLIP1/NUBP1/RNF4/RANBP1/CHMP1A/CDK5R1/TPR/TPPP/DYRK1A/KAT2B/CEP70/PLK2/TRIM54/RHOA/CEP97/TACC3/SPICE1/TTBK2/TRIM37/CHMP3/KAT2A	51
GO:0001708	BP	GO:0001708	cell fate specification	30/3737	101/18866	0.0111998173562775	0.169950693352468	0.151444265764177	EVX1/ASCL1/IHH/APC2/NKX6-2/TBX10/TBX4/FOXA2/NKX6-1/HOXA11/ETV2/SOX1/LBX1/PRDM14/DHH/RBPJ/TBX1/SUFU/SOX2/SHH/MGA/TBX2/TBX6/POU5F1/GSX2/BMPR1A/DLL1/OLIG2/MESP1/NANOG	30
GO:0010522	BP	GO:0010522	regulation of calcium ion transport into cytosol	30/3737	101/18866	0.0111998173562775	0.169950693352468	0.151444265764177	F2RL3/P2RX4/JSRP1/BCL2/P2RX2/SNCA/AKAP6/IL13/NOS1/SRI/CACNA1C/ATG5/JPH2/CALM1/PRKACA/HAP1/F2/HRC/CAMK2D/PLCG1/EPO/GRIN1/MYO5A/DHRS7C/PKD2/CX3CL1/CALCR/P2RX3/JPH3/LIME1	30
GO:0045732	BP	GO:0045732	positive regulation of protein catabolic process	59/3737	225/18866	0.0112913858103523	0.169950693352468	0.151444265764177	CTSC/NKD2/ADAM9/ANKIB1/WWP1/DET1/CSNK2A1/GGA1/GSK3A/APC2/GSK3B/MAPK9/AGBL4/PSMC2/FBXL5/SIRT2/EGLN2/NDFIP1/PIAS1/SNX9/SGTA/ADAM8/RNF14/RNF139/UBQLN2/IDE/RNF41/RDX/ABCA2/CUL4B/PCSK9/VPS35/BAG2/PSMD10/C4BPB/UBQLN1/PACSIN3/SUMO1/PTTG1IP/NKD1/FZR1/FAM122A/TMTC3/VCP/AMER1/GBA/PLK2/ZYG11B/PLK3/TREM2/CCDC22/RHBDD3/PTEN/SIRT6/RNFT1/USP5/RCHY1/ITCH/TRIB3	59
GO:0018210	BP	GO:0018210	peptidyl-threonine modification	36/3737	126/18866	0.0112936506942214	0.169950693352468	0.151444265764177	ROCK1/CSNK2A1/MAP2K1/CIT/GSK3A/BCL2/GSK3B/TGFB1/ROCK2/GALNT1/SIRT2/SPRED3/CALM1/PRKACA/UBE2K/CAMK2D/NLK/CADM4/OXSR1/PRKD2/PKN1/DYRK1B/APP/CLK1/SBK1/CAB39/CDK5R1/DYRK1A/MAPK8/RIPK2/TRIM6/ACVR1/MAP3K10/S1PR2/BMP7/CDC42BPA	36
GO:0021515	BP	GO:0021515	cell differentiation in spinal cord	19/3737	57/18866	0.0112945288372173	0.169950693352468	0.151444265764177	SOX4/PHOX2A/EVX1/LHX5/ASCL1/TAL1/NKX6-2/NKX6-1/SOX1/LBX1/LHX1/MDGA1/SUFU/SHH/DLL4/GSX2/GATA2/OLIG2/ABT1	19
GO:0070936	BP	GO:0070936	protein K48-linked ubiquitination	19/3737	57/18866	0.0112945288372173	0.169950693352468	0.151444265764177	UBE2E3/RNF126/RNF6/RNF146/UBE2K/RNF115/UBE3A/UBE2R2/SKP2/UBE2A/TTC3/UBR5/RNF4/UBE2E2/UBE2E1/UBE2D3/NMI/ITCH/UBE2D1	19
GO:0075733	BP	GO:0075733	intracellular transport of virus	19/3737	57/18866	0.0112945288372173	0.169950693352468	0.151444265764177	KPNA3/NUP43/NUP37/TRIM15/VPS37C/TSG101/SEC13/NUP155/NUP88/NUP133/NUP35/VPS37D/TPR/DYNLT1/NUP160/CD209/NUP54/KPNA6/KPNB1	19
GO:0031647	BP	GO:0031647	regulation of protein stability	75/3737	296/18866	0.0114020555116886	0.171164974504878	0.152526320293821	PEX2/CCT4/DDI2/SOX4/BAG4/USP3/NF2/BTRC/USP2/PARK7/PINX1/NAPG/TERT/SH3GLB1/CHP1/BCL2/SNCA/CCT5/FLNA/GOLGA7/DERL1/DAD1/USP33/FKBPL/APTX/CREBL2/DDOST/RABL3/GET4/ZNF207/RNF139/CCT6A/COG7/PRKRA/TRIM21/FBXW11/MIR101-1/MYCNOS/NLK/MDM4/VPS35/PPIB/LMNA/GNAQ/CCT2/BAG2/TARDBP/HCFC1/CDKN1A/BAG5/CUL3/FBXL3/RTN4/SUMO1/TRIM39/AHSP/TSC1/KDM8/CTSA/CRYAA/GTSE1/ASPH/GIPC1/USP9X/CCT8/ASGR2/PTEN/SIRT6/SEC16A/TELO2/PT…	75
GO:0001666	BP	GO:0001666	response to hypoxia	89/3737	359/18866	0.011473277749462	0.171656138780091	0.152964000255944	PSMD1/PSMB4/PGK1/PSMA1/UCN3/PSMA3/PSMA4/CHRNB2/AGER/PSMD5/CA9/PSMB3/TERT/PLEKHN1/WTIP/DRD2/BCL2/PSMA2/P2RX2/PSMD14/TBL2/FAM162A/LDHA/PSMB7/PSMC2/PSME3/NOS1/NPPC/ALDH3A1/TM9SF4/ROCK2/AK4/SIRT2/EGLN2/CAPN2/ADAM8/PSMD6/ACAA2/FMN2/LOXL2/HIGD1A/ANG/PRKAA1/ARNT/DPP4/MYOCD/ALAS2/UCP2/MPL/PPARA/PAM/SCFD1/ARNT2/CASR/NPEPPS/CYBB/RBPJ/NPPA/PKLR/FABP1/MDM4/XRCC1/PSMD12/UCP3/LMNA/CPEB2/NOS2/PSMD10/UBQLN1/EPO/…	89
GO:0007050	BP	GO:0007050	cell cycle arrest	61/3737	234/18866	0.0115131829379397	0.171656138780091	0.152964000255944	SOX4/PCBP4/MAP2K1/NBN/TGFB1/CDKN2B/CDKN2A/WHAMM/DHCR24/CDKN2D/STK11/KIF20B/CDKN2C/PRKACA/CNOT2/PRKAA1/PRKAG1/TSG101/RRAGA/CDK4/PPP1R15A/CNOT1/VASH1/CNOT8/MDM4/MAPK12/TP73/HBP1/CDKN1A/FOXO4/CNOT4/SOX2/DUSP1/SFN/CRADD/UHMK1/MYOG/CAB39/CDK5R1/PNPT1/PIDD1/PKD2/PPP2R5B/TFDP2/ZBTB17/KAT2B/RNF112/BTG2/TCF7L2/PLK2/SETMAR/CNOT7/PRKAB2/GTSE1/PLK3/RB1/TFAP4/PPM1A/RRAGD/TRIAP1/EIF4G2	61
GO:0045930	BP	GO:0045930	negative regulation of mitotic cell cycle	85/3737	341/18866	0.0115154901877554	0.171656138780091	0.152964000255944	PSMD1/PSMB4/SOX4/PSMA1/KIF25/PSMA3/PSMA4/TOPBP1/PINX1/PCBP4/PSMD5/PSMB3/BCL2/PSMA2/NBN/PSMD14/ZNF655/RAD17/PSMB7/TGFB1/PSMC2/PSME3/CDKN2B/MIIP/CDKN2A/NAE1/SKP1/CDKN2D/BRD7/CDKN2C/EGFR/PSMD6/PRCC/CNOT2/RAD21/ZNF207/CDK4/CNOT1/BUB3/DLG1/PLK5/CNOT8/ANGEL2/MDM4/RIPK1/TAOK1/PSMD12/GJC2/PSMD10/RPS27L/CDKN1A/FOXO4/CNOT4/SPDL1/DUSP1/SFN/CRADD/TRIM39/CTDSP2/PNPT1/TPR/EME1/PIDD1/ATF2/PKD2/TFDP2/BTG2/PLK2/Z…	85
GO:0031667	BP	GO:0031667	response to nutrient levels	114/3737	473/18866	0.0115884354046163	0.172340834222499	0.153574137210974	IFI16/UCN3/MIOS/PDX1/FGF21/HCRT/ACAT1/NNT/MKKS/SIRT5/FOXK1/ASCL1/PICK1/SH3GLB1/BCL2/MYOD1/CLPS/ACSL3/PRKCG/TBL2/TBL1XR1/MFSD2A/PRLH/LDHA/SLC6A19/NCOA1/NIM1K/CDKN2B/ALDH3A1/SIRT2/BRSK2/MBD2/WIPI1/RALB/TMEM135/DAD1/CDKN2D/ATG5/VGF/USP33/SIK2/FOXA2/SORD/EGFR/ATP2B1/HIGD1A/DNAJC15/PRKAA1/FNIP1/PRKAG1/MBD3/RRAGA/PPARA/SLC27A4/GCGR/OGT/CASR/PIK3C3/SLC39A5/VDR/CYBB/SSTR3/EIF2S1/GABARAPL2/GNPAT/UPP1/MYH1…	114
GO:0001892	BP	GO:0001892	embryonic placenta development	27/3737	89/18866	0.0116656434781239	0.172771306116057	0.153957733762221	MAP2K1/NRK/SOX15/NCOA1/WNT7B/CSF2/GGNBP2/LEF1/EGFR/ARNT/PHLDA2/PDGFB/MDFI/VASH1/RBPJ/PLG/CDX2/MED1/SOCS3/JUNB/BPTF/SETD2/PKD2/TMED2/GATA2/BMP7/CDX4	27
GO:0018196	BP	GO:0018196	peptidyl-asparagine modification	12/3737	31/18866	0.0117240499424811	0.172771306116057	0.153957733762221	ALG8/FUT8/RPN2/DAD1/UGGT1/DDOST/ALG5/LMAN1/B4GALNT2/ASGR1/STT3A/ASGR2	12
GO:0060261	BP	GO:0060261	positive regulation of transcription initiation from RNA polymerase II promoter	12/3737	31/18866	0.0117240499424811	0.172771306116057	0.153957733762221	NKX2-5/PSMC2/GTF2B/MED13/PAXIP1/ERCC6/MED1/SUB1/MED16/CAND1/XPA/HNF1A	12
GO:0006687	BP	GO:0006687	glycosphingolipid metabolic process	21/3737	65/18866	0.0117257014965913	0.172771306116057	0.153957733762221	ST8SIA5/ASAH1/HEXB/SUMF2/ST3GAL5/GAL3ST1/PRKAA1/NEU3/NEU2/GALC/NEU4/ESYT2/A4GALT/GM2A/GLB1/CTSA/GBA/SMPD3/NAGA/ENPP7/ST6GALNAC6	21
GO:0006644	BP	GO:0006644	phospholipid metabolic process	110/3737	455/18866	0.0118346741683017	0.173203350473071	0.154342731546783	MTMR11/OCRL/LPGAT1/IDH1/CPNE7/PLCH2/CSNK2A1/GPCPD1/HADHB/APOA4/ITPKA/PLEKHA3/RUFY1/ACSL3/ACHE/CRLS1/MFSD2A/FDFT1/PROCA1/TGFB1/P2RY12/PITPNM3/AGAP2/SACM1L/MVK/GDE1/HEXB/ACP6/PIGV/PLEKHA4/INPP5J/CAPN2/DDHD2/ABHD16A/ISYNA1/RAB14/PIGQ/CPNE3/LPCAT3/TAMM41/PAFAH1B1/PLA2G4A/PLA2G4F/FAM126B/CYP2W1/EPHA8/OSBPL8/PCYT1B/SGPP1/CEPT1/PDGFB/LPIN1/PIK3C3/SGMS2/SGMS1/PIGM/ABHD16B/HADHA/PIK3CB/GNPAT/DDHD1/ABCA2/M…	110
GO:0021766	BP	GO:0021766	hippocampus development	25/3737	81/18866	0.01185047944579	0.173203350473071	0.154342731546783	KDM6B/HSD3B2/DLX1/MDK/NF2/LHX5/MKKS/GSK3B/EIF2B3/MFSD2A/KIRREL3/NCOA1/KCNA1/FEZF2/LEF1/PAFAH1B1/BCAN/YWHAE/XRCC1/NME1/CDK5R1/TSC1/BTG2/PTEN/NKX2-1	25
GO:0033238	BP	GO:0033238	regulation of cellular amine metabolic process	25/3737	81/18866	0.01185047944579	0.173203350473071	0.154342731546783	PSMD1/PSMB4/PSMA1/PSMA3/PSMA4/CHRNB2/PARK7/PSMD5/PSMB3/PSMA2/PSMD14/PSMB7/PSMC2/PSME3/AZIN1/PSMD6/SLC6A3/VPS35/PSMD12/PSMD10/INS/DRD4/HTR1A/PAOX/PSME1	25
GO:0014015	BP	GO:0014015	positive regulation of gliogenesis	24/3737	77/18866	0.0118907629321638	0.173203350473071	0.154342731546783	MDK/P2RX4/UFL1/MAG/TGFB1/P2RY12/IL34/NKX6-2/NKX6-1/IL6/PPP1CC/MIR142/TP73/GJC2/SHH/CLCF1/PRKCI/PRMT5/RNF112/GSX2/TREM2/CX3CL1/CCL3/OLIG2	24
GO:0061418	BP	GO:0061418	regulation of transcription from RNA polymerase II promoter in response to hypoxia	24/3737	77/18866	0.0118907629321638	0.173203350473071	0.154342731546783	PSMD1/PSMB4/PSMA1/PSMA3/PSMA4/PSMD5/CA9/PSMB3/PSMA2/PSMD14/PSMB7/PSMC2/PSME3/SIRT2/EGLN2/PSMD6/HIGD1A/ARNT/RBPJ/PSMD12/PSMD10/EPO/BACH1/PSME1	24
GO:0050684	BP	GO:0050684	regulation of mRNA processing	42/3737	152/18866	0.0121298175674499	0.175576936175701	0.156457850566732	RBM3/PTBP3/PCBP4/JMJD6/SRSF8/MBNL3/HNRNPK/MYOD1/CELF3/SRSF6/CELF4/RBFOX3/SRSF4/AHCYL1/RBM15B/FXR2/SON/C1QBP/WTAP/CPSF7/SUPT5H/ZC3H14/SLC39A5/SAFB/CDK11A/MBNL1/RBM4/CTR9/DYRK1A/IWS1/DDX5/FAM172A/CPSF6/PAPOLA/RBFOX1/NSRP1/SLTM/SRSF1/KHDRBS1/SREK1/NOVA1/CPEB3	42
GO:0006414	BP	GO:0006414	translational elongation	38/3737	135/18866	0.0121362741149662	0.175576936175701	0.156457850566732	OXA1L/EEF2K/MRPL42/MRPS6/MRPL45/GFM1/MRPL16/MRPS15/HBS1L/MRPS12/MRPL13/ZNF598/MRPS33/GRM5/MRPL3/EEFSEC/MRPL15/MRPL40/GTPBP1/MRPL19/SRP9/MRPL41/MRPS30/CPEB2/MRPL32/EEF1A2/MRPL1/MRPL47/DPH5/MRPS31/DPH1/NEMF/MRPL38/MRPL28/MRPS10/EEF1B2/SECISBP2L/CPEB3	38
GO:0032543	BP	GO:0032543	mitochondrial translation	38/3737	135/18866	0.0121362741149662	0.175576936175701	0.156457850566732	OXA1L/MRPL42/MRPS6/IARS2/MRPL45/RARS2/GFM1/MRPL16/COA3/MRPS15/LRPPRC/MRPS12/MTIF3/MRPL13/MRPS33/C1QBP/MRPL3/GFM2/FASTKD3/MRPL15/MRPL40/DARS2/MRPL19/MRPL41/MRPS30/LARS2/MRPL32/MRPL1/MRPL47/RMND1/MRPS31/MALSU1/NOA1/RPUSD3/CDK5RAP1/MRPL38/MRPL28/MRPS10	38
GO:0003231	BP	GO:0003231	cardiac ventricle development	37/3737	131/18866	0.0124803436805953	0.180146137290041	0.160529498020708	SOX4/NKX2-5/NOS3/HECTD1/GSK3A/DCTN5/HEYL/TGFB1/SMAD6/NRG1/MYBPC3/TNNT2/AP2B1/MYOCD/TNNC1/ZMPSTE24/MYH7/TNNI1/ZFPM1/RBPJ/MDM4/FRS2/SUFU/MED1/MYH6/JAG1/DLL4/FOXC2/FOXH1/NPRL3/HAND2/BMPR1A/ACVR1/TMEM65/GATA4/MATR3/MESP1	37
GO:0031641	BP	GO:0031641	regulation of myelination	16/3737	46/18866	0.0125149365815105	0.180237687110693	0.160611078713885	CTSC/TNFRSF21/KLK8/MAG/LGI4/NKX6-2/SIRT2/DLG1/FIG4/HES5/MYRF/TPPP/SLC25A12/ITGAX/TYMP/PTEN	16
GO:1905477	BP	GO:1905477	positive regulation of protein localization to membrane	36/3737	127/18866	0.0128265756122721	0.184282395725564	0.164215347189205	NKD2/RER1/NMT1/RAB11A/MFF/CHP1/STX3/STAC3/BCL2/ACSL3/EGFR/BBC3/YWHAQ/AP2B1/CNPY4/ZDHHC2/LGALS3/RANGRF/SLC5A3/CIB1/YWHAG/DLG1/MIEF1/YWHAE/TP73/SFN/CDK5R1/PRKCI/MAPK8/TFDP2/PLS1/AGR2/TREM2/C2CD5/HPCA/CACNG2	36
GO:0050890	BP	GO:0050890	cognition	76/3737	302/18866	0.0128851810833215	0.184282395725564	0.164215347189205	NFATC4/ITGA8/SHANK1/MGAT3/MDK/C1QL1/SYNGAP1/CHRNB2/FOXB1/ATP8A1/AGER/NRXN1/CYFIP1/CTNS/KLK8/HRH2/HRH3/DRD2/NRXN3/CRH/PRKCG/MFSD2A/DLG4/PPP3CB/RIN1/B4GALT2/PIAS1/LGMN/DDHD2/EGFR/NRXN2/ADCY1/MAPK8IP2/MUSK/NGF/PAFAH1B1/GRM5/METTL23/PPT1/NEUROG1/ATAD1/CRTC1/NLGN3/CHMP2B/NEUROD2/NPAS4/CLDN5/KMT2B/NTAN1/LRRN4/UCN/VDAC1/KCNK10/INS/VDAC3/SYNJ1/CIC/GRIN1/APP/GM2A/ACTR2/RGS14/ADORA1/BTG2/ADCY8/PLK2/PTEN/AD…	76
GO:0000079	BP	GO:0000079	regulation of cyclin-dependent protein serine/threonine kinase activity	30/3737	102/18866	0.0129299924469636	0.184282395725564	0.164215347189205	IPO5/CCNG1/CDKN2B/CCNJL/CDKN2A/SERTAD1/CCNF/CDKN2D/MAPRE3/CDKN2C/EGFR/MYOCD/LATS1/CDK4/PDGFB/CCNC/PSMD10/CDKN1A/HEXIM2/GTF2H1/SFN/CCNK/CDK5R1/CCNJ/PKD2/KAT2B/CDK5RAP1/CCNB2/PTEN/TFAP4	30
GO:0000291	BP	GO:0000291	nuclear-transcribed mRNA catabolic process, exonucleolytic	13/3737	35/18866	0.0130268590081864	0.184282395725564	0.164215347189205	LSM3/HBS1L/DCP1B/LSM6/TTC37/DCPS/CNOT8/PATL1/SKIV2L/DIS3/CNOT7/EDC4/DCP1A	13
GO:0002183	BP	GO:0002183	cytoplasmic translational initiation	13/3737	35/18866	0.0130268590081864	0.184282395725564	0.164215347189205	EIF2D/EIF3M/DENR/EIF2B3/MCTS1/EIF3F/YTHDF2/METTL3/RBM4/EIF2S3/DHX29/EIF2S2/EIF3C	13
GO:0032509	BP	GO:0032509	endosome transport via multivesicular body sorting pathway	13/3737	35/18866	0.0130268590081864	0.184282395725564	0.164215347189205	VTA1/TMEM50A/LEPROT/STAM/VPS37C/VPS36/CHMP2B/LEPROTL1/VPS37D/CHMP1A/TMEM50B/VCP/CHMP3	13
GO:0050779	BP	GO:0050779	RNA destabilization	13/3737	35/18866	0.0130268590081864	0.184282395725564	0.164215347189205	ROCK1/PLEKHN1/ROCK2/YTHDF2/YTHDF3/MEX3D/METTL3/TARDBP/DXO/FTO/DND1/CPEB3/ZFP36L2	13
GO:1901030	BP	GO:1901030	positive regulation of mitochondrial outer membrane permeabilization involved in apoptotic signaling pathway	13/3737	35/18866	0.0130268590081864	0.184282395725564	0.164215347189205	NMT1/GSK3A/BCL2/GSK3B/ZNF205/BBC3/YWHAQ/YWHAG/YWHAE/TP73/SFN/MAPK8/TFDP2	13
GO:0036294	BP	GO:0036294	cellular response to decreased oxygen levels	57/3737	218/18866	0.013349338347167	0.186356138653858	0.166063274190643	PSMD1/PSMB4/PGK1/PSMA1/UCN3/PSMA3/PSMA4/EEF2K/PSMD5/CA9/PSMB3/TERT/PICK1/BCL2/PSMA2/PSMD14/TBL2/FAM162A/PSMB7/PSMC2/PSME3/ROCK2/AK4/SIRT2/EGLN2/ADAM8/PSMD6/ACAA2/FMN2/HIGD1A/PRKAA1/ARNT/MPL/CASR/NPEPPS/CYBB/RBPJ/FABP1/MDM4/PSMD12/LMNA/CPEB2/PSMD10/UBQLN1/EPO/TSC1/KCNK3/BACH1/PLK3/OPRD1/HILPDA/PTEN/PSME1/BMP7/BNIP3L/DNM1L/OPA1	57
GO:0098876	BP	GO:0098876	vesicle-mediated transport to the plasma membrane	28/3737	94/18866	0.0133920946178488	0.186356138653858	0.166063274190643	RAB11A/GGA1/STX3/VPS29/ACSL3/EXOC5/EXOC4/GOLGA4/RAB11B/GRIP2/GRIPAP1/GOLGA7/EXOC1/RAB8A/AMN/RABEP1/ZDHHC2/LYPLA1/GOLPH3/ARFGEF2/GGA2/VPS35/BBS1/OSBPL5/RAB10/ARFRP1/CCDC22/SEC16A	28
GO:0002363	BP	GO:0002363	alpha-beta T cell lineage commitment	9/3737	21/18866	0.013494754868038	0.186356138653858	0.166063274190643	BCL2/IL12RB1/CTSL/SPN/IL6/ZFPM1/FOXP3/RHOA/IL23A	9
GO:0006490	BP	GO:0006490	oligosaccharide-lipid intermediate biosynthetic process	9/3737	21/18866	0.013494754868038	0.186356138653858	0.166063274190643	ALG8/ALG9/ALG14/MVD/NUS1/DPAGT1/SRD5A3/ALG13/ALG10	9
GO:0009713	BP	GO:0009713	catechol-containing compound biosynthetic process	9/3737	21/18866	0.013494754868038	0.186356138653858	0.166063274190643	PARK7/SNCA/PNMT/SLC6A3/VPS35/HAND2/DDC/MOXD1/DBH	9
GO:0016137	BP	GO:0016137	glycoside metabolic process	9/3737	21/18866	0.013494754868038	0.186356138653858	0.166063274190643	AKR1B1/ABHD10/FUCA1/GUSB/AKR1A1/FUCA2/GUSBP3/GBA/NAGA	9
GO:0030878	BP	GO:0030878	thyroid gland development	9/3737	21/18866	0.013494754868038	0.186356138653858	0.166063274190643	NKX2-5/MAP2K1/HOXA3/HOXB3/FOXE1/HOXD3/TBX1/SHH/NKX2-1	9
GO:0042423	BP	GO:0042423	catecholamine biosynthetic process	9/3737	21/18866	0.013494754868038	0.186356138653858	0.166063274190643	PARK7/SNCA/PNMT/SLC6A3/VPS35/HAND2/DDC/MOXD1/DBH	9
GO:0060216	BP	GO:0060216	definitive hemopoiesis	9/3737	21/18866	0.013494754868038	0.186356138653858	0.166063274190643	TAL1/GATA1/LYL1/SENP1/HOXB3/ZFPM1/HOXB4/GATA2/ZFP36L2	9
GO:0061003	BP	GO:0061003	positive regulation of dendritic spine morphogenesis	9/3737	21/18866	0.013494754868038	0.186356138653858	0.166063274190643	EEF2K/ITPKA/CAPRIN1/BAIAP2/PAFAH1B1/ACTR2/CAMK2B/DNM1L/OPA1	9
GO:0090201	BP	GO:0090201	negative regulation of release of cytochrome c from mitochondria	9/3737	21/18866	0.013494754868038	0.186356138653858	0.166063274190643	PARL/HIGD1A/BCL2L2/LMNA/PSMD10/PPIF/FXN/OPA1/TRIAP1	9
GO:0031023	BP	GO:0031023	microtubule organizing center organization	38/3737	136/18866	0.0137018320317306	0.187693654209117	0.167255143768923	CEP76/KIF25/PARD6A/ATF5/PDCD6IP/CNTROB/ROCK2/KIAA1614/CHD3/CCNF/USP33/GOLGA2/CETN2/ODF2/PAFAH1B1/CEP131/CHMP2B/FBXW11/FOXJ1/WDR62/FBXW5/HAUS6/UXT/HAUS5/NUBP1/RANBP1/CHMP1A/PARD6G/HAUS8/PKD2/KAT2B/PLK2/SPICE1/TRIM37/BRSK1/CEP72/CHMP3/KAT2A	38
GO:0006475	BP	GO:0006475	internal protein amino acid acetylation	45/3737	166/18866	0.013740755675148	0.187693654209117	0.167255143768923	AUTS2/PARK7/CHD5/MAP3K7/MYOD1/SNCA/NCOA1/NOS1/EPC1/PCGF2/DPF1/ATG5/BRD7/LEF1/CLOCK/KAT7/PYGO2/GTF2B/WDR5/MBD3/MYOCD/GTF3C4/KAT6B/ZMPSTE24/OGT/PAXIP1/SUPT7L/ACTL6B/MORF4L2/SPHK2/HAT1/HCFC1/LDB1/POLE3/FOXP3/ATF2/IWS1/KAT2B/NAA50/GATA2/NAT8/KAT6A/RPS6KA4/BAZ1A/KAT2A	45
GO:0007093	BP	GO:0007093	mitotic cell cycle checkpoint	45/3737	166/18866	0.013740755675148	0.187693654209117	0.167255143768923	SOX4/TOPBP1/PCBP4/NBN/RAD17/TGFB1/CDKN2B/NAE1/PRCC/CNOT2/ZNF207/CNOT1/BUB3/DLG1/PLK5/CNOT8/MDM4/TAOK1/RPS27L/CDKN1A/FOXO4/CNOT4/SPDL1/DUSP1/SFN/CRADD/TRIM39/TPR/EME1/PIDD1/ATF2/TFDP2/BTG2/PLK2/ZW10/SETMAR/CNOT7/GTSE1/PLK3/RB1/CDT1/RINT1/BRSK1/TIPIN/TRIAP1	45
GO:0003180	BP	GO:0003180	aortic valve morphogenesis	11/3737	28/18866	0.0137827408324501	0.187693654209117	0.167255143768923	NOS3/ROCK1/HEYL/TGFB1/SMAD6/ROCK2/EMILIN1/JAG1/DLL4/RB1/GATA4	11
GO:0031645	BP	GO:0031645	negative regulation of nervous system process	11/3737	28/18866	0.0137827408324501	0.187693654209117	0.167255143768923	CTSC/TNFRSF21/HCRT/KLK8/CELF4/AVPR1A/NLGN3/MTNR1B/FIG4/PTEN/S1PR2	11
GO:0034311	BP	GO:0034311	diol metabolic process	11/3737	28/18866	0.0137827408324501	0.187693654209117	0.167255143768923	QDPR/ASAH1/ASAH2B/DEGS2/PCBD1/SGPP1/ABCA2/SPHK2/DHFR/GBA/AGK	11
GO:0022898	BP	GO:0022898	regulation of transmembrane transporter activity	70/3737	276/18866	0.0137975429191342	0.187693654209117	0.167255143768923	SHANK1/REM1/DAPK1/PARK7/RRAD/JSRP1/NLGN2/CHP1/DRD2/STAC3/CRH/BCL2/FGF11/SNCA/AKAP6/RNF207/DLG4/CNIH2/NOS1/AKAP9/SRI/AHCYL1/SCN2B/KCNA1/JPH2/CALM1/PRKACA/HAP1/MAPK8IP2/CFTR/GRM5/GSG1L/CRHR1/HRC/NLGN3/RANGRF/CAMK2D/DLG1/CACNG5/NPPA/PCSK9/SPHK2/YWHAE/RIPK1/OXSR1/INS/DRD4/MTNR1B/UBQLN1/EPO/PTAFR/GRIN1/SUMO1/PPIF/APP/CACNG8/CAB39/MYO5A/KCNE4/KCNG1/PKD2/KCNC2/KCNE1/TREM2/PTEN/GPD1L/JPH3/HPCA/CACNG2/CAC…	70
GO:0031623	BP	GO:0031623	receptor internalization	33/3737	115/18866	0.0138658678820012	0.188221781036526	0.16772576132293	CLTC/CXCR1/PICK1/DRD2/SNCA/ANKRD13D/ACHE/DLG4/RAMP1/TFRC/AP2B1/APLN/GSG1L/ATAD1/UBQLN2/AHI1/ATXN2/CACNG5/PCSK9/DRD4/MKLN1/EPS15/RAB5A/CACNG8/GRK4/FCER1G/RSPO1/SCYL2/TBC1D5/CALY/HPCA/CACNG2/CACNG4	33
GO:0044262	BP	GO:0044262	cellular carbohydrate metabolic process	74/3737	294/18866	0.0139109435288138	0.188432738245928	0.167913746785391	AKR1B1/ABHD10/UGP2/GCK/ENPP1/OCRL/B3GNT8/IDH1/SCARB2/FOXK1/GUSB/GSK3A/ITPKA/SNCA/GSK3B/HAS1/HKDC1/INPP5J/GK5/PGM2L1/FOXA2/CALM1/SORD/MGAM/ISYNA1/GYS1/AOAH/PLA2G4A/WDR5/IPPK/NKX1-1/ZMPSTE24/PPARA/PHLDA2/ARPP19/GCGR/PPP1R3F/OGT/SLC5A3/PPP1CC/NEU2/B3GNT4/B4GALT1/TREH/POMC/PHKG1/INS/FAM3A/IDNK/SYNJ1/PHKB/PTAFR/MYOG/GLB1/EPM2AIP1/GUSBP3/ENOSF1/RPE/KAT2B/SLC25A12/GNB3/STK40/NLN/PTEN/PPP1R3E/SIRT6/SIK1/…	74
GO:0044766	BP	GO:0044766	multi-organism transport	21/3737	66/18866	0.0140618924659256	0.188876583291043	0.168309260246647	KPNA3/NUP43/NUP37/TRIM15/CTSL/VPS37C/TSG101/SEC13/NUP155/NUP88/NUP133/NUP35/VPS37D/EPS15/TPR/DYNLT1/NUP160/CD209/NUP54/KPNA6/KPNB1	21
GO:0046824	BP	GO:0046824	positive regulation of nucleocytoplasmic transport	21/3737	66/18866	0.0140618924659256	0.188876583291043	0.168309260246647	IPO5/GSK3B/EMD/TGFB1/FLNA/RIOK2/PRKACA/RBM22/YWHAE/TARDBP/UBR5/SHH/SFN/ZIC1/CTDSPL2/TPR/TCF7L2/CPSF6/GTSE1/KHDRBS1/PPM1A	21
GO:1902579	BP	GO:1902579	multi-organism localization	21/3737	66/18866	0.0140618924659256	0.188876583291043	0.168309260246647	KPNA3/NUP43/NUP37/TRIM15/CTSL/VPS37C/TSG101/SEC13/NUP155/NUP88/NUP133/NUP35/VPS37D/EPS15/TPR/DYNLT1/NUP160/CD209/NUP54/KPNA6/KPNB1	21
GO:0001662	BP	GO:0001662	behavioral fear response	14/3737	39/18866	0.014082541626835	0.188876583291043	0.168309260246647	MDK/FBXL20/CRH/BCL2/ASIC4/MAPK8IP2/DPP4/NEUROD2/UCN/VDAC1/VDAC3/DRD4/HTR1A/LYPD1	14
GO:0006635	BP	GO:0006635	fatty acid beta-oxidation	23/3737	74/18866	0.0140917325464791	0.188876583291043	0.168309260246647	PEX2/ACOX1/HSD17B4/ETFA/ACAT1/HADHB/MFSD2A/SCP2/ACAA2/ACOXL/PPARA/ECI2/HADHA/ACADS/FABP1/DECR1/PEX7/ETFDH/ABCD2/TYSND1/ACADM/MLYCD/AUH	23
GO:0098732	BP	GO:0098732	macromolecule deacylation	32/3737	111/18866	0.0142072365283404	0.190025511636923	0.16933307842782	SIRT5/TBL1XR1/RCOR3/RCOR1/FLNA/SIRT2/SPRED3/ABHD16A/FNTA/PRKAA1/PPT1/CAMK2D/NOTUM/LYPLA1/RCOR2/ABHD16B/BEX4/MORF4L2/SPHK2/UCN/PRKD2/SIRT3/MIER1/KDM5A/FOXP3/TPPP/DYRK1A/MAPK8/BAZ2A/SIRT6/NIPBL/MIER2	32
GO:0048638	BP	GO:0048638	regulation of developmental growth	87/3737	353/18866	0.0143197409711725	0.19112959706293	0.170316936765697	NKX2-5/RAB11A/SEMA4C/DIO3/SEMA6B/CYFIP1/MKKS/L1CAM/MAG/SEMA7A/GSK3A/DRD2/WDR36/KIAA0319/SEMA3F/DSCAM/BCL2/NRK/MYOD1/SOX15/GSK3B/TNFRSF12A/MFSD2A/AKAP6/PRLH/GOLGA4/NPPC/ATRN/RNF6/RAI1/PI16/HLX/LGMN/NKX6-1/CPNE9/YY1/TWF2/SEMA3B/FLVCR1/MUSK/NGF/PAFAH1B1/DUSP9/LATS1/UNC13A/CDK4/ZMPSTE24/DUSP6/PPARA/GHRHR/RTN4R/PHLDA2/CTDP1/SEMA6C/ATP8A2/RBPJ/SLC6A3/IST1/RIPK1/PPIB/TP73/SPTBN4/GAMT/CDKN1A/MYH6/HAMP/RT…	87
GO:0014013	BP	GO:0014013	regulation of gliogenesis	36/3737	128/18866	0.0145247428063251	0.193461083725166	0.17239454103277	DLX1/MDK/P2RX4/TNFRSF21/NF2/UFL1/TERT/MAG/TGFB1/CDH2/P2RY12/IL34/NKX6-2/SIRT2/NKX6-1/F2/EMX1/IL6/PITX3/PPP1CC/MIR142/TP73/GJC2/SHH/HES5/CLCF1/MBD1/GPR37L1/PRKCI/PRMT5/RNF112/GSX2/TREM2/CX3CL1/CCL3/OLIG2	36
GO:0050850	BP	GO:0050850	positive regulation of calcium-mediated signaling	15/3737	43/18866	0.0149188654679199	0.198197831692745	0.176615490673571	P2RX4/P2RX2/AKAP6/NRG1/JPH2/CALM1/HAP1/NEUROD2/CIB1/LMCD1/PKD2/TREM2/HINT1/CCL3/P2RX3	15
GO:0009063	BP	GO:0009063	cellular amino acid catabolic process	35/3737	124/18866	0.0149425011041082	0.198197831692745	0.176615490673571	QDPR/HIBADH/NOS3/BCAT1/ACAT1/PCYOX1/GCSH/NOS1/SARDH/PCBD1/MAT1A/FTCD/PRODH2/IL4I1/DLD/HNMT/NOS2/ALDH4A1/OAT/THNSL2/UROC1/MCCC2/DDO/ENOSF1/GOT2/PHYKPL/GLUD2/GLUD1/MCCC1/BCKDHB/GCAT/ACAD8/GOT1/SDS/AUH	35
GO:0046777	BP	GO:0046777	protein autophosphorylation	61/3737	237/18866	0.0150762074764839	0.19955643921155	0.177826155449857	AATK/ENPP1/DAPK1/EEF2K/GRK1/CHP1/NBN/PPP2R5C/GSK3B/PRKCG/NEK6/PAK2/RIOK2/EPHB4/STK11/SIK2/GRK5/CALM1/EGFR/PRKACA/NEK10/MUSK/RAD50/CSNK1G2/EPHA8/MAPKAPK5/MYO3A/MAPK15/CAMK2D/PDGFB/RAP2C/EIF2S1/NLK/RIPK1/TAOK1/FGFR4/VRK2/OXSR1/INSRR/PRKD2/RAP2B/INS/DYRK1B/UHMK1/CLK1/FLT4/ATR/TSSK2/IQGAP1/DYRK1A/PDGFC/PPP2R5B/DAPK3/EIF2AK1/CAMK2B/YES1/MAP3K10/SIK1/CDKL5/MAPKAPK2/PDGFD	61
GO:1901796	BP	GO:1901796	regulation of signal transduction by p53 class mediator	48/3737	180/18866	0.0152543070567862	0.201276882445902	0.179359254593353	TOPBP1/CHD5/CSNK2A1/HNRNPK/BANP/BCL2/L3MBTL1/NBN/RPA1/RAD17/SPRED3/CHD3/BOP1/STK11/BRD7/SETD9/RRN3/RAD50/PRKAA1/PRKAG1/MBD3/ZMPSTE24/MAPKAPK5/TAF2/RBBP4/RBBP8/MDM4/KDM1A/TP73/PSMD10/RAD1/PTTG1IP/CDK5R1/ATR/DYRK1A/EEF1E1/PRMT5/TAF15/DDX5/PRKAB2/TAF4B/PLK3/CD44/RFC3/KAT6A/RBBP7/PAK1IP1/TRIAP1	48
GO:0045187	BP	GO:0045187	regulation of circadian sleep/wake cycle, sleep	8/3737	18/18866	0.015332376938669	0.201276882445902	0.179359254593353	CHRNB2/DRD2/CRH/CSF2/GHRHR/MTNR1B/ADORA1/PER3	8
GO:0070200	BP	GO:0070200	establishment of protein localization to telomere	8/3737	18/18866	0.015332376938669	0.201276882445902	0.179359254593353	CCT4/TERT/CCT5/CCT6A/CCT2/POT1/ATR/CCT8	8
GO:1904872	BP	GO:1904872	regulation of telomerase RNA localization to Cajal body	8/3737	18/18866	0.015332376938669	0.201276882445902	0.179359254593353	CCT4/CCT5/SHQ1/CCT6A/CCT2/PARN/CCT8/EXOSC10	8
GO:0003176	BP	GO:0003176	aortic valve development	12/3737	32/18866	0.015445894277922	0.20193607683021	0.179946667375015	NOS3/ROCK1/HEYL/TGFB1/SMAD6/ROCK2/EMILIN1/RBPJ/JAG1/DLL4/RB1/GATA4	12
GO:0061157	BP	GO:0061157	mRNA destabilization	12/3737	32/18866	0.015445894277922	0.20193607683021	0.179946667375015	ROCK1/PLEKHN1/ROCK2/YTHDF2/YTHDF3/MEX3D/METTL3/TARDBP/FTO/DND1/CPEB3/ZFP36L2	12
GO:0097711	BP	GO:0097711	ciliary basal body-plasma membrane docking	28/3737	95/18866	0.0154869222503231	0.202058413000125	0.180055682001926	CEP76/RAB11A/OFD1/NPHP4/AKAP9/B9D2/PRKACA/CETN2/TCTN3/ODF2/PAFAH1B1/AHI1/CEP131/SSNA1/YWHAG/MAPRE1/DYNLL1/YWHAE/HAUS6/HAUS5/TUBG1/IQCB1/HAUS8/CEP70/CEP57/CEP97/TTBK2/CEP72	28
GO:0006378	BP	GO:0006378	mRNA polyadenylation	16/3737	47/18866	0.0155639926647836	0.202236808963991	0.180214651908021	AHCYL1/CPSF3/CPSF7/SUPT5H/ZC3H14/GRSF1/MTPAP/APP/TUT1/CTR9/PNPT1/SCAF8/CPSF6/PAPOLA/CSTF3/CPEB3	16
GO:1903115	BP	GO:1903115	regulation of actin filament-based movement	16/3737	47/18866	0.0155639926647836	0.202236808963991	0.180214651908021	RNF207/AKAP9/FLNA/SRI/CACNA1C/MYBPC3/TNNC1/RANGRF/CAMK2D/DLG1/SUMO1/TRPM4/ADORA1/DSC2/DSG2/GATA4	16
GO:0045921	BP	GO:0045921	positive regulation of exocytosis	27/3737	91/18866	0.0157694144703129	0.203744062193091	0.181557775928871	RAB9A/CACNA1G/DOC2B/SNCA/SNX4/IL13/PDCD6IP/FGB/HYAL3/CFTR/PRRT2/STAM/RAB3A/TSG101/UNC13D/CACNA1H/AP1G1/NPPA/SPHK2/CACNA1I/PTAFR/RAB5A/FCER1G/SMPD3/ATP6AP1/GATA2/DNM1L	27
GO:2000177	BP	GO:2000177	regulation of neural precursor cell proliferation	27/3737	91/18866	0.0157694144703129	0.203744062193091	0.181557775928871	MDK/NF2/LHX5/ASCL1/CTSZ/DRD2/NES/CDH2/FLNA/SIRT2/EMX1/PITX3/LHX1/SIX3/KDM1A/GJC2/ZNF335/APPL2/SHH/DLL4/GPR37L1/BTG2/RHOA/CX3CL1/LIMS2/GATA2/CEND1	27
GO:0006757	BP	GO:0006757	ATP generation from ADP	33/3737	116/18866	0.0157843875629883	0.203744062193091	0.181557775928871	PGK1/GPI/GCK/FOXK1/NUP43/NUP37/LDHA/HKDC1/PGM2L1/PGAM2/PRKAA1/PRKAG1/ARNT/SEC13/PPARA/NUP155/NUP88/OGT/ENTPD5/PKLR/INS/NUP133/DHTKD1/NUP35/AK9/PGK2/APP/MYOG/TPR/NUP160/NUP54/SIRT6/GALK1	33
GO:0016241	BP	GO:0016241	regulation of macroautophagy	47/3737	176/18866	0.0158077289632571	0.203744062193091	0.181557775928871	SNX5/LZTS1/ATP6V1A/SH3GLB1/MAP3K7/FEZ2/EXOC4/USP30/RALB/EXOC1/PRKACA/TBC1D14/PRKAA1/PRKAG1/SNX6/RRAGA/ATP6V1G1/SUPT5H/UBQLN2/SCFD1/RNF41/SMCR8/VPS35/ATP6V1H/ATP6V0B/UBQLN1/RAB5A/ATP6V1B2/NPC1/CDK5R1/PIK3CA/MAPK8/SESN3/TSC1/CALCOCO2/GBA/NPRL3/CAPNS1/PRKAB2/RIPK2/PIP4K2B/WAC/BNIP3L/RRAGD/ATP6V1D/QSOX1/RB1CC1	47
GO:0051262	BP	GO:0051262	protein tetramerization	26/3737	87/18866	0.0160286024082454	0.205471415386369	0.183097032585676	FARSB/OXA1L/KIF25/CUTC/ACOT13/UPB1/SNCA/VASP/ALDH9A1/GOLGA2/MAT1A/CPSF7/CRTC1/TP73/APPL2/GRIN1/TRPM4/TRPM3/PKD2L1/PKD2/MIP/KCNC3/CPSF6/APIP/CRYZ/ALDH1A2	26
GO:0009081	BP	GO:0009081	branched-chain amino acid metabolic process	10/3737	25/18866	0.0161671866025012	0.205471415386369	0.183097032585676	HIBADH/BCAT1/ACAT1/DLD/MCCC2/MCCC1/BCKDHB/ACAD8/SDS/AUH	10
GO:0015874	BP	GO:0015874	norepinephrine transport	10/3737	25/18866	0.0161671866025012	0.205471415386369	0.183097032585676	FFAR3/HRH3/CRH/SNCA/SLC6A2/P2RY12/ADRA2C/SLC6A3/SLC29A4/ADRA2B	10
GO:0045324	BP	GO:0045324	late endosome to vacuole transport	10/3737	25/18866	0.0161671866025012	0.205471415386369	0.183097032585676	VTA1/TMEM50A/LEPROT/STAM/VPS36/CHMP2B/LEPROTL1/CHMP1A/TMEM50B/CHMP3	10
GO:0048169	BP	GO:0048169	regulation of long-term neuronal synaptic plasticity	10/3737	25/18866	0.0161671866025012	0.205471415386369	0.183097032585676	RAB11A/SYNGAP1/DRD2/DLG4/RAB8A/GRM5/GRIN1/APP/RAB5A/CAMK2B	10
GO:0070920	BP	GO:0070920	regulation of production of small RNA involved in gene silencing by RNA	10/3737	25/18866	0.0161671866025012	0.205471415386369	0.183097032585676	MAP2K1/TERT/MYCN/TGFB1/EGFR/ZMPSTE24/IL6/PPP3CA/RIPK1/DDX5	10
GO:2000311	BP	GO:2000311	regulation of AMPA receptor activity	10/3737	25/18866	0.0161671866025012	0.205471415386369	0.183097032585676	SHANK1/NLGN2/CNIH2/MAPK8IP2/GSG1L/NLGN3/CACNG5/CACNG8/CACNG2/CACNG4	10
GO:2001257	BP	GO:2001257	regulation of cation channel activity	49/3737	185/18866	0.0162654015710975	0.206168173383892	0.183717918568949	SHANK1/REM1/DAPK1/RRAD/JSRP1/NLGN2/DRD2/STAC3/CRH/FGF11/AKAP6/RNF207/DLG4/CNIH2/NOS1/SRI/KCNA1/JPH2/CALM1/PRKACA/HAP1/MAPK8IP2/GSG1L/CRHR1/HRC/NLGN3/CAMK2D/DLG1/CACNG5/NPPA/DRD4/MTNR1B/UBQLN1/EPO/GRIN1/SUMO1/APP/CACNG8/MYO5A/KCNE4/KCNG1/PKD2/KCNC2/KCNE1/TREM2/JPH3/HPCA/CACNG2/CACNG4	49
GO:0018205	BP	GO:0018205	peptidyl-lysine modification	98/3737	405/18866	0.0163085731034717	0.206168173383892	0.183717918568949	SOX4/AUTS2/PWP1/PARK7/CHD5/JMJD6/SIRT5/KMT2C/GCSH/MAP3K7/MYOD1/SNCA/NUP43/ARID4A/NUP37/NCOA1/NDUFAB1/NOS1/EPC1/SIRT2/DPY30/PIAS1/PCGF2/DPF1/ATG5/SENP1/BRD7/LEF1/CLOCK/LIPT1/KAT7/PYGO2/LOXL2/RNF113A/DOHH/GTF2B/WDR5/PRKAA1/MBD3/ARNT/MYOCD/GTF3C4/USPL1/KAT6B/ZMPSTE24/NUP155/PIAS2/NUP88/OGT/PAXIP1/SUPT7L/KMT2B/ACTL6B/MORF4L2/SPHK2/VIPAS39/KDM1A/LMNA/HAT1/SMYD1/ZNF335/SIRT3/NUP133/HCFC1/ASH1L/RNF4/NUP…	98
GO:0055067	BP	GO:0055067	monovalent inorganic cation homeostasis	43/3737	159/18866	0.0163793767304673	0.206168173383892	0.183717918568949	SNX5/GPR89A/SLC12A4/LACC1/CYP4F2/ATP6V1A/CCDC115/CHP1/DRD2/BCL2/SLC11A1/CA7/ATP4A/CYP11B2/TM9SF4/SLC4A9/CLCN3/NPPB/CFTR/CYP4F12/UBE3A/PPT1/ATP6V1G1/AVPR1A/RHCG/ATP1A3/ATP6V1H/TMEM165/CLN5/ATP6V0B/MAFG/ATP6AP2/ATP6V1B2/SLC12A9/ADORA1/ATP4B/AVPR2/ATP6AP1/SLC4A7/RAB20/SCNN1B/NPR1/ATP6V1D	43
GO:0050806	BP	GO:0050806	positive regulation of synaptic transmission	46/3737	172/18866	0.0163798997356286	0.206168173383892	0.183717918568949	NFATC4/SHANK1/CHRNB2/AGER/NRXN1/NLGN2/STX3/DRD2/CRH/GSK3B/KISS1/DLG4/CA7/LGMN/EGFR/BAIAP2/ADCY1/HAP1/PRRT2/IGSF9B/UNC13A/CRTC1/ZDHHC2/SLC24A1/NLGN3/CACNG5/BAIAP3/RAB3B/INS/DRD4/GRIN1/APP/CACNG8/CLSTN3/RETN/RGS14/ZDHHC3/ADORA1/ADCY8/PLK2/STAU1/PTEN/GRIN2C/DNM1L/CACNG2/CACNG4	46
GO:0051452	BP	GO:0051452	intracellular pH reduction	18/3737	55/18866	0.0163835836842686	0.206168173383892	0.183717918568949	GPR89A/ATP6V1A/CCDC115/BCL2/SLC11A1/CA7/CLCN3/UBE3A/PPT1/ATP6V1G1/AVPR1A/ATP6V1H/CLN5/ATP6V0B/ATP6AP2/ATP6V1B2/RAB20/ATP6V1D	18
GO:0072413	BP	GO:0072413	signal transduction involved in mitotic cell cycle checkpoint	19/3737	59/18866	0.0166027595833942	0.207352613380464	0.184773381433408	SOX4/PCBP4/CNOT2/CNOT1/CNOT8/MDM4/CDKN1A/CNOT4/SFN/CRADD/PIDD1/TFDP2/BTG2/PLK2/CNOT7/GTSE1/PLK3/RINT1/TRIAP1	19
GO:1902402	BP	GO:1902402	signal transduction involved in mitotic DNA damage checkpoint	19/3737	59/18866	0.0166027595833942	0.207352613380464	0.184773381433408	SOX4/PCBP4/CNOT2/CNOT1/CNOT8/MDM4/CDKN1A/CNOT4/SFN/CRADD/PIDD1/TFDP2/BTG2/PLK2/CNOT7/GTSE1/PLK3/RINT1/TRIAP1	19
GO:1902403	BP	GO:1902403	signal transduction involved in mitotic DNA integrity checkpoint	19/3737	59/18866	0.0166027595833942	0.207352613380464	0.184773381433408	SOX4/PCBP4/CNOT2/CNOT1/CNOT8/MDM4/CDKN1A/CNOT4/SFN/CRADD/PIDD1/TFDP2/BTG2/PLK2/CNOT7/GTSE1/PLK3/RINT1/TRIAP1	19
GO:0008344	BP	GO:0008344	adult locomotory behavior	23/3737	75/18866	0.0166077093162096	0.207352613380464	0.184773381433408	GDNF/PARK7/CTNS/DRD2/ARCN1/LGI4/HOXD9/FOXA2/PAFAH1B1/OXR1/PPT1/ZMPSTE24/NTAN1/SPTBN4/DRD4/GRIN1/ZIC1/APP/NPC1/FXN/TSC1/OPRD1/CEND1	23
GO:0048002	BP	GO:0048002	antigen processing and presentation of peptide antigen	51/3737	194/18866	0.0166642308797534	0.207651939478177	0.185040113037722	PSMD1/CLTC/PSMB4/PSMA1/PSMA3/PSMA4/PSMD5/PSMB3/ERAP1/SLC11A1/PSMA2/DCTN5/PSMD14/PSMB7/PSMC2/ABCB9/PSME3/SEC31A/CAPZA2/LGMN/IKBKB/CTSL/PDIA3/MR1/PSMD6/AP2B1/DCTN6/SEC13/IDE/AP1G1/CYBB/DYNLL1/DCTN4/PSMD12/OSBPL1A/PSMD10/LNPEP/SNAP23/KIF22/FCER1G/SEC24B/KLC2/SAR1B/KIF26A/CD209/TREM2/SEC23A/ACTR10/PSME1/FCGR2B/ITGAV	51
GO:0090257	BP	GO:0090257	regulation of muscle system process	65/3737	256/18866	0.0167128737198088	0.207784359389501	0.185158113357976	NKX2-5/P2RX4/NOS3/ROCK1/DMPK/GSK3A/CHGA/AKAP6/RNF207/NOS1/AKAP9/FLNA/ROCK2/SRI/PI16/CACNA1C/MYBPC3/TNNT2/KCNA1/CALM1/ADRA2C/PRKACA/ADRA1B/YY1/ATP2B1/CNN1/MYBPH/ASB3/MYOCD/TNNC1/NEUROG1/PPARA/MYH7/HRC/TNNI1/RANGRF/CAMK2D/CTDP1/DLG1/PPP3CA/NPPA/LMNA/UCN/HAMP/TNNT3/PTAFR/LMCD1/SUMO1/TRPM4/MYOG/TNNT1/ADORA1/PDE5A/DSC2/DAPK3/HAND2/CAMK2B/RHOA/EDN2/TBXA2R/DSG2/TNNI2/GATA4/ADRA2B/CALCA	65
GO:0046513	BP	GO:0046513	ceramide biosynthetic process	21/3737	67/18866	0.0167512783382371	0.207784359389501	0.185158113357976	ASAH1/CERS1/SPTSSB/DEGS2/DEGS1/ST3GAL5/GAL3ST1/PRKAA1/CYP4F22/ALOX12B/SGMS2/SGMS1/SPHK2/SIRT3/GBA/SMPD3/AGK/ORMDL2/ENPP7/ST6GALNAC6/ALOXE3	21
GO:0001569	BP	GO:0001569	branching involved in blood vessel morphogenesis	13/3737	36/18866	0.0167725619256415	0.207784359389501	0.185158113357976	NFATC4/MDK/GBX2/IHH/FKBPL/LEF1/GDF2/SHH/DLL4/FOXC2/NRARP/ACVR1/SIRT6	13
GO:0007098	BP	GO:0007098	centrosome cycle	35/3737	125/18866	0.0168979962211967	0.208307417537755	0.185624214176112	CEP76/KIF25/PARD6A/ATF5/PDCD6IP/CNTROB/ROCK2/KIAA1614/CHD3/CCNF/USP33/GOLGA2/CETN2/ODF2/CEP131/CHMP2B/WDR62/FBXW5/HAUS6/UXT/HAUS5/NUBP1/RANBP1/CHMP1A/PARD6G/HAUS8/PKD2/KAT2B/PLK2/SPICE1/TRIM37/BRSK1/CEP72/CHMP3/KAT2A	35
GO:1903578	BP	GO:1903578	regulation of ATP metabolic process	35/3737	125/18866	0.0168979962211967	0.208307417537755	0.185624214176112	PGK1/GCK/PARK7/SNCA/NUP43/NUP37/AK4/DNAJC15/PRKAA1/PRKAG1/ARNT/SEC13/PPARA/NUP155/NUP88/OGT/ENTPD5/SPHK2/INS/NUP133/NUP35/PGK2/PPIF/APP/ISCU/MYOG/TPR/VCP/SLC25A12/NUP160/RHOA/TREM2/NUP54/SIRT6/DNM1L	35
GO:0070997	BP	GO:0070997	neuron death	88/3737	360/18866	0.0170284828084463	0.208307417537755	0.185624214176112	MCL1/NFATC4/DLX1/MDK/TNFRSF21/FGF21/GDNF/SYNGAP1/PARK7/ROCK1/FOXB1/CRLF1/DIO3/TERT/CD200R1/CIT/ASCL1/CTSZ/MAG/GSK3A/CHP1/BCL2/LANCL1/SNCA/GRIK5/CHGA/GSK3B/PRKCG/FAM162A/IL13/NES/AGAP2/NAE1/REL/DHCR24/EGLN2/CAPN2/NAIP/GRM4/LGMN/UNC5B/ADARB1/RRAS2/ADAM8/NSMF/DPYSL4/NGF/AP2B1/OXR1/SNX6/PPT1/PPARA/SNCB/PITX3/EIF2S1/PCSK9/VPS35/TOX3/TRAF2/UCN/MTNR1B/BAG5/RAB29/EPO/TGFB3/GRIN1/CLCF1/APP/CDK5R1/PIK3CA/Z…	88
GO:0043434	BP	GO:0043434	response to peptide hormone	107/3737	447/18866	0.0170512117590784	0.208307417537755	0.185624214176112	QDPR/SNX5/GCK/ENPP1/FGF21/EEF2K/RHOQ/ROCK1/CYFIP1/FFAR3/ATP6V1A/GSK3A/REG3A/GSK3B/EIF2B3/PRLH/SRSF6/BCAR1/CYP11B2/ROCK2/ESRRA/ZNF106/AGRP/SRSF4/AHCYL1/EIF2B1/FUT7/GGH/VGF/SIK2/LEPROT/NKX6-1/PRKACA/BAIAP2/ADCY1/RAB8A/ATP2B1/PRKAA1/AP3S1/OSBPL8/NFKB1/CDK4/PPARA/TNFSF10/CRHR1/RAP1B/ATP6V1G1/GHRHR/IDE/RBBP4/PTPRA/GCGR/LPIN1/OGT/CYBB/YWHAG/HADHA/NPPA/PKLR/PCSK9/ATP6V1H/UCP3/CPEB2/PTPN11/INSRR/ATP6V0B/…	107
GO:0018158	BP	GO:0018158	protein oxidation	7/3737	15/18866	0.0171086342930696	0.208307417537755	0.185624214176112	TRABD2B/PARK7/PRDX3/LOXL2/TRABD2A/TMX3/LOXL1	7
GO:0048368	BP	GO:0048368	lateral mesoderm development	7/3737	15/18866	0.0171086342930696	0.208307417537755	0.185624214176112	SMAD2/TEAD2/SHH/FOXH1/BMPR1A/CER1/MESP1	7
GO:0048484	BP	GO:0048484	enteric nervous system development	7/3737	15/18866	0.0171086342930696	0.208307417537755	0.185624214176112	TLX2/GDNF/PHOX2A/HLX/PHACTR4/ARX/KIF26A	7
GO:0060579	BP	GO:0060579	ventral spinal cord interneuron fate commitment	7/3737	15/18866	0.0171086342930696	0.208307417537755	0.185624214176112	EVX1/ASCL1/NKX6-2/NKX6-1/SOX1/SUFU/DLL4	7
GO:0060581	BP	GO:0060581	cell fate commitment involved in pattern specification	7/3737	15/18866	0.0171086342930696	0.208307417537755	0.185624214176112	EVX1/ASCL1/NKX6-2/NKX6-1/SOX1/SUFU/DLL4	7
GO:0042445	BP	GO:0042445	hormone metabolic process	57/3737	221/18866	0.0175501852606611	0.213276537072415	0.190052231765074	AKR1B1/ALDH1A1/HSD17B4/HSD3B2/RDH11/CTSB/DIO3/FFAR3/CTSZ/CYP2D6/DUOXA1/PCSK6/CYP11B2/FDX1/ALDH9A1/HSD17B14/CTSL/STARD3/PCSK5/FSHB/NGF/DHRS2/ARNT/CYP2W1/ZMPSTE24/PCSK4/CACNA1H/SLC27A4/GHRHR/IDE/FDXR/FOXE1/SAFB/CYP17A1/PTPN11/DUOXA2/SHH/MED1/RDH16/ATP6AP2/CYP11B1/PCSK1N/CHST8/DDO/HPN/TCF7L2/GNB3/CRABP1/SRD5A3/STARD3NL/DHRS9/SRD5A2/ECE2/ALDH1A2/HSD17B7/UGT1A1/CTSK	57
GO:0042493	BP	GO:0042493	response to drug	96/3737	397/18866	0.0175883416109198	0.21333387733397	0.190103328078003	QDPR/ADAM9/MDK/ABCC4/PDX1/FGF21/CA9/PDE3A/XRCC5/CERS1/DRD2/CRH/BCL2/CYP2D6/PTGR1/SLC6A2/LDHA/NCOA1/SS18/UQCRC2/PPP3CB/NOS1/ABCA3/TMEM30A/NPPC/ALDH3A1/AK4/EFTUD2/RPN2/DAD1/TFRC/GGH/ATG5/MT2A/SORD/EGFR/NKX6-1/CYP2A13/ADCY1/ABCC3/DPEP1/CYP2W1/CDK4/DUSP6/PAM/RAP1B/EMX1/RAP1A/CSAG2/BLOC1S3/CYBB/FOSB/HADHA/RBM22/PPP3CA/GNPAT/ABCA2/SLC19A1/SLC6A3/AMH/HMGB2/TP53I13/XRCC1/ABCC1/NOS2/TP73/CYP2R1/CDKN1A/PAR…	96
GO:0042391	BP	GO:0042391	regulation of membrane potential	106/3737	443/18866	0.0176979850582354	0.214256441501977	0.190925431538059	UCN3/SHANK1/P2RX4/CACNA1G/CHRNB2/HCRT/PARK7/NRXN1/NNT/CTNS/DMPK/PRDX3/GSK3A/NLGN2/ARL6IP5/DRD2/BCL2/CHRNE/P2RX2/GRIK5/GSK3B/AKAP6/RNF207/DLG4/CHRNA5/CELF4/CNIH2/AKAP9/KCNH4/FLNA/SRI/PXK/CACNA1C/HEBP2/SCN2B/KCNA1/RNF122/BAIAP2/MAPK8IP2/CHRNG/CFTR/CACNA1A/GRM5/IGSF9B/ZMPSTE24/NUP155/CACNA1H/CRTC1/GABRD/KCNH6/NLGN3/RANGRF/CAMK2D/GJD2/SCN9A/NPAS4/DLD/DLG1/PPP3CA/NDUFS1/ATP1A3/NPPA/CHRND/YWHAE/GNAQ/KC…	106
GO:0002209	BP	GO:0002209	behavioral defense response	14/3737	40/18866	0.0178058308955181	0.214747072048026	0.191362635890346	MDK/FBXL20/CRH/BCL2/ASIC4/MAPK8IP2/DPP4/NEUROD2/UCN/VDAC1/VDAC3/DRD4/HTR1A/LYPD1	14
GO:0042417	BP	GO:0042417	dopamine metabolic process	14/3737	40/18866	0.0178058308955181	0.214747072048026	0.191362635890346	CHRNB2/PARK7/DRD2/SNCA/SNCB/SLC6A3/VPS35/DRD4/HTR1A/DDC/MOXD1/LRTOMT/DBH/NPR1	14
GO:0006465	BP	GO:0006465	signal peptide processing	6/3737	12/18866	0.0184941925482313	0.219684733736738	0.195762621170124	PCSK5/SEC11A/CLN5/SPCS1/SPCS2/IMMP2L	6
GO:0010755	BP	GO:0010755	regulation of plasminogen activation	6/3737	12/18866	0.0184941925482313	0.219684733736738	0.195762621170124	SERPINF2/F12/CTSZ/PLGRKT/SERPINE1/HPN	6
GO:0021702	BP	GO:0021702	cerebellar Purkinje cell differentiation	6/3737	12/18866	0.0184941925482313	0.219684733736738	0.195762621170124	LHX5/SLC25A46/LHX1/HERC1/FAIM2/CEND1	6
GO:0033182	BP	GO:0033182	regulation of histone ubiquitination	6/3737	12/18866	0.0184941925482313	0.219684733736738	0.195762621170124	PARK7/UBE2N/TRIP12/KDM1A/UBR5/CTR9	6
GO:0060019	BP	GO:0060019	radial glial cell differentiation	6/3737	12/18866	0.0184941925482313	0.219684733736738	0.195762621170124	CDH2/LEF1/EMX1/METTL3/HES5/RHOA	6
GO:0090085	BP	GO:0090085	regulation of protein deubiquitination	6/3737	12/18866	0.0184941925482313	0.219684733736738	0.195762621170124	PARK7/TANK/TRIM21/TNIP1/VCP/ITCH	6
GO:0090520	BP	GO:0090520	sphingolipid mediated signaling pathway	6/3737	12/18866	0.0184941925482313	0.219684733736738	0.195762621170124	S1PR4/S1PR5/SPHK2/GPR6/SMPD3/S1PR2	6
GO:0150065	BP	GO:0150065	regulation of deacetylase activity	6/3737	12/18866	0.0184941925482313	0.219684733736738	0.195762621170124	FNTA/CAMK2D/SPHK2/PRKD2/KDM5A/MAPK8	6
GO:0010824	BP	GO:0010824	regulation of centrosome duplication	15/3737	44/18866	0.0185878271832929	0.219684733736738	0.195762621170124	CEP76/PDCD6IP/ROCK2/CCNF/CEP131/CHMP2B/FBXW5/NUBP1/CHMP1A/KAT2B/PLK2/SPICE1/TRIM37/CHMP3/KAT2A	15
GO:0016049	BP	GO:0016049	cell growth	116/3737	490/18866	0.0186181718573835	0.219684733736738	0.195762621170124	AUTS2/ENPP1/ING1/RAB11A/SEMA4C/NDUFS3/SEMA6B/CYFIP1/CSNK2A1/L1CAM/MAG/SEMA7A/GSK3A/S100A9/WDR36/KIAA0319/SEMA3F/DSCAM/BCL2/GSK3B/TNFRSF12A/MFSD2A/AKAP6/TGFB1/GOLGA4/BCAR1/PPP3CB/CCDC85B/RNF6/CDKN2A/PPP2CA/PI16/EGLN2/CDKN2D/STK11/LEF1/CDKN2C/EGFR/NKX6-1/CPNE9/NPPB/YY1/HNF4A/TWF2/SEMA3B/ADNP2/NGF/PAFAH1B1/MYOCD/TSG101/PPT1/UNC13A/PPARA/F2/AVPR1A/EMX1/RTN4R/NLGN3/CAMK2D/MEX3C/CTDP1/CIB1/OSGIN1/SEMA6…	116
GO:0001505	BP	GO:0001505	regulation of neurotransmitter levels	60/3737	235/18866	0.0186232482617337	0.219684733736738	0.195762621170124	GIT1/GDNF/CHRNB2/HCRT/PARK7/SLC18A3/NRXN1/PPFIA3/DOC2B/HRH3/FBXL20/STX3/ARL6IP5/DRD2/SNCA/GRIK5/GSK3B/ACHE/PRKCG/SLC6A2/CHRNA5/NOS1/NAAA/ALDH9A1/GRM4/CPLX2/APBA1/NRXN2/ADCY1/PRRT2/RAB3A/PPT1/UNC13A/RAP1B/RAP1A/SNPH/SLC6A3/HNMT/BAIAP3/RAB3B/DRD4/SYNJ1/RIMS4/RAB5A/DAGLA/SLC29A2/SNAP23/SYT5/CACNA1B/MOXD1/GIPC1/SYT8/LRTOMT/DBH/OTOF/SLC29A4/BRSK1/DNM1L/NAPA/CASK	60
GO:0006605	BP	GO:0006605	protein targeting	106/3737	444/18866	0.0188201288072009	0.219684733736738	0.195762621170124	PEX2/M6PR/PEX3/ACOX1/HSD17B4/BAG4/IDH1/NCOA4/SCARB2/MPV17/PITRM1/ZDHHC4/MFF/SH3GLB1/GSK3A/CHP1/UBE2J2/SAMM50/EXOC4/AKAP6/HSPA1L/RNF31/ZFAND6/HOMER3/TIMM23/GOLGA7/AP3M1/MICALL2/RTP5/PEX1/SGTA/GOSR2/PARL/ATG3/LEPROT/ZDHHC1/SCP2/VTI1B/HAP1/YWHAQ/NACA/DNAJC15/PRKAA1/FUT10/VPS37C/TIMM10B/TIMM44/ZDHHC2/PMPCB/IDE/LMAN1/SSR1/ECI2/NPEPPS/CIB1/YWHAG/SSR3/AGPS/SRP9/GNPAT/MIEF1/ZDHHC9/YWHAE/NOS2/SEC63/ARL6IP…	106
GO:0009083	BP	GO:0009083	branched-chain amino acid catabolic process	9/3737	22/18866	0.0188988205647522	0.219684733736738	0.195762621170124	HIBADH/BCAT1/ACAT1/DLD/MCCC2/MCCC1/BCKDHB/ACAD8/AUH	9
GO:0010560	BP	GO:0010560	positive regulation of glycoprotein biosynthetic process	9/3737	22/18866	0.0188988205647522	0.219684733736738	0.195762621170124	CHP1/POMT2/RAMP1/SLC2A10/GOLGA2/PAWR/ABCA2/TCF7L2/SOAT1	9
GO:0034312	BP	GO:0034312	diol biosynthetic process	9/3737	22/18866	0.0188988205647522	0.219684733736738	0.195762621170124	QDPR/ASAH1/ASAH2B/PCBD1/ABCA2/SPHK2/DHFR/GBA/AGK	9
GO:0035970	BP	GO:0035970	peptidyl-threonine dephosphorylation	9/3737	22/18866	0.0188988205647522	0.219684733736738	0.195762621170124	DUSP8/PPP2CA/DUSP9/DUSP6/DUSP1/PPM1B/PPP2CB/PPM1D/PPM1A	9
GO:0043369	BP	GO:0043369	CD4-positive or CD8-positive, alpha-beta T cell lineage commitment	9/3737	22/18866	0.0188988205647522	0.219684733736738	0.195762621170124	BCL2/IL12RB1/CTSL/SPN/IL6/ZFPM1/SHH/FOXP3/IL23A	9
GO:0062033	BP	GO:0062033	positive regulation of mitotic sister chromatid segregation	9/3737	22/18866	0.0188988205647522	0.219684733736738	0.195762621170124	CDC16/ANAPC5/CUL3/CDC23/RB1/CDT1/SMC5/NIPBL/CDC27	9
GO:0015844	BP	GO:0015844	monoamine transport	25/3737	84/18866	0.0189039057713902	0.219684733736738	0.195762621170124	GDNF/CHRNB2/PARK7/FFAR3/HRH3/PICK1/DRD2/CRH/SNCA/CHGA/SLC6A2/P2RY12/NOS1/ADRA2C/RAB3A/MAPK15/SLC6A3/RAB3B/DRD4/HTR1A/SYT5/FCER1G/SYT8/SLC29A4/ADRA2B	25
GO:0048864	BP	GO:0048864	stem cell development	25/3737	84/18866	0.0189039057713902	0.219684733736738	0.195762621170124	GDNF/SEMA4C/SEMA6B/GBX2/SEMA7A/SEMA3F/NRG1/SEMA3B/PHACTR4/SEMA6C/TBX1/SHH/JAG1/KLHL12/FOXC2/SETD2/ALX1/FAM172A/HAND2/BMPR1A/NRTN/ACVR1/EFNB1/BMP7/ALDH1A2	25
GO:0031952	BP	GO:0031952	regulation of protein autophosphorylation	16/3737	48/18866	0.0191568185505692	0.221514849267195	0.197393450072945	ENPP1/EEF2K/CHP1/NBN/PPP2R5C/CALM1/NEK10/RAD50/PDGFB/RAP2C/RAP2B/INS/IQGAP1/PDGFC/PPP2R5B/PDGFD	16
GO:0043631	BP	GO:0043631	RNA polyadenylation	16/3737	48/18866	0.0191568185505692	0.221514849267195	0.197393450072945	AHCYL1/CPSF3/CPSF7/SUPT5H/ZC3H14/GRSF1/MTPAP/APP/TUT1/CTR9/PNPT1/SCAF8/CPSF6/PAPOLA/CSTF3/CPEB3	16
GO:0017157	BP	GO:0017157	regulation of exocytosis	57/3737	222/18866	0.0191688532376389	0.221514849267195	0.197393450072945	RAB9A/GIT1/CACNA1G/CHRNB2/DOC2B/CD84/PRAM1/FBXL20/DRD2/SNCA/GRIK5/C12orf4/SNX4/GSK3B/PRKCG/IL13/CHRNA5/PDCD6IP/FGB/RALB/CPLX2/APBA1/HYAL3/ADCY1/HAP1/RAB8A/CFTR/RALA/PRRT2/STAM/RAB3A/TSG101/UNC13D/CACNA1H/RAP1B/RAP1A/AP1G1/NPPA/SPHK2/BAIAP3/RAB3B/CACNA1I/PTAFR/RIMS4/RAB5A/RAB10/SYT5/FCER1G/SMPD3/ATP6AP1/GIPC1/GATA2/SYT8/DNM1L/FCGR2B/NAPA/CASK	57
GO:0014032	BP	GO:0014032	neural crest cell development	24/3737	80/18866	0.0192040847346602	0.221514849267195	0.197393450072945	GDNF/SEMA4C/SEMA6B/GBX2/SEMA7A/SEMA3F/NRG1/SEMA3B/PHACTR4/SEMA6C/TBX1/SHH/JAG1/KLHL12/FOXC2/ALX1/FAM172A/HAND2/BMPR1A/NRTN/ACVR1/EFNB1/BMP7/ALDH1A2	24
GO:0060070	BP	GO:0060070	canonical Wnt signaling pathway	83/3737	339/18866	0.0192349884786875	0.221514849267195	0.197393450072945	NKD2/PSMD1/PSMB4/SOX4/PSMA1/NKX2-5/MDK/PSMA3/PSMA4/BTRC/GPRC5B/PSMD5/PSMB3/SFRP5/GSK3A/APC2/FZD8/NPHP4/PSMA2/PSMD14/GSK3B/TBL1XR1/EMD/PSMB7/TGFB1/CDH2/PSMC2/AXIN2/PSME3/TMEM198/PLEKHA4/WNT7B/STK11/RNF146/LEF1/TLE6/EGFR/PSMD6/PYGO2/DKKL1/LATS1/PPM1N/CSNK1G2/WNT8B/FUZ/NFKB1/NOTUM/MITF/RBPJ/VPS35/PSMD12/GNAQ/PSMD10/UBR5/USP34/SOX2/SHH/CUL3/WNT2B/KLHL12/RAB5A/TRPM4/KREMEN2/PPM1B/NKD1/CSNK1G3/RSPO1/VC…	83
GO:1901214	BP	GO:1901214	regulation of neuron death	79/3737	321/18866	0.0194667602570107	0.223780054846357	0.199411990797752	MCL1/NFATC4/DLX1/MDK/FGF21/GDNF/SYNGAP1/PARK7/ROCK1/FOXB1/CRLF1/TERT/CD200R1/ASCL1/CTSZ/MAG/GSK3A/CHP1/BCL2/LANCL1/SNCA/GRIK5/CHGA/GSK3B/PRKCG/IL13/NES/AGAP2/NAE1/REL/DHCR24/EGLN2/CAPN2/NAIP/GRM4/LGMN/UNC5B/RRAS2/ADAM8/NSMF/NGF/AP2B1/OXR1/SNX6/PPT1/PPARA/SNCB/PITX3/EIF2S1/PCSK9/VPS35/TOX3/TRAF2/UCN/MTNR1B/RAB29/EPO/TGFB3/GRIN1/CLCF1/CDK5R1/PIK3CA/ZNF746/PRKCI/ATF2/ADORA1/CSF3/TSC1/SIGMAR1/BTG2/BT…	79
GO:0051339	BP	GO:0051339	regulation of lyase activity	17/3737	52/18866	0.0195463633646608	0.224291004076504	0.199867301273255	PDZD3/NOS3/PARK7/DRD2/GUCA2A/NOS1/AKAP9/CACNA1C/LTB4R2/CRHR1/GUCA1B/NOS2/NPFFR2/ISCU/FXN/GUCA1A/HPCA	17
GO:0009123	BP	GO:0009123	nucleoside monophosphate metabolic process	22/3737	72/18866	0.0196756542751908	0.224545384577533	0.200093981538238	AK8/NT5C1A/IMPDH2/PRPS2/AK4/ADK/AK3/ATIC/AK2/DUT/AK6/RAD50/CARD11/DLG1/UPP1/DCTD/MPP1/AK9/GMPS/CMPK1/DHODH/CASK	22
GO:0006066	BP	GO:0006066	alcohol metabolic process	93/3737	385/18866	0.0197025966236749	0.224545384577533	0.200093981538238	AKR1B1/QDPR/ALDH1A1/RDH11/OCRL/SQLE/IDH1/SC5D/ASAH1/PARK7/PLCH2/NPC2/APOA4/ASAH2B/ITPKA/CYP2D6/SNCA/FDFT1/MINPP1/AKR1A1/NAAA/MSMO1/ERLIN1/MVK/SOAT2/CYP11B2/GDE1/INPP5J/DEGS2/DHCR24/FDX1/APOL2/GK5/ARV1/STARD3/NUDT3/CALM1/SORD/ISYNA1/ERLIN2/CFTR/LPCAT3/ACAA2/PLA2G4A/PRKAA1/IPPK/PCBD1/NFKB1/CACNA1H/SGPP1/FDXR/ALDH3A2/SLC5A3/VDR/ABCA2/MVD/PCSK9/SPHK2/NUS1/OSBPL1A/CYP2R1/SYNJ1/PLCG1/DPAGT1/RDH16/OSBPL…	93
GO:0045333	BP	GO:0045333	cellular respiration	49/3737	187/18866	0.0197538925948953	0.224545384577533	0.200093981538238	OXA1L/UQCRFS1/ETFA/NFATC4/ME2/IDH1/PARK7/SUCLG1/NDUFS3/NNT/NDUFS4/NDUFV2/SNCA/COX6C/NDUFAB1/UQCRC2/PDHB/SDHB/MDH1/NDUFS2/MTFR1L/DNAJC15/COX7B/NDUFA12/NDUFV3/IDE/DLD/SDHD/NDUFS1/COQ9/NOS2/NDUFB1/UCN/SIRT3/DHTKD1/ISCU/LYRM7/PIK3CA/PNPT1/FXN/IMMP2L/NOA1/VCP/ETFDH/SLC25A12/COX5A/SUCLG2/ACO2/SUCLA2	49
GO:0006977	BP	GO:0006977	DNA damage response, signal transduction by p53 class mediator resulting in cell cycle arrest	18/3737	56/18866	0.0197853561655221	0.224545384577533	0.200093981538238	SOX4/PCBP4/CNOT2/CNOT1/CNOT8/MDM4/CDKN1A/CNOT4/SFN/CRADD/PIDD1/TFDP2/BTG2/PLK2/CNOT7/GTSE1/PLK3/TRIAP1	18
GO:1902017	BP	GO:1902017	regulation of cilium assembly	18/3737	56/18866	0.0197853561655221	0.224545384577533	0.200093981538238	KCTD17/ARHGAP35/RABEP2/CNTROB/ATG5/ATG3/ATMIN/HAP1/EVI5L/FUZ/MAPK15/VDAC3/ZMYND10/SYNE2/DYNC2LI1/CEP97/CDKL5/CCDC88A	18
GO:0006893	BP	GO:0006893	Golgi to plasma membrane transport	19/3737	60/18866	0.0198984350904384	0.224545384577533	0.200093981538238	GGA1/ACSL3/EXOC5/EXOC4/GOLGA4/GOLGA7/EXOC1/AMN/RABEP1/LYPLA1/GOLPH3/ARFGEF2/GGA2/BBS1/OSBPL5/RAB10/ARFRP1/CCDC22/SEC16A	19
GO:0019229	BP	GO:0019229	regulation of vasoconstriction	19/3737	60/18866	0.0198984350904384	0.224545384577533	0.200093981538238	ADRA1D/HRH2/SMTNL2/FGB/EGFR/ADRA2C/ADRA1B/ATP2B1/APLN/AVPR1A/CASR/PTAFR/TRPM4/RHOA/AVPR2/EDN2/TBXA2R/DBH/ADRA2B	19
GO:0044783	BP	GO:0044783	G1 DNA damage checkpoint	20/3737	64/18866	0.019906503585333	0.224545384577533	0.200093981538238	SOX4/PCBP4/CNOT2/CNOT1/CNOT8/MDM4/RPS27L/CDKN1A/CNOT4/SFN/CRADD/PIDD1/TFDP2/BTG2/PLK2/CNOT7/GTSE1/PLK3/WAC/TRIAP1	20
GO:0044819	BP	GO:0044819	mitotic G1/S transition checkpoint	20/3737	64/18866	0.019906503585333	0.224545384577533	0.200093981538238	SOX4/PCBP4/CNOT2/CNOT1/PLK5/CNOT8/MDM4/RPS27L/CDKN1A/CNOT4/SFN/CRADD/PIDD1/TFDP2/BTG2/PLK2/CNOT7/GTSE1/PLK3/TRIAP1	20
GO:0007215	BP	GO:0007215	glutamate receptor signaling pathway	29/3737	101/18866	0.019955679162298	0.224545384577533	0.200093981538238	SHANK1/DAPK1/NLGN2/CRH/GRIK5/DLG4/CNIH2/HOMER3/GRM4/GRIN3B/MAPK8IP2/GRM5/GSG1L/UNC13A/NLGN3/DLG1/CACNG5/GNAQ/GRIN1/APP/CACNG8/DAGLA/GRIK4/CDK5R1/GRM8/CX3CL1/GRIN2C/CACNG2/CACNG4	29
GO:0044773	BP	GO:0044773	mitotic DNA damage checkpoint	29/3737	101/18866	0.019955679162298	0.224545384577533	0.200093981538238	SOX4/TOPBP1/PCBP4/NBN/CNOT2/CNOT1/CNOT8/MDM4/TAOK1/RPS27L/CDKN1A/FOXO4/CNOT4/SFN/CRADD/TRIM39/EME1/PIDD1/ATF2/TFDP2/BTG2/PLK2/CNOT7/GTSE1/PLK3/RINT1/BRSK1/TIPIN/TRIAP1	29
GO:0031570	BP	GO:0031570	DNA integrity checkpoint	43/3737	161/18866	0.0202089920212943	0.22699536812651	0.202277179219812	SOX4/TOPBP1/PCBP4/FEM1B/WDR76/NBN/RAD17/NAE1/CLOCK/CNOT2/CNOT1/CNOT8/MDM4/TAOK1/INTS7/PTPN11/ERCC6/RPS27L/CDKN1A/FOXO4/CNOT4/RAD1/SFN/CRADD/TRIM39/FZR1/ATR/EME1/PIDD1/ATF2/TFDP2/BTG2/PLK2/SETMAR/CNOT7/GTSE1/PLK3/CDT1/WAC/RINT1/BRSK1/TIPIN/TRIAP1	43
GO:0015918	BP	GO:0015918	sterol transport	33/3737	118/18866	0.0202586526039299	0.227153257667966	0.202417875707752	OSBPL3/NPC2/APOA4/ABCG4/OSBPL9/SOAT2/ARV1/YJEFN3/STARD3/SCP2/CFTR/LPCAT3/OSBPL8/OSBP2/NFKB1/ABCA2/PCSK9/NUS1/OSBPL1A/SERAC1/SHH/OSBPL5/APOC2/GRAMD1A/PLTP/NPC1/ABCA5/NPC1L1/NR1H3/GPS2/ENPP7/LIMA1/SOAT1	33
GO:0048704	BP	GO:0048704	embryonic skeletal system morphogenesis	28/3737	97/18866	0.0204568682967954	0.228973367953605	0.204039788866098	SLC39A3/HOXA3/SMAD2/ALX3/HOXB9/MTHFD1/HOXD9/PCGF2/HOXA6/HOXA11/FLVCR1/HOXB3/FUZ/LHX1/HOXB5/MDFI/DLG1/HOXD3/TBX1/RUNX2/TGFB3/FOXC2/SETD2/ALX1/HOXB4/COL2A1/BMP7/NIPBL	28
GO:0022037	BP	GO:0022037	metencephalon development	32/3737	114/18866	0.0208736845590407	0.233229610309421	0.207832556555219	MDK/PHOX2A/SEMA4C/LHX5/MAP2K1/GBX2/ASCL1/BCL2/ARCN1/SLC25A46/NCOA1/ATRN/B4GALT2/ATIC/HAP1/LHX1/NEUROD2/SSTR3/HERC1/GNPAT/XRCC1/PTPN11/TRNP1/GRIN1/CDK5R1/SEC24B/FAIM2/DLL1/TTBK2/CEND1/FCGR2B/KAT2A	32
GO:0090305	BP	GO:0090305	nucleic acid phosphodiester bond hydrolysis	77/3737	313/18866	0.0210291639735844	0.234556059705365	0.209014565000606	ENPP1/RNASEL/NOP9/REXO1/RPA1/RPP30/ENDOV/AEN/POLG/DNASE1L2/CPSF3/BOP1/GTF2H5/APTX/RNASE4/ELAC1/DCP1B/CNOT2/TSR1/RAD50/CHD1L/ANG/REXO2/DFFA/CPSF7/TDP2/RNASET2/DCPS/IL6/ERCC5/RBBP8/RPP25/CNOT1/CNOT8/TSNAX/DROSHA/CUL4B/ANGEL2/HMGB2/RRP36/TBL3/RAD1/GTF2H1/DDX1/NYNRIN/ERCC2/RNASEH1/DBR1/POP4/TUT1/DIS3/POP5/PNPT1/DXO/EME1/DFFB/POLE/KHNYN/PARN/SETMAR/CNOT7/CPSF6/XPA/POLK/XRN1/RFC3/CSTF3/PAN3/POLD4/EDC4/…	77
GO:0060828	BP	GO:0060828	regulation of canonical Wnt signaling pathway	73/3737	295/18866	0.0212165799892701	0.236114784983807	0.210403556128946	NKD2/PSMD1/PSMB4/SOX4/PSMA1/NKX2-5/MDK/PSMA3/PSMA4/BTRC/GPRC5B/PSMD5/PSMB3/SFRP5/GSK3A/APC2/NPHP4/PSMA2/PSMD14/GSK3B/TBL1XR1/EMD/PSMB7/TGFB1/CDH2/PSMC2/AXIN2/PSME3/TMEM198/PLEKHA4/STK11/RNF146/TLE6/EGFR/PSMD6/DKKL1/LATS1/PPM1N/CSNK1G2/FUZ/NFKB1/NOTUM/RBPJ/VPS35/PSMD12/GNAQ/PSMD10/UBR5/USP34/SOX2/SHH/CUL3/KLHL12/TRPM4/KREMEN2/PPM1B/NKD1/CSNK1G3/RSPO1/VCP/AMER1/TCF7L2/DAPK3/DACT3/MCC/NRARP/SCYL2/PS…	73
GO:0007249	BP	GO:0007249	I-kappaB kinase/NF-kappaB signaling	71/3737	286/18866	0.0212793194513621	0.236114784983807	0.210403556128946	GPR89A/BTRC/GPRC5B/ROCK1/TRIM62/UFL1/UBE2N/MAP3K7/MTDH/OTUD7A/PRDX4/RNF31/ZFAND6/NEK6/FLNA/ROCK2/LY96/REL/ALPK1/PLEKHG5/NDFIP1/NDFIP2/TANK/TFRC/TRIM14/IKBKB/CACTIN/CARD11/PPM1N/TNFSF10/TRIM8/TRIM21/TNIP1/TBKBP1/TAB2/FAIM/NFKBIL1/LURAP1L/NKIRAS1/ANKRD17/TFG/SPHK2/RIPK1/TRAF2/ASH1L/DDX1/TRIM39/MIER1/PPM1B/RELB/ZNF675/TMEM9B/PIDD1/USP10/TRIML2/S100A12/PLK2/HSPB1/RIPK2/RHOA/AVPR2/TRIM6/CX3CL1/MALT1/C…	71
GO:0030212	BP	GO:0030212	hyaluronan metabolic process	13/3737	37/18866	0.0212799375181331	0.236114784983807	0.210403556128946	CLTC/GUSB/CHP1/TGFB1/HAS1/HEXB/ITIH1/HYAL3/NFKB1/PDGFB/ITIH4/SMPD3/CD44	13
GO:1903052	BP	GO:1903052	positive regulation of proteolysis involved in cellular protein catabolic process	35/3737	127/18866	0.0214224575813054	0.237283471126265	0.211444980622497	CTSC/NKD2/ANKIB1/DET1/GSK3A/GSK3B/MAPK9/AGBL4/PSMC2/SIRT2/PIAS1/SGTA/RNF14/RNF139/UBQLN2/BAG2/PSMD10/UBQLN1/SUMO1/FZR1/FAM122A/TMTC3/VCP/GBA/PLK2/ZYG11B/PLK3/TREM2/CCDC22/PTEN/SIRT6/RNFT1/USP5/RCHY1/TRIB3	35
GO:0030900	BP	GO:0030900	forebrain development	94/3737	391/18866	0.0215870597478893	0.238023690401128	0.21210459525763	KDM6B/HSD3B2/DLX1/ARHGAP35/PITX1/MDK/NF2/CHRNB2/FOXB1/CHD5/LHX5/MKKS/GBX2/ASCL1/SEMA7A/ATF5/DRD2/CRH/GSK3B/EIF2B3/MFSD2A/KIRREL3/NCOA1/CDH2/P2RY12/FLNA/NRG1/WNT7B/SUN2/ATIC/KCNA1/SOX3/FEZF2/LEF1/HTR6/EGFR/HAP1/PAFAH1B1/FUT10/SOX1/HOOK3/GHRHR/AVPR1A/EMX1/RTN4R/LHX1/RAX/BCAN/SSTR3/SIX3/HERC1/WDR62/RBPJ/SLC6A3/KDM1A/YWHAE/XRCC1/METTL3/ZNF335/FRS2/NEUROG3/SOX2/SHH/ZDHHC16/RTN4/WNT2B/GRIN1/HES5/GNG12/…	94
GO:0097066	BP	GO:0097066	response to thyroid hormone	10/3737	26/18866	0.0217081701936407	0.238023690401128	0.21210459525763	AKR1B1/CTSB/CRLS1/GATA1/CTSL/RDX/MED1/CAB39/HPN/GBA	10
GO:1900739	BP	GO:1900739	regulation of protein insertion into mitochondrial membrane involved in apoptotic signaling pathway	10/3737	26/18866	0.0217081701936407	0.238023690401128	0.21210459525763	NMT1/BCL2/BBC3/YWHAQ/YWHAG/YWHAE/TP73/SFN/MAPK8/TFDP2	10
GO:1900740	BP	GO:1900740	positive regulation of protein insertion into mitochondrial membrane involved in apoptotic signaling pathway	10/3737	26/18866	0.0217081701936407	0.238023690401128	0.21210459525763	NMT1/BCL2/BBC3/YWHAQ/YWHAG/YWHAE/TP73/SFN/MAPK8/TFDP2	10
GO:1903020	BP	GO:1903020	positive regulation of glycoprotein metabolic process	10/3737	26/18866	0.0217081701936407	0.238023690401128	0.21210459525763	CHP1/POMT2/RAB1A/RAMP1/SLC2A10/GOLGA2/PAWR/ABCA2/TCF7L2/SOAT1	10
GO:0030048	BP	GO:0030048	actin filament-based movement	41/3737	153/18866	0.0217131328861217	0.238023690401128	0.21210459525763	DES/CACNA1G/ROCK1/RNF207/AKAP9/LIMCH1/FLNA/TCAP/SRI/CACNA1C/MYBPC3/SUN2/TNNT2/SCN2B/TPM3/TNNC1/NUP155/MYH7/TNNI1/RANGRF/CAMK2D/DLG1/MYO15A/MYO7B/MYH6/TNNT3/SUMO1/TRPM4/MYO5A/KCNE4/TNNT1/ADORA1/DSC2/SYNE2/KCNE1/MYO9B/DSG2/TNNI2/GATA4/WIPF3/GPD1L	41
GO:0032239	BP	GO:0032239	regulation of nucleobase-containing compound transport	8/3737	19/18866	0.0219703813354802	0.238051055608165	0.212128980587312	RIOK2/RIPK1/TPR/SETD2/ADORA1/IWS1/CPSF6/KHDRBS1	8
GO:0090670	BP	GO:0090670	RNA localization to Cajal body	8/3737	19/18866	0.0219703813354802	0.238051055608165	0.212128980587312	CCT4/CCT5/SHQ1/CCT6A/CCT2/PARN/CCT8/EXOSC10	8
GO:0090671	BP	GO:0090671	telomerase RNA localization to Cajal body	8/3737	19/18866	0.0219703813354802	0.238051055608165	0.212128980587312	CCT4/CCT5/SHQ1/CCT6A/CCT2/PARN/CCT8/EXOSC10	8
GO:0090672	BP	GO:0090672	telomerase RNA localization	8/3737	19/18866	0.0219703813354802	0.238051055608165	0.212128980587312	CCT4/CCT5/SHQ1/CCT6A/CCT2/PARN/CCT8/EXOSC10	8
GO:0090685	BP	GO:0090685	RNA localization to nucleus	8/3737	19/18866	0.0219703813354802	0.238051055608165	0.212128980587312	CCT4/CCT5/SHQ1/CCT6A/CCT2/PARN/CCT8/EXOSC10	8
GO:0032409	BP	GO:0032409	regulation of transporter activity	72/3737	291/18866	0.022056329768634	0.238051055608165	0.212128980587312	SHANK1/REM1/DAPK1/PARK7/RRAD/JSRP1/NLGN2/CHP1/DRD2/STAC3/CRH/BCL2/FGF11/SNCA/AKAP6/RNF207/DLG4/CNIH2/NOS1/AKAP9/SRI/AHCYL1/NDFIP1/NDFIP2/SCN2B/KCNA1/JPH2/CALM1/PRKACA/HAP1/MAPK8IP2/CFTR/GRM5/GSG1L/CRHR1/HRC/NLGN3/RANGRF/CAMK2D/DLG1/CACNG5/NPPA/PCSK9/SPHK2/YWHAE/RIPK1/OXSR1/INS/DRD4/MTNR1B/UBQLN1/EPO/PTAFR/GRIN1/SUMO1/PPIF/APP/CACNG8/CAB39/MYO5A/KCNE4/KCNG1/PKD2/KCNC2/KCNE1/TREM2/PTEN/GPD1L/JPH3/H…	72
GO:0019058	BP	GO:0019058	viral life cycle	83/3737	341/18866	0.0220879000199212	0.238051055608165	0.212128980587312	WWP1/IFI16/CTSB/SCARB2/RNASEL/TRIM31/TRIM62/OAS1/KPNA3/BCL2/PARP10/VTA1/NUP43/NUP37/FCN1/RAB1A/TRIM15/PDCD6IP/FKBP6/ROCK2/TFRC/TRIM14/ATG5/ADARB1/CTSL/EGFR/PCSK5/HYAL3/CLDN6/VPS37C/DPP4/TSG101/MRC1/TNFRSF4/BTBD17/SEC13/NUP155/TRIM8/TRIM21/NUP88/IDE/TNIP1/CHMP2B/PKN2/SIVA1/APOBEC3G/IST1/PPIB/PI4KA/NUP133/SPCS1/NUP35/RAB29/VPS37D/CHMP1A/EPS15/CCNK/RAB5A/NPC1/TPR/ZC3HAV1/TRIML2/FCN3/FBXL2/DYNLT1/VCP…	83
GO:0019395	BP	GO:0019395	fatty acid oxidation	30/3737	106/18866	0.0221200296210311	0.238051055608165	0.212128980587312	PEX2/ACOX1/HSD17B4/ETFA/ACAT1/HADHB/MFSD2A/SCP2/ACAA2/ACOXL/PRKAA1/PPARA/ECI2/ALDH3A2/HADHA/ACADS/FABP1/APPL2/DECR1/PEX7/ACSM1/ETFDH/PEX13/ABCD2/TYSND1/FABP3/PHYH/ACADM/MLYCD/AUH	30
GO:0071156	BP	GO:0071156	regulation of cell cycle arrest	30/3737	106/18866	0.0221200296210311	0.238051055608165	0.212128980587312	SOX4/PCBP4/PRKACA/CNOT2/CDK4/CNOT1/CNOT8/MDM4/TP73/CDKN1A/FOXO4/CNOT4/SFN/CRADD/MYOG/CDK5R1/PIDD1/PKD2/PPP2R5B/TFDP2/ZBTB17/RNF112/BTG2/PLK2/SETMAR/CNOT7/GTSE1/PLK3/TFAP4/TRIAP1	30
GO:1904029	BP	GO:1904029	regulation of cyclin-dependent protein kinase activity	30/3737	106/18866	0.0221200296210311	0.238051055608165	0.212128980587312	IPO5/CCNG1/CDKN2B/CCNJL/CDKN2A/SERTAD1/CCNF/CDKN2D/MAPRE3/CDKN2C/EGFR/MYOCD/LATS1/CDK4/PDGFB/CCNC/PSMD10/CDKN1A/HEXIM2/GTF2H1/SFN/CCNK/CDK5R1/CCNJ/PKD2/KAT2B/CDK5RAP1/CCNB2/PTEN/TFAP4	30
GO:0070252	BP	GO:0070252	actin-mediated cell contraction	34/3737	123/18866	0.0221260620651476	0.238051055608165	0.212128980587312	DES/CACNA1G/ROCK1/RNF207/AKAP9/LIMCH1/FLNA/TCAP/SRI/CACNA1C/MYBPC3/TNNT2/SCN2B/TPM3/TNNC1/NUP155/MYH7/TNNI1/RANGRF/CAMK2D/DLG1/MYH6/TNNT3/SUMO1/TRPM4/KCNE4/TNNT1/ADORA1/DSC2/KCNE1/DSG2/TNNI2/GATA4/GPD1L	34
GO:1902652	BP	GO:1902652	secondary alcohol metabolic process	43/3737	162/18866	0.0223757795262956	0.240332446763916	0.214161944393979	SQLE/IDH1/SC5D/NPC2/APOA4/CYP2D6/FDFT1/MSMO1/ERLIN1/MVK/SOAT2/CYP11B2/DHCR24/FDX1/APOL2/ARV1/STARD3/ERLIN2/CFTR/LPCAT3/ACAA2/PRKAA1/FDXR/MVD/PCSK9/OSBPL1A/CYP2R1/OSBPL5/APP/MBTPS2/NPC1/CYP11B1/GGPS1/SEC14L2/GBA/GNB3/NPC1L1/ACO2/LIMA1/KPNB1/HSD17B7/LBR/SOAT1	43
GO:0046902	BP	GO:0046902	regulation of mitochondrial membrane permeability	23/3737	77/18866	0.0226901506462095	0.243299430458515	0.216805844564666	NMT1/GSK3A/BCL2/GSK3B/THEM4/ZNF205/HEBP2/BBC3/YWHAQ/ACAA2/TMEM102/YWHAG/YWHAE/BCL2L2/TP73/SFN/PPIF/MAPK8/ATF2/TFDP2/DYNLT1/RHOT2/BNIP3L	23
GO:2000060	BP	GO:2000060	positive regulation of ubiquitin-dependent protein catabolic process	29/3737	102/18866	0.0227467053916774	0.243496611407554	0.216981553904009	NKD2/ANKIB1/DET1/GSK3A/GSK3B/MAPK9/AGBL4/SIRT2/PIAS1/SGTA/RNF14/RNF139/UBQLN2/PSMD10/UBQLN1/SUMO1/FZR1/FAM122A/VCP/GBA/PLK2/ZYG11B/PLK3/CCDC22/PTEN/SIRT6/USP5/RCHY1/TRIB3	29
GO:0070316	BP	GO:0070316	regulation of G0 to G1 transition	15/3737	45/18866	0.0229048642740977	0.243546203179231	0.217025745482763	SOX15/EPC1/PCGF2/RBBP4/RBBP8/UXT/FOXO4/MGA/MED1/PHC3/PPP2R5B/TFDP2/PHC1/RBBP7/SUZ12	15
GO:1901028	BP	GO:1901028	regulation of mitochondrial outer membrane permeabilization involved in apoptotic signaling pathway	15/3737	45/18866	0.0229048642740977	0.243546203179231	0.217025745482763	NMT1/GSK3A/BCL2/GSK3B/ZNF205/BBC3/YWHAQ/ACAA2/TMEM102/YWHAG/YWHAE/TP73/SFN/MAPK8/TFDP2	15
GO:1903214	BP	GO:1903214	regulation of protein targeting to mitochondrion	15/3737	45/18866	0.0229048642740977	0.243546203179231	0.217025745482763	BAG4/SH3GLB1/GSK3A/UBE2J2/HSPA1L/RNF31/MICALL2/PARL/LEPROT/PRKAA1/LMAN1/NPEPPS/UBE2L3/UBE2D3/BNIP3L	15
GO:0000082	BP	GO:0000082	G1/S transition of mitotic cell cycle	71/3737	287/18866	0.0229305944386947	0.243546203179231	0.217025745482763	PRIM1/SOX4/PCBP4/BCAT1/TERT/RCC1/BCL2/PPP6C/RPA1/ZNF655/PSME3/CDKN2B/CDKN2A/PIAS1/GSPT1/CDKN2D/BRD7/CDKN2C/EGFR/CNOT2/LATS1/CDK4/TM4SF5/CACUL1/RBBP8/SKP2/ORC5/CNOT1/RDX/PPP3CA/INO80/PLK5/ANKRD17/CNOT8/CUL4B/MDM4/RIPK1/GJC2/APPL2/RPS27L/CDKN1A/CNOT4/UBE2E2/CUL3/SFN/CRADD/POLE3/RPS6KB1/CTDSP2/POLE/PIDD1/DHFR/PKD2/TFDP2/BTG2/PLK2/CNOT7/BACH1/GTSE1/PLK3/ACVR1/PTEN/RB1/CDT1/KHDRBS1/PLRG1/PSME1/ORC3/MC…	71
GO:0051170	BP	GO:0051170	import into nucleus	45/3737	171/18866	0.0229422050330278	0.243546203179231	0.217025745482763	IPO5/FAM53A/KPNA3/CHP1/TGFB1/TNPO2/NXT2/FLNA/SNRPE/PRKAG1/SNRPD1/NUP155/NUP88/RAB18/SIX3/MMP12/RBM22/PPP3CA/CBLB/CABP1/POM121L12/LMNA/APPL2/TARDBP/NUP133/SUFU/CDKN1A/UBR5/SHH/NUP35/MED1/MDFIC/ZIC1/TNPO3/PTTG1IP/SNRPG/PKIA/TPR/IPO9/DDX20/HEATR3/NUP54/SPRN/KPNA6/KPNB1	45
GO:0003208	BP	GO:0003208	cardiac ventricle morphogenesis	22/3737	73/18866	0.0230349221130731	0.244124257610309	0.217540853877789	SOX4/NKX2-5/GSK3A/HEYL/TGFB1/NRG1/MYBPC3/TNNT2/TNNC1/MYH7/TNNI1/RBPJ/MED1/MYH6/JAG1/DLL4/FOXC2/FOXH1/HAND2/BMPR1A/GATA4/MESP1	22
GO:1901605	BP	GO:1901605	alpha-amino acid metabolic process	52/3737	202/18866	0.0232332346861996	0.244317921025961	0.217713428718234	QDPR/HIBADH/NOS3/PARK7/BCAT1/ACAT1/GCSH/NOS1/MTHFD1/AZIN1/SEPHS2/HNF4A/DPEP1/SARDH/PCBD1/MAT1A/ENOPH1/FTCD/PRODH2/IL4I1/AASDHPPT/DLD/HNMT/NOS2/SMS/BAAT/ALDH4A1/SERINC3/OAT/THNSL2/UROC1/MCCC2/MTHFS/DDO/GMPS/PYCR1/SLC25A12/MSRA/GOT2/PHYKPL/APIP/GLUD2/GLUD1/MCCC1/GFPT2/GCAT/ACAD8/GOT1/SDS/NIT2/GFPT1/AUH	52
GO:0001701	BP	GO:0001701	in utero embryonic development	92/3737	383/18866	0.0232808696847034	0.244317921025961	0.217713428718234	SLC39A3/NMT1/OCRL/NOS3/MAP2K1/IHH/NRK/NBN/SMAD2/SOX15/FUT8/TBL1XR1/NCOA1/CELF4/GATA1/WNT7B/CAPN2/CSF2/PCGF2/GGNBP2/DAD1/RRP7A/APBA1/LEF1/COPS2/EGFR/FBLL1/CNOT2/FLVCR1/RUNDC1/RRN3/MBD3/ARNT/ETV2/LATS1/PRDM14/EMX1/EPN1/PHLDA2/PDGFB/ARNT2/RBBP8/MYO18B/MDFI/UBE2A/VASH1/RBPJ/ANKRD11/RBBP6/ZNF335/PLG/SMIM14/CDX2/HCFC1/MAFG/PLCG1/MED1/NPM2/MYH6/CUL3/RTN4/TGFB3/MBNL1/ERCC2/LPAR6/SOCS3/CTR9/RPL7L1/UNK/JUN…	92
GO:1903317	BP	GO:1903317	regulation of protein maturation	21/3737	69/18866	0.0233234691269355	0.244317921025961	0.217713428718234	NKD2/SOX4/CAST/SERPINF2/F12/TNP1/CTSZ/PLGRKT/BIRC7/IL1R2/ADAM8/SERPINE1/PRKACA/LPCAT3/CCBE1/RNF139/TFR2/BAG2/TMEM59/GLG1/HPN	21
GO:2000573	BP	GO:2000573	positive regulation of DNA biosynthetic process	21/3737	69/18866	0.0233234691269355	0.244317921025961	0.217713428718234	CCT4/MAP2K7/XRCC5/CCT5/DSCC1/CCT6A/MAPKAPK5/MAPK15/PDGFB/HMBOX1/FGFR4/CCT2/PRKD2/POT1/CHTF8/ATR/PARN/MAP3K4/CCT8/RFC3/PTGES3	21
GO:0002673	BP	GO:0002673	regulation of acute inflammatory response	16/3737	49/18866	0.0233493918042396	0.244317921025961	0.217713428718234	F12/PARK7/FFAR3/C2CD4B/IL20RB/FUT7/ADAM8/OSM/IL6/INS/ASH1L/FFAR2/FCER1G/ADORA1/RHBDD3/FCGR2B	16
GO:0090199	BP	GO:0090199	regulation of release of cytochrome c from mitochondria	16/3737	49/18866	0.0233493918042396	0.244317921025961	0.217713428718234	MFF/FAM162A/PARL/BBC3/HRK/HIGD1A/TNFSF10/BCL2L2/LMNA/PSMD10/PPIF/FXN/DNM1L/OPA1/PLSCR3/TRIAP1	16
GO:0120178	BP	GO:0120178	steroid hormone biosynthetic process	16/3737	49/18866	0.0233493918042396	0.244317921025961	0.217713428718234	AKR1B1/HSD3B2/CYP11B2/FDX1/HSD17B14/STARD3/FSHB/CACNA1H/FDXR/CYP17A1/MED1/CYP11B1/SRD5A3/STARD3NL/SRD5A2/HSD17B7	16
GO:0035794	BP	GO:0035794	positive regulation of mitochondrial membrane permeability	20/3737	65/18866	0.0235424156247737	0.244317921025961	0.217713428718234	NMT1/GSK3A/BCL2/GSK3B/ZNF205/HEBP2/BBC3/YWHAQ/ACAA2/TMEM102/YWHAG/YWHAE/TP73/SFN/PPIF/MAPK8/ATF2/TFDP2/RHOT2/BNIP3L	20
GO:0046782	BP	GO:0046782	regulation of viral transcription	20/3737	65/18866	0.0235424156247737	0.244317921025961	0.217713428718234	TRIM31/TRIM62/NELFCD/TRIM14/POLR2K/LEF1/GTF2B/SUPT5H/TRIM8/TRIM21/CTDP1/CHD1/TARDBP/POLR2B/MDFIC/HPN/UBP1/CCL3/POLR2D/TFAP4	20
GO:0051205	BP	GO:0051205	protein insertion into membrane	20/3737	65/18866	0.0235424156247737	0.244317921025961	0.217713428718234	OXA1L/NMT1/BCL2/SAMM50/COX18/RTP5/SGTA/EGFR/GRIN3B/BBC3/YWHAQ/GET4/YWHAG/YWHAE/TP73/SFN/MAPK8/TFDP2/AGK/TRAM1	20
GO:0006096	BP	GO:0006096	glycolytic process	32/3737	115/18866	0.0235754933983811	0.244317921025961	0.217713428718234	PGK1/GPI/GCK/FOXK1/NUP43/NUP37/LDHA/HKDC1/PGM2L1/PGAM2/PRKAA1/PRKAG1/ARNT/SEC13/PPARA/NUP155/NUP88/OGT/ENTPD5/PKLR/INS/NUP133/DHTKD1/NUP35/PGK2/APP/MYOG/TPR/NUP160/NUP54/SIRT6/GALK1	32
GO:0003170	BP	GO:0003170	heart valve development	19/3737	61/18866	0.0236757365633938	0.244317921025961	0.217713428718234	SOX4/NOS3/ROCK1/HECTD1/HEYL/TGFB1/SMAD6/ROCK2/EMILIN1/ZFPM1/RBPJ/MDM4/JAG1/DLL4/BMPR1A/ACVR1/RB1/GATA4/MATR3	19
GO:2000756	BP	GO:2000756	regulation of peptidyl-lysine acetylation	19/3737	61/18866	0.0236757365633938	0.244317921025961	0.217713428718234	SOX4/AUTS2/PARK7/SNCA/NOS1/ATG5/BRD7/KAT7/PYGO2/PRKAA1/MYOCD/ZMPSTE24/PAXIP1/SPHK2/FOXP3/IWS1/GATA2/RPS6KA4/KAT2A	19
GO:0042743	BP	GO:0042743	hydrogen peroxide metabolic process	18/3737	57/18866	0.0237041995478166	0.244317921025961	0.217713428718234	HBM/PARK7/NNT/CTNS/APOA4/PRDX3/SNCA/PRDX4/NOXA1/ZNF205/DUOXA1/HBZ/EGFR/EPX/CYBB/NOXO1/DUOXA2/HBQ1	18
GO:0072431	BP	GO:0072431	signal transduction involved in mitotic G1 DNA damage checkpoint	18/3737	57/18866	0.0237041995478166	0.244317921025961	0.217713428718234	SOX4/PCBP4/CNOT2/CNOT1/CNOT8/MDM4/CDKN1A/CNOT4/SFN/CRADD/PIDD1/TFDP2/BTG2/PLK2/CNOT7/GTSE1/PLK3/TRIAP1	18
GO:0097120	BP	GO:0097120	receptor localization to synapse	18/3737	57/18866	0.0237041995478166	0.244317921025961	0.217713428718234	RAB11A/STX3/DLG4/GRIP2/CNIH2/GRIPAP1/RAB8A/RAP1A/DLG1/CACNG5/VPS35/CACNG8/ZDHHC3/SYNJ2BP/KIF5C/STX7/CACNG2/CACNG4	18
GO:1902400	BP	GO:1902400	intracellular signal transduction involved in G1 DNA damage checkpoint	18/3737	57/18866	0.0237041995478166	0.244317921025961	0.217713428718234	SOX4/PCBP4/CNOT2/CNOT1/CNOT8/MDM4/CDKN1A/CNOT4/SFN/CRADD/PIDD1/TFDP2/BTG2/PLK2/CNOT7/GTSE1/PLK3/TRIAP1	18
GO:0051052	BP	GO:0051052	regulation of DNA metabolic process	88/3737	365/18866	0.0238198301942974	0.245113736515512	0.218422585533786	CCT4/SLX4/PINX1/MPV17/MAP2K7/XRCC5/UBE2N/GSK3A/CERS1/RAD52/CCT5/NBN/MAPT-AS1/PRKCG/TGFB1/MMS19/AXIN2/NPPC/SMG5/MBD2/NDFIP1/TFRC/DSCC1/EGFR/KAT7/FMN2/RAD50/MBD3/CEBPG/CCT6A/DFFA/TRIP12/ZMPSTE24/MAPKAPK5/RTEL1/PRDM14/IL6/MAPK15/PDGFB/TERF2/PAXIP1/HMBOX1/FUS/SH2B1/MSH6/KDM1A/FGFR4/GDF2/XRCC1/CCT2/PRKD2/ERCC6/ARID2/CDKN1A/UBR5/PARP4/NPM2/DUSP1/SUB1/ERCC2/CLCF1/MBD1/POT1/ZNF91/PIK3CA/ACTR2/IL27RA/CHTF…	88
GO:0031330	BP	GO:0031330	negative regulation of cellular catabolic process	66/3737	265/18866	0.0239626881702997	0.245692301284017	0.218938148694105	IL10RA/MCL1/KIF25/MGAT3/GDNF/PARK7/ROCK1/CSNK2A1/LZTS1/F8A1/FOXK1/GSK3A/BCL2/SLC11A1/SNCA/FEZ2/PRKCG/MFSD2A/AXIN2/USP30/SIRT2/LRPPRC/SGTA/SENP1/GOLGA2/TBC1D14/DFFA/RRAGA/SCFD1/OGT/RNF41/TAB2/FUS/HERC1/GABARAPL2/SMCR8/ANGEL2/VPS35/USP25/INS/TARDBP/SUFU/SHH/RASIP1/BAG5/ATRAID/ALAD/TRIM39/NPC1/PIK3CA/UCHL5/USP14/TSC1/TAF15/CTSA/PARN/TRDMT1/TREM2/GIPC1/QRICH2/MAPKAPK2/WAC/GATA4/DND1/QSOX1/EIF4G2	66
GO:0032412	BP	GO:0032412	regulation of ion transmembrane transporter activity	66/3737	265/18866	0.0239626881702997	0.245692301284017	0.218938148694105	SHANK1/REM1/DAPK1/RRAD/JSRP1/NLGN2/CHP1/DRD2/STAC3/CRH/FGF11/AKAP6/RNF207/DLG4/CNIH2/NOS1/AKAP9/SRI/AHCYL1/SCN2B/KCNA1/JPH2/CALM1/PRKACA/HAP1/MAPK8IP2/CFTR/GRM5/GSG1L/CRHR1/HRC/NLGN3/RANGRF/CAMK2D/DLG1/CACNG5/NPPA/PCSK9/SPHK2/YWHAE/RIPK1/OXSR1/DRD4/MTNR1B/UBQLN1/EPO/PTAFR/GRIN1/SUMO1/PPIF/APP/CACNG8/CAB39/MYO5A/KCNE4/KCNG1/PKD2/KCNC2/KCNE1/TREM2/PTEN/GPD1L/JPH3/HPCA/CACNG2/CACNG4	66
GO:0030641	BP	GO:0030641	regulation of cellular pH	27/3737	94/18866	0.0239915836520286	0.245692301284017	0.218938148694105	GPR89A/LACC1/ATP6V1A/CCDC115/CHP1/BCL2/SLC11A1/CA7/TM9SF4/SLC4A9/CLCN3/CFTR/UBE3A/PPT1/ATP6V1G1/AVPR1A/ATP6V1H/TMEM165/CLN5/ATP6V0B/MAFG/ATP6AP2/ATP6V1B2/ATP6AP1/SLC4A7/RAB20/ATP6V1D	27
GO:0034440	BP	GO:0034440	lipid oxidation	31/3737	111/18866	0.0243187888114946	0.248644026630345	0.221568452042649	PEX2/ACOX1/HSD17B4/ETFA/ACAT1/HADHB/MFSD2A/SCP2/ACAA2/ACOXL/PRKAA1/PPARA/ALOX12B/ECI2/ALDH3A2/HADHA/ACADS/FABP1/APPL2/DECR1/PEX7/ACSM1/ETFDH/PEX13/ABCD2/TYSND1/FABP3/PHYH/ACADM/MLYCD/AUH	31
GO:0003012	BP	GO:0003012	muscle system process	110/3737	467/18866	0.0245559632958947	0.250667273324493	0.223371381492425	DES/COMP/NKX2-5/P2RX4/NOS3/CACNA1G/GDNF/CHRNB2/ROCK1/MYL10/DMPK/JSRP1/MKKS/GSK3A/DRD2/STAC3/CHRNE/MYOD1/P2RX2/CHGA/AKAP6/RNF207/MYH11/EMD/GRIP2/NOS1/AKAP9/SMTN/FLNA/ROCK2/TCAP/SRI/PI16/CACNA1C/MYBPC3/HTR7/TNNT2/LTB4R/SCN2B/KCNA1/SNTB1/CALM1/TPM3/ADRA2C/PRKACA/ADRA1B/YY1/CHRNG/PGAM2/ATP2B1/CNN1/MYBPH/ASB3/MYOCD/TNNC1/CACNA1S/NEUROG1/PPARA/NUP155/MYH7/CACNA1H/HRC/TNNI1/RANGRF/CAMK2D/CTDP1/LMOD2/MYL…	110
GO:0051091	BP	GO:0051091	positive regulation of DNA-binding transcription factor activity	67/3737	270/18866	0.0248679411382706	0.252348715963719	0.224869726929558	PARK7/TRIM31/AGER/TRIM62/RWDD1/UBE2N/PRDX3/MAP3K7/S100A9/MTDH/RNF31/TRIM15/NEUROG2/TFRC/TRIM14/IKBKB/ADAM8/NKX6-1/CLOCK/ADCY1/MYOCD/CEBPG/CARD11/NFKB1/NEUROG1/LPAR5/CRTC1/TRIM8/TRIM21/IL6/RNF41/NEUROD2/TAB2/CIB1/NFAM1/PPP3CA/AMH/COPS5/KDM1A/RIPK1/TRAF2/PRKD2/NFKB2/INS/NEUROG3/SHH/RHEBL1/CARD14/APP/MBTPS2/PRKCI/PIDD1/ATF2/CSF3/TRIML2/PPP2R5B/S100A12/ADCY8/RIPK2/OPRD1/TRIM6/CX3CL1/MALT1/PTEN/TRIM37…	67
GO:0030148	BP	GO:0030148	sphingolipid biosynthetic process	30/3737	107/18866	0.0250722170888102	0.252348715963719	0.224869726929558	ST8SIA5/ASAH1/ASAH2B/CERS1/SPTSSB/DEGS2/DEGS1/ST3GAL5/GAL3ST1/PRKAA1/CSNK1G2/CYP4F22/SGPP1/ALOX12B/ALDH3A2/SGMS2/SGMS1/ABCA2/SPHK2/PRKD2/SIRT3/A4GALT/GBA/SMPD3/AGK/ORMDL2/ENPP7/ELOVL5/ST6GALNAC6/ALOXE3	30
GO:0035601	BP	GO:0035601	protein deacylation	30/3737	107/18866	0.0250722170888102	0.252348715963719	0.224869726929558	SIRT5/TBL1XR1/RCOR3/RCOR1/FLNA/SIRT2/SPRED3/FNTA/PRKAA1/PPT1/CAMK2D/NOTUM/LYPLA1/RCOR2/BEX4/MORF4L2/SPHK2/UCN/PRKD2/SIRT3/MIER1/KDM5A/FOXP3/TPPP/DYRK1A/MAPK8/BAZ2A/SIRT6/NIPBL/MIER2	30
GO:0046034	BP	GO:0046034	ATP metabolic process	76/3737	311/18866	0.0251931652671953	0.252348715963719	0.224869726929558	UQCRFS1/PGK1/GPI/GCK/ENPP1/PARK7/LDHC/NDUFS3/CTNS/FOXK1/NDUFS4/ATP6V1A/NUDT5/NDUFV2/SNCA/NUP43/COX6C/NUP37/LDHA/NDUFAB1/TGFB1/UQCRC2/HKDC1/AK4/PGM2L1/AK2/NDUFS2/PGAM2/VPS9D1/DNAJC15/PRKAA1/PRKAG1/ARNT/COX7B/SEC13/PPARA/NUP155/MYH7/NDUFA12/NDUFV3/NUP88/OGT/DLD/ENTPD5/SDHD/NDUFS1/COQ9/PKLR/SPHK2/NDUFB1/INS/NUP133/DHTKD1/NUP35/MYH6/AK9/PGK2/PPIF/APP/ATP6V1B2/ISCU/MYOG/FXN/FIGNL1/TPR/VCP/SLC25A12/COX…	76
GO:0002523	BP	GO:0002523	leukocyte migration involved in inflammatory response	7/3737	16/18866	0.0253077705513815	0.252348715963719	0.224869726929558	MDK/S100A9/FUT7/ADAM8/FFAR2/CX3CL1/ELANE	7
GO:0003222	BP	GO:0003222	ventricular trabecula myocardium morphogenesis	7/3737	16/18866	0.0253077705513815	0.252348715963719	0.224869726929558	NKX2-5/NRG1/RBPJ/MED1/DLL4/FOXH1/BMPR1A	7
GO:0043249	BP	GO:0043249	erythrocyte maturation	7/3737	16/18866	0.0253077705513815	0.252348715963719	0.224869726929558	PTBP3/TAL1/HBZ/FLVCR1/FAM210B/EPO/ERCC2	7
GO:0097091	BP	GO:0097091	synaptic vesicle clustering	7/3737	16/18866	0.0253077705513815	0.252348715963719	0.224869726929558	NLGN2/CDH2/BRSK2/RAB3A/NLGN3/PTEN/BRSK1	7
GO:0043254	BP	GO:0043254	regulation of protein-containing complex assembly	106/3737	449/18866	0.0253415978728177	0.252348715963719	0.224869726929558	TRABD2B/DRG1/BAG4/PARK7/SPTB/CYFIP1/ARPC3/MKKS/PICK1/TAL1/SH3GLB1/SNCA/GSK3B/RPA1/MAPK9/VASP/TGFB1/P2RY12/PSMC2/AKAP9/SMAD6/ARHGAP18/INPP5J/NRG1/SIRT2/WHAMM/ARFIP1/CSF2/RALB/PREB/CAPZA2/SNX9/TFRC/MAPRE3/GTF2H5/EML2/ZDHHC1/BAIAP2/TWF2/IQGAP2/HRK/ARPC1A/CHD1L/DNAJC15/PRRT2/FNIP1/RAB3A/TMSB4Y/LATS1/SSH2/SAR1A/RAP1B/BAIAP2L2/LGALS3/RANGRF/MAPK15/KANK3/ERCC5/LMOD2/MAPRE1/RDX/DLG1/PLEKHG2/CUL4B/VPS35/S…	106
GO:0006891	BP	GO:0006891	intra-Golgi vesicle-mediated transport	12/3737	34/18866	0.0254702923940944	0.252348715963719	0.224869726929558	NAPG/GOLGA5/COG5/COG1/COPA/GOSR2/VTI1B/COG2/COPB2/GABARAPL2/NAPA/COPZ1	12
GO:0007616	BP	GO:0007616	long-term memory	12/3737	34/18866	0.0254702923940944	0.252348715963719	0.224869726929558	NFATC4/SHANK1/CTNS/DRD2/ADCY1/NPAS4/LRRN4/GRIN1/RGS14/ADCY8/KAT2A/CPEB3	12
GO:0030851	BP	GO:0030851	granulocyte differentiation	12/3737	34/18866	0.0254702923940944	0.252348715963719	0.224869726929558	TAL1/GATA1/DHRS7B/CEBPE/CSF2/LEF1/ZFPM1/JAGN1/CSF3/GATA2/SRP54/LBR	12
GO:0035774	BP	GO:0035774	positive regulation of insulin secretion involved in cellular response to glucose stimulus	12/3737	34/18866	0.0254702923940944	0.252348715963719	0.224869726929558	PDX1/CRH/PPP3CB/GPR27/SRI/CFTR/BAIAP3/TRPM4/ADCY8/GPR68/OXCT1/MPC2	12
GO:0048536	BP	GO:0048536	spleen development	12/3737	34/18866	0.0254702923940944	0.252348715963719	0.224869726929558	NKX2-5/BCL2/TCF21/CDKN2B/BARX1/SLC40A1/FLVCR1/NFKB2/PKN1/HOXB4/PPP2R3C/RC3H2	12
GO:0099084	BP	GO:0099084	postsynaptic specialization organization	12/3737	34/18866	0.0254702923940944	0.252348715963719	0.224869726929558	SHANK1/SYNGAP1/NRXN1/NLGN2/LRFN4/CDH2/NRXN2/NTNG2/DLG1/LRFN1/CRIPT/PTEN	12
GO:0043270	BP	GO:0043270	positive regulation of ion transport	70/3737	284/18866	0.0256646106495133	0.252348715963719	0.224869726929558	ATP2C2/F2RL3/NKX2-5/P2RX4/GDNF/CHRNB2/HCRT/PARK7/ATP8A1/CYP4F2/CHP1/DRD2/STAC3/CRH/P2RX2/SNCA/SNX4/AKAP6/IL13/RNF207/P2RY12/NOS1/AKAP9/FLNA/SRI/AHCYL1/KCNA1/JPH2/CALM1/HAP1/CFTR/ATP2B1/F2/AVPR1A/NLGN3/LGALS3/PDGFB/CASR/DLG1/ATP8A2/NPPA/SPHK2/FFAR1/ARL6IP1/GJC2/UCN/RAB3B/DRD4/PLCG1/PTAFR/GRIN1/SUMO1/ANO6/ADORA1/PKD2/KCNC2/KCNE1/TREM2/CX3CL1/TRPV3/CCL3/FABP3/CALCR/P2RX3/GPD1L/DBI/CACNG2/CASK/CACNG4…	70
GO:0000966	BP	GO:0000966	RNA 5'-end processing	9/3737	23/18866	0.0257108897932056	0.252348715963719	0.224869726929558	NOP9/RPP30/RPP25/TBL3/SSB/POP4/POP5/PNPT1/ABT1	9
GO:0007617	BP	GO:0007617	mating behavior	9/3737	23/18866	0.0257108897932056	0.252348715963719	0.224869726929558	DMRTA1/NCOA1/HEXB/UBE2Q1/MAPK8IP2/AVPR1A/GRIN1/APP/PTEN	9
GO:0031281	BP	GO:0031281	positive regulation of cyclase activity	9/3737	23/18866	0.0257108897932056	0.252348715963719	0.224869726929558	NOS3/GUCA2A/NOS1/CACNA1C/GUCA1B/NOS2/MAPK8/GUCA1A/HPCA	9
GO:0032693	BP	GO:0032693	negative regulation of interleukin-10 production	9/3737	23/18866	0.0257108897932056	0.252348715963719	0.224869726929558	TNFRSF21/AGER/EPX/FOXP3/DLL1/MIR194-2/IL23A/FCGR2B/PDCD1LG2	9
GO:0035561	BP	GO:0035561	regulation of chromatin binding	9/3737	23/18866	0.0257108897932056	0.252348715963719	0.224869726929558	NFATC4/MBD2/PYGO2/HMBOX1/PPP3CA/KDM1A/BTAF1/CDT1/GMNN	9
GO:0043576	BP	GO:0043576	regulation of respiratory gaseous exchange	9/3737	23/18866	0.0257108897932056	0.252348715963719	0.224869726929558	PHOX2A/NLGN2/APLN/NLGN3/SLC5A3/GRIN1/ADORA1/GSX2/FTO	9
GO:1900273	BP	GO:1900273	positive regulation of long-term synaptic potentiation	9/3737	23/18866	0.0257108897932056	0.252348715963719	0.224869726929558	DRD2/LGMN/ADCY1/CRTC1/ZDHHC2/INS/APP/ADCY8/STAU1	9
GO:1903798	BP	GO:1903798	regulation of production of miRNAs involved in gene silencing by miRNA	9/3737	23/18866	0.0257108897932056	0.252348715963719	0.224869726929558	MAP2K1/MYCN/TGFB1/EGFR/ZMPSTE24/IL6/PPP3CA/RIPK1/DDX5	9
GO:0010876	BP	GO:0010876	lipid localization	104/3737	440/18866	0.025735902784838	0.252348715963719	0.224869726929558	NRIP1/ENPP1/P2RX4/ABCC4/SQLE/SCARB2/OSBPL3/SPNS1/ATP8A1/CYP4F2/SLC27A5/NPC2/APOA4/DRD2/CRH/ABCG4/PLEKHA3/ACSL3/MFSD2A/PROCA1/NCOA1/GLTPD2/ABCA3/OSBPL9/TMEM30A/SOAT2/ATP10A/HEXB/APOL2/EHD1/APOL4/ARV1/YJEFN3/STARD3/SCP2/ATP11B/APOL6/ABCC3/CFTR/LPCAT3/PLA2G4A/PLA2G4F/CRP/OSBPL8/OSBP2/NFKB1/FABP2/PPARA/CRHR1/SLC27A4/SGPP1/IL6/CASR/ATP8A2/ABCA2/POMC/PCSK9/FABP1/ABCC1/PTPN11/NOS2/NUS1/OSBPL1A/ESYT2/SER…	104
GO:0071241	BP	GO:0071241	cellular response to inorganic substance	56/3737	221/18866	0.0257490617699657	0.252348715963719	0.224869726929558	DDI2/NFATC4/P2RX4/EEF2K/CPNE7/GSK3A/SNCA/MT1F/MAPK9/DLG4/SLC40A1/CYP11B2/LGMN/KCNA1/MT2A/EGFR/CPNE9/ADCY1/CPNE3/DPEP1/PRKAA1/CACNA1H/CAMK2D/TFR2/NEUROD2/CYBB/FUS/FOSB/EIF2S1/RASGRP2/TRAF2/SHH/SUMO1/PPIF/ALAD/APP/MYOG/UBE2D3/CYP11B1/SYT5/JUNB/IQGAP1/MAPK8/PKD2/KCNC2/KCNK3/ADCY8/MT1X/CACYBP/SMPD3/ALOX5AP/SYT8/MT1E/FSTL3/GUCA1A/HPCA	56
GO:0006885	BP	GO:0006885	regulation of pH	29/3737	103/18866	0.0258335626807738	0.252788542796529	0.225261659733386	GPR89A/LACC1/ATP6V1A/CCDC115/CHP1/BCL2/SLC11A1/CA7/TM9SF4/SLC4A9/CLCN3/CFTR/UBE3A/PPT1/ATP6V1G1/AVPR1A/RHCG/ATP6V1H/TMEM165/CLN5/ATP6V0B/MAFG/ATP6AP2/ATP6V1B2/ATP4B/ATP6AP1/SLC4A7/RAB20/ATP6V1D	29
GO:0031334	BP	GO:0031334	positive regulation of protein-containing complex assembly	64/3737	257/18866	0.0259134569768135	0.252957397010987	0.225412126919046	TRABD2B/DRG1/BAG4/PARK7/CYFIP1/ARPC3/PICK1/TAL1/SH3GLB1/SNCA/GSK3B/RPA1/MAPK9/VASP/TGFB1/P2RY12/PSMC2/AKAP9/NRG1/WHAMM/ARFIP1/CSF2/SNX9/TFRC/GTF2H5/ZDHHC1/BAIAP2/IQGAP2/HRK/ARPC1A/CHD1L/FNIP1/RAP1B/BAIAP2L2/LGALS3/ERCC5/LMOD2/MAPRE1/DLG1/CUL4B/SLAIN2/TRABD2A/CLIP1/RASIP1/GTF2H1/ARPC4/SUMO1/ERCC2/CORO1B/CDK5R1/ACTR2/ATR/TPPP/CSF3/CAND1/PPP2R5B/CDC42EP3/VCP/XPA/RHOA/PIEZO1/NPHS1/CDT1/ARFIP2	64
GO:0042770	BP	GO:0042770	signal transduction in response to DNA damage	36/3737	133/18866	0.0259301156183676	0.252957397010987	0.225412126919046	SOX4/PCBP4/NBN/SPRED3/CNOT2/ZMPSTE24/PAXIP1/CNOT1/CNOT8/MDM4/KDM1A/PSMD10/RPS27L/CDKN1A/CNOT4/SFN/CRADD/PTTG1IP/FZR1/ATR/PIDD1/DYRK1A/EEF1E1/USP10/TFDP2/DDX5/BTG2/PLK2/CNOT7/GTSE1/PLK3/CD44/PPM1D/TFAP4/RINT1/TRIAP1	36
GO:0042063	BP	GO:0042063	gliogenesis	75/3737	307/18866	0.0261883471727547	0.255086496125458	0.2273093822098	PRX/SOX4/DLX1/MDK/P2RX4/TNFRSF21/NF2/AGER/UFL1/MAP2K1/TERT/ASCL1/PICK1/TAL1/MAG/S100A9/SLC25A46/LGI4/EIF2B3/TGFB1/CDH2/P2RY12/IL34/HEXB/NRG1/NKX6-2/SIRT2/SUN2/EIF2B1/LEF1/CDKN2C/EGFR/NKX6-1/PRDM8/PAFAH1B1/NEUROD4/F2/EMX1/CSPG4/NLGN3/IL6/PITX3/PPP1CC/MIR142/ABCA2/PTPN11/TP73/GJC2/METTL3/SOX2/SHH/RTN4/ERCC2/HES5/CLCF1/MYRF/APP/MBD1/GPR37L1/CDK5R1/PRKCI/TPPP/PRMT5/RNF112/GSX2/SYNE2/RHOA/TREM2/CX3CL1…	75
GO:0006626	BP	GO:0006626	protein targeting to mitochondrion	28/3737	99/18866	0.0266000892102461	0.257828284258721	0.229752609021837	BAG4/PITRM1/MFF/SH3GLB1/GSK3A/UBE2J2/SAMM50/HSPA1L/RNF31/TIMM23/MICALL2/PARL/LEPROT/DNAJC15/PRKAA1/TIMM10B/TIMM44/PMPCB/LMAN1/NPEPPS/TOMM40/UBE2L3/GRPEL2/UBE2D3/IMMP2L/TOMM5/AGK/BNIP3L	28
GO:0071456	BP	GO:0071456	cellular response to hypoxia	53/3737	208/18866	0.0266116376384711	0.257828284258721	0.229752609021837	PSMD1/PSMB4/PGK1/PSMA1/UCN3/PSMA3/PSMA4/PSMD5/CA9/PSMB3/TERT/BCL2/PSMA2/PSMD14/TBL2/FAM162A/PSMB7/PSMC2/PSME3/ROCK2/AK4/SIRT2/EGLN2/ADAM8/PSMD6/ACAA2/FMN2/HIGD1A/PRKAA1/ARNT/MPL/CASR/NPEPPS/CYBB/RBPJ/FABP1/MDM4/PSMD12/LMNA/CPEB2/PSMD10/UBQLN1/EPO/KCNK3/BACH1/PLK3/OPRD1/HILPDA/PTEN/PSME1/BMP7/BNIP3L/OPA1	53
GO:0009225	BP	GO:0009225	nucleotide-sugar metabolic process	13/3737	38/18866	0.0266314795182597	0.257828284258721	0.229752609021837	UGP2/GNPDA2/GSK3A/FUT8/UGGT1/B4GALNT2/GNPNAT1/DPAGT1/UXS1/GFPT2/UAP1L1/SLC35A3/GFPT1	13
GO:0032885	BP	GO:0032885	regulation of polysaccharide biosynthetic process	13/3737	38/18866	0.0266314795182597	0.257828284258721	0.229752609021837	CLTC/GCK/ENPP1/GSK3A/GSK3B/TGFB1/NFKB1/PDGFB/PPP1R3F/INS/EPM2AIP1/SMPD3/PPP1R3E	13
GO:0006073	BP	GO:0006073	cellular glucan metabolic process	22/3737	74/18866	0.0268185792374012	0.258463044614229	0.230318248467489	UGP2/GCK/ENPP1/GSK3A/GSK3B/PGM2L1/CALM1/MGAM/GYS1/PHLDA2/GCGR/PPP1R3F/PPP1CC/POMC/PHKG1/INS/PHKB/EPM2AIP1/STK40/PPP1R3E/KHK/RB1CC1	22
GO:0044042	BP	GO:0044042	glucan metabolic process	22/3737	74/18866	0.0268185792374012	0.258463044614229	0.230318248467489	UGP2/GCK/ENPP1/GSK3A/GSK3B/PGM2L1/CALM1/MGAM/GYS1/PHLDA2/GCGR/PPP1R3F/PPP1CC/POMC/PHKG1/INS/PHKB/EPM2AIP1/STK40/PPP1R3E/KHK/RB1CC1	22
GO:0051865	BP	GO:0051865	protein autoubiquitination	22/3737	74/18866	0.0268185792374012	0.258463044614229	0.230318248467489	RNF13/TRIM17/RNF141/RNF146/RNF122/RNF115/UBE3A/TRIM21/RNF41/UBE2A/TRAF2/CNOT4/RNF4/CUL3/UBE2D3/RNF112/RNF181/RNFT1/TRIM37/ITCH/RNF11/RNF186	22
GO:0046394	BP	GO:0046394	carboxylic acid biosynthetic process	88/3737	367/18866	0.0270866677927924	0.260583146808708	0.232207486539157	CLTC/HSD17B4/UGP2/LPGAT1/PARK7/BCAT1/OSBPL3/LDHC/SLC27A5/APOA4/GGTLC2/ASAH2B/UPB1/NANP/CYP2D6/LTC4S/ACSL3/NDUFAB1/TGFB1/MTHFD1/BGN/AKR1A1/OSBPL9/ERLIN1/HAS1/ATIC/SEPHS2/DEGS1/PTGES2/SCP2/ERLIN2/PLA2G4A/PLA2G4F/PRKAA1/PRKAG1/PIBF1/ENOPH1/ASPG/NFKB1/AVPR1A/ALOX12B/CSPG4/PDGFB/ACOT7/AASDHPPT/BCAN/GGT5/ABHD1/PKLR/FGFR4/OSBPL1A/BAAT/GAMT/HPGDS/SERINC3/APOC2/OAT/PLA2G5/NAT8L/THNSL2/MYO5A/MTHFS/ACSM1/DH…	88
GO:0043488	BP	GO:0043488	regulation of mRNA stability	48/3737	186/18866	0.0271202522697464	0.260583146808708	0.232207486539157	PSMD1/PSMB4/PSMA1/PSMA3/PSMA4/GDNF/RNASEL/ROCK1/PCBP4/PSMD5/PSMB3/PLEKHN1/SLC11A1/PSMA2/PSMD14/PSMB7/PSMC2/AXIN2/PSME3/ROCK2/PSMD6/FXR2/CSDC2/YTHDF2/FASTKD3/YTHDF3/ZC3H14/FUS/MEX3D/ANGEL2/PSMD12/METTL3/PSMD10/TARDBP/SERBP1/DIS3/TAF15/PARN/HSPB1/FTO/XRN1/PSME1/RC3H2/MAPKAPK2/DCP1A/DND1/CPEB3/ZFP36L2	48
GO:0008088	BP	GO:0008088	axo-dendritic transport	21/3737	70/18866	0.0272734284460823	0.261621215018058	0.233132516467998	AP3S2/AGBL4/CNIH2/AP3M1/APBA1/MAPK8IP3/HAP1/PAFAH1B1/AP3S1/BLOC1S3/FBXW11/TERF2/KIF1B/APP/SPG11/HSPB1/KIF5C/ACTR10/OPA1/KIF1C/DST	21
GO:0006275	BP	GO:0006275	regulation of DNA replication	31/3737	112/18866	0.0274239566578202	0.261621215018058	0.233132516467998	HCRT/NBN/RAD17/CDAN1/ATF1/PPP2CA/DSCC1/EGFR/KAT7/PDS5A/ZMPSTE24/TERF2/ORC5/INO80/ANKRD17/RBBP6/GDF2/UCN/NPM2/S100A11/CHTF8/ATR/CACYBP/ESCO1/RFC3/CDT1/ENPP7/ORC3/CCDC88A/GMNN/TIPIN	31
GO:1900371	BP	GO:1900371	regulation of purine nucleotide biosynthetic process	14/3737	42/18866	0.0274291886299455	0.261621215018058	0.233132516467998	PDZD3/NOS3/PDPR/GUCA2A/NOS1/AK4/GUCA1B/SPHK2/NOS2/VCP/SLC25A12/TREM2/GUCA1A/HPCA	14
GO:1901658	BP	GO:1901658	glycosyl compound catabolic process	14/3737	42/18866	0.0274291886299455	0.261621215018058	0.233132516467998	NT5C1A/ABHD10/FUCA1/GUSB/UPB1/FUCA2/APOBEC2/DERA/UPP1/APOBEC3G/GUSBP3/GBA/TYMP/NAGA	14
GO:0043487	BP	GO:0043487	regulation of RNA stability	50/3737	195/18866	0.0274333217628654	0.261621215018058	0.233132516467998	PSMD1/PSMB4/PSMA1/PSMA3/PSMA4/GDNF/RNASEL/ROCK1/PCBP4/PSMD5/PSMB3/PLEKHN1/SLC11A1/PSMA2/PSMD14/PSMB7/PSMC2/AXIN2/PSME3/ROCK2/PSMD6/FXR2/CSDC2/YTHDF2/FASTKD3/YTHDF3/ZC3H14/FUS/MEX3D/ANGEL2/PSMD12/METTL3/PSMD10/TARDBP/SERBP1/DIS3/DXO/TAF15/PARN/TRDMT1/HSPB1/FTO/XRN1/PSME1/RC3H2/MAPKAPK2/DCP1A/DND1/CPEB3/ZFP36L2	50
GO:0000077	BP	GO:0000077	DNA damage checkpoint	40/3737	151/18866	0.0276534311057335	0.262179089292779	0.233629642182858	SOX4/TOPBP1/PCBP4/FEM1B/WDR76/NBN/RAD17/CLOCK/CNOT2/CNOT1/CNOT8/MDM4/TAOK1/INTS7/PTPN11/ERCC6/RPS27L/CDKN1A/FOXO4/CNOT4/RAD1/SFN/CRADD/TRIM39/FZR1/ATR/EME1/PIDD1/ATF2/TFDP2/BTG2/PLK2/CNOT7/GTSE1/PLK3/WAC/RINT1/BRSK1/TIPIN/TRIAP1	40
GO:0007585	BP	GO:0007585	respiratory gaseous exchange by respiratory system	20/3737	66/18866	0.0276643822155773	0.262179089292779	0.233629642182858	PHOX2A/NLGN2/FUT8/TCF15/CCBE1/APLN/RAB3A/TNNC1/SFTPC/NDUFA12/NLGN3/SLC5A3/HNMT/UCP3/GRIN1/FLT4/ADORA1/GSX2/STK40/FTO	20
GO:0021543	BP	GO:0021543	pallium development	45/3737	173/18866	0.0277748717486566	0.262179089292779	0.233629642182858	KDM6B/HSD3B2/DLX1/MDK/NF2/LHX5/MKKS/ASCL1/GSK3B/EIF2B3/MFSD2A/KIRREL3/NCOA1/CDH2/P2RY12/FLNA/SUN2/ATIC/KCNA1/FEZF2/LEF1/HTR6/EGFR/PAFAH1B1/FUT10/EMX1/BCAN/WDR62/KDM1A/YWHAE/XRCC1/RTN4/GRIN1/GNG12/NME1/CDK5R1/TSC1/ARX/BTG2/PEX13/SYNE2/RHOA/TACC3/PTEN/NKX2-1	45
GO:0045023	BP	GO:0045023	G0 to G1 transition	15/3737	46/18866	0.0279322486414785	0.262179089292779	0.233629642182858	SOX15/EPC1/PCGF2/RBBP4/RBBP8/UXT/FOXO4/MGA/MED1/PHC3/PPP2R5B/TFDP2/PHC1/RBBP7/SUZ12	15
GO:2000142	BP	GO:2000142	regulation of DNA-templated transcription, initiation	15/3737	46/18866	0.0279322486414785	0.262179089292779	0.233629642182858	NKX2-5/PSMC2/RRN3/GTF2B/MED13/PAXIP1/MITF/ERCC6/MED1/SUB1/MED16/CAND1/XPA/FOSL1/HNF1A	15
GO:0048477	BP	GO:0048477	oogenesis	26/3737	91/18866	0.0281344823464699	0.262179089292779	0.233629642182858	MDK/PDE3A/IHH/BCL2/NPPC/HEXB/NANOS3/SIRT2/DIAPH2/FMN2/ANG/YTHDF2/PAQR7/SOHLH1/KMT2B/AMH/C14orf39/NPM2/ZGLP1/NANOS2/DDX20/PDE5A/YTHDC2/TAF4B/INHBB/LGR5	26
GO:0031638	BP	GO:0031638	zymogen activation	18/3737	58/18866	0.0281843882319743	0.262179089292779	0.233629642182858	PGK1/IFI16/SERPINF2/F12/CTSZ/PLGRKT/HGFAC/FGB/DHCR24/LGMN/CTSL/SERPINE1/KLK2/KLK1/HPN/F11/RIPK2/ASPH	18
GO:0046128	BP	GO:0046128	purine ribonucleoside metabolic process	18/3737	58/18866	0.0281843882319743	0.262179089292779	0.233629642182858	NT5C1A/RHOQ/IMPDH2/AK4/ADK/AK3/NME9/CARD11/GTPBP1/DLG1/MPP1/NME1/MFN1/GMPS/RHOA/NME3/OPA1/CASK	18
GO:0006584	BP	GO:0006584	catecholamine metabolic process	17/3737	54/18866	0.0282684722546726	0.262179089292779	0.233629642182858	AKR1B1/CHRNB2/PARK7/DRD2/SNCA/PNMT/SNCB/SLC6A3/VPS35/DRD4/HTR1A/HAND2/DDC/MOXD1/LRTOMT/DBH/NPR1	17
GO:0009712	BP	GO:0009712	catechol-containing compound metabolic process	17/3737	54/18866	0.0282684722546726	0.262179089292779	0.233629642182858	AKR1B1/CHRNB2/PARK7/DRD2/SNCA/PNMT/SNCB/SLC6A3/VPS35/DRD4/HTR1A/HAND2/DDC/MOXD1/LRTOMT/DBH/NPR1	17
GO:0010524	BP	GO:0010524	positive regulation of calcium ion transport into cytosol	17/3737	54/18866	0.0282684722546726	0.262179089292779	0.233629642182858	F2RL3/P2RX4/P2RX2/SNCA/AKAP6/IL13/SRI/JPH2/CALM1/HAP1/F2/PLCG1/GRIN1/PKD2/CX3CL1/CALCR/P2RX3	17
GO:0031050	BP	GO:0031050	dsRNA processing	17/3737	54/18866	0.0282684722546726	0.262179089292779	0.233629642182858	MAP2K1/TERT/SMAD2/MYCN/TGFB1/EGFR/ZMPSTE24/PRKRA/IL6/ZC3H7A/PPP3CA/TSNAX/DROSHA/RIPK1/METTL3/ZC3H7B/DDX5	17
GO:0051438	BP	GO:0051438	regulation of ubiquitin-protein transferase activity	17/3737	54/18866	0.0282684722546726	0.262179089292779	0.233629642182858	BTRC/PARK7/FEM1B/UBE2N/RAB1A/SKP1/GOLGA2/ARRDC4/BAG2/UBE2L3/BAG5/FZR1/DCUN1D1/PTEN/DNM1L/DCUN1D4/TRIB3	17
GO:0070918	BP	GO:0070918	production of small RNA involved in gene silencing by RNA	17/3737	54/18866	0.0282684722546726	0.262179089292779	0.233629642182858	MAP2K1/TERT/SMAD2/MYCN/TGFB1/EGFR/ZMPSTE24/PRKRA/IL6/ZC3H7A/PPP3CA/TSNAX/DROSHA/RIPK1/METTL3/ZC3H7B/DDX5	17
GO:0032147	BP	GO:0032147	activation of protein kinase activity	80/3737	331/18866	0.0283579097947773	0.262179089292779	0.233629642182858	GADD45G/ADAM9/TXN/GPRC5B/PARK7/GADD45B/MAP2K1/PRRC1/MAP2K7/UBE2N/MADD/MAP3K7/DRD2/BIRC7/NRK/SLC11A1/AGAP2/PAK2/NRG1/WNT7B/CARD10/GRM4/STK11/MAPK8IP3/EGFR/ADRA2C/PRKACA/SHC2/ADCY1/NGF/ZFP91/ANG/PRKAA1/DUSP9/PIBF1/OSBPL8/DUSP6/MAPKAPK5/CSPG4/PDGFB/TAB2/DLG1/PIK3CB/RIPK1/TAOK1/PTPN11/TP73/TRAF2/UCN/FRS2/ERCC6/INS/PKN1/DRD4/EPO/TGFB3/MDFIC/CARD14/CAB39/CDK5R1/PIK3CA/IL6R/MAP4K5/ADORA1/PDGFC/ADCY8/PPP…	80
GO:0001963	BP	GO:0001963	synaptic transmission, dopaminergic	10/3737	27/18866	0.0285061688521119	0.262179089292779	0.233629642182858	GDNF/CHRNB2/PARK7/DRD2/CRH/SNCA/SLC6A2/SLC6A3/RAB3B/DRD4	10
GO:0006779	BP	GO:0006779	porphyrin-containing compound biosynthetic process	10/3737	27/18866	0.0285061688521119	0.262179089292779	0.233629642182858	SRRD/ABCB6/TMEM14C/ALAS2/ALAD/FXN/UROS/UROD/ALAS1/SUCLA2	10
GO:0009065	BP	GO:0009065	glutamine family amino acid catabolic process	10/3737	27/18866	0.0285061688521119	0.262179089292779	0.233629642182858	NOS3/NOS1/PRODH2/NOS2/ALDH4A1/OAT/GOT2/GLUD2/GLUD1/GOT1	10
GO:0033014	BP	GO:0033014	tetrapyrrole biosynthetic process	10/3737	27/18866	0.0285061688521119	0.262179089292779	0.233629642182858	SRRD/ABCB6/TMEM14C/ALAS2/ALAD/FXN/UROS/UROD/ALAS1/SUCLA2	10
GO:0070199	BP	GO:0070199	establishment of protein localization to chromosome	10/3737	27/18866	0.0285061688521119	0.262179089292779	0.233629642182858	CCT4/TERT/LRWD1/CCT5/CCT6A/CCT2/POT1/ATR/CCT8/NIPBL	10
GO:0021694	BP	GO:0021694	cerebellar Purkinje cell layer formation	6/3737	13/18866	0.028683542997862	0.262179089292779	0.233629642182858	LHX5/SLC25A46/LHX1/HERC1/FAIM2/CEND1	6
GO:0035563	BP	GO:0035563	positive regulation of chromatin binding	6/3737	13/18866	0.028683542997862	0.262179089292779	0.233629642182858	MBD2/PYGO2/HMBOX1/KDM1A/CDT1/GMNN	6
GO:0046349	BP	GO:0046349	amino sugar biosynthetic process	6/3737	13/18866	0.028683542997862	0.262179089292779	0.233629642182858	GNPDA2/NANP/GNPNAT1/GFPT2/UAP1L1/GFPT1	6
GO:0048266	BP	GO:0048266	behavioral response to pain	6/3737	13/18866	0.028683542997862	0.262179089292779	0.233629642182858	P2RX4/P2RX2/CAPN2/LPAR5/SCN9A/P2RX3	6
GO:0048934	BP	GO:0048934	peripheral nervous system neuron differentiation	6/3737	13/18866	0.028683542997862	0.262179089292779	0.233629642182858	SLC25A46/HOXD9/RUNX3/ONECUT2/NEFH/HAND2	6
GO:0048935	BP	GO:0048935	peripheral nervous system neuron development	6/3737	13/18866	0.028683542997862	0.262179089292779	0.233629642182858	SLC25A46/HOXD9/RUNX3/ONECUT2/NEFH/HAND2	6
GO:0070071	BP	GO:0070071	proton-transporting two-sector ATPase complex assembly	6/3737	13/18866	0.028683542997862	0.262179089292779	0.233629642182858	OXA1L/VMA21/CCDC115/TM9SF4/TMEM70/ATPAF1	6
GO:0090042	BP	GO:0090042	tubulin deacetylation	6/3737	13/18866	0.028683542997862	0.262179089292779	0.233629642182858	FLNA/SIRT2/FNTA/PRKAA1/BEX4/TPPP	6
GO:0099638	BP	GO:0099638	endosome to plasma membrane protein transport	6/3737	13/18866	0.028683542997862	0.262179089292779	0.233629642182858	RAB11A/GRIP2/GRIPAP1/RAB8A/ZDHHC2/VPS35	6
GO:0007613	BP	GO:0007613	memory	33/3737	121/18866	0.0287868368861075	0.262590667089627	0.233996402070793	NFATC4/ITGA8/SHANK1/MDK/CHRNB2/CTNS/KLK8/HRH2/DRD2/PPP3CB/RIN1/B4GALT2/LGMN/ADCY1/MUSK/NGF/ATAD1/CRTC1/NPAS4/KMT2B/NTAN1/LRRN4/KCNK10/CIC/GRIN1/RGS14/ADCY8/PLK2/PTEN/DBH/JPH3/KAT2A/CPEB3	33
GO:0016053	BP	GO:0016053	organic acid biosynthetic process	88/3737	368/18866	0.0288497356265696	0.262590667089627	0.233996402070793	CLTC/HSD17B4/UGP2/LPGAT1/PARK7/BCAT1/OSBPL3/LDHC/SLC27A5/APOA4/GGTLC2/ASAH2B/UPB1/NANP/CYP2D6/LTC4S/ACSL3/NDUFAB1/TGFB1/MTHFD1/BGN/AKR1A1/OSBPL9/ERLIN1/HAS1/ATIC/SEPHS2/DEGS1/PTGES2/SCP2/ERLIN2/PLA2G4A/PLA2G4F/PRKAA1/PRKAG1/PIBF1/ENOPH1/ASPG/NFKB1/AVPR1A/ALOX12B/CSPG4/PDGFB/ACOT7/AASDHPPT/BCAN/GGT5/ABHD1/PKLR/FGFR4/OSBPL1A/BAAT/GAMT/HPGDS/SERINC3/APOC2/OAT/PLA2G5/NAT8L/THNSL2/MYO5A/MTHFS/ACSM1/DH…	88
GO:0046683	BP	GO:0046683	response to organophosphorus	36/3737	134/18866	0.0288837660892153	0.262590667089627	0.233996402070793	P2RX4/EEF2K/NDUFS4/PDE3A/P2RX2/CRLS1/AKAP6/LDHA/P2RY12/AKAP9/ALDH3A1/FDX1/VGF/CFTR/P2RY11/RAP1B/RAP1A/FOSB/SLC6A3/PKLR/KDM1A/HCN2/DUSP1/PTAFR/PLA2G5/APP/TRPM4/NME1/PNPT1/PKD2/KCNE1/MMP19/PTEN/RFC3/FOSL1/P2RX3	36
GO:0032436	BP	GO:0032436	positive regulation of proteasomal ubiquitin-dependent protein catabolic process	25/3737	87/18866	0.0288932050622129	0.262590667089627	0.233996402070793	NKD2/ANKIB1/DET1/GSK3A/GSK3B/MAPK9/SIRT2/PIAS1/SGTA/RNF14/UBQLN2/PSMD10/UBQLN1/SUMO1/FZR1/FAM122A/VCP/GBA/PLK2/ZYG11B/PLK3/SIRT6/USP5/RCHY1/TRIB3	25
GO:0042593	BP	GO:0042593	glucose homeostasis	61/3737	245/18866	0.0291565252895184	0.264606872471021	0.235793056956935	SOX4/GCK/PDX1/FGF21/PARK7/AGER/OAS1/FOXK1/CRH/GRIK5/RAB11B/PPP3CB/HKDC1/GPR27/SRI/BRSK2/POLG/VGF/STK11/FOXA2/PRKACA/HNF4A/CFTR/PRKAA1/GHRHR/IL6/SSTR5/GCGR/CASR/PPP3CA/JAGN1/POMC/FFAR1/FGFR4/PTPN11/BAIAP3/APPL2/INS/FOXO4/MTNR1B/FFAR2/TRPM4/NME1/PIK3CA/CYB5R4/CYP11B1/SESN3/ZNF236/TCF7L2/ADCY8/HMGN3/GPR68/SIRT6/OXCT1/MPC2/DBH/HNF1A/GATA4/OPA1/PRCP/PLSCR3	61
GO:0071277	BP	GO:0071277	cellular response to calcium ion	24/3737	83/18866	0.029638469234801	0.268598627440384	0.239350138063936	EEF2K/CPNE7/LGMN/CPNE9/ADCY1/CPNE3/DPEP1/PRKAA1/CAMK2D/NEUROD2/FUS/FOSB/RASGRP2/PPIF/SYT5/JUNB/IQGAP1/PKD2/ADCY8/CACYBP/ALOX5AP/SYT8/GUCA1A/HPCA	24
GO:0099601	BP	GO:0099601	regulation of neurotransmitter receptor activity	23/3737	79/18866	0.0303627946665433	0.271622381563254	0.242044626765078	SHANK1/DAPK1/BEGAIN/NLGN2/CRH/DLG4/CNIH2/AKAP9/FNTA/DLGAP2/MAPK8IP2/GSG1L/DLGAP3/NLGN3/DLG1/CACNG5/SLURP1/GRIN1/PATE1/APP/CACNG8/CACNG2/CACNG4	23
GO:1900034	BP	GO:1900034	regulation of cellular response to heat	23/3737	79/18866	0.0303627946665433	0.271622381563254	0.242044626765078	BAG4/GSK3B/NUP43/RPA1/NUP37/HSPA1L/SEC13/NUP155/NUP88/CAMK2D/DNAJC7/YWHAE/BAG2/NUP133/NUP35/BAG5/ATR/TPR/CAMK2B/NUP160/NUP54/MAPKAPK2/PTGES3	23
GO:0008090	BP	GO:0008090	retrograde axonal transport	8/3737	20/18866	0.0304010496069507	0.271622381563254	0.242044626765078	AGBL4/HAP1/PAFAH1B1/FBXW11/KIF1B/ACTR10/KIF1C/DST	8
GO:0070262	BP	GO:0070262	peptidyl-serine dephosphorylation	8/3737	20/18866	0.0304010496069507	0.271622381563254	0.242044626765078	PPP2R2C/DUSP26/PPP2CA/PPP1R15A/PPP3CA/YWHAE/DUSP1/PPP2CB	8
GO:0007033	BP	GO:0007033	vacuole organization	45/3737	174/18866	0.0304734077843388	0.271622381563254	0.242044626765078	SCARB2/CCDC115/SH3GLB1/FEZ2/ACP2/RAB1A/HEXB/WIPI1/RALB/ATG5/ATG2A/ATG3/RAB14/SRPX/TBC1D14/PPT1/HOOK3/UBQLN2/STX17/SCFD1/PIK3C3/GABARAPL2/ATG12/SMCR8/VPS35/TMEM165/CLN5/ATG14/MAP1LC3B/UBQLN1/FIG4/PLA2G5/TPP1/RAB5A/ATP6AP2/SPG11/GBA/NPRL3/PIK3C2B/TMEM41B/TMEM106B/PIP4K2B/RAB20/RB1CC1/ATG9B	45
GO:0051099	BP	GO:0051099	positive regulation of binding	45/3737	174/18866	0.0304734077843388	0.271622381563254	0.242044626765078	PDX1/TXN/PARK7/PINX1/HOXA3/TERT/GSK3B/TGFB1/PPP2CA/SIRT2/MBD2/DERL1/RALB/RAMP1/MAPRE3/USP33/PYGO2/NGF/GTF2B/MYOCD/CEBPG/IDE/HMBOX1/MAPRE1/EIF2S1/CLDN5/HMGB2/KDM1A/CLN5/ERCC2/APP/NME1/CSF3/TCF7L2/PPP2CB/PLK2/HAND2/RIPK2/TRIM6/EIF3C/RB1/CDT1/NIPBL/GMNN/TRIB3	45
GO:0050686	BP	GO:0050686	negative regulation of mRNA processing	11/3737	31/18866	0.0305380429800628	0.271622381563254	0.242044626765078	PTBP3/PCBP4/HNRNPK/SRSF6/CELF4/SRSF4/C1QBP/SUPT5H/ZC3H14/CTR9/DYRK1A	11
GO:0048732	BP	GO:0048732	gland development	104/3737	443/18866	0.0305676511731711	0.271622381563254	0.242044626765078	QDPR/ATP2C2/ARHGAP35/NKX2-5/PITX1/MDK/PDX1/BTRC/FOXB1/ACAT1/MAP2K1/HOXA3/FEM1B/ASCL1/IHH/HRH2/DRD2/CRH/BCL2/SMAD2/TCF21/HOXB9/NCOA1/TGFB1/CELA1/AK4/HOXD9/NRG1/WNT7B/CCDC40/HLX/NKX2-8/STK11/SOX3/LEF1/EGFR/HNF4A/PYGO2/HOXB3/APLN/LATS1/CEBPG/UBE3A/ZMPSTE24/ZBTB1/PAM/GHRHR/RAP1A/IL6/VDR/FOXE1/SIX3/RBPJ/SLC6A3/HOXD13/PCSK9/HOXD3/SEC63/TBX1/ONECUT2/FRS2/IGSF3/BAAT/ASH1L/SOX2/GNPNAT1/SHH/MED1/CUL3/HAMP/…	104
GO:0050769	BP	GO:0050769	positive regulation of neurogenesis	113/3737	485/18866	0.0307177116942254	0.271622381563254	0.242044626765078	DLX1/ARHGAP35/SHANK1/NKX2-5/MDK/P2RX4/RAB11A/EEF2K/GPRC5B/SCARB2/UFL1/CYFIP1/MAP2K1/ASCL1/XRCC5/L1CAM/MAG/SEMA7A/S100A9/DRD2/DSCAM/ITPKA/BCL2/HEYL/TNFRSF12A/GPC2/ENC1/CAPRIN1/DLG4/DUOXA1/NCOA1/TGFB1/P2RY12/GOLGA4/KCTD11/NCKIPSD/IL34/TMEM30A/ATF1/FLNA/MOB2/NKX6-2/STK11/FEZF2/NSMF/KIF20B/NKX6-1/CPNE9/ADRA2C/BAIAP2/HAP1/TWF2/RRN3/NGF/PAFAH1B1/NEUROG1/UNC13A/CRTC1/RAP1A/IL6/PLXNA2/MMD2/NEUROD2/PPP1CC…	113
GO:0007272	BP	GO:0007272	ensheathment of neurons	37/3737	139/18866	0.0309217808582715	0.271622381563254	0.242044626765078	CTSC/PRX/NFASC/TNFRSF21/CLDN11/KLK8/MAG/SLC25A46/LGI4/ATRN/HEXB/NRG1/NKX6-2/SIRT2/DEGS1/GAL3ST1/DHH/DLG1/GNPAT/ABCA2/SBF2/GALC/MAL2/FIG4/ERCC2/HES5/MYRF/MYO5A/TPPP/TSC1/SLC25A12/ITGAX/ABCD2/TYMP/PTEN/OLIG2/EPB41L3	37
GO:0008366	BP	GO:0008366	axon ensheathment	37/3737	139/18866	0.0309217808582715	0.271622381563254	0.242044626765078	CTSC/PRX/NFASC/TNFRSF21/CLDN11/KLK8/MAG/SLC25A46/LGI4/ATRN/HEXB/NRG1/NKX6-2/SIRT2/DEGS1/GAL3ST1/DHH/DLG1/GNPAT/ABCA2/SBF2/GALC/MAL2/FIG4/ERCC2/HES5/MYRF/MYO5A/TPPP/TSC1/SLC25A12/ITGAX/ABCD2/TYMP/PTEN/OLIG2/EPB41L3	37
GO:2000134	BP	GO:2000134	negative regulation of G1/S transition of mitotic cell cycle	34/3737	126/18866	0.0310421736678417	0.271622381563254	0.242044626765078	SOX4/PCBP4/BCL2/ZNF655/CDKN2B/CDKN2A/CDKN2D/BRD7/CDKN2C/CNOT2/CDK4/CNOT1/PLK5/CNOT8/MDM4/RIPK1/GJC2/RPS27L/CDKN1A/CNOT4/SFN/CRADD/CTDSP2/PIDD1/PKD2/TFDP2/BTG2/PLK2/CNOT7/GTSE1/PLK3/PTEN/RB1/TRIAP1	34
GO:0006695	BP	GO:0006695	cholesterol biosynthetic process	22/3737	75/18866	0.031057053544311	0.271622381563254	0.242044626765078	SQLE/SC5D/APOA4/FDFT1/MSMO1/ERLIN1/MVK/DHCR24/ARV1/ERLIN2/CFTR/LPCAT3/ACAA2/PRKAA1/MVD/MBTPS2/GGPS1/SEC14L2/NPC1L1/KPNB1/HSD17B7/LBR	22
GO:0042274	BP	GO:0042274	ribosomal small subunit biogenesis	22/3737	75/18866	0.031057053544311	0.271622381563254	0.242044626765078	NOP9/XRCC5/FAM207A/DHX37/DDX52/RIOK2/RRP7A/GTF2H5/PWP2/TSR1/LSM6/SURF6/RRP36/RPS27L/TBL3/ERCC2/WDR3/UTP6/HEATR1/UTP3/FCF1/ABT1	22
GO:1902653	BP	GO:1902653	secondary alcohol biosynthetic process	22/3737	75/18866	0.031057053544311	0.271622381563254	0.242044626765078	SQLE/SC5D/APOA4/FDFT1/MSMO1/ERLIN1/MVK/DHCR24/ARV1/ERLIN2/CFTR/LPCAT3/ACAA2/PRKAA1/MVD/MBTPS2/GGPS1/SEC14L2/NPC1L1/KPNB1/HSD17B7/LBR	22
GO:0035249	BP	GO:0035249	synaptic transmission, glutamatergic	27/3737	96/18866	0.0310988120839847	0.271622381563254	0.242044626765078	SHANK1/NRXN1/NLGN2/DRD2/GRIK5/CDH2/CNIH2/GRM4/EGFR/MAPK8IP2/GRM5/UNC13A/ATAD1/NLGN3/MIR142/CACNG5/DGKZ/UCN/GRIN1/CACNG8/GRIK4/CLSTN3/ADORA1/GRM8/NAPA/CACNG2/CACNG4	27
GO:0033500	BP	GO:0033500	carbohydrate homeostasis	61/3737	246/18866	0.0314788209162041	0.271622381563254	0.242044626765078	SOX4/GCK/PDX1/FGF21/PARK7/AGER/OAS1/FOXK1/CRH/GRIK5/RAB11B/PPP3CB/HKDC1/GPR27/SRI/BRSK2/POLG/VGF/STK11/FOXA2/PRKACA/HNF4A/CFTR/PRKAA1/GHRHR/IL6/SSTR5/GCGR/CASR/PPP3CA/JAGN1/POMC/FFAR1/FGFR4/PTPN11/BAIAP3/APPL2/INS/FOXO4/MTNR1B/FFAR2/TRPM4/NME1/PIK3CA/CYB5R4/CYP11B1/SESN3/ZNF236/TCF7L2/ADCY8/HMGN3/GPR68/SIRT6/OXCT1/MPC2/DBH/HNF1A/GATA4/OPA1/PRCP/PLSCR3	61
GO:0006109	BP	GO:0006109	regulation of carbohydrate metabolic process	53/3737	210/18866	0.0314859016106345	0.271622381563254	0.242044626765078	CLTC/GCK/ENPP1/SCARB2/FOXK1/GSK3A/SNCA/GSK3B/NUP43/NUP37/TGFB1/FOXA2/WDR5/PRKAA1/PRKAG1/ARNT/NFKB1/NKX1-1/ZMPSTE24/SEC13/PPARA/NUP155/NUP88/PHLDA2/ARPP19/GCGR/PDGFB/PPP1R3F/OGT/ENTPD5/POMC/INS/NUP133/FAM3A/NUP35/PTAFR/APP/MYOG/TPR/EPM2AIP1/KAT2B/SLC25A12/GNB3/SMPD3/NUP160/NLN/NUP54/PPP1R3E/SIRT6/SIK1/KAT2A/KHK/MLYCD	53
GO:0003183	BP	GO:0003183	mitral valve morphogenesis	5/3737	10/18866	0.0315047903380577	0.271622381563254	0.242044626765078	SOX4/SMAD6/ZFPM1/BMPR1A/ACVR1	5
GO:0003376	BP	GO:0003376	sphingosine-1-phosphate receptor signaling pathway	5/3737	10/18866	0.0315047903380577	0.271622381563254	0.242044626765078	S1PR4/S1PR5/SPHK2/GPR6/S1PR2	5
GO:0021877	BP	GO:0021877	forebrain neuron fate commitment	5/3737	10/18866	0.0315047903380577	0.271622381563254	0.242044626765078	DLX1/ASCL1/FEZF2/GATA2/NKX2-1	5
GO:0021936	BP	GO:0021936	regulation of cerebellar granule cell precursor proliferation	5/3737	10/18866	0.0315047903380577	0.271622381563254	0.242044626765078	LHX5/LHX1/SHH/GPR37L1/CEND1	5
GO:0032377	BP	GO:0032377	regulation of intracellular lipid transport	5/3737	10/18866	0.0315047903380577	0.271622381563254	0.242044626765078	ARV1/SCP2/ABCA2/PCSK9/NUS1	5
GO:0032380	BP	GO:0032380	regulation of intracellular sterol transport	5/3737	10/18866	0.0315047903380577	0.271622381563254	0.242044626765078	ARV1/SCP2/ABCA2/PCSK9/NUS1	5
GO:0032383	BP	GO:0032383	regulation of intracellular cholesterol transport	5/3737	10/18866	0.0315047903380577	0.271622381563254	0.242044626765078	ARV1/SCP2/ABCA2/PCSK9/NUS1	5
GO:0042541	BP	GO:0042541	hemoglobin biosynthetic process	5/3737	10/18866	0.0315047903380577	0.271622381563254	0.242044626765078	ALAS2/EPO/LDB1/EIF2AK1/ALAS1	5
GO:0045792	BP	GO:0045792	negative regulation of cell size	5/3737	10/18866	0.0315047903380577	0.271622381563254	0.242044626765078	RDX/UCN/TSC1/RHOA/PTEN	5
GO:0048340	BP	GO:0048340	paraxial mesoderm morphogenesis	5/3737	10/18866	0.0315047903380577	0.271622381563254	0.242044626765078	SMAD2/EXOC4/LEF1/FOXC2/BMPR1A	5
GO:0048739	BP	GO:0048739	cardiac muscle fiber development	5/3737	10/18866	0.0315047903380577	0.271622381563254	0.242044626765078	MYH11/TCAP/ZMPSTE24/MYO18B/MYH6	5
GO:0061140	BP	GO:0061140	lung secretory cell differentiation	5/3737	10/18866	0.0315047903380577	0.271622381563254	0.242044626765078	ASCL1/IL13/AGR2/SPDEF/NKX2-1	5
GO:0075522	BP	GO:0075522	IRES-dependent viral translational initiation	5/3737	10/18866	0.0315047903380577	0.271622381563254	0.242044626765078	EIF2D/DENR/MCTS1/EIF3F/SSB	5
GO:0098887	BP	GO:0098887	neurotransmitter receptor transport, endosome to postsynaptic membrane	5/3737	10/18866	0.0315047903380577	0.271622381563254	0.242044626765078	RAB11A/GRIP2/GRIPAP1/RAB8A/VPS35	5
GO:0099639	BP	GO:0099639	neurotransmitter receptor transport, endosome to plasma membrane	5/3737	10/18866	0.0315047903380577	0.271622381563254	0.242044626765078	RAB11A/GRIP2/GRIPAP1/RAB8A/VPS35	5
GO:1904526	BP	GO:1904526	regulation of microtubule binding	5/3737	10/18866	0.0315047903380577	0.271622381563254	0.242044626765078	PPP2CA/MAPRE3/MAPRE1/PPP2CB/TTBK2	5
GO:1904851	BP	GO:1904851	positive regulation of establishment of protein localization to telomere	5/3737	10/18866	0.0315047903380577	0.271622381563254	0.242044626765078	CCT4/CCT5/CCT6A/CCT2/CCT8	5
GO:2000659	BP	GO:2000659	regulation of interleukin-1-mediated signaling pathway	5/3737	10/18866	0.0315047903380577	0.271622381563254	0.242044626765078	IL1R2/IL6/VRK2/IL1RN/ZNF675	5
GO:0000075	BP	GO:0000075	cell cycle checkpoint	55/3737	219/18866	0.0315621770762726	0.271749918686396	0.242158275998222	SOX4/TOPBP1/PCBP4/FEM1B/WDR76/NBN/RAD17/TGFB1/CDKN2B/NAE1/CLOCK/PRCC/CNOT2/ZNF207/CNOT1/BUB3/DLG1/PLK5/CNOT8/MDM4/TAOK1/INTS7/PTPN11/ERCC6/RPS27L/CDKN1A/FOXO4/CNOT4/RAD1/SPDL1/DUSP1/SFN/CRADD/TRIM39/FZR1/ATR/TPR/EME1/PIDD1/ATF2/TFDP2/BTG2/PLK2/ZW10/SETMAR/CNOT7/GTSE1/PLK3/RB1/CDT1/WAC/RINT1/BRSK1/TIPIN/TRIAP1	55
GO:0018958	BP	GO:0018958	phenol-containing compound metabolic process	30/3737	109/18866	0.0318861801437635	0.274087188285093	0.244241033480908	AKR1B1/CTSB/CHRNB2/PARK7/DIO3/CTNS/DRD2/BCL2/SNCA/DUOXA1/MC1R/PNMT/SNCB/FOXE1/SLC6A3/VPS35/DUOXA2/DRD4/MED1/HTR1A/MYO5A/HPN/HAND2/DDC/MOXD1/GIPC1/LRTOMT/DBH/NPR1/CTSK	30
GO:0006691	BP	GO:0006691	leukotriene metabolic process	12/3737	35/18866	0.031962518508481	0.274087188285093	0.244241033480908	CYP4F2/GGTLC2/LTC4S/PTGR1/CYP4F12/DPEP1/PLA2G4A/GGT5/ABCC1/PLA2G5/ALOX5AP/MAPKAPK2	12
GO:0051443	BP	GO:0051443	positive regulation of ubiquitin-protein transferase activity	12/3737	35/18866	0.031962518508481	0.274087188285093	0.244241033480908	BTRC/UBE2N/RAB1A/SKP1/GOLGA2/ARRDC4/UBE2L3/FZR1/DCUN1D1/PTEN/DCUN1D4/TRIB3	12
GO:0042157	BP	GO:0042157	lipoprotein metabolic process	36/3737	135/18866	0.0320917518352408	0.274826009005149	0.244899401853953	NMT1/ZDHHC4/APOA4/PIGV/MAP6D1/GOLGA7/WIPI1/APOL2/ATG5/APOL4/ZDHHC1/APOL6/PIGQ/RABL3/PPT1/PPARA/ALOX12B/ZDHHC2/NOTUM/LYPLA1/PIK3C3/PIGM/ATG12/ZDHHC9/PCSK9/ZDHHC16/PPM1B/ZDHHC3/GBA/NPC1L1/PIGF/PPM1A/DBI/ZDHHC6/ITGAV/PIGX	36
GO:0051928	BP	GO:0051928	positive regulation of calcium ion transport	33/3737	122/18866	0.0321741103740598	0.27516196271649	0.245198772584023	ATP2C2/F2RL3/P2RX4/HCRT/STAC3/CRH/P2RX2/SNCA/AKAP6/IL13/SRI/JPH2/CALM1/HAP1/ATP2B1/F2/LGALS3/PDGFB/CASR/SPHK2/FFAR1/GJC2/UCN/PLCG1/GRIN1/SUMO1/PKD2/CX3CL1/TRPV3/CCL3/CALCR/P2RX3/CASK	33
GO:0006026	BP	GO:0006026	aminoglycan catabolic process	20/3737	67/18866	0.0323082562059348	0.275202502795546	0.245234898135414	FUCA1/GUSB/CHP1/PGLYRP1/ACAN/GPC2/TGFB1/BGN/PGLYRP2/HEXB/HYAL3/CSPG4/CTBS/BCAN/GNS/GLB1/CHIA/LYG2/CD44/AGRN	20
GO:0036498	BP	GO:0036498	IRE1-mediated unfolded protein response	20/3737	67/18866	0.0323082562059348	0.275202502795546	0.245234898135414	UFL1/GSK3A/EXTL1/WIPI1/SEC31A/PREB/GOSR2/SSR1/COPS5/LMNA/EXTL3/TPP1/CTDSP2/FKBP14/PPP2R5B/PDIA6/ZBTB17/AGR2/DNAJB11/GFPT1	20
GO:1905710	BP	GO:1905710	positive regulation of membrane permeability	20/3737	67/18866	0.0323082562059348	0.275202502795546	0.245234898135414	NMT1/GSK3A/BCL2/GSK3B/ZNF205/HEBP2/BBC3/YWHAQ/ACAA2/TMEM102/YWHAG/YWHAE/TP73/SFN/PPIF/MAPK8/ATF2/TFDP2/RHOT2/BNIP3L	20
GO:0006869	BP	GO:0006869	lipid transport	93/3737	393/18866	0.0324270871188525	0.275846421091039	0.245808698286207	P2RX4/ABCC4/SCARB2/OSBPL3/SPNS1/ATP8A1/CYP4F2/SLC27A5/NPC2/APOA4/DRD2/CRH/ABCG4/PLEKHA3/ACSL3/MFSD2A/PROCA1/NCOA1/GLTPD2/ABCA3/OSBPL9/TMEM30A/SOAT2/ATP10A/APOL2/APOL4/ARV1/YJEFN3/STARD3/SCP2/ATP11B/APOL6/ABCC3/CFTR/LPCAT3/PLA2G4A/PLA2G4F/OSBPL8/OSBP2/NFKB1/FABP2/PPARA/CRHR1/SLC27A4/SGPP1/CASR/ATP8A2/ABCA2/POMC/PCSK9/FABP1/ABCC1/PTPN11/NOS2/NUS1/OSBPL1A/ESYT2/SERAC1/DRD4/SHH/OSBPL5/APOC2/GRAMD1A/P…	93
GO:0006164	BP	GO:0006164	purine nucleotide biosynthetic process	50/3737	197/18866	0.0326125197881832	0.277054429092689	0.246885162766806	PDZD3/NOS3/PDPR/LDHC/ACAT1/IMPDH2/ACSL3/GUCA2A/TGFB1/NOS1/MTHFD1/NPPC/PDHB/PRPS2/AK4/ADK/AK3/ATIC/NME9/AK2/ADCY1/NPPB/VPS9D1/SLC35B3/SLC26A2/PPT1/PAPSS1/ACOT7/DLD/NPPA/GUCA1B/PKLR/SPHK2/NOS2/AK9/NME1/GMPS/VCP/SLC25A12/ADCY8/PRPSAP1/TREM2/ADCY3/NME3/MPC2/NPR1/ELOVL5/GUCA1A/HPCA/MLYCD	50
GO:0050852	BP	GO:0050852	T cell receptor signaling pathway	52/3737	206/18866	0.0327593381804509	0.277097731949924	0.246923750249387	PSMD1/PSMB4/PSMA1/PSMA3/TNFRSF21/PSMA4/BTRC/PSMD5/PSMB3/PRAM1/UBE2N/MAP3K7/PSMA2/PSMD14/EIF2B3/RNF31/PSMB7/PSMC2/BCAR1/PSME3/PAK2/SKP1/EIF2B1/IKBKB/STK11/PSMD6/PAWR/CARD11/NFKB1/CTLA4/LGALS3/FBXW11/CACNA1F/TAB2/PIK3CB/DGKZ/PSMD12/PSMD10/PRKD2/PLCG1/RAB29/HHLA2/DENND1B/PIK3CA/FOXP3/BTNL3/RIPK2/MALT1/KHDRBS1/PSME1/RC3H2/LIME1	52
GO:0006081	BP	GO:0006081	cellular aldehyde metabolic process	19/3737	63/18866	0.0328347782686743	0.277097731949924	0.246923750249387	ALDH1A1/RDH11/IDH1/PARK7/AKR1A1/ALDH3A1/CYP11B2/ALDH9A1/CACNA1H/PRODH2/GLO1/ALDH3A2/PNPO/ALDH4A1/CYP11B1/TALDO1/GOT2/ALDH1A2/KHK	19
GO:0006521	BP	GO:0006521	regulation of cellular amino acid metabolic process	19/3737	63/18866	0.0328347782686743	0.277097731949924	0.246923750249387	PSMD1/PSMB4/PSMA1/PSMA3/PSMA4/PARK7/PSMD5/PSMB3/PSMA2/PSMD14/PSMB7/PSMC2/PSME3/AZIN1/PSMD6/PSMD12/PSMD10/INS/PSME1	19
GO:0031571	BP	GO:0031571	mitotic G1 DNA damage checkpoint	19/3737	63/18866	0.0328347782686743	0.277097731949924	0.246923750249387	SOX4/PCBP4/CNOT2/CNOT1/CNOT8/MDM4/RPS27L/CDKN1A/CNOT4/SFN/CRADD/PIDD1/TFDP2/BTG2/PLK2/CNOT7/GTSE1/PLK3/TRIAP1	19
GO:1902686	BP	GO:1902686	mitochondrial outer membrane permeabilization involved in programmed cell death	19/3737	63/18866	0.0328347782686743	0.277097731949924	0.246923750249387	NMT1/GSK3A/BCL2/GSK3B/ZNF205/BBC3/YWHAQ/ACAA2/TMEM102/YWHAG/YWHAE/TP73/SFN/PPIF/MAPK8/ATF2/TFDP2/RHOT2/BNIP3L	19
GO:0061008	BP	GO:0061008	hepaticobiliary system development	38/3737	144/18866	0.0329646759981869	0.277299788511946	0.24710380428197	QDPR/MDK/PDX1/ACAT1/IHH/AK4/CCDC40/HLX/NKX2-8/EGFR/HNF4A/CEBPG/ZMPSTE24/RAP1A/IL6/PCSK9/SEC63/ONECUT2/BAAT/GNPNAT1/MED1/CUL3/HAMP/PIK3CA/PNPT1/PRMT5/PKD2/HPN/LIMS2/RHBDD3/FGL1/HNF1A/ACO2/NIPBL/ALDH1A2/RB1CC1/MESP1/UGT1A1	38
GO:0006415	BP	GO:0006415	translational termination	29/3737	105/18866	0.0329698338204067	0.277299788511946	0.24710380428197	OXA1L/GLE1/MRPL42/MRPS6/MRPL45/MRPL16/MRPS15/GSPT1/ABCE1/MRPS12/MRPL13/MRPS33/MRPL3/GFM2/MRPL15/MRPL40/ETF1/MRPL19/MRPL41/MRPS30/MRPL32/MRPL1/MRPL47/MRPS31/OGFOD1/MRPL38/MRPL28/MRPS10/GSPT2	29
GO:0090559	BP	GO:0090559	regulation of membrane permeability	25/3737	88/18866	0.0329891127712487	0.277299788511946	0.24710380428197	NMT1/GSK3A/BCL2/GSK3B/THEM4/ZNF205/PDCD6IP/HEBP2/BBC3/YWHAQ/ACAA2/TMEM102/YWHAG/YWHAE/BCL2L2/TP73/RASIP1/SFN/PPIF/MAPK8/ATF2/TFDP2/DYNLT1/RHOT2/BNIP3L	25
GO:0046605	BP	GO:0046605	regulation of centrosome cycle	18/3737	59/18866	0.0332690056874486	0.278215970026159	0.247920220114055	CEP76/KIF25/ATF5/PDCD6IP/ROCK2/CCNF/CEP131/CHMP2B/FBXW5/NUBP1/RANBP1/CHMP1A/KAT2B/PLK2/SPICE1/TRIM37/CHMP3/KAT2A	18
GO:0098930	BP	GO:0098930	axonal transport	18/3737	59/18866	0.0332690056874486	0.278215970026159	0.247920220114055	AP3S2/AGBL4/CNIH2/AP3M1/MAPK8IP3/HAP1/PAFAH1B1/AP3S1/BLOC1S3/FBXW11/TERF2/KIF1B/HSPB1/KIF5C/ACTR10/OPA1/KIF1C/DST	18
GO:0044106	BP	GO:0044106	cellular amine metabolic process	35/3737	131/18866	0.0333038319976781	0.278215970026159	0.247920220114055	PSMD1/PSMB4/PSMA1/PSMA3/PSMA4/CHRNB2/PARK7/PSMD5/PSMB3/PSMA2/PSMD14/PSMB7/PSMC2/PSME3/AZIN1/NAAA/GDE1/PSMD6/SARDH/SAT1/SLC6A3/VPS35/HNMT/PSMD12/PSMD10/SMS/INS/DRD4/HTR1A/DDC/MOXD1/PAOX/PSME1/DBH/SLC29A4	35
GO:0030808	BP	GO:0030808	regulation of nucleotide biosynthetic process	14/3737	43/18866	0.0334686549840268	0.278215970026159	0.247920220114055	PDZD3/NOS3/PDPR/GUCA2A/NOS1/AK4/GUCA1B/SPHK2/NOS2/VCP/SLC25A12/TREM2/GUCA1A/HPCA	14
GO:0086004	BP	GO:0086004	regulation of cardiac muscle cell contraction	14/3737	43/18866	0.0334686549840268	0.278215970026159	0.247920220114055	RNF207/AKAP9/FLNA/SRI/CACNA1C/RANGRF/CAMK2D/DLG1/SUMO1/TRPM4/ADORA1/DSC2/DSG2/GATA4	14
GO:0002931	BP	GO:0002931	response to ischemia	17/3737	55/18866	0.0335853960888007	0.278215970026159	0.247920220114055	P2RX4/EEF2K/SIRT5/BCL2/P2RX2/RNLS/ROCK2/GPR31/CASR/CIB1/BCL2L2/PANX2/PPIF/FAIM2/TREM2/CX3CL1/MLYCD	17
GO:0003229	BP	GO:0003229	ventricular cardiac muscle tissue development	17/3737	55/18866	0.0335853960888007	0.278215970026159	0.247920220114055	NKX2-5/TGFB1/NRG1/MYBPC3/TNNT2/TNNC1/ZMPSTE24/MYH7/TNNI1/RBPJ/MED1/MYH6/DLL4/FOXC2/FOXH1/BMPR1A/DSG2	17
GO:0022029	BP	GO:0022029	telencephalon cell migration	17/3737	55/18866	0.0335853960888007	0.278215970026159	0.247920220114055	FOXB1/DRD2/P2RY12/NRG1/SUN2/FEZF2/HTR6/EGFR/PAFAH1B1/FUT10/RTN4/CDK5R1/ARX/PEX13/SYNE2/RHOA/NKX2-1	17
GO:0035065	BP	GO:0035065	regulation of histone acetylation	17/3737	55/18866	0.0335853960888007	0.278215970026159	0.247920220114055	AUTS2/PARK7/SNCA/NOS1/ATG5/BRD7/KAT7/PYGO2/MYOCD/ZMPSTE24/PAXIP1/SPHK2/FOXP3/IWS1/GATA2/RPS6KA4/KAT2A	17
GO:0097345	BP	GO:0097345	mitochondrial outer membrane permeabilization	17/3737	55/18866	0.0335853960888007	0.278215970026159	0.247920220114055	NMT1/GSK3A/BCL2/GSK3B/ZNF205/BBC3/YWHAQ/ACAA2/TMEM102/YWHAG/YWHAE/TP73/SFN/MAPK8/TFDP2/RHOT2/BNIP3L	17
GO:0008203	BP	GO:0008203	cholesterol metabolic process	40/3737	153/18866	0.0336809749724214	0.278215970026159	0.247920220114055	SQLE/SC5D/NPC2/APOA4/CYP2D6/FDFT1/MSMO1/ERLIN1/MVK/SOAT2/CYP11B2/DHCR24/FDX1/APOL2/ARV1/STARD3/ERLIN2/CFTR/LPCAT3/ACAA2/PRKAA1/FDXR/MVD/PCSK9/OSBPL1A/OSBPL5/APP/MBTPS2/NPC1/CYP11B1/GGPS1/SEC14L2/GBA/GNB3/NPC1L1/LIMA1/KPNB1/HSD17B7/LBR/SOAT1	40
GO:0008542	BP	GO:0008542	visual learning	15/3737	47/18866	0.0337298686305542	0.278215970026159	0.247920220114055	SYNGAP1/CHRNB2/FOXB1/CTNS/HRH2/DRD2/B4GALT2/PIAS1/DDHD2/NLGN3/LRRN4/GRIN1/APP/RGS14/DBH	15
GO:0048483	BP	GO:0048483	autonomic nervous system development	15/3737	47/18866	0.0337298686305542	0.278215970026159	0.247920220114055	TLX2/SOX4/GDNF/PHOX2A/GBX2/ASCL1/SEMA3F/PRLH/HLX/ADARB1/PHACTR4/TBX1/ARX/HAND2/KIF26A	15
GO:0009161	BP	GO:0009161	ribonucleoside monophosphate metabolic process	16/3737	51/18866	0.0337522195611673	0.278215970026159	0.247920220114055	IMPDH2/PRPS2/AK4/ADK/AK3/ATIC/AK2/CARD11/DLG1/UPP1/MPP1/AK9/GMPS/CMPK1/DHODH/CASK	16
GO:0050885	BP	GO:0050885	neuromuscular process controlling balance	16/3737	51/18866	0.0337522195611673	0.278215970026159	0.247920220114055	SHANK1/NRXN1/NLGN2/NBN/IGDCC3/DLG4/HEXB/NKX6-2/PAFAH1B1/NEUROG1/HERC1/TPP1/APP/GM2A/GRIN2C/JPH3	16
GO:0021697	BP	GO:0021697	cerebellar cortex formation	9/3737	24/18866	0.0340895336996101	0.279911486491007	0.249431106836814	LHX5/MAP2K1/SLC25A46/LHX1/HERC1/PTPN11/FAIM2/DLL1/CEND1	9
GO:0021871	BP	GO:0021871	forebrain regionalization	9/3737	24/18866	0.0340895336996101	0.279911486491007	0.249431106836814	WNT7B/FEZF2/EMX1/LHX1/SIX3/SHH/WNT2B/GSX2/NKX2-1	9
GO:0062009	BP	GO:0062009	secondary palate development	9/3737	24/18866	0.0340895336996101	0.279911486491007	0.249431106836814	COL11A2/SMAD2/MMP25/LEF1/FOXE1/DLG1/TBX1/TGFB3/TSHZ1	9
GO:0009411	BP	GO:0009411	response to UV	37/3737	140/18866	0.0342412372716678	0.280576778197401	0.250023952985343	NFATC4/MAP2K7/CERS1/BCL2/MC1R/CDKN2D/STK11/EGFR/HYAL3/YY1/PRKAA1/ZBTB1/ERCC5/EIF2S1/UBE2A/INO80/MSH6/PRIMPOL/CUL4B/KDM1A/TP53I13/METTL3/ERCC6/CDKN1A/ERCC2/SERPINB13/ATR/MAPK8/MAP3K4/XPA/POLK/ELANE/BRSK1/USP1/USP47/TIPIN/TRIAP1	37
GO:1903305	BP	GO:1903305	regulation of regulated secretory pathway	42/3737	162/18866	0.0342585125730056	0.280576778197401	0.250023952985343	GIT1/CACNA1G/CHRNB2/DOC2B/CD84/PRAM1/FBXL20/DRD2/GRIK5/C12orf4/SNX4/GSK3B/PRKCG/IL13/CHRNA5/CPLX2/APBA1/HYAL3/ADCY1/PRRT2/RAB3A/UNC13D/CACNA1H/RAP1B/RAP1A/AP1G1/NPPA/SPHK2/BAIAP3/CACNA1I/PTAFR/RIMS4/RAB5A/SYT5/FCER1G/GIPC1/GATA2/SYT8/DNM1L/FCGR2B/NAPA/CASK	42
GO:0048562	BP	GO:0048562	embryonic organ morphogenesis	73/3737	302/18866	0.0347617417447546	0.284333220937865	0.253371345699622	SLC39A3/ITGA8/NKX2-5/MKKS/HOXA3/GBX2/IHH/TTC39C/SMAD2/TCF21/RNF207/ALX3/HOXB9/MTHFD1/HOXD9/TCAP/CCDC40/HLX/PCGF2/TEAD2/HOXA6/HOXA11/FLVCR1/HOXB3/LBX1/FUZ/NEUROG1/PRKRA/MYO3A/AHI1/PHACTR4/LHX1/FOXE1/HOXB5/SIX3/MDFI/DLG1/ATP8A2/MYO15A/HOXD3/TBX1/FRS2/RUNX2/SUFU/SHH/TGFB3/ZIC1/CRB2/TBX2/FOXC2/FOXH1/TBX6/TSHZ1/SETD2/POU3F4/SEC24B/ALX1/PKD2/HOXB4/HPN/HAND2/PDZD7/TMED2/GATA2/ACVR1/DLL1/COL2A1/KCNQ4/GAT…	73
GO:0042590	BP	GO:0042590	antigen processing and presentation of exogenous peptide antigen via MHC class I	23/3737	80/18866	0.0348654320074787	0.284816205131516	0.253801736333166	PSMD1/PSMB4/PSMA1/PSMA3/PSMA4/PSMD5/PSMB3/PSMA2/PSMD14/PSMB7/PSMC2/PSME3/IKBKB/PDIA3/PSMD6/CYBB/PSMD12/PSMD10/LNPEP/SNAP23/FCER1G/PSME1/ITGAV	23
GO:0006476	BP	GO:0006476	protein deacetylation	27/3737	97/18866	0.0352035618304719	0.286843837137179	0.255608573565072	SIRT5/TBL1XR1/RCOR3/RCOR1/FLNA/SIRT2/SPRED3/FNTA/PRKAA1/CAMK2D/RCOR2/BEX4/MORF4L2/SPHK2/UCN/PRKD2/SIRT3/MIER1/KDM5A/FOXP3/TPPP/DYRK1A/MAPK8/BAZ2A/SIRT6/NIPBL/MIER2	27
GO:0043648	BP	GO:0043648	dicarboxylic acid metabolic process	27/3737	97/18866	0.0352035618304719	0.286843837137179	0.255608573565072	ME2/IDH1/MTHFD1/SDHB/MDH1/ATIC/ME1/FTCD/PRODH2/DLD/SLC19A1/ALDH4A1/D2HGDH/OAT/UROC1/MTHFS/DDO/DHFR/SLC25A12/GOT2/GLUD2/GLUD1/SUCLG2/PHYH/GOT1/SUCLA2/NIT2	27
GO:0006367	BP	GO:0006367	transcription initiation from RNA polymerase II promoter	48/3737	189/18866	0.0353083281961488	0.287330527922742	0.256042267168904	NKX2-5/MED23/MED31/PSMC2/ESRRA/NR2C2/TEAD2/GTF2H5/POLR2K/HNF4A/GTF2B/MED26/CDK4/MED13/PPARA/TAF2/CCNC/PAXIP1/VDR/RBPJ/NPPA/ERCC6/RUNX2/CDKN1A/POLR2B/GTF2H1/MED1/NR6A1/SUB1/ERCC2/MED16/CAND1/TAF15/KAT2B/NR4A1/NR2E3/NR1I2/TAF4B/NR2C2AP/XPA/NR1H3/GTF2A2/NR1D2/PTEN/PPM1D/POLR2D/HNF1A/NR2F6	48
GO:0043112	BP	GO:0043112	receptor metabolic process	50/3737	198/18866	0.0354723071821041	0.287407736847341	0.256111068588103	CLTC/CXCR1/FGF21/HNRNPK/PICK1/SH3GLB1/DRD2/SNCA/ANKRD13D/ACHE/FUT8/DLG4/TGFB1/RAB11B/NRG1/LGMN/RAMP1/TFRC/FNTA/AP2B1/APLN/GSG1L/PPARA/ATAD1/UBQLN2/AHI1/ATXN2/ARFGEF2/ABCA2/CACNG5/PCSK9/DRD4/MKLN1/RAB29/TBC1D16/EPS15/RAB5A/CACNG8/GRK4/FCER1G/RSPO1/NR1H3/SCYL2/TBC1D5/ITCH/CALY/HPCA/CACNG2/ITGAV/CACNG4	50
GO:0045665	BP	GO:0045665	negative regulation of neuron differentiation	56/3737	225/18866	0.0355438185886595	0.287407736847341	0.256111068588103	TLX2/NFATC4/DLX1/SYNGAP1/SEMA4C/DIO3/SEMA6B/KLK8/ASCL1/CTSZ/MAG/SEMA7A/GSK3A/KIAA0319/SEMA3F/GSK3B/RNF6/INPP5J/RGMA/SOX3/FEZF2/SEMA3B/PAFAH1B1/UBE3A/LBX1/RTN4R/NLGN3/CIB1/SIX3/SEMA6C/PPP3CA/TP73/SOX2/SHH/MED1/BAG5/RAB29/RTN4/HES5/JAG1/APP/GPR37L1/CDK5R1/LINGO1/TBX6/RTN4RL1/DENND5A/HMG20A/TSC1/PLK2/RHOA/DLL1/PTEN/OLIG2/BMP7/RUFY3	56
GO:0045088	BP	GO:0045088	regulation of innate immune response	74/3737	307/18866	0.0357420678376372	0.287407736847341	0.256111068588103	PSMD1/PSMB4/PSMA1/IFI16/PSMA3/PSMA4/BTRC/RNASEL/PSMD5/PSMB3/XRCC5/MUC3B/ERAP1/MAP3K7/DRD2/PSMA2/PSMD14/FCN1/XRCC6/PSMB7/PSMC2/PSME3/PAK2/MUC3A/PIAS1/SKP1/MUC13/IKBKB/ABCE1/CACTIN/ADAM8/PSMD6/PRKACA/UBE2K/CARD11/YTHDF2/YTHDF3/NFKB1/FBXW11/AP1G1/TAB2/MMP12/NCR2/RNF135/JAK1/HMGB2/PSMD12/PTPN11/METTL3/PSMD10/APPL2/INS/FAM3A/MED1/SUMO1/PLA2G5/FFAR2/SOCS3/RELB/FCER1G/CNOT7/NRAS/NR1H3/TRIM6/PSPC1/CD209/…	74
GO:0000381	BP	GO:0000381	regulation of alternative mRNA splicing, via spliceosome	22/3737	76/18866	0.0357800029653526	0.287407736847341	0.256111068588103	SRSF8/MBNL3/MYOD1/CELF3/SRSF6/CELF4/RBFOX3/SRSF4/RBM15B/FXR2/WTAP/MBNL1/RBM4/DYRK1A/DDX5/FAM172A/RBFOX1/NSRP1/SRSF1/KHDRBS1/SREK1/NOVA1	22
GO:0006289	BP	GO:0006289	nucleotide-excision repair	30/3737	110/18866	0.035782932031127	0.287407736847341	0.256111068588103	SLX4/COPS4/RAD52/RPA1/MMS19/GTF2H5/POLR2K/COPS2/AQR/POLL/KAT7/CETN2/RAD23B/CHD1L/TCEA1/ERCC5/COPS5/CUL4B/XRCC1/ERCC6/POLR2B/GTF2H1/ERCC2/POLE/XPA/POLK/RFC3/POLR2D/POLD4/NTHL1	30
GO:1901800	BP	GO:1901800	positive regulation of proteasomal protein catabolic process	30/3737	110/18866	0.035782932031127	0.287407736847341	0.256111068588103	NKD2/ANKIB1/DET1/GSK3A/GSK3B/MAPK9/PSMC2/SIRT2/PIAS1/SGTA/RNF14/UBQLN2/BAG2/PSMD10/UBQLN1/SUMO1/FZR1/FAM122A/TMTC3/VCP/GBA/PLK2/ZYG11B/PLK3/TREM2/SIRT6/RNFT1/USP5/RCHY1/TRIB3	30
GO:0021692	BP	GO:0021692	cerebellar Purkinje cell layer morphogenesis	7/3737	17/18866	0.0358305028782293	0.287407736847341	0.256111068588103	LHX5/SLC25A46/LHX1/HERC1/FAIM2/DLL1/CEND1	7
GO:0032511	BP	GO:0032511	late endosome to vacuole transport via multivesicular body sorting pathway	7/3737	17/18866	0.0358305028782293	0.287407736847341	0.256111068588103	VTA1/TMEM50A/LEPROT/STAM/VPS36/LEPROTL1/TMEM50B	7
GO:0046459	BP	GO:0046459	short-chain fatty acid metabolic process	7/3737	17/18866	0.0358305028782293	0.287407736847341	0.256111068588103	ACADS/PCCB/THNSL2/ACSM1/MCEE/OXSM/PHYH	7
GO:0051580	BP	GO:0051580	regulation of neurotransmitter uptake	7/3737	17/18866	0.0358305028782293	0.287407736847341	0.256111068588103	GDNF/ARL6IP5/DRD2/SNCA/NOS1/RAB3B/DRD4	7
GO:0098962	BP	GO:0098962	regulation of postsynaptic neurotransmitter receptor activity	7/3737	17/18866	0.0358305028782293	0.287407736847341	0.256111068588103	BEGAIN/CNIH2/AKAP9/DLGAP2/DLGAP3/CACNG5/CACNG4	7
GO:1904375	BP	GO:1904375	regulation of protein localization to cell periphery	33/3737	123/18866	0.0358583947539943	0.287407736847341	0.256111068588103	NKD2/RER1/CLTC/RAB11A/RHOQ/STX3/STAC3/ACSL3/TGFB1/GRIPAP1/EGFR/VTI1B/CNPY4/ZDHHC2/RAP1A/LGALS3/RANGRF/LYPLA1/MISP/CIB1/STX8/DLG1/ABCA2/INS/TMEM59/LZTFL1/PRKCI/PLS1/AGR2/TREM2/STX7/LYPD1/CACNG2	33
GO:0009165	BP	GO:0009165	nucleotide biosynthetic process	65/3737	266/18866	0.0360679243581007	0.28872441330575	0.257284368299679	AK8/PDZD3/NOS3/PDPR/LDHC/ACAT1/IMPDH2/PARP10/ACSL3/NMNAT3/GUCA2A/RNLS/TGFB1/NOS1/MTHFD1/NPPC/PDHB/PRPS2/AK4/ADK/AK3/ATIC/ME1/NME9/NMRK2/AK2/ASPDH/ADCY1/DUT/NPPB/AK6/VPS9D1/RAD50/SLC35B3/SLC26A2/PPT1/PAPSS1/ACOT7/DLD/UPP1/DCTD/NPPA/GUCA1B/PKLR/SPHK2/NOS2/AK9/TBPL1/NME1/GMPS/VCP/SLC25A12/ADCY8/PRPSAP1/TREM2/ADCY3/NME3/MPC2/NPR1/ELOVL5/CMPK1/GUCA1A/HPCA/DHODH/MLYCD	65
GO:0045185	BP	GO:0045185	maintenance of protein location	26/3737	93/18866	0.0363485689329533	0.289945708449045	0.258372673046245	RER1/TXN/PARK7/GRIK5/TONSL/FLNA/SRI/SUN2/SKP1/TWF2/GET4/PDIA2/TMSB4Y/LATS1/NFKBIB/GOLPH3/SUPT7L/MDFI/PSMD10/SUFU/G3BP2/PKD2/CCDC22/CER1/KDELR2/CCDC88A	26
GO:0030198	BP	GO:0030198	extracellular matrix organization	93/3737	395/18866	0.0364571672629765	0.289945708449045	0.258372673046245	TMPRSS6/COMP/ITGA8/SERPINF2/COL11A2/ICAM4/ADAMTS15/MPV17/SCUBE1/IHH/GFOD2/PRDX4/ACAN/ITGA2B/MYH11/MMP25/TGFB1/BGN/HAS1/FGB/ADAMTS10/ITGAE/CAPN2/TCF15/SLC2A10/CTSL/ADAM8/CD47/ADAMTSL2/SERPINE1/MMP17/COL23A1/ITGA10/LTBP3/KLK2/LOXL2/MIA/DPP4/OLFML2A/KLK4/EMILIN1/ADAMTSL5/COL7A1/IL6/PDGFB/CTRB1/BCAN/MATN4/NOXO1/B4GALT1/MMP12/NTNG2/ADAMTS7/VIPAS39/FGFR4/PLG/NFKB2/SERAC1/CHADL/ADAMTS13/ERCC2/APP/COL9A1…	93
GO:0002831	BP	GO:0002831	regulation of response to biotic stimulus	96/3737	409/18866	0.0365971748726867	0.289945708449045	0.258372673046245	PSMD1/PSMB4/PSMA1/IFI16/PSMA3/PSMA4/BTRC/RNASEL/PSMD5/PSMB3/XRCC5/MUC3B/ERAP1/MAP3K7/DRD2/PSMA2/PSMD14/FCN1/XRCC6/PSMB7/PSMC2/IL12RB1/PSME3/TRIM15/PAK2/LY96/MUC3A/SIRT2/PIAS1/SKP1/MUC13/IKBKB/ABCE1/CACTIN/ADAM8/MR1/ZDHHC1/PSMD6/PRKACA/UBE2K/TSPAN32/C1QBP/CARD11/YTHDF2/YTHDF3/NFKB1/ZMPSTE24/FBXW11/AP1G1/TAB2/NFKBIL1/MMP12/NCR2/ANKRD17/RNF135/JAK1/HMGB2/APOBEC3G/PSMD12/PTPN11/METTL3/GPATCH3/PSMD10/…	96
GO:0009119	BP	GO:0009119	ribonucleoside metabolic process	21/3737	72/18866	0.0366654496856211	0.289945708449045	0.258372673046245	NT5C1A/RHOQ/IMPDH2/AK4/ADK/AK3/NME9/CARD11/GTPBP1/DLG1/APOBEC2/UPP1/APOBEC3G/MPP1/NME1/MFN1/GMPS/RHOA/NME3/OPA1/CASK	21
GO:0019226	BP	GO:0019226	transmission of nerve impulse	21/3737	72/18866	0.0366654496856211	0.289945708449045	0.258372673046245	NFASC/P2RX4/CACNA1G/HCRT/MAG/KCNA1/PAFAH1B1/CACNA1H/AVPR1A/SCN9A/CACNG5/SPTBN4/MTNR1B/CACNA1I/CACNG8/CLCN1/GBA/TYMP/P2RX3/CACNG2/CACNG4	21
GO:0051937	BP	GO:0051937	catecholamine transport	21/3737	72/18866	0.0366654496856211	0.289945708449045	0.258372673046245	GDNF/CHRNB2/PARK7/FFAR3/HRH3/DRD2/CRH/SNCA/CHGA/SLC6A2/P2RY12/ADRA2C/RAB3A/MAPK15/SLC6A3/RAB3B/DRD4/SYT5/SYT8/SLC29A4/ADRA2B	21
GO:0002360	BP	GO:0002360	T cell lineage commitment	10/3737	28/18866	0.0366858510852575	0.289945708449045	0.258372673046245	BCL2/IL12RB1/CTSL/SPN/IL6/ZFPM1/SHH/FOXP3/RHOA/IL23A	10
GO:0045745	BP	GO:0045745	positive regulation of G protein-coupled receptor signaling pathway	10/3737	28/18866	0.0366858510852575	0.289945708449045	0.258372673046245	KLK14/GSK3A/DRD2/CHGA/NOS1/GPR27/F2/UBQLN2/PTGDR2/PRMT5	10
GO:0072376	BP	GO:0072376	protein activation cascade	10/3737	28/18866	0.0366858510852575	0.289945708449045	0.258372673046245	F12/FGB/GP9/C1QBP/F2/F11/F13A1/F10/PRCP/GP1BB	10
GO:0072378	BP	GO:0072378	blood coagulation, fibrin clot formation	10/3737	28/18866	0.0366858510852575	0.289945708449045	0.258372673046245	F12/FGB/GP9/C1QBP/F2/F11/F13A1/F10/PRCP/GP1BB	10
GO:0070588	BP	GO:0070588	calcium ion transmembrane transport	75/3737	312/18866	0.0367203969321047	0.289945708449045	0.258372673046245	ATP2C2/MCUR1/F2RL3/REM1/P2RX4/CACNA1G/RRAD/JSRP1/DRD2/STAC3/SNCA/AKAP6/IL13/P2RY12/NOS1/SRI/CACNA1C/ATG5/PARL/JPH2/CALM1/GRIN3B/PRKACA/HAP1/CACNA1A/ATP2B1/CACNA1S/TRPM5/CRHR1/CACNA1H/F2/HRC/SLC24A1/PMPCB/CAMK2D/CACNA1F/ORAI2/MICU1/CACNG5/NPPA/CACNG1/YWHAE/TMEM165/GJC2/VDAC1/DRD4/PLCG1/UBQLN1/CACNA1I/GRIN1/SUMO1/TRPM4/CACNG8/TRPM3/PKD2L1/MYO5A/DHRS7C/ANO6/CACNA1B/MICU2/PKD2/TMCO1/CX3CL1/TRPV3/CCL3…	75
GO:0010001	BP	GO:0010001	glial cell differentiation	57/3737	230/18866	0.0368927866891782	0.290229320686754	0.258625401918686	PRX/SOX4/DLX1/MDK/TNFRSF21/AGER/MAP2K1/ASCL1/PICK1/TAL1/MAG/S100A9/SLC25A46/LGI4/EIF2B3/TGFB1/CDH2/IL34/NRG1/NKX6-2/SIRT2/EIF2B1/LEF1/CDKN2C/EGFR/NKX6-1/PRDM8/NEUROD4/F2/EMX1/NLGN3/IL6/MIR142/ABCA2/PTPN11/TP73/METTL3/SOX2/SHH/ERCC2/HES5/CLCF1/MYRF/APP/MBD1/GPR37L1/TPPP/PRMT5/RNF112/GSX2/RHOA/TREM2/DLL1/PTEN/OLIG2/SUZ12/NKX2-1	57
GO:0046474	BP	GO:0046474	glycerophospholipid biosynthetic process	57/3737	230/18866	0.0368927866891782	0.290229320686754	0.258625401918686	OCRL/CPNE7/CSNK2A1/PLEKHA3/RUFY1/ACSL3/ACHE/CRLS1/MFSD2A/PITPNM3/AGAP2/SACM1L/ACP6/PIGV/PLEKHA4/INPP5J/CAPN2/DDHD2/RAB14/PIGQ/CPNE3/LPCAT3/TAMM41/PLA2G4A/PCYT1B/CEPT1/PDGFB/LPIN1/PIK3C3/PIGM/PIK3CB/GNPAT/DDHD1/DGKZ/STARD7/PTDSS1/PI4KA/SYNJ1/PTDSS2/FIG4/PLA2G5/RAB5A/PIK3CA/INPPL1/PHOSPHO1/ETNK2/PIK3C2B/PIGF/PIP4K2B/ETNK1/PTEN/FABP3/AGK/GPD1L/CDS2/PLSCR3/PIGX	57
GO:0098657	BP	GO:0098657	import into cell	57/3737	230/18866	0.0368927866891782	0.290229320686754	0.258625401918686	IL10RA/GDNF/PARK7/SLC12A4/SLC27A5/ARL6IP5/DRD2/SNCA/ACSL3/SLC6A2/NOS1/ATP4A/SLC6A20/SLC43A2/KCNJ4/SLC2A10/AP2B1/GSG1L/TSG101/ATAD1/SLC27A4/SLC24A1/MAPK15/SLC36A4/SLC39A5/SLC5A3/DLG1/CACNG5/SLC19A1/ATP1A3/SLC6A3/NOX5/ARL6IP1/SLC5A6/RAB3B/DRD4/HCN2/SLC2A5/EPS15/TRPM4/CACNG8/ISCU/RPS6KB1/SLC29A2/SLC12A9/ATP4B/TREM2/SLC6A13/TRPV3/FABP3/CALCR/SLC3A2/CALY/SLC29A4/HPCA/CACNG2/CACNG4	57
GO:0031669	BP	GO:0031669	cellular response to nutrient levels	55/3737	221/18866	0.0369898871018855	0.290602822012525	0.258958231593738	IFI16/UCN3/MIOS/PICK1/SH3GLB1/BCL2/MYOD1/TBL2/MFSD2A/NCOA1/NIM1K/CDKN2B/BRSK2/WIPI1/RALB/ATG5/USP33/SIK2/FOXA2/ATP2B1/HIGD1A/DNAJC15/PRKAA1/FNIP1/PRKAG1/RRAGA/PPARA/GCGR/CASR/PIK3C3/SLC39A5/VDR/EIF2S1/GABARAPL2/UPP1/MYH13/PCSK9/ATG14/CDKN1A/MAP1LC3B/MED1/WNT2B/MAPK8/SESN3/TSC1/DSC2/GBA/NPRL3/PIK3C2B/PPM1D/SIK1/RRAGD/BRSK1/DNM1L/INHBB	55
GO:1901215	BP	GO:1901215	negative regulation of neuron death	53/3737	212/18866	0.0370313627423484	0.290602822012525	0.258958231593738	NFATC4/DLX1/MDK/FGF21/GDNF/SYNGAP1/PARK7/ROCK1/FOXB1/CRLF1/TERT/CD200R1/MAG/BCL2/SNCA/CHGA/GSK3B/PRKCG/IL13/NES/AGAP2/REL/NAIP/LGMN/UNC5B/ADAM8/NGF/AP2B1/OXR1/SNX6/PPT1/PPARA/SNCB/VPS35/TOX3/TRAF2/UCN/MTNR1B/EPO/TGFB3/GRIN1/CLCF1/PIK3CA/PRKCI/CSF3/TSC1/BTG2/BTBD10/GBA/FAIM2/RHOA/CX3CL1/RASA1	53
GO:0042446	BP	GO:0042446	hormone biosynthetic process	20/3737	68/18866	0.0375086733424984	0.293701750940311	0.261719709095631	AKR1B1/HSD3B2/DIO3/FFAR3/CYP11B2/FDX1/HSD17B14/STARD3/FSHB/ARNT/CACNA1H/FDXR/CYP17A1/MED1/CYP11B1/CHST8/SRD5A3/STARD3NL/SRD5A2/HSD17B7	20
GO:0061448	BP	GO:0061448	connective tissue development	64/3737	262/18866	0.0375183271185507	0.293701750940311	0.261719709095631	COMP/PITX1/MDK/FGF18/CHRDL2/COL11A2/ACAT1/MKKS/HOXA3/IHH/SNX19/TBL1XR1/ACAN/TGFB1/AXIN2/BGN/NPPC/ESRRA/WNT7B/HYAL3/HOXA11/LTBP3/TRPS1/LOXL2/HOXB3/CDK4/ZMPSTE24/PDGFB/MEX3C/CASR/PAXIP1/RUNX3/ADAMTS7/HOXD3/GDF2/PTPN11/PGRMC2/RUNX2/CHADL/DYRK1B/WNT2B/HES5/TRPM4/FOXC2/PIK3CA/IL6R/GLG1/ATF2/AMER1/HAND2/BMP1/CREB3L2/FTO/SMPD3/BMPR1A/CD44/OXCT1/CER1/COL2A1/BMP7/EFEMP1/KAT2A/PDGFD/CTSK	64
GO:0031668	BP	GO:0031668	cellular response to extracellular stimulus	62/3737	253/18866	0.037795244924048	0.295391831843588	0.263225752151001	IFI16/UCN3/ARHGAP35/MIOS/PICK1/SH3GLB1/BCL2/MYOD1/TBL2/MFSD2A/NCOA1/NIM1K/CDKN2B/BRSK2/WIPI1/RALB/ATG5/USP33/SIK2/FOXA2/ATP2B1/HIGD1A/DNAJC15/PRKAA1/FNIP1/PRKAG1/MYOCD/RRAGA/PPARA/AVPR1A/GCGR/CASR/PIK3C3/SLC39A5/VDR/SKP2/EIF2S1/GABARAPL2/UPP1/MYH13/PCSK9/ATG14/CDKN1A/MAP1LC3B/MED1/WNT2B/ASGR1/MAPK8/SESN3/TSC1/DSC2/GBA/NPRL3/PIK3C2B/KIF26A/PPM1D/SIK1/FOSL1/RRAGD/BRSK1/DNM1L/INHBB	62
GO:0001889	BP	GO:0001889	liver development	37/3737	141/18866	0.0378268223536381	0.295391831843588	0.263225752151001	QDPR/MDK/PDX1/ACAT1/IHH/AK4/CCDC40/HLX/NKX2-8/EGFR/HNF4A/CEBPG/ZMPSTE24/RAP1A/IL6/PCSK9/SEC63/ONECUT2/BAAT/GNPNAT1/MED1/CUL3/HAMP/PIK3CA/PNPT1/PRMT5/PKD2/HPN/LIMS2/RHBDD3/FGL1/HNF1A/ACO2/ALDH1A2/RB1CC1/MESP1/UGT1A1	37
GO:1903076	BP	GO:1903076	regulation of protein localization to plasma membrane	28/3737	102/18866	0.0383632570693817	0.296919486491492	0.264587056020549	NKD2/RER1/CLTC/RAB11A/RHOQ/STX3/STAC3/ACSL3/TGFB1/GRIPAP1/EGFR/VTI1B/CNPY4/ZDHHC2/LGALS3/RANGRF/LYPLA1/CIB1/STX8/DLG1/INS/TMEM59/PRKCI/PLS1/AGR2/TREM2/STX7/LYPD1	28
GO:0006575	BP	GO:0006575	cellular modified amino acid metabolic process	48/3737	190/18866	0.0384245760290013	0.296919486491492	0.264587056020549	CTSB/IDH1/PARK7/DIO3/CTNS/GGTLC2/PCYOX1/DUOXA1/MTHFD1/ATIC/ALDH9A1/GGH/ABHD16A/OPLAH/LPCAT3/DPEP1/PLA2G4A/PLA2G4F/SARDH/OSBPL8/FTCD/GLO1/AASDHPPT/FOXE1/ABHD16B/GGT5/SLC19A1/SLC5A6/PTDSS1/GAMT/DUOXA2/SERINC1/ALDH4A1/HPGDS/MED1/SERINC3/OSBPL5/PTDSS2/PLA2G5/MTHFS/DHFR/GSR/HPN/GOT2/NAT8/SERINC2/ACADM/CTSK	48
GO:0002082	BP	GO:0002082	regulation of oxidative phosphorylation	11/3737	32/18866	0.0384434542049938	0.296919486491492	0.264587056020549	PGK1/PARK7/SNCA/AK4/DNAJC15/PGK2/PPIF/ISCU/MYOG/VCP/RHOA	11
GO:0003016	BP	GO:0003016	respiratory system process	11/3737	32/18866	0.0384434542049938	0.296919486491492	0.264587056020549	NLGN2/TCF15/CCBE1/RAB3A/TNNC1/NLGN3/FLT4/ADORA1/GSX2/STK40/FTO	11
GO:0042219	BP	GO:0042219	cellular modified amino acid catabolic process	11/3737	32/18866	0.0384434542049938	0.296919486491492	0.264587056020549	DIO3/GGTLC2/PCYOX1/ABHD16A/DPEP1/SARDH/ABHD16B/GGT5/ALDH4A1/MTHFS/GOT2	11
GO:0097106	BP	GO:0097106	postsynaptic density organization	11/3737	32/18866	0.0384434542049938	0.296919486491492	0.264587056020549	SHANK1/SYNGAP1/NRXN1/NLGN2/LRFN4/CDH2/NRXN2/DLG1/LRFN1/CRIPT/PTEN	11
GO:0098810	BP	GO:0098810	neurotransmitter reuptake	11/3737	32/18866	0.0384434542049938	0.296919486491492	0.264587056020549	GDNF/PARK7/DRD2/SNCA/SLC6A2/NOS1/SLC6A3/RAB3B/DRD4/SLC29A2/SLC29A4	11
GO:1903955	BP	GO:1903955	positive regulation of protein targeting to mitochondrion	11/3737	32/18866	0.0384434542049938	0.296919486491492	0.264587056020549	SH3GLB1/GSK3A/UBE2J2/HSPA1L/RNF31/MICALL2/LEPROT/PRKAA1/NPEPPS/UBE2L3/UBE2D3	11
GO:0099504	BP	GO:0099504	synaptic vesicle cycle	50/3737	199/18866	0.0385219970795305	0.296919486491492	0.264587056020549	GIT1/CHRNB2/ROCK1/NRXN1/PPFIA3/CYFIP1/DOC2B/FBXL20/NLGN2/STX3/DRD2/SNCA/GRIK5/GSK3B/PRKCG/CHRNA5/CDH2/PPP3CB/GRIPAP1/BRSK2/CPLX2/APBA1/ADCY1/VAMP4/PRRT2/RAB3A/UNC13A/RAP1B/NLGN3/SNCB/RAP1A/SNPH/PACSIN1/RAB3B/SYNJ1/RIMS4/RAB5A/CDK5R1/SNAP23/SYT5/DDC/GIPC1/PTEN/SYT8/OTOF/BRSK1/DNM1L/KIAA1109/NAPA/CASK	50
GO:0006606	BP	GO:0006606	protein import into nucleus	39/3737	150/18866	0.0385343784976419	0.296919486491492	0.264587056020549	IPO5/FAM53A/KPNA3/CHP1/TGFB1/TNPO2/NXT2/FLNA/NUP155/NUP88/SIX3/MMP12/RBM22/PPP3CA/CBLB/CABP1/POM121L12/LMNA/APPL2/TARDBP/NUP133/SUFU/CDKN1A/UBR5/SHH/NUP35/MED1/MDFIC/ZIC1/TNPO3/PTTG1IP/PKIA/TPR/IPO9/HEATR3/NUP54/SPRN/KPNA6/KPNB1	39
GO:0007034	BP	GO:0007034	vacuolar transport	39/3737	150/18866	0.0385343784976419	0.296919486491492	0.264587056020549	M6PR/NCOA4/SCARB2/VTA1/TMEM50A/AP3M1/NDFIP1/NDFIP2/EPG5/GOSR2/LEPROT/VTI1B/STAM/VPS37C/TSG101/VPS36/HOOK3/CHMP2B/AP1G1/STX8/LEPROTL1/CACNG5/PCSK9/VIPAS39/VPS35/ATG14/CDX2/VPS37D/CHMP1A/SPTBN5/CACNG8/NPC1/TMEM50B/VCP/TMEM106B/SCYL2/CHMP3/CACNG2/CACNG4	39
GO:0043062	BP	GO:0043062	extracellular structure organization	93/3737	396/18866	0.0386144854995689	0.297177825678227	0.264817263898383	TMPRSS6/COMP/ITGA8/SERPINF2/COL11A2/ICAM4/ADAMTS15/MPV17/SCUBE1/IHH/GFOD2/PRDX4/ACAN/ITGA2B/MYH11/MMP25/TGFB1/BGN/HAS1/FGB/ADAMTS10/ITGAE/CAPN2/TCF15/SLC2A10/CTSL/ADAM8/CD47/ADAMTSL2/SERPINE1/MMP17/COL23A1/ITGA10/LTBP3/KLK2/LOXL2/MIA/DPP4/OLFML2A/KLK4/EMILIN1/ADAMTSL5/COL7A1/IL6/PDGFB/CTRB1/BCAN/MATN4/NOXO1/B4GALT1/MMP12/NTNG2/ADAMTS7/VIPAS39/FGFR4/PLG/NFKB2/SERAC1/CHADL/ADAMTS13/ERCC2/APP/COL9A1…	93
GO:0001836	BP	GO:0001836	release of cytochrome c from mitochondria	18/3737	60/18866	0.0389992502290244	0.299056750554298	0.266491587154556	MFF/BCL2/FAM162A/PARL/BBC3/HRK/HIGD1A/TNFSF10/BCL2L2/LMNA/PSMD10/SFN/PPIF/FXN/DNM1L/OPA1/PLSCR3/TRIAP1	18
GO:0044784	BP	GO:0044784	metaphase/anaphase transition of cell cycle	18/3737	60/18866	0.0389992502290244	0.299056750554298	0.266491587154556	CDC16/NEK6/RIOK2/ANAPC5/RAD21/ZNF207/MAPK15/BUB3/SPDL1/CUL3/DUSP1/TPR/CDC23/ZW10/TACC3/RB1/CDT1/CDC27	18
GO:0061951	BP	GO:0061951	establishment of protein localization to plasma membrane	18/3737	60/18866	0.0389992502290244	0.299056750554298	0.266491587154556	RAB11A/GGA1/ACSL3/GOLGA4/GRIP2/GRIPAP1/GOLGA7/RAB8A/AMN/ZDHHC2/LYPLA1/GOLPH3/GGA2/VPS35/BBS1/RAB10/ARFRP1/SEC16A	18
GO:0030534	BP	GO:0030534	adult behavior	36/3737	137/18866	0.0393215168474863	0.300804889073096	0.268049365762051	SHANK1/GDNF/CHRNB2/PARK7/NRXN1/CTNS/DRD2/NRXN3/ARCN1/LGI4/CHRNA5/HOXD9/AGRP/FOXA2/NRXN2/PAFAH1B1/OXR1/PPT1/ZMPSTE24/PPARA/NLGN3/NTAN1/SPTBN4/MAFG/DRD4/GRIN1/ZIC1/APP/NPC1/FXN/TSC1/TPGS1/OPRD1/PTEN/DBH/CEND1	36
GO:0042552	BP	GO:0042552	myelination	36/3737	137/18866	0.0393215168474863	0.300804889073096	0.268049365762051	CTSC/PRX/NFASC/TNFRSF21/KLK8/MAG/SLC25A46/LGI4/ATRN/HEXB/NRG1/NKX6-2/SIRT2/DEGS1/GAL3ST1/DHH/DLG1/GNPAT/ABCA2/SBF2/GALC/MAL2/FIG4/ERCC2/HES5/MYRF/MYO5A/TPPP/TSC1/SLC25A12/ITGAX/ABCD2/TYMP/PTEN/OLIG2/EPB41L3	36
GO:0060323	BP	GO:0060323	head morphogenesis	12/3737	36/18866	0.0395574967999007	0.301135985602342	0.268344408222776	IHH/LEF1/CSRNP1/FLVCR1/CLDN5/ANKRD11/PTPN11/TBX1/TGFB3/ATP6AP2/ASPH/NIPBL	12
GO:0070873	BP	GO:0070873	regulation of glycogen metabolic process	12/3737	36/18866	0.0395574967999007	0.301135985602342	0.268344408222776	GCK/ENPP1/GSK3A/GSK3B/PHLDA2/GCGR/PPP1R3F/POMC/INS/EPM2AIP1/PPP1R3E/KHK	12
GO:0032886	BP	GO:0032886	regulation of microtubule-based process	59/3737	240/18866	0.0395801250933698	0.301135985602342	0.268344408222776	CLTC/DRG1/CEP76/KIF25/ROCK1/TRIM36/MKKS/APC2/ATF5/RCC1/SNCA/GSK3B/CNIH2/AKAP9/PDCD6IP/ROCK2/INPP5J/MAP6D1/CCDC40/CCNF/MAPRE3/STK11/EML2/HAP1/PAFAH1B1/PRKAA1/PRDM14/RANGRF/MAPK15/CEP131/CHMP2B/CIB1/MAPRE1/FBXW5/SLAIN2/TAOK1/CLIP1/NUBP1/RNF4/RANBP1/CHMP1A/CDK5R1/TPR/TPPP/DYRK1A/NEFH/KAT2B/CEP70/PLK2/TRIM54/RHOA/CEP97/TACC3/SPICE1/TTBK2/TRIM37/IQCF1/CHMP3/KAT2A	59
GO:0001755	BP	GO:0001755	neural crest cell migration	17/3737	56/18866	0.0396007981066403	0.301135985602342	0.268344408222776	GDNF/SEMA4C/SEMA6B/GBX2/SEMA7A/SEMA3F/SEMA3B/PHACTR4/SEMA6C/TBX1/SHH/ALX1/HAND2/NRTN/ACVR1/EFNB1/BMP7	17
GO:1903307	BP	GO:1903307	positive regulation of regulated secretory pathway	17/3737	56/18866	0.0396007981066403	0.301135985602342	0.268344408222776	CACNA1G/DOC2B/SNX4/IL13/HYAL3/PRRT2/RAB3A/UNC13D/CACNA1H/AP1G1/NPPA/SPHK2/CACNA1I/PTAFR/FCER1G/GATA2/DNM1L	17
GO:0051279	BP	GO:0051279	regulation of release of sequestered calcium ion into cytosol	23/3737	81/18866	0.0398481410683405	0.30262724358439	0.269673278765763	F2RL3/JSRP1/SNCA/AKAP6/IL13/NOS1/SRI/CACNA1C/ATG5/JPH2/CALM1/PRKACA/HAP1/F2/HRC/CAMK2D/PLCG1/MYO5A/DHRS7C/PKD2/CX3CL1/JPH3/LIME1	23
GO:1903509	BP	GO:1903509	liposaccharide metabolic process	30/3737	111/18866	0.0400289110013616	0.30262724358439	0.269673278765763	ST8SIA5/FUCA1/ASAH1/ST3GAL2/HEXB/PIGV/SUMF2/PIGQ/ST3GAL5/AOAH/GAL3ST1/PRKAA1/GAL3ST2/NEU3/NEU2/PIGM/GALC/NEU4/ESYT2/A4GALT/GM2A/GLB1/CTSA/GBA/SMPD3/PIGF/NAGA/ENPP7/ST6GALNAC6/PIGX	30
GO:0003179	BP	GO:0003179	heart valve morphogenesis	16/3737	52/18866	0.0400659334262814	0.30262724358439	0.269673278765763	SOX4/NOS3/ROCK1/HEYL/TGFB1/SMAD6/ROCK2/EMILIN1/ZFPM1/MDM4/JAG1/DLL4/BMPR1A/ACVR1/RB1/GATA4	16
GO:0016051	BP	GO:0016051	carbohydrate biosynthetic process	53/3737	213/18866	0.0400724487356612	0.30262724358439	0.269673278765763	AKR1B1/CLTC/PGK1/GPI/UGP2/GCK/ENPP1/B3GNT8/GSK3A/SNCA/GSK3B/FUT8/CHST13/TGFB1/ST3GAL2/AKR1A1/HAS1/MDH1/PGM2L1/SORD/ISYNA1/GYS1/PGAM2/WDR5/NFKB1/PPARA/ARPP19/PDGFB/PPP1R3F/OGT/B3GNT4/B4GALT1/PHKG1/INS/FAM3A/PTAFR/PGK2/EPM2AIP1/CHST8/KAT2B/TALDO1/SLC25A12/SLC25A10/GOT2/SMPD3/NLN/PPP1R3E/SIK1/GOT1/KAT2A/SDS/ST6GALNAC6/B3GNT3	53
GO:0050768	BP	GO:0050768	negative regulation of neurogenesis	71/3737	295/18866	0.0401541910484362	0.30262724358439	0.269673278765763	TLX2/NFATC4/DLX1/SYNGAP1/SEMA4C/DIO3/SEMA6B/KLK8/TERT/ASCL1/CTSZ/MAG/SEMA7A/GSK3A/KIAA0319/SEMA3F/GSK3B/RNF6/INPP5J/NRG1/NKX6-2/SIRT2/RGMA/SOX3/FEZF2/NKX6-1/SEMA3B/PAFAH1B1/UBE3A/LBX1/HOOK3/F2/RTN4R/NLGN3/IL6/PITX3/CIB1/SIX3/SEMA6C/PPP3CA/TP73/APPL2/SOX2/SHH/MED1/BAG5/RAB29/RTN4/HES5/JAG1/APP/MBD1/GPR37L1/CDK5R1/LINGO1/TBX6/DLL3/RTN4RL1/DENND5A/HMG20A/TSC1/DYNLT1/PLK2/RHOA/BMPR1A/CX3CL1/DLL1/PTEN…	71
GO:0007257	BP	GO:0007257	activation of JUN kinase activity	13/3737	40/18866	0.0401763754413759	0.30262724358439	0.269673278765763	MAP2K7/BIRC7/WNT7B/MAPK8IP3/RIPK1/TAOK1/ERCC6/PKN1/MDFIC/MAP4K5/RIPK2/MAP3K10/MAP3K6	13
GO:0008207	BP	GO:0008207	C21-steroid hormone metabolic process	13/3737	40/18866	0.0401763754413759	0.30262724358439	0.269673278765763	AKR1B1/HSD3B2/CYP11B2/FDX1/STARD3/FSHB/DHRS2/CACNA1H/FDXR/CYP17A1/CYP11B1/STARD3NL/DHRS9	13
GO:0009126	BP	GO:0009126	purine nucleoside monophosphate metabolic process	13/3737	40/18866	0.0401763754413759	0.30262724358439	0.269673278765763	NT5C1A/IMPDH2/AK4/ADK/AK3/ATIC/AK2/CARD11/DLG1/MPP1/AK9/GMPS/CASK	13
GO:0016574	BP	GO:0016574	histone ubiquitination	15/3737	48/18866	0.0403539823032748	0.303067998376878	0.270066038481029	PARK7/UBE2N/PCGF2/SKP1/TRIP12/UBE2A/CUL4B/KDM1A/UBR5/UBE2E1/CTR9/PHC1/TRIM37/WAC/SUZ12	15
GO:0055010	BP	GO:0055010	ventricular cardiac muscle tissue morphogenesis	15/3737	48/18866	0.0403539823032748	0.303067998376878	0.270066038481029	NKX2-5/TGFB1/NRG1/MYBPC3/TNNT2/TNNC1/MYH7/TNNI1/RBPJ/MED1/MYH6/DLL4/FOXC2/FOXH1/BMPR1A	15
GO:0045687	BP	GO:0045687	positive regulation of glial cell differentiation	14/3737	44/18866	0.0404130412910359	0.303067998376878	0.270066038481029	MDK/MAG/TGFB1/IL34/NKX6-2/NKX6-1/MIR142/TP73/SHH/CLCF1/PRMT5/RNF112/GSX2/OLIG2	14
GO:0050773	BP	GO:0050773	regulation of dendrite development	40/3737	155/18866	0.0406714462120311	0.303067998376878	0.270066038481029	TLX2/NFATC4/SHANK1/EEF2K/CHRNB2/CYFIP1/LZTS1/GSK3A/KIAA0319/ITPKA/GSK3B/MFSD2A/CAPRIN1/STK11/NSMF/BAIAP2/PAFAH1B1/UBE3A/ARHGAP33/CRTC1/NLGN3/PPP3CA/PACSIN1/NEUROG3/GRIN1/CDK5R1/ACTR2/IQGAP1/PLK2/CAMK2B/RHOA/TMEM106B/PTEN/PQBP1/C21orf91/CDKL5/BMP7/DNM1L/OPA1/CPEB3	40
GO:0006293	BP	GO:0006293	nucleotide-excision repair, preincision complex stabilization	8/3737	21/18866	0.0408049232924355	0.303067998376878	0.270066038481029	RPA1/GTF2H5/CHD1L/ERCC5/CUL4B/GTF2H1/ERCC2/XPA	8
GO:0006295	BP	GO:0006295	nucleotide-excision repair, DNA incision, 3'-to lesion	8/3737	21/18866	0.0408049232924355	0.303067998376878	0.270066038481029	RPA1/GTF2H5/CHD1L/ERCC5/CUL4B/GTF2H1/ERCC2/XPA	8
GO:0010310	BP	GO:0010310	regulation of hydrogen peroxide metabolic process	8/3737	21/18866	0.0408049232924355	0.303067998376878	0.270066038481029	NNT/CTNS/SNCA/NOXA1/ZNF205/DUOXA1/NOXO1/DUOXA2	8
GO:0034471	BP	GO:0034471	ncRNA 5'-end processing	8/3737	21/18866	0.0408049232924355	0.303067998376878	0.270066038481029	NOP9/RPP30/RPP25/TBL3/SSB/POP4/POP5/ABT1	8
GO:0044241	BP	GO:0044241	lipid digestion	8/3737	21/18866	0.0408049232924355	0.303067998376878	0.270066038481029	APOA4/CLPS/SOAT2/LPCAT3/ARX/NPC1L1/ENPP7/LIMA1	8
GO:0046519	BP	GO:0046519	sphingoid metabolic process	8/3737	21/18866	0.0408049232924355	0.303067998376878	0.270066038481029	ASAH1/ASAH2B/DEGS2/SGPP1/ABCA2/SPHK2/GBA/AGK	8
GO:0046823	BP	GO:0046823	negative regulation of nucleocytoplasmic transport	8/3737	21/18866	0.0408049232924355	0.303067998376878	0.270066038481029	TXN/PARK7/CHP1/CABP1/SUFU/MDFIC/PKIA/TPR	8
GO:0098698	BP	GO:0098698	postsynaptic specialization assembly	8/3737	21/18866	0.0408049232924355	0.303067998376878	0.270066038481029	SHANK1/NRXN1/NLGN2/LRFN4/NRXN2/NTNG2/LRFN1/PTEN	8
GO:0006997	BP	GO:0006997	nucleus organization	35/3737	133/18866	0.0408762891111805	0.303194900547604	0.270179121903581	CHD5/FAM118B/DMPK/TNP1/PES1/CELF3/EMD/PRM2/NEK6/PPP2CA/SUN2/PYGO2/RRN3/PAFAH1B1/USPL1/ZMPSTE24/NUP155/LPIN1/CHMP2B/HMGB2/LMNA/TARDBP/NUP133/SERBP1/NUP35/TSSK6/RTN4/CHMP1A/SUMO1/TBPL1/TPR/TMF1/CCNB2/NUP54/LEMD3	35
GO:0051402	BP	GO:0051402	neuron apoptotic process	60/3737	245/18866	0.0409170547604211	0.303194900547604	0.270179121903581	MCL1/NFATC4/DLX1/MDK/TNFRSF21/GDNF/SYNGAP1/PARK7/ROCK1/FOXB1/CRLF1/DIO3/TERT/CIT/ASCL1/CTSZ/MAG/GSK3A/BCL2/LANCL1/GRIK5/PRKCG/FAM162A/NES/AGAP2/NAE1/EGLN2/NAIP/GRM4/LGMN/UNC5B/ADARB1/ADAM8/NSMF/NGF/OXR1/SNX6/PPT1/SNCB/PITX3/PCSK9/TOX3/MTNR1B/TGFB3/GRIN1/CLCF1/APP/CDK5R1/PIK3CA/PRKCI/ATF2/SIGMAR1/BTG2/FAIM2/RHOA/CX3CL1/CCL3/RB1/MYBL2/RASA1	60
GO:0051591	BP	GO:0051591	response to cAMP	26/3737	94/18866	0.0410732985991892	0.303968300707624	0.270868304260333	EEF2K/NDUFS4/AKAP6/LDHA/AKAP9/ALDH3A1/FDX1/VGF/CFTR/RAP1B/RAP1A/FOSB/SLC6A3/PKLR/KDM1A/HCN2/DUSP1/PTAFR/PLA2G5/APP/NME1/PNPT1/PKD2/KCNE1/MMP19/FOSL1	26
GO:0031960	BP	GO:0031960	response to corticosteroid	42/3737	164/18866	0.0411167152838056	0.303968300707624	0.270868304260333	ADAM9/HSD3B2/UCN3/MDK/PDX1/CRH/BCL2/MYOD1/ABCA3/ALDH3A1/WNT7B/EGFR/PAPPA/ATP2B1/PAM/GHRHR/AVPR1A/IL6/SSTR5/CYBB/SSTR3/NPAS4/FOSB/HNMT/UCP3/UCN/UBE2L3/CDKN1A/DUSP1/EPO/PTAFR/ALAD/GLB1/IL1RN/GBA/RHOA/TFAP4/CALCR/FOSL1/GOT1/UGT1A1/ZFP36L2	42
GO:0006403	BP	GO:0006403	RNA localization	58/3737	236/18866	0.0411895908646802	0.304154617727616	0.271034332675607	CCT4/GLE1/NOP9/CCT5/NUP43/NUP37/SRSF6/SHQ1/NXT2/SMG5/RIOK2/SRSF4/CPSF3/LRPPRC/ABCE1/RBM15B/YY1/CETN2/CCT6A/POLDIP3/SEC13/NUP155/ZNHIT3/ATXN2/NUP88/TERF2/MEX3D/NXF1/POM121L12/CCT2/NUP133/NUP35/G3BP2/SLBP/SSB/SRSF11/PNPT1/ATR/TPR/SETD2/TSC1/IWS1/PARN/CPSF6/FYTTD1/NUP160/RBFOX1/CCT8/NUP54/KIF5C/CDC40/SRSF1/POLR2D/KHDRBS1/MAGOHB/EXOSC10/PRPF18/THOC7	58
GO:0099175	BP	GO:0099175	regulation of postsynapse organization	29/3737	107/18866	0.0415116787408726	0.304242461016514	0.271112610452102	EEF2K/NRXN1/LRFN4/SEMA3F/ITPKA/CAPRIN1/CDH2/ARHGAP22/BAIAP2/PAFAH1B1/UBE3A/ARHGAP33/ZDHHC2/NLGN3/CHMP2B/VPS35/INS/LRFN1/CDK5R1/ACTR2/CRIPT/CAMK2B/PTEN/CDKL5/DNM1L/OPA1/FCGR2B/ARF4/LRFN2	29
GO:0009755	BP	GO:0009755	hormone-mediated signaling pathway	50/3737	200/18866	0.0417687914503551	0.304242461016514	0.271112610452102	UCN3/NCOA4/PARK7/UFL1/RWDD1/CGB1/CRH/HEYL/TCF21/NCOA1/RNF6/ESRRA/AGRP/EGLN2/LEF1/RNF14/CLOCK/FSHB/KCTD6/CNOT2/LATS1/UBE3A/PPARA/CRHR1/GHRHR/PAQR7/PIAS2/SSTR5/GCGR/SKP2/SSTR3/CNOT1/SAFB/PTPN11/PGRMC2/APPL2/UBR5/GTF2H1/MED1/FOXH1/UBA5/DDX5/NR2E3/TMF1/RHOA/DDX54/NR1D2/BMP7/LGR5/PRCP	50
GO:0017038	BP	GO:0017038	protein import	50/3737	200/18866	0.0417687914503551	0.304242461016514	0.271112610452102	PEX2/PEX3/IPO5/FAM53A/KPNA3/CHP1/SAMM50/TGFB1/TNPO2/NXT2/FLNA/TIMM23/PEX1/DNAJC15/TIMM44/NUP155/NUP88/SIX3/MMP12/RBM22/PPP3CA/CBLB/CABP1/POM121L12/LMNA/APPL2/TARDBP/TOMM40/NUP133/SUFU/CDKN1A/UBR5/SHH/NUP35/MED1/GRPEL2/MDFIC/ZIC1/TNPO3/PEX7/PTTG1IP/PKIA/TPR/IPO9/PEX13/HEATR3/NUP54/SPRN/KPNA6/KPNB1	50
GO:0007512	BP	GO:0007512	adult heart development	6/3737	14/18866	0.0419644773815881	0.304242461016514	0.271112610452102	NKX2-5/SCUBE1/TCAP/MYH7/MYH6/HAND2	6
GO:0021781	BP	GO:0021781	glial cell fate commitment	6/3737	14/18866	0.0419644773815881	0.304242461016514	0.271112610452102	ASCL1/TAL1/NRG1/SOX2/HES5/OLIG2	6
GO:0030213	BP	GO:0030213	hyaluronan biosynthetic process	6/3737	14/18866	0.0419644773815881	0.304242461016514	0.271112610452102	CLTC/TGFB1/HAS1/NFKB1/PDGFB/SMPD3	6
GO:0033604	BP	GO:0033604	negative regulation of catecholamine secretion	6/3737	14/18866	0.0419644773815881	0.304242461016514	0.271112610452102	DRD2/CRH/CHGA/P2RY12/ADRA2C/ADRA2B	6
GO:0043650	BP	GO:0043650	dicarboxylic acid biosynthetic process	6/3737	14/18866	0.0419644773815881	0.304242461016514	0.271112610452102	MTHFD1/SLC25A12/GOT2/GLUD2/GLUD1/GOT1	6
GO:0045472	BP	GO:0045472	response to ether	6/3737	14/18866	0.0419644773815881	0.304242461016514	0.271112610452102	NFATC4/CRH/CDK4/GOLPH3/PTAFR/OPA1	6
GO:0046037	BP	GO:0046037	GMP metabolic process	6/3737	14/18866	0.0419644773815881	0.304242461016514	0.271112610452102	IMPDH2/CARD11/DLG1/MPP1/GMPS/CASK	6
GO:0046512	BP	GO:0046512	sphingosine biosynthetic process	6/3737	14/18866	0.0419644773815881	0.304242461016514	0.271112610452102	ASAH1/ASAH2B/ABCA2/SPHK2/GBA/AGK	6
GO:0046520	BP	GO:0046520	sphingoid biosynthetic process	6/3737	14/18866	0.0419644773815881	0.304242461016514	0.271112610452102	ASAH1/ASAH2B/ABCA2/SPHK2/GBA/AGK	6
GO:0048681	BP	GO:0048681	negative regulation of axon regeneration	6/3737	14/18866	0.0419644773815881	0.304242461016514	0.271112610452102	KLK8/KIAA0319/RGMA/RTN4R/RTN4RL1/PTEN	6
GO:0051917	BP	GO:0051917	regulation of fibrinolysis	6/3737	14/18866	0.0419644773815881	0.304242461016514	0.271112610452102	SERPINF2/F12/SERPINE1/F2/PLG/F11	6
GO:1904668	BP	GO:1904668	positive regulation of ubiquitin protein ligase activity	6/3737	14/18866	0.0419644773815881	0.304242461016514	0.271112610452102	BTRC/RAB1A/SKP1/GOLGA2/FZR1/PTEN	6
GO:2000232	BP	GO:2000232	regulation of rRNA processing	6/3737	14/18866	0.0419644773815881	0.304242461016514	0.271112610452102	SHQ1/RIOK2/KAT2B/WDR43/HEATR1/WDR75	6
GO:0005977	BP	GO:0005977	glycogen metabolic process	21/3737	73/18866	0.0421700858206888	0.305039849814053	0.271823169253539	UGP2/GCK/ENPP1/GSK3A/GSK3B/PGM2L1/CALM1/GYS1/PHLDA2/GCGR/PPP1R3F/PPP1CC/POMC/PHKG1/INS/PHKB/EPM2AIP1/STK40/PPP1R3E/KHK/RB1CC1	21
GO:0051966	BP	GO:0051966	regulation of synaptic transmission, glutamatergic	21/3737	73/18866	0.0421700858206888	0.305039849814053	0.271823169253539	SHANK1/NRXN1/NLGN2/DRD2/CDH2/GRM4/EGFR/MAPK8IP2/GRM5/UNC13A/ATAD1/NLGN3/MIR142/CACNG5/DGKZ/UCN/CACNG8/ADORA1/GRM8/CACNG2/CACNG4	21
GO:0006260	BP	GO:0006260	DNA replication	66/3737	273/18866	0.0427083291844178	0.308583397731127	0.274980849883817	PRIM1/SLX4/TOPBP1/HCRT/LRWD1/NBN/RPA1/RAD17/TONSL/CDAN1/POLI/ATF1/PPP2CA/POLG/DSCC1/EGFR/DUT/POLL/KAT7/RAD50/PDS5A/ZMPSTE24/RTEL1/RBBP4/RECQL4/TERF2/RBBP8/ORC5/INO80/ANKRD17/PRIMPOL/RBBP6/GDF2/UCN/GRWD1/RAD1/NPM2/S100A11/POLE3/BOD1L1/CHTF8/ATR/EME1/POLE/PTMS/POLN/CORT/SETMAR/CACYBP/POLK/ESCO1/SSBP1/RFC3/RBBP7/CDT1/ENPP7/POLD4/FAM111A/ORC3/BAZ1A/REV3L/MCM5/CCDC88A/GMNN/TIPIN/CHAF1B	66
GO:0032392	BP	GO:0032392	DNA geometric change	31/3737	116/18866	0.0429870857442043	0.310246161819031	0.27646255073166	CHD5/XRCC5/NBN/RPA1/XRCC6/CHD3/DSCC1/GTF2H5/CHD6/CETN2/RAD23B/RAD50/CHD1L/RTEL1/RECQL4/CUL4B/HMGB2/CHD1/ERCC6/GTF2H1/DDX1/ERCC2/POT1/CHD2/CHTF8/ASCC3/XPA/SSBP1/RFC3/SMARCA1/MCM5	31
GO:1901653	BP	GO:1901653	cellular response to peptide	93/3737	398/18866	0.0432271117121954	0.311625957880008	0.277692096767847	AKR1B1/SNX5/GCK/ENPP1/FGF21/EEF2K/RHOQ/ROCK1/AGER/CYFIP1/FFAR3/ATP6V1A/GSK3A/GSK3B/BCAR1/CYP11B2/ROCK2/ESRRA/ZNF106/AHCYL1/FUT7/LGMN/SIK2/LEPROT/NKX6-1/PRKACA/BAIAP2/ADCY1/RAB8A/CACNA1A/ATP2B1/PRKAA1/GRM5/AP3S1/OSBPL8/SNX6/NFKB1/CDK4/CRHR1/RAP1B/ATP6V1G1/GHRHR/IDE/PTPRA/GCGR/LPIN1/OGT/CASR/YWHAG/ATP1A3/PKLR/PCSK9/ATP6V1H/BCL2L2/ABCC1/CPEB2/PTPN11/INSRR/ATP6V0B/APPL2/INS/DENND4C/FOXO4/APP/SOCS3/AT…	93
GO:0043523	BP	GO:0043523	regulation of neuron apoptotic process	53/3737	214/18866	0.0433011400582964	0.311807306514595	0.27785369781972	MCL1/NFATC4/DLX1/MDK/GDNF/SYNGAP1/PARK7/ROCK1/FOXB1/CRLF1/TERT/ASCL1/CTSZ/MAG/GSK3A/BCL2/LANCL1/GRIK5/PRKCG/NES/AGAP2/NAE1/EGLN2/NAIP/GRM4/LGMN/UNC5B/ADAM8/NSMF/NGF/OXR1/SNX6/PPT1/SNCB/PITX3/PCSK9/TOX3/MTNR1B/TGFB3/GRIN1/CLCF1/CDK5R1/PIK3CA/PRKCI/ATF2/SIGMAR1/BTG2/FAIM2/RHOA/CX3CL1/CCL3/MYBL2/RASA1	53
GO:0006112	BP	GO:0006112	energy reserve metabolic process	24/3737	86/18866	0.0438941622603862	0.315365715339261	0.28102462110994	UGP2/GCK/ENPP1/GSK3A/GSK3B/PRLH/PGM2L1/CALM1/GYS1/PHLDA2/GCGR/PPP1R3F/PPP1CC/POMC/PHKG1/INS/PHKB/EPM2AIP1/STK40/PPP1R3E/GFPT2/KHK/RB1CC1/GFPT1	24
GO:0045445	BP	GO:0045445	myoblast differentiation	24/3737	86/18866	0.0438941622603862	0.315365715339261	0.28102462110994	PITX1/MBNL3/MYOD1/SOX15/TGFB1/NRG1/NMRK2/TNFSF14/MYOCD/CMTM5/RBPJ/MAPK12/SMYD1/CCL17/PLG/SHH/MBNL1/JAG1/TBX2/MYOG/DDX5/TCF7L2/DLL1/RB1	24
GO:0051592	BP	GO:0051592	response to calcium ion	38/3737	147/18866	0.0440461050236083	0.316101406131182	0.28168020038187	ADAM9/ANXA7/EEF2K/CPNE7/FGB/SEC31A/AHCYL1/LGMN/TNNT2/CALM1/EGFR/CPNE9/ADCY1/CPNE3/DPEP1/PRKAA1/CAMK2D/CASR/NEUROD2/FUS/FOSB/PPP3CA/RASGRP2/DUSP1/PPIF/SYT5/JUNB/IQGAP1/PKD2/SLC25A12/ADCY8/CACYBP/ALOX5AP/SYT8/GIPR/GUCA1A/HPCA/CACNG2	38
GO:0010954	BP	GO:0010954	positive regulation of protein processing	9/3737	25/18866	0.044170853941734	0.316640503537374	0.282160593896281	NKD2/F12/TNP1/PLGRKT/ADAM8/LPCAT3/CCBE1/BAG2/HPN	9
GO:0031646	BP	GO:0031646	positive regulation of nervous system process	19/3737	65/18866	0.0443861740631	0.31736470426871	0.282805934293896	SHANK1/HCRT/NRXN1/MAG/NLGN2/DLG4/BAIAP2/IGSF9B/NLGN3/MTNR1B/PTAFR/GRIN1/MYRF/TPPP/SLC25A12/ITGAX/GBA/PTEN/P2RX3	19
GO:0090307	BP	GO:0090307	mitotic spindle assembly	19/3737	65/18866	0.0443861740631	0.31736470426871	0.282805934293896	DRG1/RAB11A/RCC1/FLNA/GOLGA2/STAG2/ZNF207/PIBF1/CHMP2B/MISP/CHMP1A/STAG1/TPR/RHOA/CEP97/SPICE1/KIFC1/MYBL2/KPNB1	19
GO:1901293	BP	GO:1901293	nucleoside phosphate biosynthetic process	65/3737	269/18866	0.0444211098608085	0.31736470426871	0.282805934293896	AK8/PDZD3/NOS3/PDPR/LDHC/ACAT1/IMPDH2/PARP10/ACSL3/NMNAT3/GUCA2A/RNLS/TGFB1/NOS1/MTHFD1/NPPC/PDHB/PRPS2/AK4/ADK/AK3/ATIC/ME1/NME9/NMRK2/AK2/ASPDH/ADCY1/DUT/NPPB/AK6/VPS9D1/RAD50/SLC35B3/SLC26A2/PPT1/PAPSS1/ACOT7/DLD/UPP1/DCTD/NPPA/GUCA1B/PKLR/SPHK2/NOS2/AK9/TBPL1/NME1/GMPS/VCP/SLC25A12/ADCY8/PRPSAP1/TREM2/ADCY3/NME3/MPC2/NPR1/ELOVL5/CMPK1/GUCA1A/HPCA/DHODH/MLYCD	65
GO:0043484	BP	GO:0043484	regulation of RNA splicing	40/3737	156/18866	0.0445536914154384	0.317955873859616	0.283332729700675	PRX/RBM3/PTBP3/PCBP4/JMJD6/SRSF8/MBNL3/HNRNPK/MYOD1/CELF3/SRSF6/CELF4/HNRNPLL/RBFOX3/SRSF4/RBM15B/FXR2/SON/C1QBP/WTAP/SLC39A5/FUS/GRSF1/RBM22/MBNL1/CLK1/RBM4/DYRK1A/HNRNPH2/DDX5/FAM172A/RBM12/RBFOX1/HNRNPH3/NSRP1/PQBP1/SRSF1/KHDRBS1/SREK1/NOVA1	40
GO:1905037	BP	GO:1905037	autophagosome organization	27/3737	99/18866	0.0446165456907741	0.318048672075015	0.283415422847246	SH3GLB1/FEZ2/RAB1A/WIPI1/RALB/ATG5/ATG2A/ATG3/TBC1D14/UBQLN2/STX17/SCFD1/PIK3C3/GABARAPL2/ATG12/SMCR8/ATG14/MAP1LC3B/UBQLN1/RAB5A/GBA/NPRL3/PIK3C2B/TMEM41B/PIP4K2B/RB1CC1/ATG9B	27
GO:0030178	BP	GO:0030178	negative regulation of Wnt signaling pathway	54/3737	219/18866	0.0448789579900276	0.31956222318792	0.28476415895693	NKD2/PSMD1/TRABD2B/PSMB4/PSMA1/NFATC4/NKX2-5/MDK/PSMA3/PSMA4/PSMD5/PSMB3/SFRP5/GSK3A/APC2/NPHP4/PSMA2/PSMD14/GSK3B/EMD/PSMB7/CDH2/PSMC2/AXIN2/PSME3/BARX1/STK11/TLE6/PSMD6/C12orf43/DKKL1/LATS1/FUZ/NOTUM/SIX3/MDFI/NLK/TRABD2A/PSMD12/PSMD10/SOX2/SHH/CUL3/KLHL12/KREMEN2/NKD1/AMER1/TCF7L2/DACT3/MCC/WWOX/SCYL2/PSME1/MESP1	54
GO:0010469	BP	GO:0010469	regulation of signaling receptor activity	44/3737	174/18866	0.0451439467523033	0.320863855618368	0.285924052828709	SHANK1/DAPK1/BEGAIN/LY6G6D/WFIKKN2/TAL1/NLGN2/CRH/DLG4/CNIH2/AKAP9/LY6H/FNTA/ADRA2C/SERPINE1/FSHB/DLGAP2/MAPK8IP2/DKKL1/GSG1L/TSG101/SNX6/DLGAP3/NLGN3/PHLDA2/DLG1/CBLB/CACNG5/SLURP1/PCSK9/MED1/GRIN1/PATE1/APP/CACNG8/ADORA1/PPP2R5B/PTEN/CALCR/ADRA2B/FCGR2B/LYPD1/CACNG2/CACNG4	44
GO:0006650	BP	GO:0006650	glycerophospholipid metabolic process	81/3737	343/18866	0.045162342060391	0.320863855618368	0.285924052828709	MTMR11/OCRL/LPGAT1/CPNE7/PLCH2/CSNK2A1/GPCPD1/HADHB/APOA4/ITPKA/PLEKHA3/RUFY1/ACSL3/ACHE/CRLS1/MFSD2A/PITPNM3/AGAP2/SACM1L/GDE1/ACP6/PIGV/PLEKHA4/INPP5J/CAPN2/DDHD2/ABHD16A/RAB14/PIGQ/CPNE3/LPCAT3/TAMM41/PAFAH1B1/PLA2G4A/PLA2G4F/FAM126B/OSBPL8/PCYT1B/CEPT1/PDGFB/LPIN1/PIK3C3/PIGM/ABHD16B/HADHA/PIK3CB/GNPAT/DDHD1/DGKZ/STARD7/PTDSS1/PI4KA/SERAC1/SERINC1/SYNJ1/SERINC3/OSBPL5/PTDSS2/FIG4/PLA2G5/RAB5A…	81
GO:1903533	BP	GO:1903533	regulation of protein targeting	23/3737	82/18866	0.0453363344689135	0.321126894705194	0.286158448820781	BAG4/MFF/SH3GLB1/GSK3A/CHP1/UBE2J2/HSPA1L/RNF31/MICALL2/PARL/LEPROT/PRKAA1/LMAN1/NPEPPS/CIB1/MIEF1/UBE2L3/CDK5R1/UBE2D3/KCNE1/BNIP3L/C2CD5/HPCA	23
GO:0006027	BP	GO:0006027	glycosaminoglycan catabolic process	18/3737	61/18866	0.045413744321614	0.321126894705194	0.286158448820781	FUCA1/GUSB/CHP1/PGLYRP1/ACAN/GPC2/TGFB1/BGN/PGLYRP2/HEXB/HYAL3/CSPG4/BCAN/GNS/GLB1/LYG2/CD44/AGRN	18
GO:0042278	BP	GO:0042278	purine nucleoside metabolic process	18/3737	61/18866	0.045413744321614	0.321126894705194	0.286158448820781	NT5C1A/RHOQ/IMPDH2/AK4/ADK/AK3/NME9/CARD11/GTPBP1/DLG1/MPP1/NME1/MFN1/GMPS/RHOA/NME3/OPA1/CASK	18
GO:1902110	BP	GO:1902110	positive regulation of mitochondrial membrane permeability involved in apoptotic process	18/3737	61/18866	0.045413744321614	0.321126894705194	0.286158448820781	NMT1/GSK3A/BCL2/GSK3B/ZNF205/BBC3/YWHAQ/ACAA2/TMEM102/YWHAG/YWHAE/TP73/SFN/MAPK8/ATF2/TFDP2/RHOT2/BNIP3L	18
GO:0008286	BP	GO:0008286	insulin receptor signaling pathway	37/3737	143/18866	0.0458432407267394	0.321126894705194	0.286158448820781	SNX5/ENPP1/RHOQ/FFAR3/ATP6V1A/GSK3A/GSK3B/BCAR1/ZNF106/FUT7/SIK2/BAIAP2/PRKAA1/AP3S1/OSBPL8/CDK4/ATP6V1G1/IDE/PTPRA/OGT/ATP6V1H/PTPN11/INSRR/ATP6V0B/INS/FOXO4/SOCS3/ATP6V1B2/FOXC2/PIK3CA/RPS6KB1/SESN3/TSC1/ATP6AP1/OPA1/ATP6V1D/C2CD5	37
GO:0016079	BP	GO:0016079	synaptic vesicle exocytosis	32/3737	121/18866	0.0459243379742771	0.321126894705194	0.286158448820781	GIT1/CHRNB2/PPFIA3/DOC2B/FBXL20/STX3/DRD2/SNCA/GRIK5/GSK3B/PRKCG/CHRNA5/CPLX2/APBA1/ADCY1/PRRT2/RAB3A/UNC13A/RAP1B/RAP1A/SNPH/SYNJ1/RIMS4/RAB5A/SNAP23/SYT5/GIPC1/SYT8/OTOF/DNM1L/NAPA/CASK	32
GO:0009743	BP	GO:0009743	response to carbohydrate	57/3737	233/18866	0.0461202065315283	0.321126894705194	0.286158448820781	SOX4/GCK/UCN3/PDX1/FGF21/AGER/CRH/P2RX2/GRIK5/SMAD2/EIF2B3/PRLH/LDHA/RAB11B/PPP3CB/GPR27/SRI/BRSK2/POLG/ME1/EIF2B1/FOXA2/NKX6-1/PRKACA/KAT7/HNF4A/CFTR/PRKAA1/RAP1B/GHRHR/RAP1A/GJD3/CASR/PPP3CA/JAGN1/PKLR/BAIAP3/SLC2A5/TRPM4/NME1/PIK3CA/ZNF236/TCF7L2/ADCY8/HMGN3/RHOA/GPR68/PTEN/OXCT1/CDT1/MPC2/GOT1/GATA4/P2RX3/GIPR/OPA1/KHK	57
GO:0048814	BP	GO:0048814	regulation of dendrite morphogenesis	26/3737	95/18866	0.0462374502877191	0.321126894705194	0.286158448820781	TLX2/NFATC4/EEF2K/CHRNB2/LZTS1/ITPKA/GSK3B/CAPRIN1/STK11/NSMF/BAIAP2/PAFAH1B1/UBE3A/ARHGAP33/NLGN3/PPP3CA/NEUROG3/GRIN1/CDK5R1/ACTR2/CAMK2B/PTEN/PQBP1/CDKL5/DNM1L/OPA1	26
GO:0032508	BP	GO:0032508	DNA duplex unwinding	29/3737	108/18866	0.0463535603979681	0.321126894705194	0.286158448820781	CHD5/XRCC5/NBN/RPA1/XRCC6/CHD3/DSCC1/GTF2H5/CHD6/CETN2/RAD23B/RAD50/CHD1L/RTEL1/RECQL4/CUL4B/CHD1/ERCC6/GTF2H1/DDX1/ERCC2/POT1/CHD2/CHTF8/ASCC3/XPA/SSBP1/RFC3/MCM5	29
GO:0001835	BP	GO:0001835	blastocyst hatching	10/3737	29/18866	0.0463552455072312	0.321126894705194	0.286158448820781	TBL1XR1/FBLL1/RBBP8/UBE2A/SMIM14/HCFC1/LPAR6/CTR9/SLC25A34/HS3ST6	10
GO:0006294	BP	GO:0006294	nucleotide-excision repair, preincision complex assembly	10/3737	29/18866	0.0463552455072312	0.321126894705194	0.286158448820781	RPA1/GTF2H5/CETN2/RAD23B/CHD1L/ERCC5/CUL4B/GTF2H1/ERCC2/XPA	10
GO:0035188	BP	GO:0035188	hatching	10/3737	29/18866	0.0463552455072312	0.321126894705194	0.286158448820781	TBL1XR1/FBLL1/RBBP8/UBE2A/SMIM14/HCFC1/LPAR6/CTR9/SLC25A34/HS3ST6	10
GO:0071684	BP	GO:0071684	organism emergence from protective structure	10/3737	29/18866	0.0463552455072312	0.321126894705194	0.286158448820781	TBL1XR1/FBLL1/RBBP8/UBE2A/SMIM14/HCFC1/LPAR6/CTR9/SLC25A34/HS3ST6	10
GO:0090659	BP	GO:0090659	walking behavior	10/3737	29/18866	0.0463552455072312	0.321126894705194	0.286158448820781	CTNS/DRD2/OXR1/ZMPSTE24/SPTBN4/ZIC1/NPC1/SPG11/FXN/CEND1	10
GO:0002090	BP	GO:0002090	regulation of receptor internalization	17/3737	57/18866	0.0463568524941403	0.321126894705194	0.286158448820781	PICK1/DRD2/ANKRD13D/DLG4/APLN/GSG1L/ATAD1/UBQLN2/AHI1/ATXN2/PCSK9/DRD4/MKLN1/RSPO1/SCYL2/TBC1D5/HPCA	17
GO:1903706	BP	GO:1903706	regulation of hemopoiesis	114/3737	498/18866	0.0470519332268715	0.321126894705194	0.286158448820781	PSMD1/PSMB4/SOX4/PSMA1/MDK/PSMA3/PSMA4/ACVR2A/AGER/PSMD5/PSMB3/CSF3R/IHH/KMT2C/TAL1/L3MBTL1/PSMA2/PGLYRP1/ZNF683/PSMD14/GPR137B/XRCC6/ITGA2B/PSMB7/TGFB1/PSMC2/IL12RB1/GATA1/PSME3/IL34/PGLYRP2/ESRRA/DPY30/NDFIP1/HLX/CSF2/SENP1/ADAM8/LEF1/PSMD6/FSHB/KAT7/OSM/MTURN/WDR5/FNIP1/FAM210B/ARNT/CARD11/YTHDF2/MPL/ZBTB1/CTLA4/LGALS3/PURB/ZFPM1/RNF41/TCTA/CIB1/RUNX3/MITF/KMT2B/FOXJ1/NFAM1/DROSHA/HMGB2/RIPK1/…	114
GO:0007632	BP	GO:0007632	visual behavior	16/3737	53/18866	0.0471843098151131	0.321126894705194	0.286158448820781	SYNGAP1/CHRNB2/FOXB1/CTNS/HRH2/DRD2/NPHP4/B4GALT2/PIAS1/DDHD2/NLGN3/LRRN4/GRIN1/APP/RGS14/DBH	16
GO:0009311	BP	GO:0009311	oligosaccharide metabolic process	16/3737	53/18866	0.0471843098151131	0.321126894705194	0.286158448820781	ST8SIA5/FUT8/ST3GAL2/MAN2B2/HEXB/MGAM/NEU3/CTBS/NEU2/B4GALT1/TREH/NEU4/GM2A/FUT5/NAGA/ST6GALNAC6	16
GO:0048168	BP	GO:0048168	regulation of neuronal synaptic plasticity	16/3737	53/18866	0.0471843098151131	0.321126894705194	0.286158448820781	RAB11A/SYNGAP1/PPFIA3/DRD2/DLG4/NSMF/RAB8A/GRM5/RAB3A/UNC13A/ZDHHC2/GRIN1/APP/RAB5A/CAMK2B/JPH3	16
GO:0006536	BP	GO:0006536	glutamate metabolic process	11/3737	33/18866	0.0476673879253454	0.321126894705194	0.286158448820781	FTCD/PRODH2/ALDH4A1/OAT/UROC1/MTHFS/SLC25A12/GOT2/GLUD2/GLUD1/GOT1	11
GO:0040018	BP	GO:0040018	positive regulation of multicellular organism growth	11/3737	33/18866	0.0476673879253454	0.321126894705194	0.286158448820781	DIO3/MKKS/DRD2/BCL2/GHRHR/ATP8A2/SLC6A3/PPIB/SPTBN4/PLS1/NIPBL	11
GO:0042339	BP	GO:0042339	keratan sulfate metabolic process	11/3737	33/18866	0.0476673879253454	0.321126894705194	0.286158448820781	B4GALT4/ACAN/ST3GAL2/HEXB/B4GALT2/ST3GAL3/B3GNT4/B4GALT1/GNS/GLB1/B3GNT3	11
GO:2000758	BP	GO:2000758	positive regulation of peptidyl-lysine acetylation	11/3737	33/18866	0.0476673879253454	0.321126894705194	0.286158448820781	SOX4/AUTS2/NOS1/BRD7/KAT7/PRKAA1/PAXIP1/SPHK2/FOXP3/RPS6KA4/KAT2A	11
GO:0021517	BP	GO:0021517	ventral spinal cord development	15/3737	49/18866	0.0478560075234374	0.321126894705194	0.286158448820781	SOX4/PHOX2A/EVX1/ASCL1/NKX6-2/NKX6-1/SOX1/LBX1/LHX1/SUFU/SHH/DLL4/GATA2/OLIG2/ABT1	15
GO:0031279	BP	GO:0031279	regulation of cyclase activity	15/3737	49/18866	0.0478560075234374	0.321126894705194	0.286158448820781	PDZD3/NOS3/DRD2/GUCA2A/NOS1/AKAP9/CACNA1C/LTB4R2/CRHR1/GUCA1B/NOS2/NPFFR2/MAPK8/GUCA1A/HPCA	15
GO:0035196	BP	GO:0035196	production of miRNAs involved in gene silencing by miRNA	15/3737	49/18866	0.0478560075234374	0.321126894705194	0.286158448820781	MAP2K1/SMAD2/MYCN/TGFB1/EGFR/ZMPSTE24/PRKRA/IL6/ZC3H7A/PPP3CA/DROSHA/RIPK1/METTL3/ZC3H7B/DDX5	15
GO:0006836	BP	GO:0006836	neurotransmitter transport	56/3737	229/18866	0.0480067428764939	0.321126894705194	0.286158448820781	SLC6A17/GIT1/GDNF/CHRNB2/HCRT/PARK7/SLC18A3/NRXN1/PPFIA3/DOC2B/HRH3/FBXL20/STX3/ARL6IP5/DRD2/SNCA/GRIK5/GSK3B/PRKCG/SLC6A2/CHRNA5/NOS1/NAAA/GRM4/CPLX2/APBA1/NRXN2/ADCY1/PRRT2/RAB3A/PPT1/UNC13A/RAP1B/RAP1A/SNPH/SLC6A3/BAIAP3/RAB3B/DRD4/SYNJ1/RIMS4/RAB5A/SLC29A2/SNAP23/SYT5/CACNA1B/DDC/GIPC1/SLC6A13/SYT8/OTOF/SLC29A4/BRSK1/DNM1L/NAPA/CASK	56
GO:0015931	BP	GO:0015931	nucleobase-containing compound transport	63/3737	261/18866	0.0480660425507471	0.321126894705194	0.286158448820781	GLE1/NOP9/SLC25A42/NUP43/NUP37/SRSF6/NXT2/SMG5/RIOK2/SRSF4/CPSF3/LRPPRC/EPG5/ABCE1/SLC25A48/RBM15B/CETN2/SLC35B3/POLDIP3/SEC13/NUP155/ATXN2/NUP88/TERF2/NXF1/SLC25A47/GJB1/POM121L12/RIPK1/NUP133/NUP35/G3BP2/SLBP/SSB/SLC29A2/SRSF11/PNPT1/TPR/SLC35A4/SETD2/ADORA1/TSC1/IWS1/SLC25A36/SLC25A12/CPSF6/FYTTD1/SLC25A19/SLC25A43/NUP160/RBFOX1/SLC25A29/NUP54/KIF5C/CDC40/SRSF1/POLR2D/KHDRBS1/MAGOHB/SLC29A4/SL…	63
GO:0001824	BP	GO:0001824	blastocyst development	28/3737	104/18866	0.0481274096551208	0.321126894705194	0.286158448820781	NBN/TBL1XR1/CAPN2/DAD1/RRP7A/COPS2/FBLL1/CNOT2/ETV2/LATS1/PRDM14/RBBP8/UBE2A/SMIM14/CDX2/HCFC1/NPM2/CUL3/RTN4/LPAR6/CTR9/RPL7L1/JUNB/POU5F1/SLC25A34/SBDS/HS3ST6/TET1	28
GO:0002027	BP	GO:0002027	regulation of heart rate	28/3737	104/18866	0.0481274096551208	0.321126894705194	0.286158448820781	ADRA1D/CACNA1G/DRD2/RNLS/AKAP9/SRI/CACNA1C/SCN2B/CALM1/PRKACA/ADRA1B/MYH7/AVPR1A/HRC/KCNH6/RANGRF/CAMK2D/NPPA/YWHAE/SPTBN4/MYH6/TRPM4/KCNE4/DSC2/KCNE1/EDN2/DSG2/GPD1L	28
GO:0009116	BP	GO:0009116	nucleoside metabolic process	28/3737	104/18866	0.0481274096551208	0.321126894705194	0.286158448820781	NT5C1A/RHOQ/IMPDH2/UPB1/PRPS2/AK4/ADK/AK3/ATIC/NME9/CARD11/GTPBP1/DLG1/APOBEC2/DERA/UPP1/ERH/APOBEC3G/MPP1/NME1/MFN1/GMPS/RHOA/TYMP/NME3/OPA1/DHODH/CASK	28
GO:0090311	BP	GO:0090311	regulation of protein deacetylation	14/3737	45/18866	0.0483199599438468	0.321126894705194	0.286158448820781	SPRED3/FNTA/PRKAA1/CAMK2D/BEX4/SPHK2/UCN/PRKD2/KDM5A/FOXP3/TPPP/DYRK1A/MAPK8/NIPBL	14
GO:0006296	BP	GO:0006296	nucleotide-excision repair, DNA incision, 5'-to lesion	12/3737	37/18866	0.0483307252551491	0.321126894705194	0.286158448820781	RPA1/GTF2H5/CHD1L/ERCC5/CUL4B/GTF2H1/ERCC2/XPA/POLK/RFC3/POLD4/NTHL1	12
GO:0009167	BP	GO:0009167	purine ribonucleoside monophosphate metabolic process	12/3737	37/18866	0.0483307252551491	0.321126894705194	0.286158448820781	IMPDH2/AK4/ADK/AK3/ATIC/AK2/CARD11/DLG1/MPP1/AK9/GMPS/CASK	12
GO:0060260	BP	GO:0060260	regulation of transcription initiation from RNA polymerase II promoter	12/3737	37/18866	0.0483307252551491	0.321126894705194	0.286158448820781	NKX2-5/PSMC2/GTF2B/MED13/PAXIP1/ERCC6/MED1/SUB1/MED16/CAND1/XPA/HNF1A	12
GO:0060428	BP	GO:0060428	lung epithelium development	12/3737	37/18866	0.0483307252551491	0.321126894705194	0.286158448820781	MAP2K1/ASCL1/IL13/SRSF6/WNT7B/ADAMTSL2/FOXJ1/RBPJ/SHH/AGR2/SPDEF/NKX2-1	12
GO:1905314	BP	GO:1905314	semi-lunar valve development	12/3737	37/18866	0.0483307252551491	0.321126894705194	0.286158448820781	NOS3/ROCK1/HEYL/TGFB1/SMAD6/ROCK2/EMILIN1/RBPJ/JAG1/DLL4/RB1/GATA4	12
GO:0006040	BP	GO:0006040	amino sugar metabolic process	13/3737	41/18866	0.0485081649280093	0.321126894705194	0.286158448820781	NPL/MGAT3/GNPDA2/NANP/CTBS/B4GALNT2/GNPNAT1/DPAGT1/CHIA/GFPT2/UAP1L1/SLC35A3/GFPT1	13
GO:0007618	BP	GO:0007618	mating	13/3737	41/18866	0.0485081649280093	0.321126894705194	0.286158448820781	KLK14/ACVR2A/DMRTA1/NCOA1/HEXB/UBE2Q1/MAPK8IP2/AVPR1A/OR2H2/GRIN1/APP/DDO/PTEN	13
GO:0070317	BP	GO:0070317	negative regulation of G0 to G1 transition	13/3737	41/18866	0.0485081649280093	0.321126894705194	0.286158448820781	EPC1/PCGF2/RBBP4/RBBP8/UXT/FOXO4/MGA/PHC3/PPP2R5B/TFDP2/PHC1/RBBP7/SUZ12	13
GO:0071985	BP	GO:0071985	multivesicular body sorting pathway	13/3737	41/18866	0.0485081649280093	0.321126894705194	0.286158448820781	VTA1/TMEM50A/LEPROT/STAM/VPS37C/VPS36/CHMP2B/LEPROTL1/VPS37D/CHMP1A/TMEM50B/VCP/CHMP3	13
GO:0003174	BP	GO:0003174	mitral valve development	5/3737	11/18866	0.0485221063933849	0.321126894705194	0.286158448820781	SOX4/SMAD6/ZFPM1/BMPR1A/ACVR1	5
GO:0006048	BP	GO:0006048	UDP-N-acetylglucosamine biosynthetic process	5/3737	11/18866	0.0485221063933849	0.321126894705194	0.286158448820781	GNPDA2/GNPNAT1/GFPT2/UAP1L1/GFPT1	5
GO:0006702	BP	GO:0006702	androgen biosynthetic process	5/3737	11/18866	0.0485221063933849	0.321126894705194	0.286158448820781	HSD3B2/CYP17A1/MED1/SRD5A3/SRD5A2	5
GO:0007256	BP	GO:0007256	activation of JNKK activity	5/3737	11/18866	0.0485221063933849	0.321126894705194	0.286158448820781	NRK/RIPK1/ERCC6/RIPK2/MAP3K10	5
GO:0008611	BP	GO:0008611	ether lipid biosynthetic process	5/3737	11/18866	0.0485221063933849	0.321126894705194	0.286158448820781	PLA2G4A/AGPS/GNPAT/PEX7/PLA2G5	5
GO:0021521	BP	GO:0021521	ventral spinal cord interneuron specification	5/3737	11/18866	0.0485221063933849	0.321126894705194	0.286158448820781	EVX1/NKX6-2/NKX6-1/SOX1/SUFU	5
GO:0043379	BP	GO:0043379	memory T cell differentiation	5/3737	11/18866	0.0485221063933849	0.321126894705194	0.286158448820781	IL12RB1/IFNL1/TSC1/CD46/IL23A	5
GO:0046504	BP	GO:0046504	glycerol ether biosynthetic process	5/3737	11/18866	0.0485221063933849	0.321126894705194	0.286158448820781	PLA2G4A/AGPS/GNPAT/PEX7/PLA2G5	5
GO:0046950	BP	GO:0046950	cellular ketone body metabolic process	5/3737	11/18866	0.0485221063933849	0.321126894705194	0.286158448820781	ACAT1/SLC27A5/ACSS3/OXCT2/OXCT1	5
GO:0048703	BP	GO:0048703	embryonic viscerocranium morphogenesis	5/3737	11/18866	0.0485221063933849	0.321126894705194	0.286158448820781	MTHFD1/LHX1/TBX1/FOXC2/NIPBL	5
GO:0060281	BP	GO:0060281	regulation of oocyte development	5/3737	11/18866	0.0485221063933849	0.321126894705194	0.286158448820781	PDE3A/NPPC/SIRT2/YTHDF2/PDE5A	5
GO:0060433	BP	GO:0060433	bronchus development	5/3737	11/18866	0.0485221063933849	0.321126894705194	0.286158448820781	IL13/WNT7B/ADAMTSL2/AGR2/SPDEF	5
GO:0060573	BP	GO:0060573	cell fate specification involved in pattern specification	5/3737	11/18866	0.0485221063933849	0.321126894705194	0.286158448820781	EVX1/NKX6-2/NKX6-1/SOX1/SUFU	5
GO:0070106	BP	GO:0070106	interleukin-27-mediated signaling pathway	5/3737	11/18866	0.0485221063933849	0.321126894705194	0.286158448820781	EBI3/CRLF1/JAK1/IL27RA/IL27	5
GO:0070203	BP	GO:0070203	regulation of establishment of protein localization to telomere	5/3737	11/18866	0.0485221063933849	0.321126894705194	0.286158448820781	CCT4/CCT5/CCT6A/CCT2/CCT8	5
GO:0090657	BP	GO:0090657	telomeric loop disassembly	5/3737	11/18866	0.0485221063933849	0.321126894705194	0.286158448820781	SLX4/RTEL1/RECQL4/TERF2/POT1	5
GO:0090715	BP	GO:0090715	immunological memory formation process	5/3737	11/18866	0.0485221063933849	0.321126894705194	0.286158448820781	IL12RB1/IFNL1/TSC1/CD46/IL23A	5
GO:0097384	BP	GO:0097384	cellular lipid biosynthetic process	5/3737	11/18866	0.0485221063933849	0.321126894705194	0.286158448820781	PLA2G4A/AGPS/GNPAT/PEX7/PLA2G5	5
GO:1901077	BP	GO:1901077	regulation of relaxation of muscle	5/3737	11/18866	0.0485221063933849	0.321126894705194	0.286158448820781	CHGA/SRI/NEUROG1/HRC/CAMK2D	5
GO:1904321	BP	GO:1904321	response to forskolin	5/3737	11/18866	0.0485221063933849	0.321126894705194	0.286158448820781	FDX1/ADCY1/CFTR/ADCY8/ADCY3	5
GO:1904322	BP	GO:1904322	cellular response to forskolin	5/3737	11/18866	0.0485221063933849	0.321126894705194	0.286158448820781	FDX1/ADCY1/CFTR/ADCY8/ADCY3	5
GO:1904869	BP	GO:1904869	regulation of protein localization to Cajal body	5/3737	11/18866	0.0485221063933849	0.321126894705194	0.286158448820781	CCT4/CCT5/CCT6A/CCT2/CCT8	5
GO:1904871	BP	GO:1904871	positive regulation of protein localization to Cajal body	5/3737	11/18866	0.0485221063933849	0.321126894705194	0.286158448820781	CCT4/CCT5/CCT6A/CCT2/CCT8	5
GO:1905168	BP	GO:1905168	positive regulation of double-strand break repair via homologous recombination	5/3737	11/18866	0.0485221063933849	0.321126894705194	0.286158448820781	MMS19/FUS/ERCC6/ARID2/ACTR2	5
GO:1905879	BP	GO:1905879	regulation of oogenesis	5/3737	11/18866	0.0485221063933849	0.321126894705194	0.286158448820781	PDE3A/NPPC/SIRT2/YTHDF2/PDE5A	5
GO:0070555	BP	GO:0070555	response to interleukin-1	52/3737	211/18866	0.0486497889207374	0.321126894705194	0.286158448820781	PSMD1/PSMB4/PSMA1/PSMA3/PSMA4/BTRC/PSMD5/PSMB3/UBE2N/MAP3K7/PSMA2/SNCA/PSMD14/CCL22/PSMB7/PSMC2/PSME3/FGB/IL1R2/TANK/SKP1/IKBKB/CACTIN/CD47/PSMD6/HYAL3/YY1/NFKB1/IL6/FBXW11/TAB2/MIR101-1/MIR142/ADAMTS7/HNMT/VRK2/PSMD12/CCL17/PSMD10/EPO/APP/IL1RN/ZNF675/PRKCI/USP10/YTHDC2/RIPK2/CX3CL1/CCL3/CCL13/PSME1/RPS6KA4	52
GO:0007597	BP	GO:0007597	blood coagulation, intrinsic pathway	7/3737	18/18866	0.0488747648397676	0.321126894705194	0.286158448820781	F12/GP9/C1QBP/F2/F11/PRCP/GP1BB	7
GO:0032048	BP	GO:0032048	cardiolipin metabolic process	7/3737	18/18866	0.0488747648397676	0.321126894705194	0.286158448820781	HADHB/CRLS1/TAMM41/PLA2G4A/HADHA/PLA2G5/PLSCR3	7
GO:0042136	BP	GO:0042136	neurotransmitter biosynthetic process	7/3737	18/18866	0.0488747648397676	0.321126894705194	0.286158448820781	ACHE/NOS1/ALDH9A1/SLC6A3/DAGLA/MOXD1/DBH	7
GO:0060033	BP	GO:0060033	anatomical structure regression	7/3737	18/18866	0.0488747648397676	0.321126894705194	0.286158448820781	DRD2/LEF1/NINJ1/SLC6A3/AMH/BMPR1A/AMHR2	7
GO:0097107	BP	GO:0097107	postsynaptic density assembly	7/3737	18/18866	0.0488747648397676	0.321126894705194	0.286158448820781	SHANK1/NRXN1/NLGN2/LRFN4/NRXN2/LRFN1/PTEN	7
GO:1900153	BP	GO:1900153	positive regulation of nuclear-transcribed mRNA catabolic process, deadenylation-dependent decay	7/3737	18/18866	0.0488747648397676	0.321126894705194	0.286158448820781	NANOS3/CNOT1/NANOS2/BTG2/CNOT7/CPEB3/ZFP36L2	7
GO:1904062	BP	GO:1904062	regulation of cation transmembrane transport	82/3737	349/18866	0.0489240347419199	0.321126894705194	0.286158448820781	F2RL3/SHANK1/REM1/DAPK1/PARK7/RRAD/JSRP1/NLGN2/CHP1/DRD2/STAC3/CRH/FGF11/SNCA/KCNIP3/AKAP6/IL13/RNF207/DLG4/CNIH2/NOS1/AKAP9/FLNA/SRI/CACNA1C/SLC43A2/ATG5/SCN2B/KCNA1/JPH2/CALM1/PRKACA/HAP1/MAPK8IP2/GSG1L/CRHR1/F2/HRC/NLGN3/RANGRF/CAMK2D/DLG1/CACNG5/NPPA/PCSK9/SPHK2/CACNG1/YWHAE/GJC2/OXSR1/DRD4/MTNR1B/PLCG1/UBQLN1/SLC30A5/HAMP/EPO/GRIN1/SUMO1/PPIF/APP/CACNG8/ISCU/CAB39/MYO5A/KCNE4/DHRS7C/ANO6/KCN…	82
GO:0000380	BP	GO:0000380	alternative mRNA splicing, via spliceosome	24/3737	87/18866	0.0496088126215951	0.324274931038082	0.288963686278944	SRSF8/MBNL3/MYOD1/CELF3/SRSF6/CELF4/RBFOX3/SRSF4/RBM15B/FXR2/WTAP/KDM1A/MBNL1/RBM4/DYRK1A/DDX5/FAM172A/RBFOX1/NSRP1/PQBP1/SRSF1/KHDRBS1/SREK1/NOVA1	24
GO:0009060	BP	GO:0009060	aerobic respiration	24/3737	87/18866	0.0496088126215951	0.324274931038082	0.288963686278944	OXA1L/ME2/IDH1/SUCLG1/NNT/COX6C/UQCRC2/PDHB/SDHB/MDH1/MTFR1L/COX7B/IDE/DLD/SDHD/UCN/SIRT3/DHTKD1/FXN/VCP/COX5A/SUCLG2/ACO2/SUCLA2	24
GO:0051453	BP	GO:0051453	regulation of intracellular pH	24/3737	87/18866	0.0496088126215951	0.324274931038082	0.288963686278944	GPR89A/ATP6V1A/CCDC115/CHP1/BCL2/SLC11A1/CA7/TM9SF4/SLC4A9/CLCN3/CFTR/UBE3A/PPT1/ATP6V1G1/AVPR1A/ATP6V1H/TMEM165/CLN5/ATP6V0B/ATP6AP2/ATP6V1B2/SLC4A7/RAB20/ATP6V1D	24
GO:0048024	BP	GO:0048024	regulation of mRNA splicing, via spliceosome	30/3737	113/18866	0.0496332848290875	0.324274931038082	0.288963686278944	RBM3/PTBP3/PCBP4/JMJD6/SRSF8/MBNL3/HNRNPK/MYOD1/CELF3/SRSF6/CELF4/RBFOX3/SRSF4/RBM15B/FXR2/SON/C1QBP/WTAP/SLC39A5/MBNL1/RBM4/DYRK1A/DDX5/FAM172A/RBFOX1/NSRP1/SRSF1/KHDRBS1/SREK1/NOVA1	30
GO:0003143	BP	GO:0003143	embryonic heart tube morphogenesis	20/3737	70/18866	0.0497086022813863	0.324274931038082	0.288963686278944	NKX2-5/MKKS/IHH/RNF207/CCDC40/TEAD2/LBX1/AHI1/SUFU/SHH/TBX2/FOXH1/TBX6/PKD2/HAND2/TMED2/ACVR1/DLL1/GATA4/MESP1	20
GO:0043967	BP	GO:0043967	histone H4 acetylation	20/3737	70/18866	0.0497086022813863	0.324274931038082	0.288963686278944	AUTS2/CHD5/MYOD1/NCOA1/EPC1/ATG5/LEF1/KAT7/WDR5/KAT6B/ZMPSTE24/OGT/ACTL6B/MORF4L2/HAT1/HCFC1/IWS1/NAA50/KAT6A/KAT2A	20
GO:0050848	BP	GO:0050848	regulation of calcium-mediated signaling	27/3737	100/18866	0.0499628524921601	0.325600611746661	0.29014500974158	P2RX4/JSRP1/CHP1/P2RX2/GSK3B/AKAP6/NOS1/HOMER3/SRI/NRG1/JPH2/CALM1/PRKACA/HAP1/NFAT5/HRC/CAMK2D/NEUROD2/CIB1/LMCD1/MYO5A/PKD2/TREM2/HINT1/CCL3/P2RX3/JPH3	27
GO:0006631	BP	GO:0006631	fatty acid metabolic process	92/3737	396/18866	0.0500449079145445	0.325802563770198	0.290324970619178	PEX2/ZADH2/ACOX1/HSD17B4/ETFA/LPGAT1/PDPR/ACAT1/CYP4F2/SLC27A5/HADHB/APOA4/ASAH2B/CYP2D6/LTC4S/PTGR1/ACSL3/MFSD2A/THEM4/NDUFAB1/NAAA/MSMO1/ERLIN1/DEGS1/ABHD16A/PON2/PTGES2/CRYL1/SCP2/ERLIN2/CYP2A13/AOAH/ACAA2/CYP4F12/ACOXL/PLA2G4A/PLA2G4F/PRKAA1/PRKAG1/PIBF1/PPARA/PAM/SLC27A4/AVPR1A/ALOX12B/LPIN1/ECI2/LYPLA1/ALDH3A2/ACOT7/DLD/HADHA/GGT5/GNPAT/ABHD1/ACADS/FABP1/UCP3/PCCB/APPL2/INS/BAAT/HPGDS/APOC2…	92
GO:0060078	BP	GO:0060078	regulation of postsynaptic membrane potential	37/3737	144/18866	0.0502965761936221	0.327107192778093	0.29148753476233	SHANK1/P2RX4/CHRNB2/HCRT/NRXN1/DMPK/GSK3A/NLGN2/DRD2/CHRNE/P2RX2/GRIK5/GSK3B/DLG4/CHRNA5/CELF4/KCNA1/BAIAP2/MAPK8IP2/CHRNG/GRM5/IGSF9B/GABRD/NLGN3/NPAS4/PPP3CA/CHRND/DRD4/GRIN1/APP/GRIK4/CHRNA2/ADORA1/PTEN/S1PR2/P2RX3/GRIN2C	37
GO:0071214	BP	GO:0071214	cellular response to abiotic stimulus	78/3737	331/18866	0.0505883371415358	0.328335290908442	0.292581901698811	AKR1B1/NMT1/IFI16/NFATC4/GRK1/ASCL1/XRCC5/MAG/CERS1/CHP1/RS1/IL13/XRCC6/MC1R/RAB11B/CNGB1/TANK/STK11/GTF2H5/NSMF/FNTA/RHO/CALM1/EGFR/HYAL3/CLOCK/TNFSF14/YY1/METAP2/TNFRSF8/NFKB1/ZMPSTE24/ZBTB1/AVPR1A/SWI5/METAP1/NEUROD2/EIF2S1/MICU1/INO80/TSPYL5/NPPA/GUCA1B/AIPL1/CUL4B/KDM1A/INTS7/PTPN11/OXSR1/METTL3/INSRR/CDKN1A/RAD1/HAMP/EPO/CRADD/PTAFR/PKD2L1/MYOG/CAB39/GRK4/RELB/ATR/FIGNL1/MAPK8/PKD2/XPA/POLK…	78
GO:0104004	BP	GO:0104004	cellular response to environmental stimulus	78/3737	331/18866	0.0505883371415358	0.328335290908442	0.292581901698811	AKR1B1/NMT1/IFI16/NFATC4/GRK1/ASCL1/XRCC5/MAG/CERS1/CHP1/RS1/IL13/XRCC6/MC1R/RAB11B/CNGB1/TANK/STK11/GTF2H5/NSMF/FNTA/RHO/CALM1/EGFR/HYAL3/CLOCK/TNFSF14/YY1/METAP2/TNFRSF8/NFKB1/ZMPSTE24/ZBTB1/AVPR1A/SWI5/METAP1/NEUROD2/EIF2S1/MICU1/INO80/TSPYL5/NPPA/GUCA1B/AIPL1/CUL4B/KDM1A/INTS7/PTPN11/OXSR1/METTL3/INSRR/CDKN1A/RAD1/HAMP/EPO/CRADD/PTAFR/PKD2L1/MYOG/CAB39/GRK4/RELB/ATR/FIGNL1/MAPK8/PKD2/XPA/POLK…	78
GO:0009306	BP	GO:0009306	protein secretion	106/3737	462/18866	0.0510171338578658	0.33078182318413	0.29476202392633	M6PR/ADAM9/SOX4/GPI/COMP/GCK/UCN3/PDX1/TM7SF3/TLR1/PARK7/PARD6A/DOC2B/PICK1/NLGN2/DRD2/CRH/SNX19/SMAD2/CHGA/ACHE/IL13/TGFB1/RAB11B/PPP3CB/GPR27/UBE2Q1/FGB/SRI/CACNA1C/BRSK2/ARFIP1/PREB/EXOC1/VGF/FOXA2/ADAM8/EGFR/PCSK5/NKX6-1/CLOCK/ADRA2C/RAB8A/HNF4A/CFTR/CACNA1A/ANG/PAFAH1B1/RAB3A/DPP4/TNFRSF4/PAM/RAP1A/IL6/SSTR5/BLOC1S3/CASR/PIK3C3/GOLPH3/PPP3CA/JAGN1/CD2AP/SPHK2/ABCC8/VPS35/FFAR1/NOX5/PTPN11/NO…	106
GO:1902108	BP	GO:1902108	regulation of mitochondrial membrane permeability involved in apoptotic process	19/3737	66/18866	0.0511460473631626	0.330945012349876	0.294907442946985	NMT1/GSK3A/BCL2/GSK3B/THEM4/ZNF205/BBC3/YWHAQ/ACAA2/TMEM102/YWHAG/YWHAE/TP73/SFN/MAPK8/ATF2/TFDP2/RHOT2/BNIP3L	19
GO:1905818	BP	GO:1905818	regulation of chromosome separation	19/3737	66/18866	0.0511460473631626	0.330945012349876	0.294907442946985	CSNK2A1/CDC16/NEK6/RIOK2/ANAPC5/RAD21/ZNF207/MAPK15/BUB3/SPDL1/CUL3/DUSP1/TPR/CDC23/ZW10/TACC3/RB1/CDT1/CDC27	19
GO:0033138	BP	GO:0033138	positive regulation of peptidyl-serine phosphorylation	29/3737	109/18866	0.0515979857401171	0.33353105270714	0.29721188181344	BAG4/TXN/PARK7/GSK3A/BCL2/SNCA/TGFB1/SH2D3C/NOS1/AKAP9/TFRC/CREBL2/EGFR/OSM/NGF/FNIP1/LATS1/IL6/UCN/PRKD2/APP/PIK3CA/IL11/CSF3/RIPK2/OPRD1/TRIM6/CD44/CALCR	29
GO:0071166	BP	GO:0071166	ribonucleoprotein complex localization	34/3737	131/18866	0.0517163125535365	0.333957564870003	0.297591949820638	GLE1/NOP9/NUP43/NUP37/SRSF6/SMG5/RIOK2/SRSF4/CPSF3/ABCE1/RBM15B/POLDIP3/SEC13/NUP155/NUP88/NXF1/NUP133/NUP35/SLBP/SSB/SRSF11/TPR/SETD2/TSC1/IWS1/PRPF31/FYTTD1/NUP160/NUP54/CDC40/SRSF1/POLR2D/MAGOHB/THOC7	34
GO:0014074	BP	GO:0014074	response to purine-containing compound	38/3737	149/18866	0.0528486339614458	0.339858943321056	0.302850709928564	P2RX4/EEF2K/NDUFS4/PDE3A/P2RX2/AKAP6/LDHA/P2RY12/AKAP9/ALDH3A1/FDX1/VGF/CFTR/PRKAA1/CACNA1S/P2RY11/RAP1B/RAP1A/FOSB/SLC6A3/PKLR/KDM1A/HCN2/DUSP1/PTAFR/PLA2G5/APP/TRPM4/NME1/PNPT1/PKD2/KCNE1/MMP19/PTEN/XRN1/FOSL1/P2RX3/DHODH	38
GO:0006446	BP	GO:0006446	regulation of translational initiation	22/3737	79/18866	0.053132928643435	0.339858943321056	0.302850709928564	GLE1/KLHL25/RPS6KB2/EIF2B1/YTHDF2/YTHDF3/PPP1R15A/EIF2S1/METTL3/DDX1/EIF1B/UHMK1/EIF4G3/RPS6KB1/RBM4/TPR/HSPB1/EIF2AK1/DHX29/POLR2D/KHDRBS1/EIF4G2	22
GO:0006826	BP	GO:0006826	iron ion transport	22/3737	79/18866	0.053132928643435	0.339858943321056	0.302850709928564	CLTC/ABCB7/ATP6V1A/SLC11A1/MMGT1/RAB11B/SLC40A1/TFRC/ABCB6/FLVCR1/ATP6V1G1/TFR2/CP/ATP6V1H/NOX5/PGRMC2/ATP6V0B/HAMP/ATP6V1B2/ISCU/ATP6AP1/ATP6V1D	22
GO:0090398	BP	GO:0090398	cellular senescence	22/3737	79/18866	0.053132928643435	0.339858943321056	0.302850709928564	MAP2K1/TERT/CDKN2B/NEK6/CDKN2A/PAWR/ZNF277/ZMPSTE24/MAPKAPK5/TERF2/VASH1/CDKN1A/TBX2/PNPT1/EEF1E1/RSL1D1/PLK2/BMPR1A/KAT6A/SMC6/SMC5/OPA1	22
GO:2000045	BP	GO:2000045	regulation of G1/S transition of mitotic cell cycle	46/3737	185/18866	0.0532128601327668	0.339858943321056	0.302850709928564	SOX4/PCBP4/TERT/BCL2/ZNF655/PSME3/CDKN2B/CDKN2A/CDKN2D/BRD7/CDKN2C/EGFR/CNOT2/CDK4/TM4SF5/CNOT1/RDX/INO80/PLK5/ANKRD17/CNOT8/CUL4B/MDM4/RIPK1/GJC2/APPL2/RPS27L/CDKN1A/CNOT4/UBE2E2/SFN/CRADD/CTDSP2/PIDD1/PKD2/TFDP2/BTG2/PLK2/CNOT7/GTSE1/PLK3/PTEN/RB1/PLRG1/PSME1/TRIAP1	46
GO:0034250	BP	GO:0034250	positive regulation of cellular amide metabolic process	42/3737	167/18866	0.0532863524315447	0.339858943321056	0.302850709928564	SOX4/RBM3/LARP4B/GSK3A/COA3/ROCK2/RPS6KB2/FXR2/GSAP/C1QBP/METTL5/YTHDF2/FASTKD3/YTHDF3/POLDIP3/CDK4/IL6/PPP1R15A/ABCA2/SPHK2/METTL3/UCN/SIRT3/RPS27L/PTAFR/APP/RMND1/UHMK1/RPS6KB1/RPUSD3/EIF2S3/DHX29/SMPD3/RHOA/CDK5RAP1/EIF3C/POLR2D/KHDRBS1/ENPP7/SLC2A13/CPEB3/GUF1	42
GO:0000717	BP	GO:0000717	nucleotide-excision repair, DNA duplex unwinding	8/3737	22/18866	0.053322696279683	0.339858943321056	0.302850709928564	GTF2H5/CETN2/RAD23B/CHD1L/CUL4B/GTF2H1/ERCC2/XPA	8
GO:0010499	BP	GO:0010499	proteasomal ubiquitin-independent protein catabolic process	8/3737	22/18866	0.053322696279683	0.339858943321056	0.302850709928564	PSMB4/PSMA1/PSMA3/PSMA4/PSMB3/PSMA2/ENC1/PSMB7	8
GO:0021513	BP	GO:0021513	spinal cord dorsal/ventral patterning	8/3737	22/18866	0.053322696279683	0.339858943321056	0.302850709928564	EVX1/ASCL1/NKX6-2/NKX6-1/SOX1/SUFU/SHH/DLL4	8
GO:0021516	BP	GO:0021516	dorsal spinal cord development	8/3737	22/18866	0.053322696279683	0.339858943321056	0.302850709928564	GDNF/LHX5/ASCL1/TAL1/LBX1/LHX1/MDGA1/GSX2	8
GO:0042749	BP	GO:0042749	regulation of circadian sleep/wake cycle	8/3737	22/18866	0.053322696279683	0.339858943321056	0.302850709928564	CHRNB2/DRD2/CRH/CSF2/GHRHR/MTNR1B/ADORA1/PER3	8
GO:0048025	BP	GO:0048025	negative regulation of mRNA splicing, via spliceosome	8/3737	22/18866	0.053322696279683	0.339858943321056	0.302850709928564	PTBP3/PCBP4/HNRNPK/SRSF6/CELF4/SRSF4/C1QBP/DYRK1A	8
GO:0050802	BP	GO:0050802	circadian sleep/wake cycle, sleep	8/3737	22/18866	0.053322696279683	0.339858943321056	0.302850709928564	CHRNB2/DRD2/CRH/CSF2/GHRHR/MTNR1B/ADORA1/PER3	8
GO:0035592	BP	GO:0035592	establishment of protein localization to extracellular region	106/3737	463/18866	0.0536106668771549	0.340425282523346	0.303355378800295	M6PR/ADAM9/SOX4/GPI/COMP/GCK/UCN3/PDX1/TM7SF3/TLR1/PARK7/PARD6A/DOC2B/PICK1/NLGN2/DRD2/CRH/SNX19/SMAD2/CHGA/ACHE/IL13/TGFB1/RAB11B/PPP3CB/GPR27/UBE2Q1/FGB/SRI/CACNA1C/BRSK2/ARFIP1/PREB/EXOC1/VGF/FOXA2/ADAM8/EGFR/PCSK5/NKX6-1/CLOCK/ADRA2C/RAB8A/HNF4A/CFTR/CACNA1A/ANG/PAFAH1B1/RAB3A/DPP4/TNFRSF4/PAM/RAP1A/IL6/SSTR5/BLOC1S3/CASR/PIK3C3/GOLPH3/PPP3CA/JAGN1/CD2AP/SPHK2/ABCC8/VPS35/FFAR1/NOX5/PTPN11/NO…	106
GO:0044706	BP	GO:0044706	multi-multicellular organism process	55/3737	226/18866	0.0537003782930677	0.340425282523346	0.303355378800295	AKR1B1/TRO/KLK14/CTSB/ACVR2A/IHH/PRDX3/CRH/BCL2/NRK/HEXB/UBE2Q1/AGRP/CAPN2/APOL2/FUT7/TLE6/PCSK5/HYAL3/ADRA2C/FSHB/PAPPA/C1QBP/DKKL1/CRHR1/PAM/PRDM14/AVPR1A/EPN1/VDR/FOSB/B4GALT1/UBE2A/SLC19A1/NPPA/SPHK2/UCN/ASH1L/MED1/LNPEP/EPO/TGFB3/PTAFR/JUNB/DDO/GOT2/TMED2/SYDE1/DSG2/FOSL1/KPNA6/ADRA2B/PSG9/CALCA/DHODH	55
GO:0009953	BP	GO:0009953	dorsal/ventral pattern formation	25/3737	92/18866	0.0538200065304248	0.340425282523346	0.303355378800295	EVX1/ASCL1/SMAD2/SMAD6/NKX6-2/NKX6-1/PRKACA/HOXA11/GPR161/SOX1/WNT8B/LHX1/SIX3/MDFI/HOXD11/SUFU/SHH/SP8/DLL4/GSX2/PROP1/BMPR1A/ACVR1/CER1/NKX2-1	25
GO:0042147	BP	GO:0042147	retrograde transport, endosome to Golgi	25/3737	92/18866	0.0538200065304248	0.340425282523346	0.303355378800295	SNX5/RAB9A/CLTC/TBC1D23/GGA1/VPS29/SNX2/RNF126/ARFIP1/GOSR2/VTI1B/TBC1D14/ARL1/SNX6/HEATR5B/VPS35/CLN5/BAIAP3/RAB29/DENND5A/ARFRP1/YKT6/TMEM87A/HEATR5A/TBC1D5	25
GO:0106027	BP	GO:0106027	neuron projection organization	25/3737	92/18866	0.0538200065304248	0.340425282523346	0.303355378800295	SHANK1/EEF2K/PICK1/ITPKA/GSK3B/CAPRIN1/DLG4/LGMN/BAIAP2/PAFAH1B1/UBE3A/ARHGAP33/NLGN3/ATP1A3/VPS35/INS/APP/CDK5R1/ACTR2/ABCD2/CAMK2B/PTEN/DNM1L/OPA1/FCGR2B	25
GO:0150063	BP	GO:0150063	visual system development	90/3737	388/18866	0.053827749544368	0.340425282523346	0.303355378800295	DLX1/ARHGAP35/NF2/JMJD6/DIO3/CTNS/IMPDH2/ARHGEF15/SPRY1/IHH/CABP4/DRD2/DSCAM/RS1/BCL2/VSX1/NPHP4/ACHE/MFSD2A/MEIS3/NES/FSCN2/CELF4/P2RY12/CACNA1C/WNT7B/SPRED3/SDK2/TULP1/LIM2/IGFN1/RHO/EGFR/YY1/PYGO2/ATP2B1/NEUROD4/SOX1/CDK4/NINJ1/AHI1/PITX3/PHACTR4/BFSP2/LHX1/BLOC1S3/SIX5/RAB18/RAX/SLC39A5/TDRD7/ROM1/SIX3/MITF/DLG1/ATP8A2/ATF6/SLC6A3/CRYBB3/FRS2/SOX2/SHH/MTNR1B/MED1/ZDHHC16/WNT2B/HES5/JAG1/DLL4/…	90
GO:0007091	BP	GO:0007091	metaphase/anaphase transition of mitotic cell cycle	17/3737	58/18866	0.0538917767004042	0.340425282523346	0.303355378800295	CDC16/NEK6/RIOK2/ANAPC5/RAD21/ZNF207/BUB3/SPDL1/CUL3/DUSP1/TPR/CDC23/ZW10/TACC3/RB1/CDT1/CDC27	17
GO:0021885	BP	GO:0021885	forebrain cell migration	17/3737	58/18866	0.0538917767004042	0.340425282523346	0.303355378800295	FOXB1/DRD2/P2RY12/NRG1/SUN2/FEZF2/HTR6/EGFR/PAFAH1B1/FUT10/RTN4/CDK5R1/ARX/PEX13/SYNE2/RHOA/NKX2-1	17
GO:1902099	BP	GO:1902099	regulation of metaphase/anaphase transition of cell cycle	17/3737	58/18866	0.0538917767004042	0.340425282523346	0.303355378800295	CDC16/NEK6/RIOK2/ANAPC5/RAD21/ZNF207/MAPK15/BUB3/SPDL1/CUL3/DUSP1/TPR/CDC23/ZW10/RB1/CDT1/CDC27	17
GO:0006352	BP	GO:0006352	DNA-templated transcription, initiation	60/3737	249/18866	0.0541335969233814	0.341614587904227	0.30441517724315	NKX2-5/MED23/MED31/NAT14/PSMC2/ESRRA/NR2C2/TEAD2/GTF2H5/POLR2K/HNF4A/RRN3/GTF2B/GTF3C4/MED26/CDK4/MED13/PPARA/TAF2/POLRMT/CCNC/PAXIP1/VDR/UBTF/MITF/SMARCA5/RBPJ/NPPA/ERCC6/RUNX2/CDKN1A/POLR2B/GTF2H1/MED1/NR6A1/SUB1/ERCC2/TBPL1/MED16/BAZ2A/CAND1/TAF15/KAT2B/NR4A1/NR2E3/NR1I2/POLR1A/BRF1/TAF4B/NR2C2AP/XPA/NR1H3/GTF2A2/NR1D2/PTEN/PPM1D/POLR2D/FOSL1/HNF1A/NR2F6	60
GO:0016570	BP	GO:0016570	histone modification	107/3737	468/18866	0.054382113103883	0.34284375652448	0.305510498100762	KDM6B/AUTS2/USP3/PWP1/PARK7/CHD5/JMJD6/UFL1/UBE2N/KMT2C/MAP3K7/MYOD1/PADI4/SNCA/ARID4A/TBL1XR1/NCOA1/RCOR3/RCOR1/NOS1/EPC1/SIRT2/DPY30/PCGF2/SKP1/DPF1/ATG5/BRD7/FEZF2/LEF1/PRMT8/CLOCK/FBLL1/KAT7/PYGO2/GTF2B/WDR5/PRKAA1/MBD3/MYOCD/GTF3C4/KAT6B/TRIP12/ZMPSTE24/PRDM14/CAMK2D/OGT/PAXIP1/RCOR2/SUPT7L/KMT2B/UBE2A/ACTL6B/MORF4L2/CUL4B/SPHK2/KDM1A/LMNA/HAT1/SMYD1/ZNF335/UCN/PRKD2/SIRT3/HR/HCFC1/PKN1/ASH1…	107
GO:0002479	BP	GO:0002479	antigen processing and presentation of exogenous peptide antigen via MHC class I, TAP-dependent	21/3737	75/18866	0.0549399767334372	0.344997097991466	0.307429355923429	PSMD1/PSMB4/PSMA1/PSMA3/PSMA4/PSMD5/PSMB3/PSMA2/PSMD14/PSMB7/PSMC2/PSME3/IKBKB/PDIA3/PSMD6/CYBB/PSMD12/PSMD10/SNAP23/PSME1/ITGAV	21
GO:0045685	BP	GO:0045685	regulation of glial cell differentiation	21/3737	75/18866	0.0549399767334372	0.344997097991466	0.307429355923429	DLX1/MDK/TNFRSF21/MAG/TGFB1/IL34/NKX6-2/NKX6-1/F2/IL6/MIR142/TP73/SHH/HES5/CLCF1/MBD1/GPR37L1/PRMT5/RNF112/GSX2/OLIG2	21
GO:1900076	BP	GO:1900076	regulation of cellular response to insulin stimulus	21/3737	75/18866	0.0549399767334372	0.344997097991466	0.307429355923429	SNX5/ENPP1/FFAR3/GSK3A/ESRRA/FUT7/SIK2/ATP2B1/PRKAA1/OSBPL8/CDK4/OGT/PTPN11/APPL2/INS/SOCS3/USO1/RPS6KB1/SESN3/TSC1/OPA1	21
GO:1901983	BP	GO:1901983	regulation of protein acetylation	21/3737	75/18866	0.0549399767334372	0.344997097991466	0.307429355923429	SOX4/AUTS2/PARK7/SNCA/GSK3B/NOS1/ATG5/BRD7/KAT7/PYGO2/PRKAA1/MYOCD/ZMPSTE24/PAXIP1/SPHK2/TAOK1/FOXP3/IWS1/GATA2/RPS6KA4/KAT2A	21
GO:0030004	BP	GO:0030004	cellular monovalent inorganic cation homeostasis	30/3737	114/18866	0.055022109827688	0.345077042843874	0.307500595347264	GPR89A/LACC1/ATP6V1A/CCDC115/CHP1/BCL2/SLC11A1/CA7/ATP4A/TM9SF4/SLC4A9/CLCN3/CFTR/UBE3A/PPT1/ATP6V1G1/AVPR1A/ATP1A3/ATP6V1H/TMEM165/CLN5/ATP6V0B/MAFG/ATP6AP2/ATP6V1B2/ATP4B/ATP6AP1/SLC4A7/RAB20/ATP6V1D	30
GO:0033135	BP	GO:0033135	regulation of peptidyl-serine phosphorylation	37/3737	145/18866	0.0550608823848063	0.345077042843874	0.307500595347264	BAG4/TXN/PWP1/PARK7/GSK3A/BCL2/SNCA/TGFB1/SH2D3C/NOS1/AKAP9/INPP5J/GGNBP2/TFRC/CREBL2/EGFR/OSM/NGF/PRKAA1/FNIP1/LATS1/HRC/IL6/UCN/PRKD2/SPTBN4/APP/PIK3CA/IL11/CSF3/RIPK2/OPRD1/TRIM6/CD44/PTEN/CALCR/GPD1L	37
GO:2000179	BP	GO:2000179	positive regulation of neural precursor cell proliferation	16/3737	54/18866	0.0551488729984562	0.345079838015696	0.307503086144658	MDK/LHX5/ASCL1/CTSZ/DRD2/NES/FLNA/PITX3/LHX1/KDM1A/GJC2/ZNF335/SHH/DLL4/GPR37L1/CX3CL1	16
GO:0070646	BP	GO:0070646	protein modification by small protein removal	71/3737	300/18866	0.0551695038833872	0.345079838015696	0.307503086144658	PSMD1/PSMB4/PSMA1/USP3/PSMA3/PSMA4/COPS4/USP2/PARK7/PSMD5/PSMB3/FOXK1/MAP3K7/PSMA2/OTUD7A/UCHL3/SMAD2/PSMD14/PSMB7/PSMC2/STAM2/PSME3/USP30/TANK/ZRANB1/SENP1/USP33/COPS2/PSMD6/YY1/CFTR/RAD23B/EIF3F/STAM/USPL1/TRIM21/TNIP1/OGT/WDR20/SKP2/INO80/COPS5/MDM4/USP25/RIPK1/PSMD12/TRAF2/PSMD10/HCFC1/FOXO4/USP34/USP38/VCPIP1/UCHL5/USP49/USP14/USP10/VCP/KAT2B/RHOA/USP9X/PTEN/USP5/MYSM1/PSME1/ITCH/USP48/USP1/…	71
GO:0044264	BP	GO:0044264	cellular polysaccharide metabolic process	27/3737	101/18866	0.055759275234963	0.346983993778948	0.309199892822983	UGP2/GCK/ENPP1/B3GNT8/GSK3A/GSK3B/HAS1/PGM2L1/CALM1/MGAM/GYS1/AOAH/PHLDA2/GCGR/PPP1R3F/PPP1CC/B3GNT4/POMC/PHKG1/INS/PHKB/EPM2AIP1/STK40/PPP1R3E/KHK/RB1CC1/B3GNT3	27
GO:0001654	BP	GO:0001654	eye development	89/3737	384/18866	0.0558254225641914	0.346983993778948	0.309199892822983	DLX1/ARHGAP35/NF2/JMJD6/DIO3/CTNS/IMPDH2/ARHGEF15/SPRY1/IHH/CABP4/DRD2/DSCAM/RS1/BCL2/VSX1/NPHP4/ACHE/MFSD2A/MEIS3/NES/FSCN2/CELF4/CACNA1C/WNT7B/SPRED3/SDK2/TULP1/LIM2/IGFN1/RHO/EGFR/YY1/PYGO2/ATP2B1/NEUROD4/SOX1/CDK4/NINJ1/AHI1/PITX3/PHACTR4/BFSP2/LHX1/BLOC1S3/SIX5/RAB18/RAX/SLC39A5/TDRD7/ROM1/SIX3/MITF/DLG1/ATP8A2/ATF6/SLC6A3/CRYBB3/FRS2/SOX2/SHH/MTNR1B/MED1/ZDHHC16/WNT2B/HES5/JAG1/DLL4/TBX2/FO…	89
GO:0032410	BP	GO:0032410	negative regulation of transporter activity	24/3737	88/18866	0.0558412000654748	0.346983993778948	0.309199892822983	REM1/RRAD/DRD2/SNCA/SRI/NDFIP1/NDFIP2/CALM1/CRHR1/CAMK2D/PCSK9/YWHAE/OXSR1/DRD4/MTNR1B/UBQLN1/EPO/SUMO1/PPIF/CAB39/KCNE4/PKD2/KCNE1/PTEN	24
GO:0000272	BP	GO:0000272	polysaccharide catabolic process	9/3737	26/18866	0.0560628629848423	0.346983993778948	0.309199892822983	PGM2L1/CALM1/MGAM/AOAH/PHKG1/INS/PHKB/CHIA/RB1CC1	9
GO:0006700	BP	GO:0006700	C21-steroid hormone biosynthetic process	9/3737	26/18866	0.0560628629848423	0.346983993778948	0.309199892822983	AKR1B1/CYP11B2/FDX1/STARD3/FSHB/CACNA1H/FDXR/CYP11B1/STARD3NL	9
GO:0007064	BP	GO:0007064	mitotic sister chromatid cohesion	9/3737	26/18866	0.0560628629848423	0.346983993778948	0.309199892822983	DSCC1/RAD21/PDS5A/CHTF8/NAA50/PDS5B/RB1/SMC5/NIPBL	9
GO:0030810	BP	GO:0030810	positive regulation of nucleotide biosynthetic process	9/3737	26/18866	0.0560628629848423	0.346983993778948	0.309199892822983	NOS3/GUCA2A/NOS1/GUCA1B/NOS2/VCP/SLC25A12/TREM2/GUCA1A	9
GO:0060074	BP	GO:0060074	synapse maturation	9/3737	26/18866	0.0560628629848423	0.346983993778948	0.309199892822983	NFATC4/SHANK1/NRXN1/ARHGEF15/NEUROD2/BCAN/IGSF21/CAMK2B/PTEN	9
GO:1900373	BP	GO:1900373	positive regulation of purine nucleotide biosynthetic process	9/3737	26/18866	0.0560628629848423	0.346983993778948	0.309199892822983	NOS3/GUCA2A/NOS1/GUCA1B/NOS2/VCP/SLC25A12/TREM2/GUCA1A	9
GO:1904353	BP	GO:1904353	regulation of telomere capping	9/3737	26/18866	0.0560628629848423	0.346983993778948	0.309199892822983	MAP2K7/NBN/RAD50/MAPKAPK5/RTEL1/MAPK15/TERF2/XRCC1/MAP3K4	9
GO:0048675	BP	GO:0048675	axon extension	32/3737	123/18866	0.0560721783050306	0.346983993778948	0.309199892822983	AUTS2/RAB11A/SEMA4C/SEMA6B/CYFIP1/L1CAM/MAG/SEMA7A/WDR36/KIAA0319/SEMA3F/DSCAM/GSK3B/TNFRSF12A/GOLGA4/PPP3CB/RNF6/NKX6-1/TWF2/SEMA3B/PAFAH1B1/RTN4R/NLGN3/SEMA6C/RTN4/CDK5R1/SPG11/TTL/USP9X/SLIT1/CDKL5/RUFY3	32
GO:0009066	BP	GO:0009066	aspartate family amino acid metabolic process	15/3737	50/18866	0.0562813834589051	0.347604285060808	0.309752638774695	MTHFD1/MAT1A/ENOPH1/AASDHPPT/DLD/SMS/DDO/MSRA/GOT2/PHYKPL/APIP/GCAT/GOT1/SDS/NIT2	15
GO:0021695	BP	GO:0021695	cerebellar cortex development	15/3737	50/18866	0.0562813834589051	0.347604285060808	0.309752638774695	MDK/LHX5/MAP2K1/ARCN1/SLC25A46/B4GALT2/LHX1/NEUROD2/HERC1/PTPN11/TRNP1/FAIM2/DLL1/TTBK2/CEND1	15
GO:0042982	BP	GO:0042982	amyloid precursor protein metabolic process	20/3737	71/18866	0.0567668413364742	0.349752155218547	0.311666621074966	TMCC2/ROCK1/AGER/GSK3A/ACHE/ROCK2/DHCR24/APH1A/HAP1/PAWR/GSAP/UNC13A/DLG1/MIR101-1/ABCA2/APP/DYRK1A/ITM2B/SLC2A13/SOAT1	20
GO:0019751	BP	GO:0019751	polyol metabolic process	34/3737	132/18866	0.0568417178368561	0.349752155218547	0.311666621074966	AKR1B1/QDPR/OCRL/ASAH1/PLCH2/ASAH2B/ITPKA/SNCA/MINPP1/INPP5J/DEGS2/GK5/NUDT3/CALM1/SORD/ISYNA1/PLA2G4A/IPPK/PCBD1/SGPP1/SLC5A3/ABCA2/SPHK2/CYP2R1/SYNJ1/PLCG1/PTAFR/INPPL1/DHFR/GBA/PTEN/AGK/GOT1/GALK1	34
GO:1902807	BP	GO:1902807	negative regulation of cell cycle G1/S phase transition	34/3737	132/18866	0.0568417178368561	0.349752155218547	0.311666621074966	SOX4/PCBP4/BCL2/ZNF655/CDKN2B/CDKN2A/CDKN2D/BRD7/CDKN2C/CNOT2/CDK4/CNOT1/PLK5/CNOT8/MDM4/RIPK1/GJC2/RPS27L/CDKN1A/CNOT4/SFN/CRADD/CTDSP2/PIDD1/PKD2/TFDP2/BTG2/PLK2/CNOT7/GTSE1/PLK3/PTEN/RB1/TRIAP1	34
GO:0021537	BP	GO:0021537	telencephalon development	62/3737	259/18866	0.0571252578704478	0.349752155218547	0.311666621074966	KDM6B/HSD3B2/DLX1/MDK/NF2/FOXB1/LHX5/MKKS/ASCL1/SEMA7A/ATF5/DRD2/GSK3B/EIF2B3/MFSD2A/KIRREL3/NCOA1/CDH2/P2RY12/FLNA/NRG1/SUN2/ATIC/KCNA1/FEZF2/LEF1/HTR6/EGFR/PAFAH1B1/FUT10/AVPR1A/EMX1/RTN4R/LHX1/BCAN/SIX3/HERC1/WDR62/KDM1A/YWHAE/XRCC1/SHH/ZDHHC16/RTN4/GRIN1/HES5/GNG12/NME1/CDK5R1/RTN4RL1/TSC1/ARX/GSX2/BTG2/PEX13/SYNE2/RHOA/AVPR2/TACC3/PTEN/KAT2A/NKX2-1	62
GO:0006664	BP	GO:0006664	glycolipid metabolic process	29/3737	110/18866	0.0572601654630891	0.349752155218547	0.311666621074966	ST8SIA5/FUCA1/ASAH1/ST3GAL2/HEXB/PIGV/SUMF2/PIGQ/ST3GAL5/GAL3ST1/PRKAA1/GAL3ST2/NEU3/NEU2/PIGM/GALC/NEU4/ESYT2/A4GALT/GM2A/GLB1/CTSA/GBA/SMPD3/PIGF/NAGA/ENPP7/ST6GALNAC6/PIGX	29
GO:0001844	BP	GO:0001844	protein insertion into mitochondrial membrane involved in apoptotic signaling pathway	10/3737	30/18866	0.0576018132774832	0.349752155218547	0.311666621074966	NMT1/BCL2/BBC3/YWHAQ/YWHAG/YWHAE/TP73/SFN/MAPK8/TFDP2	10
GO:0010800	BP	GO:0010800	positive regulation of peptidyl-threonine phosphorylation	10/3737	30/18866	0.0576018132774832	0.349752155218547	0.311666621074966	GSK3A/TGFB1/CALM1/UBE2K/APP/CAB39/RIPK2/TRIM6/S1PR2/BMP7	10
GO:0043457	BP	GO:0043457	regulation of cellular respiration	10/3737	30/18866	0.0576018132774832	0.349752155218547	0.311666621074966	PARK7/SNCA/DNAJC15/IDE/NOS2/ISCU/PIK3CA/PNPT1/NOA1/VCP	10
GO:0048880	BP	GO:0048880	sensory system development	91/3737	394/18866	0.0577432835411736	0.349752155218547	0.311666621074966	DLX1/ARHGAP35/NF2/JMJD6/DIO3/CTNS/IMPDH2/ARHGEF15/SPRY1/IHH/CABP4/DRD2/DSCAM/RS1/BCL2/VSX1/NPHP4/ACHE/MFSD2A/MEIS3/NES/FSCN2/CELF4/P2RY12/CACNA1C/WNT7B/SPRED3/SDK2/TULP1/LIM2/IGFN1/RHO/EGFR/YY1/PYGO2/ATP2B1/NEUROD4/SOX1/CDK4/NINJ1/AHI1/PITX3/PHACTR4/BFSP2/LHX1/BLOC1S3/SIX5/RAB18/RAX/SLC39A5/TDRD7/ROM1/SIX3/MITF/DLG1/ATP8A2/ATF6/SLC6A3/CRYBB3/FRS2/SOX2/SHH/MTNR1B/MED1/ZDHHC16/WNT2B/HES5/JAG1/DLL4/…	91
GO:0002478	BP	GO:0002478	antigen processing and presentation of exogenous peptide antigen	44/3737	177/18866	0.0577705828416014	0.349752155218547	0.311666621074966	PSMD1/CLTC/PSMB4/PSMA1/PSMA3/PSMA4/PSMD5/PSMB3/PSMA2/DCTN5/PSMD14/PSMB7/PSMC2/PSME3/SEC31A/CAPZA2/LGMN/IKBKB/CTSL/PDIA3/PSMD6/AP2B1/DCTN6/SEC13/AP1G1/CYBB/DYNLL1/DCTN4/PSMD12/OSBPL1A/PSMD10/LNPEP/SNAP23/KIF22/FCER1G/SEC24B/KLC2/SAR1B/KIF26A/SEC23A/ACTR10/PSME1/FCGR2B/ITGAV	44
GO:0019985	BP	GO:0019985	translesion synthesis	13/3737	42/18866	0.0579573611995551	0.349752155218547	0.311666621074966	PARP10/RPA1/POLI/ZBTB1/PRIMPOL/POLN/USP10/VCP/POLK/RFC3/RCHY1/POLD4/REV3L	13
GO:0021795	BP	GO:0021795	cerebral cortex cell migration	13/3737	42/18866	0.0579573611995551	0.349752155218547	0.311666621074966	P2RY12/SUN2/HTR6/EGFR/PAFAH1B1/FUT10/RTN4/CDK5R1/ARX/PEX13/SYNE2/RHOA/NKX2-1	13
GO:0021983	BP	GO:0021983	pituitary gland development	13/3737	42/18866	0.0579573611995551	0.349752155218547	0.311666621074966	PITX1/DRD2/SOX3/GHRHR/SIX3/RBPJ/SLC6A3/SOX2/PROP1/BMPR1A/GATA2/ALDH1A2/NKX2-1	13
GO:0030516	BP	GO:0030516	regulation of axon extension	26/3737	97/18866	0.0579600503967751	0.349752155218547	0.311666621074966	RAB11A/SEMA4C/SEMA6B/CYFIP1/L1CAM/MAG/SEMA7A/WDR36/KIAA0319/SEMA3F/DSCAM/GSK3B/TNFRSF12A/GOLGA4/RNF6/NKX6-1/TWF2/SEMA3B/PAFAH1B1/RTN4R/SEMA6C/RTN4/CDK5R1/TTL/CDKL5/RUFY3	26
GO:0006409	BP	GO:0006409	tRNA export from nucleus	11/3737	34/18866	0.0582833901359436	0.349752155218547	0.311666621074966	NUP43/NUP37/SEC13/NUP155/NUP88/NUP133/NUP35/SSB/TPR/NUP160/NUP54	11
GO:0008156	BP	GO:0008156	negative regulation of DNA replication	11/3737	34/18866	0.0582833901359436	0.349752155218547	0.311666621074966	HCRT/RAD17/CDAN1/PDS5A/TERF2/GDF2/S100A11/ATR/ENPP7/GMNN/TIPIN	11
GO:0009649	BP	GO:0009649	entrainment of circadian clock	11/3737	34/18866	0.0582833901359436	0.349752155218547	0.311666621074966	USP2/CRTC1/PPP1CC/GNAQ/FBXL3/RBM4/SOX14/SIK1/PHLPP1/PER3/NR2F6	11
GO:0048854	BP	GO:0048854	brain morphogenesis	11/3737	34/18866	0.0582833901359436	0.349752155218547	0.311666621074966	SHANK1/MKKS/CDH2/PAFAH1B1/EMX1/FBXW11/ZNF335/GSX2/PROP1/PTEN/SLIT1	11
GO:0071431	BP	GO:0071431	tRNA-containing ribonucleoprotein complex export from nucleus	11/3737	34/18866	0.0582833901359436	0.349752155218547	0.311666621074966	NUP43/NUP37/SEC13/NUP155/NUP88/NUP133/NUP35/SSB/TPR/NUP160/NUP54	11
GO:0010742	BP	GO:0010742	macrophage derived foam cell differentiation	12/3737	38/18866	0.0583457617490982	0.349752155218547	0.311666621074966	MAPK9/TGFB1/SOAT2/CSF2/CRP/NFKB1/PPARA/PLA2G5/ABCA5/NR1H3/ITGAV/SOAT1	12
GO:0090077	BP	GO:0090077	foam cell differentiation	12/3737	38/18866	0.0583457617490982	0.349752155218547	0.311666621074966	MAPK9/TGFB1/SOAT2/CSF2/CRP/NFKB1/PPARA/PLA2G5/ABCA5/NR1H3/ITGAV/SOAT1	12
GO:0097064	BP	GO:0097064	ncRNA export from nucleus	12/3737	38/18866	0.0583457617490982	0.349752155218547	0.311666621074966	NUP43/NUP37/SEC13/NUP155/NUP88/NUP133/NUP35/SSB/TPR/TSC1/NUP160/NUP54	12
GO:0014733	BP	GO:0014733	regulation of skeletal muscle adaptation	6/3737	15/18866	0.0585350394406004	0.349752155218547	0.311666621074966	TNNC1/MYH7/TNNI1/PPP3CA/TNNT1/CAMK2B	6
GO:0020027	BP	GO:0020027	hemoglobin metabolic process	6/3737	15/18866	0.0585350394406004	0.349752155218547	0.311666621074966	ALAS2/EPO/LDB1/AHSP/EIF2AK1/ALAS1	6
GO:0021535	BP	GO:0021535	cell migration in hindbrain	6/3737	15/18866	0.0585350394406004	0.349752155218547	0.311666621074966	SEMA4C/FLNA/LEF1/PLXNA2/TTBK2/CEND1	6
GO:0032486	BP	GO:0032486	Rap protein signal transduction	6/3737	15/18866	0.0585350394406004	0.349752155218547	0.311666621074966	RAP1B/RAP1A/RAP2C/RDX/RAP2B/PLK2	6
GO:0042559	BP	GO:0042559	pteridine-containing compound biosynthetic process	6/3737	15/18866	0.0585350394406004	0.349752155218547	0.311666621074966	QDPR/MTHFD1/ATIC/PCBD1/MTHFS/DHFR	6
GO:0046606	BP	GO:0046606	negative regulation of centrosome cycle	6/3737	15/18866	0.0585350394406004	0.349752155218547	0.311666621074966	KIF25/CCNF/NUBP1/KAT2B/TRIM37/KAT2A	6
GO:0060049	BP	GO:0060049	regulation of protein glycosylation	6/3737	15/18866	0.0585350394406004	0.349752155218547	0.311666621074966	CHP1/POMT2/RAMP1/GOLGA2/ABCA2/TMEM59	6
GO:0060339	BP	GO:0060339	negative regulation of type I interferon-mediated signaling pathway	6/3737	15/18866	0.0585350394406004	0.349752155218547	0.311666621074966	CACTIN/YTHDF2/YTHDF3/MMP12/METTL3/CNOT7	6
GO:0070571	BP	GO:0070571	negative regulation of neuron projection regeneration	6/3737	15/18866	0.0585350394406004	0.349752155218547	0.311666621074966	KLK8/KIAA0319/RGMA/RTN4R/RTN4RL1/PTEN	6
GO:1901550	BP	GO:1901550	regulation of endothelial cell development	6/3737	15/18866	0.0585350394406004	0.349752155218547	0.311666621074966	ROCK1/ROCK2/IKBKB/PROC/CLDN5/S1PR2	6
GO:1903140	BP	GO:1903140	regulation of establishment of endothelial barrier	6/3737	15/18866	0.0585350394406004	0.349752155218547	0.311666621074966	ROCK1/ROCK2/IKBKB/PROC/CLDN5/S1PR2	6
GO:1904874	BP	GO:1904874	positive regulation of telomerase RNA localization to Cajal body	6/3737	15/18866	0.0585350394406004	0.349752155218547	0.311666621074966	CCT4/CCT5/SHQ1/CCT6A/CCT2/CCT8	6
GO:0048663	BP	GO:0048663	neuron fate commitment	19/3737	67/18866	0.0586026730295653	0.349752155218547	0.311666621074966	DLX1/EVX1/ASCL1/IHH/NRG1/NKX6-2/FEZF2/NKX6-1/SOX1/LBX1/RBPJ/SUFU/SHH/DLL4/GSX2/GATA2/DLL1/OLIG2/NKX2-1	19
GO:0070613	BP	GO:0070613	regulation of protein processing	19/3737	67/18866	0.0586026730295653	0.349752155218547	0.311666621074966	NKD2/CAST/SERPINF2/F12/TNP1/CTSZ/PLGRKT/BIRC7/IL1R2/ADAM8/SERPINE1/PRKACA/LPCAT3/CCBE1/RNF139/BAG2/TMEM59/GLG1/HPN	19
GO:0051054	BP	GO:0051054	positive regulation of DNA metabolic process	49/3737	200/18866	0.0592350442267051	0.353195871183532	0.314735340746123	CCT4/SLX4/MAP2K7/XRCC5/UBE2N/CCT5/NBN/PRKCG/TGFB1/MMS19/TFRC/DSCC1/EGFR/FMN2/RAD50/CEBPG/CCT6A/MAPKAPK5/RTEL1/IL6/MAPK15/PDGFB/PAXIP1/HMBOX1/FUS/FGFR4/XRCC1/CCT2/PRKD2/ERCC6/ARID2/NPM2/ERCC2/CLCF1/POT1/ACTR2/CHTF8/ATR/EYA3/PARN/SETMAR/MAP3K4/USP9X/CCT8/SIRT6/RFC3/SMCHD1/FAM168A/PTGES3	49
GO:0019882	BP	GO:0019882	antigen processing and presentation	56/3737	232/18866	0.0593295262932432	0.353428924137154	0.314943015882654	PSMD1/CLTC/PSMB4/PSMA1/PSMA3/PSMA4/PSMD5/PSMB3/ERAP1/SLC11A1/PSMA2/DCTN5/PSMD14/PSMB7/PSMC2/ABCB9/PSME3/SEC31A/CAPZA2/LGMN/IKBKB/ATG5/CTSL/PDIA3/MR1/PSMD6/AP2B1/DCTN6/SEC13/IDE/AP1G1/CYBB/DYNLL1/DCTN4/PSMD12/OSBPL1A/PSMD10/RAB3B/LNPEP/RAB10/SNAP23/KIF22/RELB/FCER1G/SEC24B/KLC2/SAR1B/KIF26A/CD209/TREM2/SEC23A/ACTR10/RAB35/PSME1/FCGR2B/ITGAV	56
GO:0071692	BP	GO:0071692	protein localization to extracellular region	107/3737	470/18866	0.0598971625921347	0.356477516173339	0.317659637824155	M6PR/ADAM9/SOX4/GPI/COMP/GCK/UCN3/PDX1/TM7SF3/TLR1/PARK7/PARD6A/DOC2B/PICK1/NLGN2/DRD2/CRH/SNX19/SMAD2/CHGA/ACHE/IL13/TGFB1/RAB11B/PPP3CB/GPR27/UBE2Q1/FGB/SRI/CACNA1C/BRSK2/ARFIP1/PREB/EXOC1/VGF/FOXA2/ADAM8/EGFR/PCSK5/NKX6-1/CLOCK/ADRA2C/RAB8A/HNF4A/CFTR/CACNA1A/ANG/PAFAH1B1/RAB3A/DPP4/TNFRSF4/PAM/RAP1A/IL6/SSTR5/BLOC1S3/CASR/PIK3C3/GOLPH3/PPP3CA/JAGN1/CD2AP/SPHK2/ABCC8/VPS35/FFAR1/NOX5/PTPN11/NO…	107
GO:0035050	BP	GO:0035050	embryonic heart tube development	22/3737	80/18866	0.0600619790915564	0.35712528108493	0.31823686572178	NKX2-5/MKKS/IHH/RNF207/CCDC40/TEAD2/LBX1/AHI1/SUFU/SHH/MED1/TBX2/FOXC2/FOXH1/TBX6/PKD2/HAND2/TMED2/ACVR1/DLL1/GATA4/MESP1	22
GO:0099173	BP	GO:0099173	postsynapse organization	43/3737	173/18866	0.0602070659066041	0.357537153624574	0.318603888257106	RER1/SHANK1/EEF2K/GDNF/SYNGAP1/NRXN1/PICK1/NLGN2/LRFN4/SEMA3F/ITPKA/CAPRIN1/DLG4/CDH2/ARHGAP22/LGMN/FNTA/NRXN2/BAIAP2/MUSK/PAFAH1B1/UBE3A/ARHGAP33/ZDHHC2/NLGN3/CHMP2B/NTNG2/DLG1/VPS35/INS/LRFN1/CDK5R1/ACTR2/CRIPT/NEFH/CAMK2B/PTEN/CDKL5/DNM1L/OPA1/FCGR2B/ARF4/LRFN2	43
GO:0006497	BP	GO:0006497	protein lipidation	25/3737	93/18866	0.0602433291765543	0.357537153624574	0.318603888257106	NMT1/ZDHHC4/PIGV/MAP6D1/GOLGA7/WIPI1/ATG5/ZDHHC1/PIGQ/RABL3/ALOX12B/ZDHHC2/PIK3C3/PIGM/ATG12/ZDHHC9/ZDHHC16/PPM1B/ZDHHC3/GBA/PIGF/PPM1A/DBI/ZDHHC6/PIGX	25
GO:0031122	BP	GO:0031122	cytoplasmic microtubule organization	18/3737	63/18866	0.0604330969836603	0.357997361890207	0.319013983099985	RAB11A/CHP1/PAFAH1B1/CCDC88B/HOOK3/CIB1/DLG1/SLAIN2/CLIP1/TUBG1/FIGNL1/CRIPT/TPPP/PLK3/RHOA/KPNB1/CCDC88A/DST	18
GO:0055008	BP	GO:0055008	cardiac muscle tissue morphogenesis	18/3737	63/18866	0.0604330969836603	0.357997361890207	0.319013983099985	NKX2-5/TGFB1/TCAP/NRG1/MYBPC3/TNNT2/TNNC1/MYH7/TNNI1/ZFPM1/RBPJ/MED1/MYH6/DLL4/FOXC2/FOXH1/BMPR1A/SIRT6	18
GO:0016579	BP	GO:0016579	protein deubiquitination	67/3737	283/18866	0.0605554510189432	0.358389403989664	0.319363334589701	PSMD1/PSMB4/PSMA1/USP3/PSMA3/PSMA4/USP2/PARK7/PSMD5/PSMB3/FOXK1/MAP3K7/PSMA2/OTUD7A/UCHL3/SMAD2/PSMD14/PSMB7/PSMC2/STAM2/PSME3/USP30/TANK/ZRANB1/USP33/PSMD6/YY1/CFTR/RAD23B/EIF3F/STAM/TRIM21/TNIP1/OGT/WDR20/SKP2/INO80/COPS5/MDM4/USP25/RIPK1/PSMD12/TRAF2/PSMD10/HCFC1/FOXO4/USP34/USP38/VCPIP1/UCHL5/USP49/USP14/USP10/VCP/KAT2B/RHOA/USP9X/PTEN/USP5/MYSM1/PSME1/ITCH/USP48/USP1/USP47/KAT2A/UBE2D1	67
GO:0002791	BP	GO:0002791	regulation of peptide secretion	88/3737	381/18866	0.0610621117265003	0.361053079532041	0.321736954719114	ADAM9/SOX4/GPI/GCK/UCN3/PDX1/TM7SF3/TLR1/PARD6A/FFAR3/DOC2B/PICK1/NLGN2/DRD2/CRH/CHGA/ACHE/IL13/KISS1/TGFB1/PPP3CB/GPR27/RASL10B/FGB/SRI/CACNA1C/BRSK2/ARFIP1/EXOC1/FOXA2/ADAM8/EGFR/NKX6-1/CLOCK/ADRA2C/HNF4A/CFTR/CACNA1A/ANG/APLN/DPP4/TNFRSF4/PAM/GHRHR/RAP1A/IL6/SSTR5/CASR/PIK3C3/TFR2/GOLPH3/PPP3CA/JAGN1/CD2AP/ABCC8/VPS35/FFAR1/PTPN11/NOS2/TRAF2/UCN/BAIAP3/SIRT3/INS/TARDBP/DRD4/MTNR1B/TGFB3/FFAR2/…	88
GO:0035966	BP	GO:0035966	response to topologically incorrect protein	50/3737	205/18866	0.0611993060902405	0.36152923412568	0.322161259447747	ERP44/COMP/TM7SF3/FGF21/F12/JKAMP/UFL1/GSK3A/UBE2J2/TBL2/POMT2/EXTL1/HSPA1L/RNF126/DERL1/WIPI1/SEC31A/PREB/GOSR2/UGGT1/DNAJA1/FAF2/SSR1/UBXN4/PPP1R15A/EIF2S1/ATF6/COPS5/LMNA/UBE2W/EXTL3/TMEM129/CUL3/TPP1/MBTPS2/CTDSP2/HSPA9/FKBP14/PPP2R5B/PDIA6/ZBTB17/VCP/AGR2/DNAJC4/HSPB1/CREB3L2/EDEM3/HSPA14/DNAJB11/GFPT1	50
GO:0051101	BP	GO:0051101	regulation of DNA binding	32/3737	124/18866	0.0617132385416032	0.364227994352848	0.324566143788109	IFI16/ZFP90/PDX1/TXN/PARK7/PINX1/AGER/WFIKKN2/TGFB1/GATA1/SRI/SIRT2/LEF1/NGF/GTF2B/MYOCD/CEBPG/ZMPSTE24/MDFI/HMGB2/KDM1A/SUMO1/ERCC2/NME1/ZNF675/MAPK8/HAND2/TRIM6/RB1/TFAP4/CDT1/NIPBL	32
GO:0050808	BP	GO:0050808	synapse organization	99/3737	433/18866	0.0620434778606459	0.365838621766101	0.326001385276144	RER1/IL10RA/NFASC/NFATC4/SHANK1/CAST/C1QL1/EEF2K/GDNF/SYNGAP1/CHRNB2/NRXN1/PPFIA3/CYFIP1/KLK8/DMPK/ARHGEF15/L1CAM/PICK1/NLGN2/LRFN4/DRD2/SEMA3F/DSCAM/ITPKA/P2RX2/SNCA/SLC25A46/ACHE/KIRREL3/CAPRIN1/DLG4/CDH2/PCDHGC5/ARHGAP22/GRIPAP1/NRG1/WNT7B/SDK2/LGMN/IGFN1/FNTA/NRXN2/BAIAP2/MUSK/PAFAH1B1/GRM5/RAB3A/UBE3A/IGSF9B/ARHGAP33/DLGAP3/UNC13A/LRTM2/ZDHHC2/NLGN3/SNCB/CHMP2B/NEUROD2/BCAN/NPAS4/NTNG2/DLG1/…	99
GO:0032984	BP	GO:0032984	protein-containing complex disassembly	77/3737	330/18866	0.062498942618833	0.367822256405239	0.327769016143325	OXA1L/GLE1/SPTB/MRPL42/MRPS6/TNP1/APC2/MRPL45/VTA1/GSK3B/NES/SCAF4/MRPL16/MAP6D1/MRPS15/GSPT1/CAPZA2/EPG5/ABCE1/MRPS12/MRPL13/SNX14/MRPS33/TWF2/SH3BP1/TSG101/MRPL3/GFM2/WNT8B/KIF18B/ZMPSTE24/MRPL15/STX17/MRPL40/CHMP2B/ETF1/CIB1/LMOD2/GABARAPL2/RDX/MRPL19/SMCR8/MRPL41/MRPS30/IST1/TAOK1/ATG14/GRWD1/SPTBN4/ARID2/MRPL32/MAP1LC3B/SYNJ1/UBQLN1/CHMP1A/MRPL1/MRPL47/SPTBN5/MRPS31/SCAF8/CALCOCO2/VCP/AMER1/…	77
GO:0071375	BP	GO:0071375	cellular response to peptide hormone stimulus	77/3737	330/18866	0.062498942618833	0.367822256405239	0.327769016143325	SNX5/GCK/ENPP1/FGF21/EEF2K/RHOQ/ROCK1/CYFIP1/FFAR3/ATP6V1A/GSK3A/GSK3B/BCAR1/CYP11B2/ROCK2/ESRRA/ZNF106/AHCYL1/FUT7/SIK2/LEPROT/NKX6-1/PRKACA/BAIAP2/ADCY1/RAB8A/ATP2B1/PRKAA1/AP3S1/OSBPL8/NFKB1/CDK4/CRHR1/RAP1B/ATP6V1G1/GHRHR/IDE/PTPRA/GCGR/LPIN1/OGT/YWHAG/PKLR/PCSK9/ATP6V1H/CPEB2/PTPN11/INSRR/ATP6V0B/APPL2/INS/DENND4C/FOXO4/SOCS3/ATP6V1B2/FOXC2/MYO5A/PIK3CA/USO1/RPS6KB1/RAB10/CYP11B1/PRKCI/SESN3…	77
GO:0014033	BP	GO:0014033	neural crest cell differentiation	24/3737	89/18866	0.0626104969366911	0.367822256405239	0.327769016143325	GDNF/SEMA4C/SEMA6B/GBX2/SEMA7A/SEMA3F/NRG1/SEMA3B/PHACTR4/SEMA6C/TBX1/SHH/JAG1/KLHL12/FOXC2/ALX1/FAM172A/HAND2/BMPR1A/NRTN/ACVR1/EFNB1/BMP7/ALDH1A2	24
GO:1901019	BP	GO:1901019	regulation of calcium ion transmembrane transporter activity	24/3737	89/18866	0.0626104969366911	0.367822256405239	0.327769016143325	REM1/RRAD/JSRP1/DRD2/STAC3/AKAP6/NOS1/SRI/JPH2/CALM1/PRKACA/HAP1/CRHR1/HRC/CAMK2D/NPPA/YWHAE/DRD4/UBQLN1/SUMO1/MYO5A/PKD2/JPH3/HPCA	24
GO:0007292	BP	GO:0007292	female gamete generation	36/3737	142/18866	0.0627005984891844	0.368012712383621	0.327938732813717	NRIP1/MDK/NOS3/PDE3A/IHH/NCAPH2/BCL2/NPPC/HEXB/NANOS3/SIRT2/DIAPH2/BCL2L10/FSHB/FMN2/ANG/YTHDF2/PAQR7/SOHLH1/KMT2B/AMH/C14orf39/NPM2/ZGLP1/NANOS2/IMMP2L/DDX20/PDE5A/PARN/YTHDC2/TAF4B/USP9X/MMP19/FOSL1/INHBB/LGR5	36
GO:0032781	BP	GO:0032781	positive regulation of ATPase activity	16/3737	55/18866	0.0639954276280587	0.374500133593492	0.333719719772059	MYBPC3/TNNT2/DNAJA1/DNAJC15/RAB3A/CASR/GABARAPL2/DNAJC9/MSH6/DYNLL1/POT1/ATP4B/SETMAR/SSBP1/NAPA/DNAJB11	16
GO:0050879	BP	GO:0050879	multicellular organismal movement	16/3737	55/18866	0.0639954276280587	0.374500133593492	0.333719719772059	COMP/DMPK/JSRP1/ASCL1/STAC3/TCAP/TNNC1/MYH7/TNNI1/ATP8A2/VPS35/CHRND/XRCC1/TNNT3/TNNT1/TNNI2	16
GO:0050881	BP	GO:0050881	musculoskeletal movement	16/3737	55/18866	0.0639954276280587	0.374500133593492	0.333719719772059	COMP/DMPK/JSRP1/ASCL1/STAC3/TCAP/TNNC1/MYH7/TNNI1/ATP8A2/VPS35/CHRND/XRCC1/TNNT3/TNNT1/TNNI2	16
GO:0016569	BP	GO:0016569	covalent chromatin modification	109/3737	481/18866	0.0644209863703165	0.374500133593492	0.333719719772059	KDM6B/AUTS2/USP3/PWP1/PARK7/CHD5/JMJD6/UFL1/UBE2N/KMT2C/MAP3K7/MYOD1/PADI4/SNCA/ARID4A/TBL1XR1/NCOA1/RCOR3/RCOR1/NOS1/EPC1/SIRT2/MBD2/DPY30/PCGF2/SKP1/DPF1/ATG5/BRD7/FEZF2/LEF1/PRMT8/CLOCK/FBLL1/KAT7/PYGO2/GTF2B/WDR5/PRKAA1/MBD3/MYOCD/GTF3C4/KAT6B/TRIP12/ZMPSTE24/PRDM14/CAMK2D/OGT/PAXIP1/RCOR2/SUPT7L/KMT2B/UBE2A/ACTL6B/MORF4L2/CUL4B/SPHK2/KDM1A/LMNA/HAT1/SMYD1/ZNF335/UCN/PRKD2/CHD1/SIRT3/HR/HCFC1…	109
GO:0048010	BP	GO:0048010	vascular endothelial growth factor receptor signaling pathway	26/3737	98/18866	0.0645528861939938	0.374500133593492	0.333719719772059	FGF18/ROCK1/CYFIP1/TMEM204/BCAR1/ELMO2/ROCK2/CLEC14A/PAK2/BAIAP2/SHC2/ARNT/EMILIN1/CYBB/PIK3CB/CADM4/PRKD2/ABI1/FOXC2/PIK3CA/FLT4/VAV3/HSPB1/RHOA/MAPKAPK2/ITGAV	26
GO:0006670	BP	GO:0006670	sphingosine metabolic process	7/3737	19/18866	0.064568988550602	0.374500133593492	0.333719719772059	ASAH1/ASAH2B/SGPP1/ABCA2/SPHK2/GBA/AGK	7
GO:0007625	BP	GO:0007625	grooming behavior	7/3737	19/18866	0.064568988550602	0.374500133593492	0.333719719772059	NRXN1/CTNS/DRD2/DLG4/PPT1/AVPR1A/DDO	7
GO:0042693	BP	GO:0042693	muscle cell fate commitment	7/3737	19/18866	0.064568988550602	0.374500133593492	0.333719719772059	NKX2-5/MYOD1/RBPJ/TBX1/TBX2/MYOG/ACVR1	7
GO:0043373	BP	GO:0043373	CD4-positive, alpha-beta T cell lineage commitment	7/3737	19/18866	0.064568988550602	0.374500133593492	0.333719719772059	IL12RB1/CTSL/SPN/IL6/ZFPM1/FOXP3/IL23A	7
GO:0071625	BP	GO:0071625	vocalization behavior	7/3737	19/18866	0.064568988550602	0.374500133593492	0.333719719772059	SHANK1/NRXN1/NRXN3/DLG4/NRXN2/NEUROG1/NLGN3	7
GO:0090153	BP	GO:0090153	regulation of sphingolipid biosynthetic process	7/3737	19/18866	0.064568988550602	0.374500133593492	0.333719719772059	PRKAA1/ABCA2/SPHK2/SIRT3/SMPD3/ORMDL2/ENPP7	7
GO:0098856	BP	GO:0098856	intestinal lipid absorption	7/3737	19/18866	0.064568988550602	0.374500133593492	0.333719719772059	APOA4/SOAT2/LPCAT3/FABP2/NPC1L1/ENPP7/LIMA1	7
GO:1905038	BP	GO:1905038	regulation of membrane lipid metabolic process	7/3737	19/18866	0.064568988550602	0.374500133593492	0.333719719772059	PRKAA1/ABCA2/SPHK2/SIRT3/SMPD3/ORMDL2/ENPP7	7
GO:0043433	BP	GO:0043433	negative regulation of DNA-binding transcription factor activity	45/3737	183/18866	0.0647714809751127	0.374992784592758	0.334158724564509	BTRC/UFL1/SFRP5/CHP1/PARP10/HEYL/TONSL/ANXA4/FLNA/CDKN2A/SRI/CACTIN/FOXA2/MTURN/CEBPG/NFKBIB/TNFRSF4/MED13/TRIM21/PAXIP1/NFKBIL1/MDFI/FOXJ1/MIR101-1/KDM1A/PSMD10/SUFU/G3BP2/SUMO1/FOXH1/TBX6/FOXP3/ZNF675/PKD2/TCF7L2/HAND2/CCDC22/MAP3K10/TRIM37/RB1/COMMD7/SIK1/ITCH/BMP7/PIAS4	45
GO:2001235	BP	GO:2001235	positive regulation of apoptotic signaling pathway	45/3737	183/18866	0.0647714809751127	0.374992784592758	0.334158724564509	CTSC/NMT1/MCL1/NFATC4/PARK7/MAGED1/MFF/GSK3A/S100A9/BCL2/GSK3B/TNFRSF12A/MAPK9/FAM162A/ZNF205/PAK2/PDIA3/PRR7/PLAGL2/BBC3/YWHAQ/SRPX/TRPS1/HRK/TNFSF10/PRKRA/YWHAG/YWHAE/RIPK1/TP73/TRAF2/SERINC3/SFN/CRADD/PPIF/TRIM39/MAPK8/TFDP2/DAPK3/WWOX/PTEN/TFAP4/DNM1L/INHBB/PIAS4	45
GO:0090501	BP	GO:0090501	RNA phosphodiester bond hydrolysis	41/3737	165/18866	0.0654237168886276	0.377888598960964	0.336739205244706	RNASEL/NOP9/RPP30/ENDOV/CPSF3/BOP1/RNASE4/ELAC1/CNOT2/TSR1/ANG/REXO2/CPSF7/RNASET2/DCPS/RPP25/CNOT1/CNOT8/TSNAX/DROSHA/ANGEL2/RRP36/TBL3/NYNRIN/RNASEH1/DBR1/POP4/TUT1/DIS3/POP5/PNPT1/KHNYN/PARN/CNOT7/CPSF6/XRN1/CSTF3/PAN3/FCF1/EXOSC10/ABT1	41
GO:0140053	BP	GO:0140053	mitochondrial gene expression	41/3737	165/18866	0.0654237168886276	0.377888598960964	0.336739205244706	OXA1L/MRPL42/MRPS6/IARS2/MRPL45/RARS2/GFM1/MRPL16/COA3/MRPS15/LRPPRC/MRPS12/MTIF3/MRPL13/MRPS33/C1QBP/PRKAA1/MRPL3/GFM2/FASTKD3/MRPL15/MRPL40/POLRMT/DARS2/MRPL19/MRPL41/MRPS30/LARS2/MRPL32/MRPL1/MRPL47/RMND1/MRPS31/PNPT1/MALSU1/NOA1/RPUSD3/CDK5RAP1/MRPL38/MRPL28/MRPS10	41
GO:0007281	BP	GO:0007281	germ cell development	65/3737	275/18866	0.0654493576570321	0.377888598960964	0.336739205244706	MDK/CHD5/MKKS/PDE3A/IHH/TNP1/BCL2/DMRTA1/CELF4/PRM2/NPPC/HEXB/NANOS3/SIRT2/DIAPH2/PRKACA/CFTR/PYGO2/ODF2/KLHL10/FMN2/ANG/PAFAH1B1/YTHDF2/CCDC136/OSBP2/PCSK4/PRDM14/PAQR7/SOHLH1/SIX5/FBXW11/PAEP/CIB1/DLD/DHH/KMT2B/AMH/HMGB2/C14orf39/TTC26/NPM2/TSSK6/TBPL1/ZGLP1/NANOS2/TSSK2/DDX20/PDE5A/CCDC63/RNF17/TPGS1/YTHDC2/TMF1/TAF4B/CEP57/AFF4/ACVR1/RIMBP3/IQCF1/ACRBP/DND1/INHBB/SPEM1/LGR5	65
GO:0046467	BP	GO:0046467	membrane lipid biosynthetic process	37/3737	147/18866	0.065561575220232	0.378194258503689	0.3370115806267	ST8SIA5/ASAH1/ASAH2B/CERS1/SPTSSB/ST3GAL2/PIGV/DEGS2/DEGS1/PIGQ/ST3GAL5/GAL3ST1/PRKAA1/CSNK1G2/CYP4F22/SGPP1/ALOX12B/GAL3ST2/ALDH3A2/SGMS2/SGMS1/PIGM/ABCA2/SPHK2/PRKD2/SIRT3/A4GALT/GBA/SMPD3/PIGF/AGK/ORMDL2/ENPP7/ELOVL5/ST6GALNAC6/ALOXE3/PIGX	37
GO:0045912	BP	GO:0045912	negative regulation of carbohydrate metabolic process	15/3737	51/18866	0.0656685350829623	0.378469063983107	0.337256461734493	CLTC/GCK/ENPP1/GSK3A/GSK3B/TGFB1/FOXA2/PPARA/INS/FAM3A/MYOG/SLC25A12/SMPD3/SIRT6/SIK1	15
GO:0043122	BP	GO:0043122	regulation of I-kappaB kinase/NF-kappaB signaling	60/3737	252/18866	0.0659645321385669	0.379353946214375	0.338044986554007	GPR89A/BTRC/GPRC5B/TRIM62/UFL1/UBE2N/MAP3K7/MTDH/OTUD7A/RNF31/ZFAND6/NEK6/FLNA/REL/ALPK1/PLEKHG5/NDFIP1/NDFIP2/TANK/TFRC/TRIM14/IKBKB/CACTIN/CARD11/PPM1N/TNFSF10/TRIM8/TRIM21/TNIP1/TAB2/LURAP1L/ANKRD17/TFG/SPHK2/RIPK1/TRAF2/ASH1L/DDX1/TRIM39/MIER1/PPM1B/TMEM9B/PIDD1/USP10/TRIML2/S100A12/PLK2/HSPB1/RIPK2/RHOA/TRIM6/CX3CL1/MALT1/CCDC22/TSPAN6/LITAF/MIB2/PPM1A/TMEM106A/LIME1	60
GO:0090174	BP	GO:0090174	organelle membrane fusion	28/3737	107/18866	0.0660004514573599	0.379353946214375	0.338044986554007	NKD2/DOC2B/STX3/SNCA/GRIK5/CPLX2/GOSR2/TSNARE1/VTI1B/RAB8A/VAMP4/PRRT2/RAB3A/STX17/CHMP2B/STX8/PLA2G5/VCPIP1/USO1/MFN1/SPG11/SNAP23/VAV3/RAB20/STX7/CHMP3/C2CD5/BET1	28
GO:2001237	BP	GO:2001237	negative regulation of extrinsic apoptotic signaling pathway	28/3737	107/18866	0.0660004514573599	0.379353946214375	0.338044986554007	MCL1/NOS3/GDNF/PARK7/TERT/BCL2/GSK3B/GATA1/PSME3/FGB/CSF2/UNC5B/SERPINE1/TNFSF10/LGALS3/FAIM/HMGB2/RIPK1/LMNA/TRAF2/EYA3/TCF7L2/FAIM2/CX3CL1/ACVR1/COL2A1/RB1CC1/ITGAV	28
GO:0009749	BP	GO:0009749	response to glucose	48/3737	197/18866	0.0664223241412256	0.381435128731791	0.33989954302597	SOX4/GCK/UCN3/PDX1/FGF21/AGER/CRH/GRIK5/SMAD2/EIF2B3/PRLH/LDHA/RAB11B/PPP3CB/GPR27/SRI/BRSK2/POLG/EIF2B1/FOXA2/NKX6-1/PRKACA/HNF4A/CFTR/PRKAA1/GHRHR/GJD3/CASR/PPP3CA/JAGN1/PKLR/BAIAP3/TRPM4/NME1/PIK3CA/ZNF236/TCF7L2/ADCY8/HMGN3/RHOA/GPR68/PTEN/OXCT1/MPC2/GATA4/GIPR/OPA1/KHK	48
GO:0006953	BP	GO:0006953	acute-phase response	14/3737	47/18866	0.0672134021269085	0.38209165707378	0.34048458007845	SERPINF2/REG3A/APOL2/CRP/F2/IL6/TFR2/INS/HAMP/EPO/IL6R/ITIH4/REG3G/UGT1A1	14
GO:0010559	BP	GO:0010559	regulation of glycoprotein biosynthetic process	14/3737	47/18866	0.0672134021269085	0.38209165707378	0.34048458007845	CHP1/BCL2/POMT2/GATA1/RAMP1/SLC2A10/GOLGA2/PAWR/MIR101-1/ABCA2/TMEM59/TCF7L2/ITM2B/SOAT1	14
GO:0016126	BP	GO:0016126	sterol biosynthetic process	22/3737	81/18866	0.0675993424222472	0.38209165707378	0.34048458007845	SQLE/SC5D/APOA4/FDFT1/MSMO1/ERLIN1/MVK/DHCR24/ARV1/ERLIN2/CFTR/LPCAT3/ACAA2/PRKAA1/MVD/MBTPS2/GGPS1/SEC14L2/NPC1L1/KPNB1/HSD17B7/LBR	22
GO:0032535	BP	GO:0032535	regulation of cellular component size	88/3737	383/18866	0.0677744824489346	0.38209165707378	0.34048458007845	ANXA7/BAG4/ARHGAP35/RAB11A/SLC12A4/SEMA4C/SPTB/SEMA6B/CYFIP1/ARPC3/MKKS/L1CAM/PICK1/MAG/SEMA7A/WDR36/KIAA0319/SEMA3F/DSCAM/GSK3B/TNFRSF12A/VASP/GOLGA4/RNF6/ARHGAP18/WHAMM/WNT7B/ARFIP1/CLCN3/CAPZA2/SNX9/CLNS1A/CDHR5/NKX6-1/BAIAP2/TWF2/SEMA3B/IQGAP2/NGF/ARPC1A/PAFAH1B1/SH3BP1/TMSB4Y/LATS1/SSH2/CDK4/RTN4R/BAIAP2L2/KANK3/PPP1R15A/LMOD2/RDX/DLG1/SEMA6C/PLEKHG2/KDM1A/IST1/UCN/RAB3B/SPTBN4/ARPC4/RTN4/SP…	88
GO:0006590	BP	GO:0006590	thyroid hormone generation	8/3737	23/18866	0.0680489930724711	0.38209165707378	0.34048458007845	CTSB/DIO3/DUOXA1/FOXE1/DUOXA2/MED1/HPN/CTSK	8
GO:0006783	BP	GO:0006783	heme biosynthetic process	8/3737	23/18866	0.0680489930724711	0.38209165707378	0.34048458007845	SRRD/TMEM14C/ALAS2/ALAD/FXN/UROS/UROD/ALAS1	8
GO:0009068	BP	GO:0009068	aspartate family amino acid catabolic process	8/3737	23/18866	0.0680489930724711	0.38209165707378	0.34048458007845	MAT1A/DLD/DDO/GOT2/PHYKPL/GCAT/GOT1/SDS	8
GO:0034643	BP	GO:0034643	establishment of mitochondrion localization, microtubule-mediated	8/3737	23/18866	0.0680489930724711	0.38209165707378	0.34048458007845	AGBL4/LRPPRC/HAP1/UXT/KIF1B/RHOT2/ACTR10/OPA1	8
GO:0047497	BP	GO:0047497	mitochondrion transport along microtubule	8/3737	23/18866	0.0680489930724711	0.38209165707378	0.34048458007845	AGBL4/LRPPRC/HAP1/UXT/KIF1B/RHOT2/ACTR10/OPA1	8
GO:0097150	BP	GO:0097150	neuronal stem cell population maintenance	8/3737	23/18866	0.0680489930724711	0.38209165707378	0.34048458007845	SS18/CDH2/FUT10/HOOK3/SOX2/HES5/JAG1/DLL1	8
GO:1902259	BP	GO:1902259	regulation of delayed rectifier potassium channel activity	8/3737	23/18866	0.0680489930724711	0.38209165707378	0.34048458007845	AKAP6/RNF207/NPPA/MTNR1B/SUMO1/KCNE4/KCNG1/KCNE1	8
GO:0007498	BP	GO:0007498	mesoderm development	34/3737	134/18866	0.0681757606619733	0.38209165707378	0.34048458007845	TLX2/KDM6B/ITGA8/NF2/ACVR2A/TAL1/SMAD2/HES7/EXOC4/TRIM15/PPP2CA/TXNRD1/TCF15/TEAD2/LEF1/PRKACA/HOXA11/ETV2/LHX1/AMH/TBX1/NUP133/SHH/CRB2/FOXC2/FOXH1/TBX6/DLL3/SETD2/BMPR1A/ACVR1/CER1/BMP7/MESP1	34
GO:0009746	BP	GO:0009746	response to hexose	49/3737	202/18866	0.0685158666650761	0.38209165707378	0.34048458007845	SOX4/GCK/UCN3/PDX1/FGF21/AGER/CRH/GRIK5/SMAD2/EIF2B3/PRLH/LDHA/RAB11B/PPP3CB/GPR27/SRI/BRSK2/POLG/EIF2B1/FOXA2/NKX6-1/PRKACA/HNF4A/CFTR/PRKAA1/GHRHR/GJD3/CASR/PPP3CA/JAGN1/PKLR/BAIAP3/SLC2A5/TRPM4/NME1/PIK3CA/ZNF236/TCF7L2/ADCY8/HMGN3/RHOA/GPR68/PTEN/OXCT1/MPC2/GATA4/GIPR/OPA1/KHK	49
GO:0045823	BP	GO:0045823	positive regulation of heart contraction	13/3737	43/18866	0.0685691338929508	0.38209165707378	0.34048458007845	ADRA1D/NKX2-5/GSK3A/CHGA/RNF207/ADRA1B/APLN/AVPR1A/HRC/NPPA/UCN/TRPM4/EDN2	13
GO:0048709	BP	GO:0048709	oligodendrocyte differentiation	27/3737	103/18866	0.0687650321377697	0.38209165707378	0.34048458007845	DLX1/MDK/TNFRSF21/ASCL1/MAG/EIF2B3/IL34/NRG1/NKX6-2/EIF2B1/CDKN2C/NKX6-1/PRDM8/NLGN3/ABCA2/TP73/SHH/ERCC2/HES5/MYRF/TPPP/PRMT5/GSX2/PTEN/OLIG2/SUZ12/NKX2-1	27
GO:0001947	BP	GO:0001947	heart looping	18/3737	64/18866	0.0690964632722764	0.38209165707378	0.34048458007845	NKX2-5/MKKS/IHH/RNF207/CCDC40/LBX1/AHI1/SUFU/SHH/TBX2/FOXH1/TBX6/PKD2/HAND2/TMED2/DLL1/GATA4/MESP1	18
GO:0009584	BP	GO:0009584	detection of visible light	18/3737	64/18866	0.0690964632722764	0.38209165707378	0.34048458007845	NMT1/GRK1/RS1/CNGB1/TULP1/FNTA/RHO/CALM1/METAP2/METAP1/CACNA1F/ATP8A2/GUCA1B/AIPL1/GNAQ/GRK4/BEST1/GUCA1A	18
GO:0051306	BP	GO:0051306	mitotic sister chromatid separation	18/3737	64/18866	0.0690964632722764	0.38209165707378	0.34048458007845	NCAPH2/CDC16/NEK6/RIOK2/ANAPC5/RAD21/ZNF207/BUB3/SPDL1/CUL3/DUSP1/TPR/CDC23/ZW10/TACC3/RB1/CDT1/CDC27	18
GO:1900449	BP	GO:1900449	regulation of glutamate receptor signaling pathway	18/3737	64/18866	0.0690964632722764	0.38209165707378	0.34048458007845	SHANK1/DAPK1/NLGN2/CRH/DLG4/CNIH2/MAPK8IP2/GSG1L/UNC13A/NLGN3/DLG1/CACNG5/GRIN1/APP/CACNG8/CX3CL1/CACNG2/CACNG4	18
GO:1901862	BP	GO:1901862	negative regulation of muscle tissue development	18/3737	64/18866	0.0690964632722764	0.38209165707378	0.34048458007845	FGF3/GSK3A/SOX15/TGFB1/LUC7L/PI16/SIRT2/LEF1/YY1/MYOCD/PPARA/CTDP1/RIPK1/TP73/FRS2/SHH/DLL1/PTEN	18
GO:0006656	BP	GO:0006656	phosphatidylcholine biosynthetic process	12/3737	39/18866	0.0696523454313764	0.38209165707378	0.34048458007845	CSNK2A1/ACSL3/ACHE/MFSD2A/CAPN2/LPCAT3/PCYT1B/CEPT1/LPIN1/STARD7/PHOSPHO1/FABP3	12
GO:0006778	BP	GO:0006778	porphyrin-containing compound metabolic process	12/3737	39/18866	0.0696523454313764	0.38209165707378	0.34048458007845	SRRD/ABCB6/TMEM14C/ALAS2/ALAD/FXN/UROS/EIF2AK1/UROD/ALAS1/SUCLA2/UGT1A1	12
GO:0030049	BP	GO:0030049	muscle filament sliding	12/3737	39/18866	0.0696523454313764	0.38209165707378	0.34048458007845	DES/TCAP/MYBPC3/TNNT2/TPM3/TNNC1/MYH7/TNNI1/MYH6/TNNT3/TNNT1/TNNI2	12
GO:0033275	BP	GO:0033275	actin-myosin filament sliding	12/3737	39/18866	0.0696523454313764	0.38209165707378	0.34048458007845	DES/TCAP/MYBPC3/TNNT2/TPM3/TNNC1/MYH7/TNNI1/MYH6/TNNT3/TNNT1/TNNI2	12
GO:0033683	BP	GO:0033683	nucleotide-excision repair, DNA incision	12/3737	39/18866	0.0696523454313764	0.38209165707378	0.34048458007845	RPA1/GTF2H5/CHD1L/ERCC5/CUL4B/GTF2H1/ERCC2/XPA/POLK/RFC3/POLD4/NTHL1	12
GO:0046326	BP	GO:0046326	positive regulation of glucose import	12/3737	39/18866	0.0696523454313764	0.38209165707378	0.34048458007845	FGF21/RNASEL/RHOQ/TERT/CREBL2/OSBPL8/RAP1A/ARPP19/PTPN11/INS/PRKCI/C2CD5	12
GO:0086091	BP	GO:0086091	regulation of heart rate by cardiac conduction	12/3737	39/18866	0.0696523454313764	0.38209165707378	0.34048458007845	CACNA1G/AKAP9/CACNA1C/SCN2B/KCNH6/CAMK2D/YWHAE/TRPM4/KCNE4/DSC2/KCNE1/DSG2	12
GO:0060485	BP	GO:0060485	mesenchyme development	68/3737	290/18866	0.0698096430075858	0.38209165707378	0.34048458007845	NKX2-5/MDK/NOS3/GDNF/SEMA4C/TRIM62/SEMA6B/SPRY1/GBX2/SEMA7A/SEMA3F/BCL2/SMAD2/GSK3B/HEYL/TCF21/EXOC4/TGFB1/AXIN2/PPP2CA/NRG1/SPRED3/TCF15/TEAD2/FOXA2/LEF1/SEMA3B/LOXL2/FUZ/IL6/PHACTR4/SEMA6C/RBPJ/AMH/MDM4/TBX1/STRAP/NUP133/SHH/RTN4/TGFB3/JAG1/CRB2/KLHL12/TBX2/FOXC2/FOXH1/DLL3/ALX1/PKD2/HPN/AMER1/DDX5/TCF7L2/FAM172A/HAND2/DACT3/BMPR1A/NRTN/ACVR1/PTEN/EFNB1/CER1/GATA4/BMP7/ALDH1A2/MESP1/NKX2-1	68
GO:0038061	BP	GO:0038061	NIK/NF-kappaB signaling	45/3737	184/18866	0.0698392092607975	0.38209165707378	0.34048458007845	PSMD1/PSMB4/PSMA1/PSMA3/PSMA4/BTRC/AGER/PSMD5/PTP4A3/PSMB3/MAP3K7/PSMA2/PSMD14/PSMB7/PSMC2/PSME3/REL/CARD10/SKP1/EGFR/PSMD6/TNFSF14/C1QTNF4/ZFP91/NFAT5/FBXW11/PSMD12/TRAF2/PSMD10/NFKB2/CARD14/APP/PPM1B/RELB/RHOA/TREM2/MALT1/TSPAN6/LITAF/PSME1/RC3H2/PPM1A/BMP7/IL23A/LIME1	45
GO:0090090	BP	GO:0090090	negative regulation of canonical Wnt signaling pathway	45/3737	184/18866	0.0698392092607975	0.38209165707378	0.34048458007845	NKD2/PSMD1/PSMB4/PSMA1/NKX2-5/MDK/PSMA3/PSMA4/PSMD5/PSMB3/SFRP5/GSK3A/APC2/NPHP4/PSMA2/PSMD14/GSK3B/EMD/PSMB7/CDH2/PSMC2/AXIN2/PSME3/STK11/TLE6/PSMD6/DKKL1/LATS1/FUZ/NOTUM/PSMD12/PSMD10/SOX2/SHH/CUL3/KLHL12/KREMEN2/NKD1/AMER1/TCF7L2/DACT3/MCC/SCYL2/PSME1/MESP1	45
GO:0007628	BP	GO:0007628	adult walking behavior	9/3737	27/18866	0.0698412100512072	0.38209165707378	0.34048458007845	CTNS/DRD2/OXR1/ZMPSTE24/SPTBN4/ZIC1/NPC1/FXN/CEND1	9
GO:0010996	BP	GO:0010996	response to auditory stimulus	9/3737	27/18866	0.0698412100512072	0.38209165707378	0.34048458007845	MDK/NRXN1/DRD2/KIAA0319/NRXN2/NEUROG1/ATP8A2/UCN/XPA	9
GO:0032897	BP	GO:0032897	negative regulation of viral transcription	9/3737	27/18866	0.0698412100512072	0.38209165707378	0.34048458007845	TRIM31/TRIM62/TRIM14/TRIM8/TRIM21/TARDBP/UBP1/CCL3/TFAP4	9
GO:0035459	BP	GO:0035459	vesicle cargo loading	9/3737	27/18866	0.0698412100512072	0.38209165707378	0.34048458007845	RAB1A/SEC31A/SAR1A/SEC13/SEC23B/MIA3/SEC24B/TMED2/SEC23A	9
GO:0090140	BP	GO:0090140	regulation of mitochondrial fission	9/3737	27/18866	0.0698412100512072	0.38209165707378	0.34048458007845	MFF/TMEM135/DDHD2/DDHD1/MIEF1/VPS35/DNM1L/DHODH/STAT2	9
GO:0043010	BP	GO:0043010	camera-type eye development	77/3737	332/18866	0.069870981902354	0.38209165707378	0.34048458007845	DLX1/ARHGAP35/NF2/JMJD6/DIO3/CTNS/IMPDH2/ARHGEF15/SPRY1/IHH/CABP4/DRD2/DSCAM/RS1/VSX1/NPHP4/ACHE/MFSD2A/NES/CELF4/CACNA1C/WNT7B/SPRED3/SDK2/TULP1/LIM2/IGFN1/RHO/EGFR/YY1/PYGO2/ATP2B1/NEUROD4/SOX1/CDK4/NINJ1/AHI1/PITX3/PHACTR4/BFSP2/LHX1/SIX5/RAX/TDRD7/ROM1/SIX3/MITF/DLG1/ATP8A2/SLC6A3/CRYBB3/FRS2/SHH/MTNR1B/MED1/WNT2B/HES5/JAG1/DLL4/TBX2/FOXC2/CRYBG3/FZR1/ANGPTL7/MIP/NR2E3/PDS5B/CRYBB1/MAB21L1/DL…	77
GO:0043470	BP	GO:0043470	regulation of carbohydrate catabolic process	24/3737	90/18866	0.0699337447834705	0.38209165707378	0.34048458007845	GCK/SCARB2/GSK3A/NUP43/NUP37/PRKAA1/PRKAG1/ARNT/SEC13/PPARA/NUP155/NUP88/OGT/ENTPD5/INS/NUP133/NUP35/APP/MYOG/TPR/SLC25A12/NUP160/NUP54/SIRT6	24
GO:0000012	BP	GO:0000012	single strand break repair	5/3737	12/18866	0.0699706162827805	0.38209165707378	0.34048458007845	TNP1/APTX/TERF2/XRCC1/ERCC6	5
GO:0002713	BP	GO:0002713	negative regulation of B cell mediated immunity	5/3737	12/18866	0.0699706162827805	0.38209165707378	0.34048458007845	NDFIP1/FOXJ1/C4BPB/FOXP3/FCGR2B	5
GO:0002890	BP	GO:0002890	negative regulation of immunoglobulin mediated immune response	5/3737	12/18866	0.0699706162827805	0.38209165707378	0.34048458007845	NDFIP1/FOXJ1/C4BPB/FOXP3/FCGR2B	5
GO:0003207	BP	GO:0003207	cardiac chamber formation	5/3737	12/18866	0.0699706162827805	0.38209165707378	0.34048458007845	SOX4/NKX2-5/TBX2/HAND2/MESP1	5
GO:0031987	BP	GO:0031987	locomotion involved in locomotory behavior	5/3737	12/18866	0.0699706162827805	0.38209165707378	0.34048458007845	DRD2/SLC25A46/PPP3CB/VPS35/MYO5A	5
GO:0032525	BP	GO:0032525	somite rostral/caudal axis specification	5/3737	12/18866	0.0699706162827805	0.38209165707378	0.34048458007845	LHX1/TBX6/TMED2/NRARP/MESP1	5
GO:0038003	BP	GO:0038003	opioid receptor signaling pathway	5/3737	12/18866	0.0699706162827805	0.38209165707378	0.34048458007845	NPBWR1/SIGMAR1/ADCY8/OPRD1/OGFR	5
GO:0042416	BP	GO:0042416	dopamine biosynthetic process	5/3737	12/18866	0.0699706162827805	0.38209165707378	0.34048458007845	PARK7/SNCA/SLC6A3/VPS35/DDC	5
GO:0042711	BP	GO:0042711	maternal behavior	5/3737	12/18866	0.0699706162827805	0.38209165707378	0.34048458007845	NPAS1/MBD2/AVPR1A/PTEN/DBH	5
GO:0060442	BP	GO:0060442	branching involved in prostate gland morphogenesis	5/3737	12/18866	0.0699706162827805	0.38209165707378	0.34048458007845	FEM1B/HOXD13/FRS2/SHH/BMP7	5
GO:0060746	BP	GO:0060746	parental behavior	5/3737	12/18866	0.0699706162827805	0.38209165707378	0.34048458007845	NPAS1/MBD2/AVPR1A/PTEN/DBH	5
GO:0061709	BP	GO:0061709	reticulophagy	5/3737	12/18866	0.0699706162827805	0.38209165707378	0.34048458007845	UFL1/ATG2A/UBA5/TEX264/RB1CC1	5
GO:0070202	BP	GO:0070202	regulation of establishment of protein localization to chromosome	5/3737	12/18866	0.0699706162827805	0.38209165707378	0.34048458007845	CCT4/CCT5/CCT6A/CCT2/CCT8	5
GO:0097104	BP	GO:0097104	postsynaptic membrane assembly	5/3737	12/18866	0.0699706162827805	0.38209165707378	0.34048458007845	NRXN1/NLGN2/CDH2/NRXN2/NLGN3	5
GO:1901503	BP	GO:1901503	ether biosynthetic process	5/3737	12/18866	0.0699706162827805	0.38209165707378	0.34048458007845	PLA2G4A/AGPS/GNPAT/PEX7/PLA2G5	5
GO:1902224	BP	GO:1902224	ketone body metabolic process	5/3737	12/18866	0.0699706162827805	0.38209165707378	0.34048458007845	ACAT1/SLC27A5/ACSS3/OXCT2/OXCT1	5
GO:1903405	BP	GO:1903405	protein localization to nuclear body	5/3737	12/18866	0.0699706162827805	0.38209165707378	0.34048458007845	CCT4/CCT5/CCT6A/CCT2/CCT8	5
GO:1904816	BP	GO:1904816	positive regulation of protein localization to chromosome, telomeric region	5/3737	12/18866	0.0699706162827805	0.38209165707378	0.34048458007845	CCT4/CCT5/CCT6A/CCT2/CCT8	5
GO:1904867	BP	GO:1904867	protein localization to Cajal body	5/3737	12/18866	0.0699706162827805	0.38209165707378	0.34048458007845	CCT4/CCT5/CCT6A/CCT2/CCT8	5
GO:0048332	BP	GO:0048332	mesoderm morphogenesis	21/3737	77/18866	0.0702204752768418	0.38209165707378	0.34048458007845	TLX2/KDM6B/ITGA8/NF2/TAL1/SMAD2/EXOC4/TRIM15/TXNRD1/LEF1/PRKACA/HOXA11/ETV2/CRB2/FOXC2/TBX6/SETD2/BMPR1A/ACVR1/BMP7/MESP1	21
GO:0046471	BP	GO:0046471	phosphatidylglycerol metabolic process	11/3737	35/18866	0.0703471229651973	0.38209165707378	0.34048458007845	LPGAT1/HADHB/CRLS1/TAMM41/PLA2G4A/PLA2G4F/HADHA/SERAC1/PLA2G5/CDS2/PLSCR3	11
GO:0060338	BP	GO:0060338	regulation of type I interferon-mediated signaling pathway	11/3737	35/18866	0.0703471229651973	0.38209165707378	0.34048458007845	RNASEL/ABCE1/CACTIN/UBE2K/YTHDF2/YTHDF3/MMP12/PTPN11/METTL3/CNOT7/TRIM6	11
GO:0065005	BP	GO:0065005	protein-lipid complex assembly	11/3737	35/18866	0.0703471229651973	0.38209165707378	0.34048458007845	APOA4/ACSL3/MFSD2A/SOAT2/SNX9/PLAGL2/PRKACA/LPCAT3/APOC2/BMP1/SOAT1	11
GO:0007269	BP	GO:0007269	neurotransmitter secretion	43/3737	175/18866	0.070381006305791	0.38209165707378	0.34048458007845	GIT1/CHRNB2/HCRT/SLC18A3/NRXN1/PPFIA3/DOC2B/HRH3/FBXL20/STX3/DRD2/SNCA/GRIK5/GSK3B/PRKCG/CHRNA5/NAAA/GRM4/CPLX2/APBA1/NRXN2/ADCY1/PRRT2/RAB3A/PPT1/UNC13A/RAP1B/RAP1A/SNPH/BAIAP3/SYNJ1/RIMS4/RAB5A/SNAP23/SYT5/CACNA1B/GIPC1/SYT8/OTOF/BRSK1/DNM1L/NAPA/CASK	43
GO:0099643	BP	GO:0099643	signal release from synapse	43/3737	175/18866	0.070381006305791	0.38209165707378	0.34048458007845	GIT1/CHRNB2/HCRT/SLC18A3/NRXN1/PPFIA3/DOC2B/HRH3/FBXL20/STX3/DRD2/SNCA/GRIK5/GSK3B/PRKCG/CHRNA5/NAAA/GRM4/CPLX2/APBA1/NRXN2/ADCY1/PRRT2/RAB3A/PPT1/UNC13A/RAP1B/RAP1A/SNPH/BAIAP3/SYNJ1/RIMS4/RAB5A/SNAP23/SYT5/CACNA1B/GIPC1/SYT8/OTOF/BRSK1/DNM1L/NAPA/CASK	43
GO:0010644	BP	GO:0010644	cell communication by electrical coupling	10/3737	31/18866	0.0704893229429215	0.38209165707378	0.34048458007845	SRI/CACNA1C/KCNA1/CALM1/PRKACA/HRC/GJD3/CAMK2D/ATP1A3/GJC2	10
GO:0034377	BP	GO:0034377	plasma lipoprotein particle assembly	10/3737	31/18866	0.0704893229429215	0.38209165707378	0.34048458007845	APOA4/ACSL3/MFSD2A/SOAT2/PLAGL2/PRKACA/LPCAT3/APOC2/BMP1/SOAT1	10
GO:0045948	BP	GO:0045948	positive regulation of translational initiation	10/3737	31/18866	0.0704893229429215	0.38209165707378	0.34048458007845	RPS6KB2/YTHDF2/YTHDF3/PPP1R15A/METTL3/UHMK1/RPS6KB1/DHX29/POLR2D/KHDRBS1	10
GO:0099068	BP	GO:0099068	postsynapse assembly	10/3737	31/18866	0.0704893229429215	0.38209165707378	0.34048458007845	SHANK1/NRXN1/NLGN2/LRFN4/CDH2/NRXN2/NLGN3/NTNG2/LRFN1/PTEN	10
GO:0046890	BP	GO:0046890	regulation of lipid biosynthetic process	50/3737	207/18866	0.0705810385222923	0.382264028669121	0.340638181627112	SQLE/LPGAT1/IDH1/SC5D/ASAH1/APOA4/ACSL3/MFSD2A/FDFT1/AGAP2/ERLIN1/MVK/CAPN2/CREBL2/FSHB/ERLIN2/LPCAT3/DKKL1/PRKAA1/PIBF1/NFKB1/CDK4/AVPR1A/PDGFB/VDR/DHH/ABCA2/MVD/SPHK2/FGFR4/SIRT3/INS/FAM3A/APOC2/MBTPS2/GGPS1/DDX20/SEC14L2/ABCD2/PRKAB2/SMPD3/NR1H3/FABP3/SIK1/ORMDL2/ENPP7/AVIL/KPNB1/ELOVL5/TRIB3	50
GO:0030218	BP	GO:0030218	erythrocyte differentiation	31/3737	121/18866	0.0706528158891129	0.382328214904614	0.340695378435872	PTBP3/ACVR2A/JMJD6/UFL1/TAL1/ARID4A/GATA1/HBZ/SENP1/KAT7/FLVCR1/TMEM14C/FAM210B/ARNT/ETV2/CEBPG/ALAS2/ZFPM1/HMGB2/MED1/EPO/ERCC2/LDB1/HSPA9/UBA5/AHSP/RHAG/SH2B3/GATA2/RB1/ALAS1	31
GO:0030099	BP	GO:0030099	myeloid cell differentiation	98/3737	431/18866	0.0708097689747361	0.382592433781026	0.340930825746795	IFI16/PTBP3/ACVR2A/JMJD6/UFL1/CSF3R/KMT2C/PRDX3/TAL1/L3MBTL1/ARID4A/GPR137B/ITGA2B/TGFB1/GATA1/DHRS7B/CEBPE/IL34/CDKN2B/RASGRP4/ESRRA/HBZ/DPY30/NDFIP1/CSF2/TFRC/SENP1/LEF1/SBNO2/FSHB/KAT7/FLVCR1/TMEM14C/PAFAH1B1/DHRS2/MTURN/WDR5/FAM210B/ARNT/ETV2/CEBPG/ALAS2/MPL/GLO1/LGALS3/PURB/ZFPM1/RNF41/TCTA/CIB1/MITF/KMT2B/JAGN1/RBPJ/HMGB2/RIPK1/PTPN11/OSTM1/CNOT4/MED1/EPO/ERCC2/JAG1/LDB1/SETD1A/APP/ABI1/NME…	98
GO:0009408	BP	GO:0009408	response to heat	41/3737	166/18866	0.0708215774757667	0.382592433781026	0.340930825746795	BAG4/NOS3/MAP2K7/GSK3B/NUP43/RPA1/NUP37/EIF2B3/HSPA1L/NOS1/SLC52A3/EIF2B1/PRKACA/DNAJA1/SEC13/NUP155/NUP88/CAMK2D/DNAJC7/EIF2S1/PKLR/YWHAE/BAG2/NUP133/CDKN1A/NUP35/BAG5/SUMO1/ATR/TPR/VCP/CAMK2B/NUP160/TRPV3/NUP54/RBBP7/POLR2D/MAPKAPK2/P2RX3/PTGES3/CALCA	41
GO:0071426	BP	GO:0071426	ribonucleoprotein complex export from nucleus	33/3737	130/18866	0.0711102375496882	0.383826832120991	0.342030806844658	GLE1/NOP9/NUP43/NUP37/SRSF6/SMG5/RIOK2/SRSF4/CPSF3/ABCE1/RBM15B/POLDIP3/SEC13/NUP155/NUP88/NXF1/NUP133/NUP35/SLBP/SSB/SRSF11/TPR/SETD2/TSC1/IWS1/FYTTD1/NUP160/NUP54/CDC40/SRSF1/POLR2D/MAGOHB/THOC7	33
GO:0010823	BP	GO:0010823	negative regulation of mitochondrion organization	17/3737	60/18866	0.0714269319239812	0.384235940704047	0.342395366398706	BAG4/USP30/TFRC/PARL/ACAA2/HIGD1A/FNIP1/LMAN1/RNF41/BCL2L2/LMNA/PSMD10/PPIF/FXN/DNM1L/OPA1/TRIAP1	17
GO:0032653	BP	GO:0032653	regulation of interleukin-10 production	17/3737	60/18866	0.0714269319239812	0.384235940704047	0.342395366398706	TNFRSF21/AGER/IL13/IL20RB/CD47/PIBF1/EPX/IL6/FCER1G/FOXP3/CD46/TREM2/DLL1/MIR194-2/IL23A/FCGR2B/PDCD1LG2	17
GO:0035904	BP	GO:0035904	aorta development	17/3737	60/18866	0.0714269319239812	0.384235940704047	0.342395366398706	SOX4/HECTD1/DCTN5/SMAD6/AP2B1/RBPJ/TBX1/SUFU/JAG1/DLL4/TBX2/FOXH1/SEC24B/PKD2/NPRL3/BMPR1A/LOXL1	17
GO:0043388	BP	GO:0043388	positive regulation of DNA binding	17/3737	60/18866	0.0714269319239812	0.384235940704047	0.342395366398706	PDX1/TXN/PARK7/PINX1/TGFB1/SIRT2/NGF/GTF2B/MYOCD/CEBPG/HMGB2/ERCC2/NME1/HAND2/TRIM6/RB1/NIPBL	17
GO:0140014	BP	GO:0140014	mitotic nuclear division	67/3737	286/18866	0.0725429768055868	0.389910861010652	0.347452328051234	DRG1/KIF25/RAB11A/PINX1/RCC1/NCAPH2/L3MBTL1/CDC16/NEK6/FLNA/RIOK2/SIRT2/ANAPC5/DSCC1/KIF20B/GOLGA2/STAG2/RAD21/ZNF207/PIBF1/PDS5A/NEUROG1/KIF18B/PDGFB/LPIN1/CHMP2B/CTDP1/MISP/BUB3/INO80/FBXW5/SH2B1/INS/TUBG1/SPDL1/SMC2/NPM2/CUL3/DUSP1/RANBP1/CHMP1A/STAG1/KIF22/CHTF8/TPR/CDC23/PRMT5/NAA50/DAPK3/PDS5B/ZW10/SMPD3/RHOA/CEP97/TACC3/CCNB2/SPICE1/KIFC1/RB1/CCDC8/CDT1/MYBL2/BMP7/SMC5/NIPBL/KPNB1/CDC27	67
GO:0006283	BP	GO:0006283	transcription-coupled nucleotide-excision repair	20/3737	73/18866	0.072923828835263	0.390641501233399	0.348103406725225	COPS4/RPA1/GTF2H5/POLR2K/COPS2/AQR/TCEA1/ERCC5/COPS5/CUL4B/XRCC1/ERCC6/POLR2B/GTF2H1/ERCC2/XPA/POLK/RFC3/POLR2D/POLD4	20
GO:0072401	BP	GO:0072401	signal transduction involved in DNA integrity checkpoint	20/3737	73/18866	0.072923828835263	0.390641501233399	0.348103406725225	SOX4/PCBP4/CNOT2/CNOT1/CNOT8/MDM4/CDKN1A/CNOT4/SFN/CRADD/FZR1/PIDD1/TFDP2/BTG2/PLK2/CNOT7/GTSE1/PLK3/RINT1/TRIAP1	20
GO:0072422	BP	GO:0072422	signal transduction involved in DNA damage checkpoint	20/3737	73/18866	0.072923828835263	0.390641501233399	0.348103406725225	SOX4/PCBP4/CNOT2/CNOT1/CNOT8/MDM4/CDKN1A/CNOT4/SFN/CRADD/FZR1/PIDD1/TFDP2/BTG2/PLK2/CNOT7/GTSE1/PLK3/RINT1/TRIAP1	20
GO:1903779	BP	GO:1903779	regulation of cardiac conduction	20/3737	73/18866	0.072923828835263	0.390641501233399	0.348103406725225	NKX2-5/DMPK/RNF207/NOS1/NPPC/FLNA/SRI/AHCYL1/CALM1/PRKACA/ATP2B1/HRC/RANGRF/CAMK2D/ATP1A3/NPPA/TRPM4/ASPH/TMEM65/NPR1	20
GO:0019320	BP	GO:0019320	hexose catabolic process	16/3737	56/18866	0.0737532794366259	0.393433045824142	0.3505909718687	ALDH1A1/PGK1/GPI/GCK/FOXK1/FUT8/FUT7/PGM2L1/PGAM2/FUT10/PKLR/FUT5/GLB1/SLC25A12/KHK/GALK1	16
GO:0030071	BP	GO:0030071	regulation of mitotic metaphase/anaphase transition	16/3737	56/18866	0.0737532794366259	0.393433045824142	0.3505909718687	CDC16/NEK6/RIOK2/ANAPC5/RAD21/ZNF207/BUB3/SPDL1/CUL3/DUSP1/TPR/CDC23/ZW10/RB1/CDT1/CDC27	16
GO:0043113	BP	GO:0043113	receptor clustering	16/3737	56/18866	0.0737532794366259	0.393433045824142	0.3505909718687	RER1/SYNGAP1/NRXN1/PICK1/GRIK5/DLG4/CDH2/FLNA/FNTA/NRXN2/MUSK/ZDHHC2/SSNA1/DLG1/AGRN/SYNJ2BP	16
GO:0044273	BP	GO:0044273	sulfur compound catabolic process	16/3737	56/18866	0.0737532794366259	0.393433045824142	0.3505909718687	ACAT1/GGTLC2/PCYOX1/ACAN/BGN/HEXB/DPEP1/MAT1A/CSPG4/ACOT7/BCAN/GGT5/GNS/GLB1/NUDT7/MLYCD	16
GO:0086065	BP	GO:0086065	cell communication involved in cardiac conduction	16/3737	56/18866	0.0737532794366259	0.393433045824142	0.3505909718687	CACNA1G/RNF207/FLNA/SRI/CACNA1C/CALM1/PRKACA/NUP155/HRC/RANGRF/GJD3/CAMK2D/ATP1A3/TRPM4/DSC2/DSG2	16
GO:0006405	BP	GO:0006405	RNA export from nucleus	36/3737	144/18866	0.0743974517708579	0.395910556459033	0.35279869913137	GLE1/NOP9/NUP43/NUP37/SRSF6/SMG5/RIOK2/SRSF4/CPSF3/ABCE1/RBM15B/POLDIP3/SEC13/NUP155/NUP88/NXF1/POM121L12/NUP133/NUP35/SLBP/SSB/SRSF11/TPR/SETD2/TSC1/IWS1/CPSF6/FYTTD1/NUP160/NUP54/CDC40/SRSF1/POLR2D/KHDRBS1/MAGOHB/THOC7	36
GO:1902850	BP	GO:1902850	microtubule cytoskeleton organization involved in mitosis	36/3737	144/18866	0.0743974517708579	0.395910556459033	0.35279869913137	CLTC/DRG1/RAB11A/SPRY1/RCC1/EML1/FLNA/SUN2/GOLGA2/STAG2/PAFAH1B1/ZNF207/PIBF1/DCTN6/CHMP2B/FBXW11/MISP/WDR62/TUBG1/SPDL1/CHMP1A/STAG1/TPR/SETD2/DYNLT1/VCP/SBDS/PLK2/ZW10/RHOA/CEP97/TACC3/SPICE1/KIFC1/MYBL2/KPNB1	36
GO:0015748	BP	GO:0015748	organophosphate ester transport	34/3737	135/18866	0.0744038804379906	0.395910556459033	0.35279869913137	SCARB2/ATP8A1/NPC2/APOA4/SLC25A42/PLEKHA3/MFSD2A/GLTPD2/TMEM30A/ATP10A/EPG5/SLC25A48/SCP2/ATP11B/SLC35B3/OSBPL8/ATP8A2/SLC25A47/GJB1/ABCC1/OSBPL5/APOC2/PLTP/ANO6/SLC25A36/SLC25A12/ATP8B4/SLC25A19/SLC25A43/ATP8B2/SLC25A29/DBI/PLSCR3/TRIAP1	34
GO:0019318	BP	GO:0019318	hexose metabolic process	60/3737	254/18866	0.0748323421043003	0.39785861885453	0.354534631320461	AKR1B1/ALDH1A1/PGK1/GPI/GCK/ENPP1/FUCA1/PDX1/OAS1/FOXK1/GSK3A/GSK3B/FUT8/AKR1A1/PDHB/MAN2B2/HKDC1/MDH1/FUT7/PGM2L1/FOXA2/FUCA2/SORD/PGAM2/WDR5/PRKAA1/FUT10/NKX1-1/ZMPSTE24/PPARA/PHLDA2/ARPP19/GCGR/PPP1R3F/OGT/B4GALT1/POMC/PKLR/INS/FAM3A/PGK2/FUT5/GLB1/PIK3CA/INPPL1/EPM2AIP1/KAT2B/SLC25A12/SLC25A10/GNB3/GOT2/NLN/PPP1R3E/SIK1/GOT1/KAT2A/KHK/SDS/MLYCD/GALK1	60
GO:0019884	BP	GO:0019884	antigen processing and presentation of exogenous antigen	45/3737	185/18866	0.0751833929090933	0.399285925307368	0.355806514203117	PSMD1/CLTC/PSMB4/PSMA1/PSMA3/PSMA4/PSMD5/PSMB3/PSMA2/DCTN5/PSMD14/PSMB7/PSMC2/PSME3/SEC31A/CAPZA2/LGMN/IKBKB/CTSL/PDIA3/MR1/PSMD6/AP2B1/DCTN6/SEC13/AP1G1/CYBB/DYNLL1/DCTN4/PSMD12/OSBPL1A/PSMD10/LNPEP/SNAP23/KIF22/FCER1G/SEC24B/KLC2/SAR1B/KIF26A/SEC23A/ACTR10/PSME1/FCGR2B/ITGAV	45
GO:0010769	BP	GO:0010769	regulation of cell morphogenesis involved in differentiation	72/3737	310/18866	0.0754137210024104	0.399285925307368	0.355806514203117	TLX2/NFATC4/ARHGAP35/MDK/RAB11A/EEF2K/SYNGAP1/CHRNB2/SEMA4C/SEMA6B/CYFIP1/MAP2K1/LZTS1/L1CAM/MAG/SEMA7A/WDR36/KIAA0319/SEMA3F/DSCAM/ITPKA/GSK3B/TNFRSF12A/CAPRIN1/MYCBP2/CDH2/GOLGA4/RNF6/FLNA/PAK2/FGB/BRSK2/STK11/FEZF2/NSMF/NKX6-1/BAIAP2/TWF2/SEMA3B/NGF/C1QBP/PAFAH1B1/UBE3A/ARHGAP33/MPL/UNC13D/RTN4R/NLGN3/PLXNA2/CIB1/SEMA6C/PPP3CA/IST1/LRRC4C/NEUROG3/RTN4/GRIN1/CDK5R1/LINGO1/ACTR2/TTL/CAMK2B/RHOA/…	72
GO:0034599	BP	GO:0034599	cellular response to oxidative stress	72/3737	310/18866	0.0754137210024104	0.399285925307368	0.355806514203117	GPX7/KDM6B/MCL1/MGAT3/NOS3/DAPK1/TXN/PARK7/MPV17/RWDD1/APOA4/PRDX3/ARL6IP5/BCL2/PYROXD1/RAD52/LANCL1/SNCA/FUT8/MAPK9/SIRT2/TXNRD1/TXNRD2/ERCC6L2/PCGF2/VKORC1L1/EGFR/CHD6/PRR5L/PAWR/ADNP2/DHRS2/DPEP1/PRKAA1/ARNT/ZNF277/OXR1/PRKRA/IL6/CYBB/EIF2S1/FABP1/RIPK1/VRK2/AGAP3/NOX5/CPEB2/TRAF2/SIRT3/INS/BAG5/UBQLN1/PPIF/GPR37L1/PNPT1/FXN/MAPK8/TSC1/DHFR/GSR/PKD2/PYCR1/SIGMAR1/RNF112/KCNC2/MSRA/HSPB1/SMPD3/…	72
GO:0042254	BP	GO:0042254	ribosome biogenesis	72/3737	310/18866	0.0754137210024104	0.399285925307368	0.355806514203117	RNASEL/PWP1/NOP9/RRP9/XRCC5/WDR36/FAM207A/PES1/GTF3A/DHX37/RPP30/SHQ1/DDX52/MRM1/RIOK2/BOP1/RRP7A/ABCE1/GTF2H5/PWP2/PPAN/FBLL1/BRIX1/THUMPD1/GTPBP10/TSR1/RRN3/RRP1/C1QBP/METTL5/LSM6/ZNHIT3/NUP88/FRG1/RPP25/PA2G4/MTERF3/SURF6/DROSHA/CUL4B/RRP36/RPS27L/TBL3/MRPL1/ERCC2/DDX28/POP4/DIS3/POP5/RPL7L1/MALSU1/TSC1/WDR3/KAT2B/RPUSD3/SBDS/RSL1D1/UTP6/WDR43/DHX29/HEATR1/HEATR3/DDX54/DDX31/PTEN/PAK1IP1/UTP3/…	72
GO:0044843	BP	GO:0044843	cell cycle G1/S phase transition	72/3737	310/18866	0.0754137210024104	0.399285925307368	0.355806514203117	PRIM1/SOX4/PCBP4/BCAT1/TERT/RCC1/BCL2/PPP6C/RPA1/ZNF655/PSME3/CDKN2B/CDKN2A/PIAS1/GSPT1/CDKN2D/BRD7/CDKN2C/EGFR/CNOT2/LATS1/CDK4/TM4SF5/CACUL1/RBBP8/SKP2/ORC5/CNOT1/RDX/PPP3CA/INO80/PLK5/ANKRD17/CNOT8/CUL4B/MDM4/RIPK1/GJC2/APPL2/RPS27L/CDKN1A/CNOT4/UBE2E2/CUL3/SFN/CRADD/TRIM39/POLE3/RPS6KB1/CTDSP2/POLE/PIDD1/DHFR/PKD2/TFDP2/BTG2/PLK2/CNOT7/BACH1/GTSE1/PLK3/ACVR1/PTEN/RB1/CDT1/KHDRBS1/PLRG1/PSME1/…	72
GO:0072522	BP	GO:0072522	purine-containing compound biosynthetic process	50/3737	208/18866	0.0756392407406737	0.400147890485488	0.356574617474364	PDZD3/NOS3/PDPR/LDHC/ACAT1/IMPDH2/ACSL3/GUCA2A/TGFB1/NOS1/MTHFD1/NPPC/PDHB/PRPS2/AK4/ADK/AK3/ATIC/NME9/AK2/ADCY1/NPPB/VPS9D1/SLC35B3/SLC26A2/PPT1/PAPSS1/ACOT7/DLD/NPPA/GUCA1B/PKLR/SPHK2/NOS2/AK9/NME1/GMPS/VCP/SLC25A12/ADCY8/PRPSAP1/TREM2/ADCY3/NME3/MPC2/NPR1/ELOVL5/GUCA1A/HPCA/MLYCD	50
GO:0061371	BP	GO:0061371	determination of heart left/right asymmetry	19/3737	69/18866	0.0757056810689487	0.400167560248461	0.356592145339373	NKX2-5/MKKS/IHH/RNF207/CCDC40/LBX1/AHI1/SUFU/SHH/TBX2/FOXH1/TBX6/PKD2/HAND2/TMED2/DLL1/CER1/GATA4/MESP1	19
GO:0000186	BP	GO:0000186	activation of MAPKK activity	15/3737	52/18866	0.0760479681870222	0.400980195895208	0.357316290716057	ADAM9/GADD45B/MAP3K7/NRK/EGFR/NGF/RIPK1/FRS2/ERCC6/ADORA1/MAP3K4/RIPK2/MAP3K1/MAP3K10/MAP3K6	15
GO:0006301	BP	GO:0006301	postreplication repair	15/3737	52/18866	0.0760479681870222	0.400980195895208	0.357316290716057	UBE2N/PARP10/RPA1/POLI/ZBTB1/UBE2A/PRIMPOL/POLN/USP10/VCP/POLK/RFC3/RCHY1/POLD4/REV3L	15
GO:1990089	BP	GO:1990089	response to nerve growth factor	15/3737	52/18866	0.0760479681870222	0.400980195895208	0.357316290716057	EEF2K/ARPC3/EHD1/NGF/UBE3A/RAP1A/CIB1/KIF1B/APP/KCNC2/PTEN/RAB35/ACAP2/KAT2A/CALCA	15
GO:0009308	BP	GO:0009308	amine metabolic process	35/3737	140/18866	0.0776283789135375	0.405054641536376	0.36094705806599	PSMD1/PSMB4/PSMA1/PSMA3/PSMA4/CHRNB2/PARK7/PSMD5/PSMB3/PSMA2/PSMD14/PSMB7/PSMC2/PSME3/AZIN1/NAAA/GDE1/PSMD6/SARDH/SAT1/SLC6A3/VPS35/HNMT/PSMD12/PSMD10/SMS/INS/DRD4/HTR1A/DDC/MOXD1/PAOX/PSME1/DBH/SLC29A4	35
GO:0006766	BP	GO:0006766	vitamin metabolic process	33/3737	131/18866	0.0776408449463512	0.405054641536376	0.36094705806599	ENPP1/CYP4F2/LMBRD1/MTHFD1/AKR1A1/SLC52A3/LGMN/MMADHC/VKORC1L1/CYP4F12/AMN/CYP2W1/NFKB1/CTRB1/AASDHPPT/VDR/SLC19A1/ABCC1/SLC5A6/CYP2R1/PNPO/PCCB/RLBP1/PLTP/MCCC2/MTHFS/DHFR/CRABP1/SLC25A19/MCCC1/CYB5A/ALDH1A2/PIAS4	33
GO:0045089	BP	GO:0045089	positive regulation of innate immune response	51/3737	213/18866	0.0777183648502483	0.405054641536376	0.36094705806599	PSMD1/PSMB4/PSMA1/IFI16/PSMA3/PSMA4/BTRC/PSMD5/PSMB3/XRCC5/MUC3B/MAP3K7/PSMA2/PSMD14/FCN1/XRCC6/PSMB7/PSMC2/PSME3/PAK2/MUC3A/SKP1/MUC13/IKBKB/ADAM8/PSMD6/PRKACA/UBE2K/CARD11/NFKB1/FBXW11/AP1G1/TAB2/MMP12/HMGB2/PSMD12/PSMD10/MED1/PLA2G5/FFAR2/RELB/FCER1G/NRAS/TRIM6/PSPC1/CD209/MALT1/PQBP1/PSME1/MATR3/POLR3B	51
GO:0060021	BP	GO:0060021	roof of mouth development	24/3737	91/18866	0.0778256132599338	0.405054641536376	0.36094705806599	COL11A2/WFIKKN2/SMAD2/TCF21/MMP25/LEF1/CSRNP1/PYGO2/FOXE1/CLDN5/DLG1/TBX1/SHH/TGFB3/SUMO1/TBX2/TSHZ1/ALX1/NPRL3/HAND2/BMPR1A/ASPH/PAK1IP1/COL2A1	24
GO:1904063	BP	GO:1904063	negative regulation of cation transmembrane transport	24/3737	91/18866	0.0778256132599338	0.405054641536376	0.36094705806599	REM1/RRAD/DRD2/SRI/SLC43A2/CALM1/CRHR1/CAMK2D/PCSK9/YWHAE/OXSR1/DRD4/MTNR1B/UBQLN1/HAMP/EPO/SUMO1/PPIF/ISCU/CAB39/KCNE4/PKD2/KCNE1/PTEN	24
GO:0051972	BP	GO:0051972	regulation of telomerase activity	14/3737	48/18866	0.0782731632307575	0.405054641536376	0.36094705806599	CCT4/PINX1/MAP2K7/XRCC5/CERS1/MAPKAPK5/MAPK15/HMBOX1/CCT2/PARP4/POT1/PARN/MAP3K4/PTGES3	14
GO:0060324	BP	GO:0060324	face development	14/3737	48/18866	0.0782731632307575	0.405054641536376	0.36094705806599	MAP2K1/MKKS/SOX3/LEF1/CSRNP1/HOXB3/CLDN5/ANKRD11/PTPN11/TBX1/TGFB3/ASPH/NIPBL/ALDH1A2	14
GO:0061001	BP	GO:0061001	regulation of dendritic spine morphogenesis	14/3737	48/18866	0.0782731632307575	0.405054641536376	0.36094705806599	EEF2K/ITPKA/CAPRIN1/BAIAP2/PAFAH1B1/UBE3A/ARHGAP33/NLGN3/CDK5R1/ACTR2/CAMK2B/PTEN/DNM1L/OPA1	14
GO:2001239	BP	GO:2001239	regulation of extrinsic apoptotic signaling pathway in absence of ligand	14/3737	48/18866	0.0782731632307575	0.405054641536376	0.36094705806599	MCL1/GDNF/TERT/BCL2/GATA1/CSF2/UNC5B/SRPX/RIPK1/EYA3/DAPK3/CX3CL1/WWOX/COL2A1	14
GO:0008361	BP	GO:0008361	regulation of cell size	44/3737	181/18866	0.0783773362751869	0.405054641536376	0.36094705806599	ANXA7/RAB11A/SLC12A4/SEMA4C/SEMA6B/CYFIP1/L1CAM/MAG/SEMA7A/WDR36/KIAA0319/SEMA3F/DSCAM/GSK3B/TNFRSF12A/GOLGA4/RNF6/CLCN3/CLNS1A/NKX6-1/TWF2/SEMA3B/NGF/PAFAH1B1/CDK4/RTN4R/RDX/SEMA6C/KDM1A/IST1/UCN/RTN4/CDK5R1/SLC12A9/ANO6/TSC1/TTL/VAV3/GNB3/RHOA/PTEN/CDKL5/RUFY3/RB1CC1	44
GO:0000478	BP	GO:0000478	endonucleolytic cleavage involved in rRNA processing	6/3737	16/18866	0.0784714007741317	0.405054641536376	0.36094705806599	NOP9/BOP1/TSR1/TBL3/FCF1/ABT1	6
GO:0000479	BP	GO:0000479	endonucleolytic cleavage of tricistronic rRNA transcript (SSU-rRNA, 5.8S rRNA, LSU-rRNA)	6/3737	16/18866	0.0784714007741317	0.405054641536376	0.36094705806599	NOP9/BOP1/TSR1/TBL3/FCF1/ABT1	6
GO:0006004	BP	GO:0006004	fucose metabolic process	6/3737	16/18866	0.0784714007741317	0.405054641536376	0.36094705806599	FUCA1/FUT8/FUT7/FUCA2/FUT10/FUT5	6
GO:0006103	BP	GO:0006103	2-oxoglutarate metabolic process	6/3737	16/18866	0.0784714007741317	0.405054641536376	0.36094705806599	IDH1/DLD/D2HGDH/GOT2/PHYH/GOT1	6
GO:0006555	BP	GO:0006555	methionine metabolic process	6/3737	16/18866	0.0784714007741317	0.405054641536376	0.36094705806599	MTHFD1/MAT1A/ENOPH1/SMS/MSRA/APIP	6
GO:0014061	BP	GO:0014061	regulation of norepinephrine secretion	6/3737	16/18866	0.0784714007741317	0.405054641536376	0.36094705806599	FFAR3/HRH3/CRH/P2RY12/ADRA2C/ADRA2B	6
GO:0030214	BP	GO:0030214	hyaluronan catabolic process	6/3737	16/18866	0.0784714007741317	0.405054641536376	0.36094705806599	GUSB/CHP1/TGFB1/HEXB/HYAL3/CD44	6
GO:0032225	BP	GO:0032225	regulation of synaptic transmission, dopaminergic	6/3737	16/18866	0.0784714007741317	0.405054641536376	0.36094705806599	GDNF/CHRNB2/DRD2/SNCA/RAB3B/DRD4	6
GO:0033008	BP	GO:0033008	positive regulation of mast cell activation involved in immune response	6/3737	16/18866	0.0784714007741317	0.405054641536376	0.36094705806599	SNX4/IL13/NPPA/SPHK2/FCER1G/GATA2	6
GO:0042532	BP	GO:0042532	negative regulation of tyrosine phosphorylation of STAT protein	6/3737	16/18866	0.0784714007741317	0.405054641536376	0.36094705806599	NF2/PPP2CA/GGNBP2/PIBF1/SOCS3/SH2B3	6
GO:0043306	BP	GO:0043306	positive regulation of mast cell degranulation	6/3737	16/18866	0.0784714007741317	0.405054641536376	0.36094705806599	SNX4/IL13/NPPA/SPHK2/FCER1G/GATA2	6
GO:0046831	BP	GO:0046831	regulation of RNA export from nucleus	6/3737	16/18866	0.0784714007741317	0.405054641536376	0.36094705806599	RIOK2/TPR/SETD2/IWS1/CPSF6/KHDRBS1	6
GO:0048521	BP	GO:0048521	negative regulation of behavior	6/3737	16/18866	0.0784714007741317	0.405054641536376	0.36094705806599	DRD2/CRH/UCN/INS/RETN/ADORA1	6
GO:0050774	BP	GO:0050774	negative regulation of dendrite morphogenesis	6/3737	16/18866	0.0784714007741317	0.405054641536376	0.36094705806599	TLX2/NFATC4/UBE3A/NLGN3/PPP3CA/PTEN	6
GO:0050884	BP	GO:0050884	neuromuscular process controlling posture	6/3737	16/18866	0.0784714007741317	0.405054641536376	0.36094705806599	TCF15/ADARB1/PRRT2/ATP8A2/SLURP1/FXN	6
GO:0060850	BP	GO:0060850	regulation of transcription involved in cell fate commitment	6/3737	16/18866	0.0784714007741317	0.405054641536376	0.36094705806599	DLX1/CHD5/EVX1/NKX6-2/NKX6-1/LBX1	6
GO:0000271	BP	GO:0000271	polysaccharide biosynthetic process	21/3737	78/18866	0.0788520634985047	0.406362007367092	0.362112061011329	CLTC/UGP2/GCK/ENPP1/B3GNT8/GSK3A/GSK3B/TGFB1/HAS1/PGM2L1/GYS1/NFKB1/PDGFB/PPP1R3F/B3GNT4/PHKG1/INS/EPM2AIP1/SMPD3/PPP1R3E/B3GNT3	21
GO:0043900	BP	GO:0043900	regulation of multi-organism process	21/3737	78/18866	0.0788520634985047	0.406362007367092	0.362112061011329	PDE3A/PRDX4/CCDC87/TRIM15/NPPC/SIRT2/HYAL3/C1QBP/YTHDF2/CACNA1H/PAEP/CIB1/B4GALT1/NOX5/HPGDS/PTAFR/PTGDR2/PDE5A/SYDE1/IQCF1/INHBB	21
GO:0036503	BP	GO:0036503	ERAD pathway	26/3737	100/18866	0.0792745391511308	0.408209491351262	0.363758367066189	JKAMP/UBE2J2/POMT2/ERLIN1/BRSK2/DERL1/FBXO44/SGTA/UGGT1/ERLIN2/GET4/RNF139/UBQLN2/UBE4A/FAF2/UBXN4/CCDC47/USP25/FBXO2/TMEM129/UBQLN1/FOXRED2/USP14/VCP/RNFT1/EDEM3	26
GO:0007088	BP	GO:0007088	regulation of mitotic nuclear division	40/3737	163/18866	0.079820806400175	0.410690923252513	0.365969588597067	DRG1/KIF25/RCC1/L3MBTL1/CDC16/NEK6/RIOK2/SIRT2/ANAPC5/KIF20B/RAD21/ZNF207/NEUROG1/PDGFB/CHMP2B/BUB3/FBXW5/SH2B1/INS/SPDL1/NPM2/CUL3/DUSP1/RANBP1/CHMP1A/TPR/CDC23/PRMT5/DAPK3/ZW10/SMPD3/CEP97/TACC3/RB1/CCDC8/CDT1/BMP7/SMC5/NIPBL/CDC27	40
GO:0006939	BP	GO:0006939	smooth muscle contraction	28/3737	109/18866	0.0802325247166017	0.41122874567997	0.366448845968902	COMP/GDNF/CHRNB2/ROCK1/MKKS/DRD2/P2RX2/MYH11/GRIP2/SMTN/ROCK2/HTR7/ADRA2C/ATP2B1/CNN1/MYOCD/NEUROG1/DLG1/RAP1GDS1/PTAFR/ADORA1/DAPK3/RHOA/EDN2/TBXA2R/P2RX3/ADRA2B/CALCA	28
GO:0021510	BP	GO:0021510	spinal cord development	28/3737	109/18866	0.0802325247166017	0.41122874567997	0.366448845968902	SOX4/GDNF/FOXB1/PHOX2A/EVX1/LHX5/ASCL1/TAL1/NKX6-2/ADARB1/NKX6-1/SOX1/LBX1/LHX1/ACTL6B/MDGA1/NEUROG3/SUFU/SHH/ZIC1/ERCC2/DLL4/PKD2/GSX2/GATA2/DLL1/OLIG2/ABT1	28
GO:0043618	BP	GO:0043618	regulation of transcription from RNA polymerase II promoter in response to stress	28/3737	109/18866	0.0802325247166017	0.41122874567997	0.366448845968902	PSMD1/PSMB4/PSMA1/PSMA3/PSMA4/PSMD5/CA9/PSMB3/PSMA2/PSMD14/PSMB7/PSMC2/PSME3/SIRT2/EGLN2/CHD6/PSMD6/HIGD1A/ARNT/INO80/ATF6/RBPJ/PSMD12/PSMD10/EPO/MBTPS2/BACH1/PSME1	28
GO:0021575	BP	GO:0021575	hindbrain morphogenesis	13/3737	44/18866	0.0803765275647214	0.41122874567997	0.366448845968902	LHX5/MAP2K1/SLC25A46/LHX1/HERC1/GNPAT/XRCC1/PTPN11/TRNP1/GSX2/FAIM2/DLL1/CEND1	13
GO:0060612	BP	GO:0060612	adipose tissue development	13/3737	44/18866	0.0803765275647214	0.41122874567997	0.366448845968902	ACAT1/TBL1XR1/CDK4/CASR/PAXIP1/PGRMC2/DYRK1B/TRPM4/PIK3CA/ATF2/AMER1/FTO/OXCT1	13
GO:0060999	BP	GO:0060999	positive regulation of dendritic spine development	13/3737	44/18866	0.0803765275647214	0.41122874567997	0.366448845968902	SHANK1/EEF2K/ITPKA/CAPRIN1/BAIAP2/PAFAH1B1/ACTR2/CAMK2B/C21orf91/CDKL5/DNM1L/OPA1/CPEB3	13
GO:0090503	BP	GO:0090503	RNA phosphodiester bond hydrolysis, exonucleolytic	13/3737	44/18866	0.0803765275647214	0.41122874567997	0.366448845968902	CNOT2/REXO2/DCPS/CNOT1/CNOT8/ANGEL2/DIS3/PNPT1/PARN/CNOT7/XRN1/PAN3/EXOSC10	13
GO:0050770	BP	GO:0050770	regulation of axonogenesis	45/3737	186/18866	0.0808094810117683	0.413112571197982	0.368127536221795	ARHGAP35/RAB11A/SYNGAP1/SEMA4C/SEMA6B/CYFIP1/MAP2K1/L1CAM/MAG/SEMA7A/WDR36/KIAA0319/SEMA3F/DSCAM/GSK3B/TNFRSF12A/MYCBP2/CDH2/GOLGA4/RNF6/PAK2/BRSK2/STK11/FEZF2/NKX6-1/TWF2/SEMA3B/NGF/PAFAH1B1/RTN4R/PLXNA2/SEMA6C/IST1/LRRC4C/RTN4/GRIN1/CDK5R1/LINGO1/TTL/RHOA/PTEN/PLXNB1/CDKL5/BRSK1/RUFY3	45
GO:0010965	BP	GO:0010965	regulation of mitotic sister chromatid separation	17/3737	61/18866	0.0814774816794414	0.414510695958701	0.369373415092055	CDC16/NEK6/RIOK2/ANAPC5/RAD21/ZNF207/BUB3/SPDL1/CUL3/DUSP1/TPR/CDC23/ZW10/TACC3/RB1/CDT1/CDC27	17
GO:0033013	BP	GO:0033013	tetrapyrrole metabolic process	17/3737	61/18866	0.0814774816794414	0.414510695958701	0.369373415092055	LMBRD1/SRRD/MMADHC/ABCB6/TMEM14C/AMN/ALAS2/CTRB1/ABCC1/ALAD/FXN/UROS/EIF2AK1/UROD/ALAS1/SUCLA2/UGT1A1	17
[truncated: 7,404 more rows]
