# Supplementary material for: Construction of the coexpression network involved in the pathogenesis of thyroid eye disease via bioinformatics analysis
Source: Hum Genomics. 2022 Sep 8;16:38. doi: 10.1186/s40246-022-00412-0 (PMC9461120; doi:10.1186/s40246-022-00412-0)
Supplement: Supplementary file 2 — Additional file 2: Table S2 Results of the functional enrichment analysis of genes in the blue module identified in WGCNA analysis as the output of cluster profiler analysis. [file 40246_2022_412_MOESM2_ESM.csv]

	ONTOLOGY	ID	Description	GeneRatio	BgRatio	pvalue	p.adjust	qvalue	geneID	Count
GO:0098732	BP	GO:0098732	macromolecule deacylation	31/2029	111/18866	4.09890474411702e-07	0.00248188682256286	0.00234241619534856	MIER1/PRKAA1/SIRT2/SIRT5/BAZ2A/HDAC2/KDM5A/LYPLA1/ZBTB7B/UCN/TPPP/DYRK1A/PRKD2/SPHK2/MAPK8/RCOR1/BEX4/AKAP8L/SIRT6/ABHD17A/FOXP3/MIER2/ABHD16A/SUDS3/CAMK2D/HDAC10/NOTUM/SPRED3/ABHD16B/ABHD13/RCOR2	31
GO:0035601	BP	GO:0035601	protein deacylation	29/2029	107/18866	1.87831304966713e-06	0.00568659275786724	0.00536703239296992	MIER1/PRKAA1/SIRT2/SIRT5/BAZ2A/HDAC2/KDM5A/LYPLA1/ZBTB7B/UCN/TPPP/DYRK1A/PRKD2/SPHK2/MAPK8/RCOR1/BEX4/AKAP8L/SIRT6/ABHD17A/FOXP3/MIER2/SUDS3/CAMK2D/HDAC10/NOTUM/SPRED3/ABHD13/RCOR2	29
GO:1903829	BP	GO:1903829	positive regulation of cellular protein localization	63/2029	338/18866	9.27139065127181e-06	0.0187127567978169	0.0176611859107911	TP73/CTDSPL2/PRKAA1/PRR5L/MICALL2/KAT7/UBE2D3/IQGAP1/RAB11A/CCT8/CCT6A/NPEPPS/ACSL3/TSG101/CCT2/KIF5B/GSK3A/NPTN/DLG1/ROCK2/TGFB1/B3GAT3/CD2AP/BCL2/RAB11FIP2/PPM1A/STK11/MIEF1/PARD6A/HPCA/F2/ZIC1/TFRC/MGAT3/UBR5/SH3GLB1/EMD/ICE1/CDT1/MAPK8/PDCD10/BBC3/GPD1L/C2CD5/CACNG2/CEP131/CNPY4/TMEM30A/RANGRF/RIOK2/ZFAND1/MFF/PDCD5/ABCA7/TREM2/TRIM8/ABHD17A/PINX1/DMAP1/UBE2J2/ZDHHC1/STAC3/NKD2	63
GO:0021515	BP	GO:0021515	cell differentiation in spinal cord	18/2029	57/18866	1.7281364309991e-05	0.0254417177623208	0.0240120102102029	TAL1/SOX4/LHX1/EVX1/GATA2/LHX5/LBX1/SOX1/ASCL1/PHOX2A/MNX1/GBX1/SUFU/SCYL1/DLL4/GSX2/MDGA1/NKX6-2	18
GO:0006476	BP	GO:0006476	protein deacetylation	25/2029	97/18866	2.42223135141878e-05	0.0254417177623208	0.0240120102102029	MIER1/PRKAA1/SIRT2/SIRT5/BAZ2A/HDAC2/KDM5A/ZBTB7B/UCN/TPPP/DYRK1A/PRKD2/SPHK2/MAPK8/RCOR1/BEX4/AKAP8L/SIRT6/FOXP3/MIER2/SUDS3/CAMK2D/HDAC10/SPRED3/RCOR2	25
GO:0007613	BP	GO:0007613	memory	29/2029	121/18866	2.52106204085756e-05	0.0254417177623208	0.0240120102102029	KLK8/NPAS4/CPEB3/KCNK10/PJA2/ITPR3/ADNP/KMT2B/RGS14/RIN1/NFATC4/GRIN1/DBH/DRD2/CHRNB2/ADCY8/NGF/CRTC1/MDK/B4GALT2/CIC/ADCY1/ITGA8/ABCA7/JPH3/SHANK1/HRH2/KCNK4/ATAD1	29
GO:0036258	BP	GO:0036258	multivesicular body assembly	12/2029	30/18866	3.12996620220574e-05	0.0270742076490797	0.0255527616718421	VPS37C/RAB11A/TSG101/CHMP1A/CHMP2B/STAM2/PDCD6IP/CHMP6/VPS36/VTA1/VPS37A/VPS37D	12
GO:0061014	BP	GO:0061014	positive regulation of mRNA catabolic process	16/2029	50/18866	4.18273715867668e-05	0.0310063805304329	0.0292639645181834	CNOT7/CNOT6L/CNOT1/CPEB3/PRR5L/AGO2/YTHDF3/TOB1/ROCK2/GTPBP1/ZC3HAV1/MEX3D/PLEKHN1/PNPT1/METTL14/NANOS3	16
GO:0036257	BP	GO:0036257	multivesicular body organization	12/2029	31/18866	4.60871056604288e-05	0.0310063805304329	0.0292639645181834	VPS37C/RAB11A/TSG101/CHMP1A/CHMP2B/STAM2/PDCD6IP/CHMP6/VPS36/VTA1/VPS37A/VPS37D	12
GO:0050773	BP	GO:0050773	regulation of dendrite development	33/2029	155/18866	9.27395980189266e-05	0.0561538266004601	0.0529982397520792	MFSD2A/CPEB3/LZTS1/CAPRIN1/IQGAP1/HDAC2/GSK3A/ADAM10/DNM1L/RAB21/STK11/NEURL1/ITPKA/NFATC4/GRIN1/KIAA0319/CHRNB2/MAPK6/CRTC1/TLX2/PQBP1/NEUROG3/CYFIP1/BMP7/CAMK2B/OPA1/ARHGAP33/NLGN3/SHANK1/ANKRD27/PACSIN1/EEF2K/NSMF	33
GO:0016569	BP	GO:0016569	covalent chromatin modification	78/2029	481/18866	0.000140338911165703	0.0598528170423653	0.0564893639398499	EYA3/KDM1B/TRIM37/CTNNB1/LMNA/KANSL1L/MIER1/PAXBP1/PRKAA1/DPY30/KMT2C/DR1/SIRT2/KAT6A/NOS1/USP49/SUZ12/TET2/KAT7/TAF7/BAZ2A/UBE2N/TRIP12/HDAC2/SUPT7L/KDM5A/CTR9/CUL4B/HCFC1/ATG5/APBB1/HAT1/KMT2B/CHD1/RPS6KA4/ING3/ZBTB7B/UCN/DPF1/MYOD1/MAP3K7/ZNF304/GATA2/GTF2B/UBR5/PRKD2/SPHK2/MAPK8/RCOR1/UFL1/SETD1A/CHD5/AKAP8L/NAA50/BAZ1A/USP16/MSL2/WDR5B/SIRT6/KDM8/PADI1/FOXP3/MPHOSPH8/BRD7/MIER2/ZNF335/KMT2E/…	78
GO:0006997	BP	GO:0006997	nucleus organization	29/2029	133/18866	0.000155403775022447	0.0598528170423653	0.0564893639398499	LMNA/TOR1AIP1/USPL1/CHMP1A/NUP133/PITPNB/CHMP2B/CCNB2/SUN1/NUP155/TNP1/CELF3/TBPL1/PPP2CA/SUMO1/EMD/SERBP1/SUN2/NUP205/CHD5/NUP54/AKAP8L/LEMD3/CHMP6/SEH1L/TSSK6/PYGO2/REEP3/TMEM170A	29
GO:0016570	BP	GO:0016570	histone modification	76/2029	468/18866	0.000162274855793217	0.0598528170423653	0.0564893639398499	EYA3/KDM1B/TRIM37/CTNNB1/LMNA/KANSL1L/MIER1/PAXBP1/PRKAA1/DPY30/KMT2C/DR1/SIRT2/KAT6A/NOS1/USP49/SUZ12/TET2/KAT7/TAF7/BAZ2A/UBE2N/TRIP12/HDAC2/SUPT7L/KDM5A/CTR9/CUL4B/HCFC1/ATG5/APBB1/HAT1/KMT2B/RPS6KA4/ING3/ZBTB7B/UCN/DPF1/MYOD1/MAP3K7/ZNF304/GATA2/GTF2B/UBR5/PRKD2/SPHK2/MAPK8/RCOR1/UFL1/SETD1A/CHD5/AKAP8L/NAA50/BAZ1A/USP16/MSL2/WDR5B/SIRT6/KDM8/PADI1/FOXP3/BRD7/MIER2/ZNF335/KMT2E/EPC1/DMAP1/SUD…	76
GO:0090311	BP	GO:0090311	regulation of protein deacetylation	14/2029	45/18866	0.000175360628161857	0.0598528170423653	0.0564893639398499	PRKAA1/KDM5A/ZBTB7B/UCN/TPPP/DYRK1A/PRKD2/SPHK2/MAPK8/BEX4/AKAP8L/FOXP3/CAMK2D/SPRED3	14
GO:0007635	BP	GO:0007635	chemosensory behavior	8/2029	17/18866	0.000175440107117919	0.0598528170423653	0.0564893639398499	ATP6V1B1/GRIN1/PRKCG/P2RX3/ADCY3/CASR/SHANK1/OBP2B	8
GO:0090494	BP	GO:0090494	dopamine uptake	8/2029	17/18866	0.000175440107117919	0.0598528170423653	0.0564893639398499	SLC29A4/RAB3B/DRD2/SLC6A3/SLC22A1/DRD4/SLC6A2/MAPK15	8
GO:0045165	BP	GO:0045165	cell fate commitment	50/2029	278/18866	0.000185540478756594	0.0598528170423653	0.0564893639398499	IL12RB1/GATA4/CTNNB1/TAL1/MGA/LATS1/CTR9/BCL2/ACVR1/BMPR1A/APC2/ZBTB7B/TBX2/NRG1/MYOD1/WNT11/MYOG/WNT8B/TBX1/TBX6/TBX10/EVX1/GATA2/LBX1/HOXA11/NEUROG1/PITX1/SOX1/ASCL1/FOXA2/TRIM15/WNT7A/RORA/NKX2-1/CHD5/MNX1/IHH/ETV2/SPN/GBX1/WNT7B/TBX4/FOXP3/SUFU/RAB10/DLL4/GSX2/NKX6-2/ZFPM1/HES5	50
GO:2000278	BP	GO:2000278	regulation of DNA biosynthetic process	25/2029	109/18866	0.000187769529630616	0.0598528170423653	0.0564893639398499	CTNNB1/FGFR4/XRN1/DNAJC2/PTGES3/CCT8/PCNA/CCT6A/CCT2/TERF1/RFC3/PDGFB/POT1/CERS1/PRKD2/SH2B1/MAP2K7/SMG5/DSCC1/TNKS2/GDF2/NPPC/PINX1/CHTF18/MAPK15	25
GO:0032386	BP	GO:0032386	regulation of intracellular transport	61/2029	358/18866	0.000187812307812542	0.0598528170423653	0.0564893639398499	UHMK1/TP73/CTDSPL2/PRKAA1/PRR5L/MICALL2/MDFIC/UBE2D3/PPP1CC/SCP2/NPEPPS/KIF5B/GSK3A/CPSF6/SEC24B/TGFB1/B3GAT3/INPP5F/BCL2/RAB21/PPM1A/STK11/MIEF1/REEP2/HPCA/ZIC1/MYBPC3/CABP1/UBR5/SH3GLB1/EMD/ICE1/ABCA2/CRYAA/MAPK8/PDCD10/HAP1/BBC3/C2CD5/THOC2/ARFIP1/CEP131/BRSK2/NUP54/SCFD1/AKAP8L/TMEM30A/UFM1/RHOT1/RIOK2/ZFAND1/MFF/PDCD5/SUFU/DMAP1/UBE2J2/PCSK9/RBM4/CNIH2/SCP2D1/MAPK15	61
GO:0050890	BP	GO:0050890	cognition	53/2029	302/18866	0.000229007127666728	0.067001927938879	0.0632367276770262	KLK8/MFSD2A/NPAS4/HRH3/CPEB3/KCNK10/NRXN1/GRM5/PJA2/ITPR3/ADNP/NPTN/CHMP2B/KMT2B/RGS14/DLG4/MAPK8IP2/RIN1/ADORA1/CRH/NRXN3/NFATC4/GRIN1/UCN/PRKCG/PDE1B/DBH/OPRL1/DRD2/CHRNB2/CHRNA4/ADCY8/NGF/CRTC1/MGAT3/NEUROG1/CYFIP1/MDK/ADCY3/B4GALT2/AGER/CIC/ADCY1/ITGA8/PIAS1/ABCA7/NLGN3/JPH3/SHANK1/HRH2/KCNK4/ATAD1/SYNGAP1	53
GO:0007626	BP	GO:0007626	locomotory behavior	38/2029	198/18866	0.000282351346243394	0.067001927938879	0.0632367276770262	SPG11/VPS35/TAL1/GRM5/HPRT1/INPP5F/MYO5A/DLG4/HOXD9/CRH/GRIN1/NRG1/ZIC1/PDE1B/DBH/OPRL1/DRD2/CHRNB2/CHRNA4/ADCY8/SLC6A3/CACNA1B/USP2/OPRD1/DRD4/PITX3/B4GALT2/ABCA2/FOXA2/NKX2-1/SLC25A46/GBX1/ESPN/CEND1/SPTBN4/HOXB8/ARRDC3/LGI4	38
GO:0016358	BP	GO:0016358	dendrite development	45/2029	247/18866	0.000282686393840348	0.067001927938879	0.0632367276770262	MFSD2A/CPEB3/PAK2/ABI1/HPRT1/ARID1B/LZTS1/CAPRIN1/IQGAP1/HDAC2/GSK3A/ADAM10/DNM1L/RAB21/SLC9A6/STK11/DLG4/NEURL1/MAPK8IP2/ITPKA/NFATC4/GRIN1/KIAA0319/CHRNB2/TULP1/MAPK6/CRTC1/TLX2/NTN3/PQBP1/NEUROG3/CYFIP1/BMP7/CAMK2B/WNT7A/OPA1/SLC25A46/ARHGAP33/NLGN3/SHANK1/ANKRD27/PACSIN1/EEF2K/NSMF/SYNGAP1	45
GO:0021527	BP	GO:0021527	spinal cord association neuron differentiation	7/2029	14/18866	0.000284983395250316	0.067001927938879	0.0632367276770262	TAL1/LHX1/LHX5/LBX1/ASCL1/GSX2/MDGA1	7
GO:0031282	BP	GO:0031282	regulation of guanylate cyclase activity	7/2029	14/18866	0.000284983395250316	0.067001927938879	0.0632367276770262	GUCA1A/PDZD3/NOS1/HPCA/GUCA2A/NOS2/GUCA1B	7
GO:0090493	BP	GO:0090493	catecholamine uptake	8/2029	18/18866	0.000286077790101166	0.067001927938879	0.0632367276770262	SLC29A4/RAB3B/DRD2/SLC6A3/SLC22A1/DRD4/SLC6A2/MAPK15	8
GO:0006378	BP	GO:0006378	mRNA polyadenylation	14/2029	47/18866	0.000292091569508417	0.067001927938879	0.0632367276770262	SYMPK/CPEB3/AHCYL1/SUPT5H/CTR9/CPSF6/SCAF8/ZC3H14/CLP1/CCNT1/PAPOLA/CPSF7/TUT1/PNPT1	14
GO:0043161	BP	GO:0043161	proteasome-mediated ubiquitin-dependent protein catabolic process	69/2029	424/18866	0.00029876995117254	0.067001927938879	0.0632367276770262	SOCS4/PPP2R5C/CTNNB1/KCTD17/PCNP/UBE2W/ARMC8/PSMD6/NEMF/SIRT2/UBXN4/TRIM13/UBE2D3/CUL3/SGTA/BUB3/PSMA1/RNF14/GSK3A/CUL4B/UBE2K/PSMD12/HSPBP1/DNAJB2/SIAH1/BAG5/PSMA4/PSMD5/CD2AP/TOPORS/CCNF/SMURF2/RNF126/USP5/GIPC1/ANAPC10/SUMO1/FBXL5/UBE2G1/FZR1/FBXW11/ITCH/FBXL4/FAF2/UFL1/WWP1/CCDC47/PIAS1/CRBN/KCTD5/SIRT6/SHARPIN/SPSB3/DNAJC10/FBXO44/UBQLN1/FBXW5/TMUB1/UBE2J2/ANKIB1/STT3B/FBXL3/TMEM129/AGAP3/FA…	69
GO:0043543	BP	GO:0043543	protein acylation	45/2029	248/18866	0.000310101842989243	0.0670595235464239	0.0632910866762633	GOLGA7/KANSL1L/PRKAA1/DR1/KAT6A/NOS1/SOX4/KAT7/TAF7/HDAC2/SUPT7L/HCFC1/ATG5/APBB1/HAT1/PPM1A/RPS6KA4/ING3/ZDHHC24/DPF1/MYOD1/MAP3K7/NAT8/GATA2/GTF2B/PPM1B/SPHK2/CHD5/TAOK1/DSCC1/NAA50/BAZ1A/ZDHHC6/MSL2/ABHD17A/FOXP3/MAP6D1/BRD7/EPC1/DMAP1/ZDHHC20/PYGO2/ESCO1/GOLGA7B/ZDHHC1	45
GO:0043631	BP	GO:0043631	RNA polyadenylation	14/2029	48/18866	0.00037198785630649	0.0775593016342921	0.0732008255156802	SYMPK/CPEB3/AHCYL1/SUPT5H/CTR9/CPSF6/SCAF8/ZC3H14/CLP1/CCNT1/PAPOLA/CPSF7/TUT1/PNPT1	14
GO:0018205	BP	GO:0018205	peptidyl-lysine modification	66/2029	405/18866	0.000384273996536542	0.0775593016342921	0.0732008255156802	CTNNB1/LMNA/KANSL1L/PRKAA1/PIAS2/DPY30/RNF212/KMT2C/DR1/SIRT2/KAT6A/NOS1/USPL1/SUZ12/SOX4/TET2/SIRT5/KAT7/TAF7/HDAC2/SUPT7L/CTR9/NUP133/SENP6/HCFC1/ATG5/APBB1/HAT1/KMT2B/TOPORS/RPS6KA4/ING3/LIPT1/DPF1/NUP155/MYOD1/MAP3K7/NAT8/ZNF304/GATA2/GTF2B/DOHH/SUMO1/SPHK2/NUP205/PIAS4/SETD1A/CHD5/NUP54/NAA50/PIAS1/BAZ1A/MSL2/TRPM4/WDR5B/FOXP3/BRD7/ZNF335/SEH1L/KMT2E/EPC1/DMAP1/PYGO2/HDAC10/ESCO1/SMYD1	66
GO:1902275	BP	GO:1902275	regulation of chromatin organization	37/2029	195/18866	0.00042420689528757	0.0815417485731446	0.0769594772486596	CTNNB1/LMNA/MIER1/PAXBP1/ATAD2B/NOS1/TAL1/KAT7/TAF7/UBE2N/TRIP12/KDM5A/CTR9/ATG5/KMT2B/RPS6KA4/ZBTB7B/UCN/ZNF304/GATA2/UBR5/PRKD2/SPHK2/MAPK8/SETD1A/AKAP8L/SIRT6/FOXP3/MPHOSPH8/BRD7/ZNF335/ALKBH4/KMT2E/CAMK2D/PYGO2/PARP10/TET1	37
GO:0000209	BP	GO:0000209	protein polyubiquitination	57/2029	340/18866	0.000456384635789181	0.0815417485731446	0.0769594772486596	TRIML2/CTNNB1/UBE2W/PSMD6/HECTD1/TRIM36/TRAF5/UBE2D3/CUL3/NPEPPS/UBE2N/TRIP12/PSMA1/RNF14/UBE2K/PSMD12/SIAH1/THOP1/FBXO11/PSMA4/PSMD5/BCL2/NMI/TOPORS/TRAF2/CCNF/SMURF2/RNF126/PPIL2/XIAP/ANAPC10/UBR5/FBXL5/UBE2G1/FZR1/FBXW11/ITCH/FBXL4/UBE2E3/FBXO21/WWP1/RNF115/TRIM22/UBE2Q1/TNKS2/PELI2/SHARPIN/UNKL/DCAF15/FBXO44/FBXW5/UBE2J2/ANKIB1/FBXL3/TMEM129/PARP10/FBXL19	57
GO:0021517	BP	GO:0021517	ventral spinal cord development	14/2029	49/18866	0.000469827114675021	0.0815417485731446	0.0769594772486596	SOX4/LHX1/EVX1/GATA2/LBX1/SOX1/ASCL1/PHOX2A/MNX1/GBX1/SUFU/SCYL1/DLL4/NKX6-2	14
GO:0007611	BP	GO:0007611	learning or memory	46/2029	260/18866	0.000477833404120412	0.0815417485731446	0.0769594772486596	KLK8/NPAS4/CPEB3/KCNK10/NRXN1/GRM5/PJA2/ITPR3/ADNP/NPTN/KMT2B/RGS14/DLG4/MAPK8IP2/RIN1/CRH/NRXN3/NFATC4/GRIN1/UCN/PRKCG/PDE1B/DBH/OPRL1/DRD2/CHRNB2/ADCY8/NGF/CRTC1/NEUROG1/MDK/ADCY3/B4GALT2/AGER/CIC/ADCY1/ITGA8/PIAS1/ABCA7/NLGN3/JPH3/SHANK1/HRH2/KCNK4/ATAD1/SYNGAP1	46
GO:0021924	BP	GO:0021924	cell proliferation in external granule layer	7/2029	15/18866	0.000484806432474518	0.0815417485731446	0.0769594772486596	PSMG1/ATF5/LHX1/LHX5/RORA/GBX2/CEND1	7
GO:0021930	BP	GO:0021930	cerebellar granule cell precursor proliferation	7/2029	15/18866	0.000484806432474518	0.0815417485731446	0.0769594772486596	PSMG1/ATF5/LHX1/LHX5/RORA/GBX2/CEND1	7
GO:0016575	BP	GO:0016575	histone deacetylation	19/2029	79/18866	0.000570594471524027	0.091330016793697	0.0861976898036387	MIER1/SIRT2/BAZ2A/HDAC2/KDM5A/ZBTB7B/UCN/PRKD2/SPHK2/MAPK8/RCOR1/AKAP8L/SIRT6/FOXP3/MIER2/SUDS3/CAMK2D/HDAC10/RCOR2	19
GO:0048167	BP	GO:0048167	regulation of synaptic plasticity	36/2029	191/18866	0.000573169386979436	0.091330016793697	0.0861976898036387	NPAS4/CPEB3/GRM5/LZTS1/GRIN2C/RAB11A/ITPR3/NPTN/RGS14/DLG4/PICK1/NEURL1/RIN1/ADORA1/CRH/ITPKA/NFATC4/GRIN1/CPLX2/DRD2/ADCY8/CRTC1/GIPC1/P2RX3/CAMK2B/AGER/ADCY1/PPFIA3/UNC13A/NLGN3/JPH3/SHANK1/HRH2/SORCS2/NSMF/SYNGAP1	36
GO:0021953	BP	GO:0021953	central nervous system neuron differentiation	36/2029	192/18866	0.000633885422609751	0.0983637868433375	0.0928361943191759	AGBL4/CTNNB1/TAL1/HPRT1/SOX4/ADARB1/ATF5/LHX1/DRD2/CHRNB2/EVX1/GATA2/LHX5/LBX1/SOX1/ASCL1/WNT7A/RORA/GBX2/NKX2-1/SLC25A46/CHD5/PHOX2A/MNX1/GBX1/HERC1/CEND1/SPTBN4/ZNF335/SUFU/SCYL1/DLL4/GSX2/MDGA1/NKX6-2/HES5	36
GO:0018394	BP	GO:0018394	peptidyl-lysine acetylation	33/2029	172/18866	0.000689960845119697	0.0983637868433375	0.0928361943191759	KANSL1L/PRKAA1/DR1/KAT6A/NOS1/SOX4/KAT7/TAF7/HDAC2/SUPT7L/HCFC1/ATG5/APBB1/HAT1/RPS6KA4/ING3/DPF1/MYOD1/MAP3K7/NAT8/GATA2/GTF2B/SPHK2/CHD5/NAA50/BAZ1A/MSL2/FOXP3/BRD7/EPC1/DMAP1/PYGO2/ESCO1	33
GO:0010498	BP	GO:0010498	proteasomal protein catabolic process	75/2029	483/18866	0.000694790136796278	0.0983637868433375	0.0928361943191759	SOCS4/PPP2R5C/CTNNB1/KCTD17/PCNP/UBE2W/ARMC8/PSMD6/NEMF/SIRT2/UBXN4/TRIM13/UBE2D3/CUL3/SGTA/BUB3/PSMA1/RNF14/GSK3A/CUL4B/UBE2K/PSMD12/HSPBP1/DNAJB2/SIAH1/BAG5/PSMA4/PSMD5/CD2AP/TOPORS/CCNF/SMURF2/RNF126/USP5/PRKCG/GIPC1/ANAPC10/SUMO1/FBXL5/GABARAPL2/UBE2G1/FZR1/FBXW11/ITCH/FBXL4/FAF2/UFL1/WWP1/BRSK2/CCDC47/PIAS1/CRBN/KCTD5/SIRT6/TREM2/POMT2/SHARPIN/SPSB3/DNAJC10/FBXO44/UBQLN1/FBXW5/TMUB1/GET4/UBE…	75
GO:0035176	BP	GO:0035176	social behavior	14/2029	51/18866	0.000732217509250594	0.0983637868433375	0.0928361943191759	NPAS4/NRXN1/DLG4/MAPK8IP2/NRXN3/GRIN1/UCN/CHRNB2/TBX1/DRD4/CIC/NLGN3/SHANK1/GNB1L	14
GO:0015874	BP	GO:0015874	norepinephrine transport	9/2029	25/18866	0.000775414012480201	0.0983637868433375	0.0928361943191759	HRH3/SLC29A4/CRH/ADRA2C/SLC6A3/SLC22A1/ADRA2B/SLC6A2/FFAR3	9
GO:0048169	BP	GO:0048169	regulation of long-term neuronal synaptic plasticity	9/2029	25/18866	0.000775414012480201	0.0983637868433375	0.0928361943191759	GRM5/RAB11A/NPTN/DLG4/NEURL1/GRIN1/DRD2/CAMK2B/SYNGAP1	9
GO:0050804	BP	GO:0050804	modulation of chemical synaptic transmission	71/2029	454/18866	0.000780427587043285	0.0983637868433375	0.0928361943191759	GRIK5/NPAS4/CPEB3/NRXN1/GRM5/LZTS1/GRIN2C/RAB11A/ITPR3/ADNP/KIF5B/NPTN/DNM1L/RGS14/DLG4/PICK1/NEURL1/MAPK8IP2/RIN1/ACHE/ADORA1/KISS1/CRH/AKAP7/ITPKA/NFATC4/GRIN1/RAB3B/UCN/PRKCG/CPLX2/DRD2/CHRNB2/CHRNA4/ADCY8/NGF/CRTC1/CACNA1B/GIPC1/DGKZ/HCRT/DRD4/P2RX3/CYFIP1/CAMK2B/AGER/GRM4/WNT7A/HAP1/ADCY1/PPFIA3/CACNG2/UNC13A/IGSF9B/GRM8/GIT1/RHOT1/NLGN3/JPH3/SHANK1/RETN/HRH2/ATAD1/PLEKHG5/SORCS2/CNIH2/NSMF/…	71
GO:0021534	BP	GO:0021534	cell proliferation in hindbrain	7/2029	16/18866	0.000782122392144746	0.0983637868433375	0.0928361943191759	PSMG1/ATF5/LHX1/LHX5/RORA/GBX2/CEND1	7
GO:1904951	BP	GO:1904951	positive regulation of establishment of protein localization	60/2029	370/18866	0.000782661600262968	0.0983637868433375	0.0928361943191759	TP73/CEP120/CTDSPL2/PRKAA1/ADAM9/PRR5L/MICALL2/VPS35/FFAR1/SOX4/UBE2D3/CCT8/CCT6A/NPEPPS/ACSL3/TSG101/CCT2/KIF5B/GSK3A/APBB1/TGFB1/DNM1L/B3GAT3/CD2AP/BCL2/PPM1A/MIEF1/PARD6A/ACHE/HPCA/CRH/ZIC1/PTP4A3/DRD2/ADCY8/DOC2B/IL13/PDX1/UBR5/SH3GLB1/EMD/ICE1/MAPK8/CASR/PDCD10/BBC3/C2CD5/CEP131/TMEM30A/GOLPH3/RIOK2/ZFAND1/MFF/PDCD5/TRPM4/FGG/TREM2/EXOC1/DMAP1/UBE2J2	60
GO:0021702	BP	GO:0021702	cerebellar Purkinje cell differentiation	6/2029	12/18866	0.000798910489486732	0.0983637868433375	0.0928361943191759	LHX1/LHX5/RORA/SLC25A46/HERC1/CEND1	6
GO:0038003	BP	GO:0038003	opioid receptor signaling pathway	6/2029	12/18866	0.000798910489486732	0.0983637868433375	0.0928361943191759	OGFR/OPRL1/ADCY8/OPRD1/OGFRL1/NPBWR1	6
GO:0099177	BP	GO:0099177	regulation of trans-synaptic signaling	71/2029	455/18866	0.000829774884764598	0.0983637868433375	0.0928361943191759	GRIK5/NPAS4/CPEB3/NRXN1/GRM5/LZTS1/GRIN2C/RAB11A/ITPR3/ADNP/KIF5B/NPTN/DNM1L/RGS14/DLG4/PICK1/NEURL1/MAPK8IP2/RIN1/ACHE/ADORA1/KISS1/CRH/AKAP7/ITPKA/NFATC4/GRIN1/RAB3B/UCN/PRKCG/CPLX2/DRD2/CHRNB2/CHRNA4/ADCY8/NGF/CRTC1/CACNA1B/GIPC1/DGKZ/HCRT/DRD4/P2RX3/CYFIP1/CAMK2B/AGER/GRM4/WNT7A/HAP1/ADCY1/PPFIA3/CACNG2/UNC13A/IGSF9B/GRM8/GIT1/RHOT1/NLGN3/JPH3/SHANK1/RETN/HRH2/ATAD1/PLEKHG5/SORCS2/CNIH2/NSMF/…	71
GO:0031641	BP	GO:0031641	regulation of myelination	13/2029	46/18866	0.000831619173385907	0.0983637868433375	0.0928361943191759	KLK8/CTNNB1/SIRT2/DLG1/MYRF/TYMP/DAG1/DICER1/TPPP/MAG/LGI4/NKX6-2/HES5	13
GO:0033044	BP	GO:0033044	regulation of chromosome organization	58/2029	356/18866	0.000844742678093072	0.0983637868433375	0.0928361943191759	CTNNB1/LMNA/MIER1/PAXBP1/XRN1/ATAD2B/NOS1/TAL1/SSBP1/KAT7/CCT8/TAF7/CCT6A/CUL3/BUB3/UBE2N/TRIP12/CCT2/KDM5A/CTR9/SENP6/ATG5/KMT2B/TERF1/XRCC1/POT1/RPS6KA4/ZBTB7B/UCN/RTEL1/ZNF304/GATA2/UBR5/PRKD2/CDT1/SPHK2/MAP2K7/MAPK8/SMG5/SETD1A/AKAP8L/TNKS2/TACC3/RIOK2/SIRT6/FOXP3/MPHOSPH8/BRD7/ZNF335/ALKBH4/KMT2E/PINX1/CAMK2D/PYGO2/PARP10/TET1/SLX4/MAPK15	58
GO:0051924	BP	GO:0051924	regulation of calcium ion transport	44/2029	253/18866	0.000902893608553447	0.0992120467499765	0.093636785919531	JPH2/CTNNB1/NOS1/FFAR1/ATG5/BCL2/PDGFB/MYO5A/HOMER3/AKAP6/HPCA/CRH/F2/GRIN1/ATP2C2/UCN/OPRL1/DRD2/CACNG1/GJC2/CACNA1B/EPO/HCRT/OPRD1/IL13/DRD4/P2RX3/CRHR1/SUMO1/SPHK2/CAMK2B/NPPA/REM1/CASR/HAP1/LIME1/JPH3/P2RX2/UBQLN1/CAMK2D/UBASH3B/STAC3/GRIN3B/JSRP1	44
GO:1903313	BP	GO:1903313	positive regulation of mRNA metabolic process	19/2029	82/18866	0.000930151622228038	0.0992120467499765	0.093636785919531	SLC39A5/CNOT7/CNOT6L/CNOT1/CPEB3/PRR5L/AGO2/YTHDF3/TOB1/ROCK2/GTPBP1/CELF3/RBM3/ZC3HAV1/MEX3D/PLEKHN1/PNPT1/METTL14/NANOS3	19
GO:0001708	BP	GO:0001708	cell fate specification	22/2029	101/18866	0.000935265464295696	0.0992120467499765	0.093636785919531	CTNNB1/MGA/BMPR1A/APC2/TBX2/WNT11/TBX1/TBX6/TBX10/EVX1/LBX1/HOXA11/SOX1/ASCL1/FOXA2/MNX1/IHH/ETV2/TBX4/SUFU/GSX2/NKX6-2	22
GO:2001252	BP	GO:2001252	positive regulation of chromosome organization	34/2029	182/18866	0.000943396092492971	0.0992120467499765	0.093636785919531	CTNNB1/LMNA/MIER1/PAXBP1/NOS1/TAL1/SSBP1/KAT7/CCT8/CCT6A/CUL3/UBE2N/CCT2/CTR9/TERF1/POT1/RPS6KA4/ZBTB7B/RTEL1/ZNF304/PRKD2/CDT1/SPHK2/MAP2K7/AKAP8L/TNKS2/SIRT6/FOXP3/MPHOSPH8/BRD7/KMT2E/TET1/SLX4/MAPK15	34
GO:0008306	BP	GO:0008306	associative learning	18/2029	76/18866	0.000955745532724481	0.0992120467499765	0.093636785919531	NPTN/RGS14/RIN1/CRH/GRIN1/UCN/PDE1B/DBH/OPRL1/DRD2/CHRNB2/ADCY3/B4GALT2/PIAS1/NLGN3/SHANK1/HRH2/SYNGAP1	18
GO:0039702	BP	GO:0039702	viral budding via host ESCRT complex	8/2029	21/18866	0.000989985441501304	0.0992120467499765	0.093636785919531	VPS37C/TSG101/CHMP1A/CHMP2B/PDCD6IP/CHMP6/VPS37A/VPS37D	8
GO:0001569	BP	GO:0001569	branching involved in blood vessel morphogenesis	11/2029	36/18866	0.00101408062624486	0.0992120467499765	0.093636785919531	CTNNB1/ACVR1/NFATC4/GNA13/MDK/GBX2/IHH/FKBPL/SIRT6/GDF2/DLL4	11
GO:0001558	BP	GO:0001558	regulation of cell growth	66/2029	420/18866	0.00103236078144229	0.0992120467499765	0.093636785919531	ATAD3A/MFSD2A/URI1/EIF4G2/CDH4/YY1/RAB11A/TSG101/ADNP/TWF2/GSK3A/DNAJB2/ADAM10/APBB1/OGFR/TGFB1/ADNP2/BCL2/RPS6KA3/RAB21/CDKN2C/EBAG9/STK11/CCDC85B/HPN/AKAP6/CRLF3/F2/KIAA0319/UCN/WNT11/NGF/SEMA3F/CDKN2A/CDK11A/TP53TG5/SEMA6C/HNF4A/PPP2CA/CYFIP1/EXTL3/ITCH/SPHK2/NPPA/SEMA7A/CDKN2D/DDX49/DCBLD2/UNC13A/MAG/TNFRSF12A/ZNF639/CDKN2AIP/OSGIN1/C8orf44-SGK3/SEMA6B/EGLN2/GDF2/BCAR1/CAMK2D/INO80/KDM2B/FAM1…	66
GO:1903311	BP	GO:1903311	regulation of mRNA metabolic process	56/2029	344/18866	0.00104711266384687	0.0992120467499765	0.093636785919531	SLC39A5/CNOT7/CNOT6L/CNOT1/SLC11A1/CPEB3/SYNCRIP/PRR5L/XRN1/PSMD6/WTAP/AGO2/YTHDF3/SREK1/AHCYL1/HNRNPA0/SUPT5H/PSMA1/SRSF4/SAFB/CTR9/PSMD12/CPSF6/FASTK/TOB1/ROCK2/FXR2/PSMA4/PSMD5/ZC3H14/GTPBP1/SRSF6/MYOD1/CELF3/CCNT1/PTBP3/CDK11A/RBM3/C1QBP/DYRK1A/PCBP4/PAPOLA/SERBP1/CSDC2/FAM172A/ZC3HAV1/ANGEL2/SLTM/CPSF7/MEX3D/PLEKHN1/PNPT1/METTL14/RBM4/RBFOX3/NANOS3	56
GO:0016049	BP	GO:0016049	cell growth	75/2029	490/18866	0.00104883302950258	0.0992120467499765	0.093636785919531	ATAD3A/GATA4/MFSD2A/CTNNB1/URI1/EIF4G2/SPG11/CDH4/YY1/IQGAP1/RAB11A/USP9X/TSG101/ADNP/TWF2/GSK3A/DNAJB2/ADAM10/APBB1/OGFR/TGFB1/ADNP2/BCL2/RPS6KA3/RAB21/SLC9A6/CDKN2C/EBAG9/STK11/CCDC85B/HPN/AKAP6/CRLF3/F2/KIAA0319/UCN/WNT11/NGF/SEMA3F/CDKN2A/CDK11A/TP53TG5/SEMA6C/SLIT1/HNF4A/PPP2CA/CYFIP1/EXTL3/ITCH/SPHK2/NPPA/SEMA7A/CDKN2D/DDX49/DCBLD2/UNC13A/MAG/TNFRSF12A/ZNF639/CDKN2AIP/OSGIN1/SIRT6/NLGN3/C8o…	75
GO:0050686	BP	GO:0050686	negative regulation of mRNA processing	10/2029	31/18866	0.0010705260856301	0.0992120467499765	0.093636785919531	SUPT5H/SRSF4/CTR9/ZC3H14/SRSF6/CCNT1/PTBP3/C1QBP/DYRK1A/PCBP4	10
GO:0046755	BP	GO:0046755	viral budding	9/2029	26/18866	0.00107373166389936	0.0992120467499765	0.093636785919531	VPS37C/TSG101/CHMP1A/CHMP2B/PDCD6IP/CHMP6/VTA1/VPS37A/VPS37D	9
GO:0031331	BP	GO:0031331	positive regulation of cellular catabolic process	62/2029	390/18866	0.00107742676165037	0.0992120467499765	0.093636785919531	CNOT7/TRIML2/SOCS4/CNOT6L/AGBL4/PIK3C2A/CNOT1/PRKAA1/CPEB3/ADAM9/PRR5L/SIRT2/MTDH/AGO2/VPS35/YTHDF3/TRIM13/GNAI3/SGTA/SUPT5H/RNF14/GSK3A/HSPBP1/DNAJB2/ATG5/TOB1/ROCK2/STK11/APOC2/GTPBP1/CCDC22/USP5/MAP3K7/APOA4/SUMO1/FBXL5/SH3GLB1/FZR1/ITCH/IKBKG/ABCA2/UFL1/PIK3CB/ZC3HAV1/TRIM22/PIAS1/VPS13C/SIRT6/TREM2/TRIM8/MLXIPL/FGF21/MEX3D/UBQLN1/PLEKHN1/ANKIB1/PNPT1/FAM122A/METTL14/PCSK9/NKD2/NANOS3	62
GO:0007031	BP	GO:0007031	peroxisome organization	19/2029	83/18866	0.0010867600258438	0.0992120467499765	0.093636785919531	ABCD3/PEX2/UBE2D3/USP9X/SCP2/GNPAT/DNM1L/PEX3/CRAT/AGXT/NOS2/MLYCD/MFF/HAO2/PEX16/ZFAND6/PAOX/TYSND1/PEX11G	19
GO:0051703	BP	GO:0051703	intraspecies interaction between organisms	14/2029	53/18866	0.00110886462821552	0.0992120467499765	0.093636785919531	NPAS4/NRXN1/DLG4/MAPK8IP2/NRXN3/GRIN1/UCN/CHRNB2/TBX1/DRD4/CIC/NLGN3/SHANK1/GNB1L	14
GO:0031056	BP	GO:0031056	regulation of histone modification	29/2029	149/18866	0.00111763049878979	0.0992120467499765	0.093636785919531	CTNNB1/LMNA/PAXBP1/NOS1/KAT7/TAF7/UBE2N/TRIP12/KDM5A/CTR9/ATG5/KMT2B/RPS6KA4/ZBTB7B/UCN/ZNF304/GATA2/UBR5/PRKD2/SPHK2/MAPK8/AKAP8L/FOXP3/BRD7/ZNF335/KMT2E/CAMK2D/PYGO2/TET1	29
GO:0030902	BP	GO:0030902	hindbrain development	30/2029	156/18866	0.00113376445067036	0.0992120467499765	0.093636785919531	SSTR3/CTNNB1/GNPAT/SEC24B/PSMG1/XRCC1/BCL2/CLP1/ATF5/GRIN1/LHX1/GATA2/NEUROG3/LHX5/HOXB3/MDK/B4GALT2/BMP7/ASCL1/WNT7A/RORA/GBX2/HAP1/SLC25A46/PHOX2A/GBX1/HERC1/CEND1/KDM2B/GSX2	30
GO:0021510	BP	GO:0021510	spinal cord development	23/2029	109/18866	0.00114696007803441	0.0992120467499765	0.093636785919531	TAL1/SOX4/ADARB1/LHX1/ZIC1/EVX1/GATA2/NEUROG3/LHX5/LBX1/SOX1/ASCL1/ERCC2/PHOX2A/MNX1/GBX1/HOXB8/SUFU/SCYL1/DLL4/GSX2/MDGA1/NKX6-2	23
GO:0021514	BP	GO:0021514	ventral spinal cord interneuron differentiation	7/2029	17/18866	0.00120679999166352	0.100433448721001	0.0947895507160352	EVX1/GATA2/SOX1/ASCL1/SUFU/DLL4/NKX6-2	7
GO:1900363	BP	GO:1900363	regulation of mRNA polyadenylation	7/2029	17/18866	0.00120679999166352	0.100433448721001	0.0947895507160352	CPEB3/SUPT5H/CTR9/CPSF6/ZC3H14/CCNT1/CPSF7	7
GO:0032147	BP	GO:0032147	activation of protein kinase activity	54/2029	331/18866	0.00121084091769332	0.100433448721001	0.0947895507160352	TP73/SLC11A1/PRKAA1/CARD14/ADAM9/PAK2/MDFIC/MAP3K2/PPP2R3C/UBE2N/ADNP/DLG1/MAP4K5/STK3/PDGFB/STK11/TRAF2/CSPG4/ADORA1/DUSP9/BRAF/UCN/ADRA2C/AGAP2/NRG1/MAP3K10/DRD2/WNT11/ADCY8/NGF/MAP3K7/EPO/ERCC6/DRD4/ADRA2B/DUSP6/ADCY3/IKBKG/MAP2K7/GRM4/MADD/TAB2/CALCA/OSBPL8/PIK3CB/MAPK8IP3/PIBF1/ADCY1/TAOK1/WNT7B/LAMTOR3/MAP4K3/BIRC7/MLST8	54
GO:0048709	BP	GO:0048709	oligodendrocyte differentiation	22/2029	103/18866	0.00122909473500035	0.100450568227678	0.0948057081851564	TP73/CTNNB1/SUZ12/HDAC2/MYRF/CDKN2C/DAG1/TPPP/NRG1/MDK/ASCL1/ABCA2/NKX2-1/ERCC2/MAG/NLGN3/PRDM8/HDAC10/GSX2/NKX6-2/IL34/HES5	22
GO:0009896	BP	GO:0009896	positive regulation of catabolic process	70/2029	454/18866	0.00124422669150716	0.100450568227678	0.0948057081851564	CNOT7/TRIML2/SOCS4/CNOT6L/AGBL4/PIK3C2A/CNOT1/GGA1/PRKAA1/CPEB3/ADAM9/PRR5L/SIRT2/MTDH/AGO2/VPS35/YTHDF3/TRIM13/GNAI3/SGTA/SUPT5H/RNF14/GSK3A/CUL4B/HSPBP1/DNAJB2/ATG5/TOB1/ROCK2/STK11/RHBDD3/APOC2/GTPBP1/APC2/ADORA1/SMURF2/CCDC22/USP5/MAP3K7/APOA4/SUMO1/FBXL5/SH3GLB1/FZR1/ITCH/IKBKG/ABCA2/UFL1/WWP1/PIK3CB/ZC3HAV1/TRIM22/PIAS1/VPS13C/SIRT6/TREM2/EGLN2/TRIM8/MLXIPL/FGF21/MEX3D/UBQLN1/PLEKHN1/ANKIB1…	70
GO:0021694	BP	GO:0021694	cerebellar Purkinje cell layer formation	6/2029	13/18866	0.00134905059325911	0.106347354627553	0.100371122303965	LHX1/LHX5/RORA/SLC25A46/HERC1/CEND1	6
GO:0016236	BP	GO:0016236	macroautophagy	51/2029	310/18866	0.00135239410509027	0.106347354627553	0.100371122303965	ATG9B/ATP6V1B1/PRKAA1/VPS37C/VPS35/TRIM13/LZTS1/GNAI3/SUPT5H/TSG101/TBC1D5/ATP6V1A/RB1CC1/TOMM40/ATG5/CHMP2B/NPRL3/ATG14/MAP3K7/RAB1A/STAM2/ATP6V1G1/MAP1LC3B/LGALS8/GABARAPL2/SH3GLB1/IKBKG/MAPK8/TMEM41B/UFL1/ATG2A/SCFD1/LAMTOR3/UFM1/VPS13C/TEX264/STX17/CHMP6/MTERF3/ATG3/MLST8/EXOC1/VPS36/UBQLN1/VTA1/LAMTOR4/SNX14/VPS37A/HDAC10/EXOC8/VPS37D	51
GO:0006892	BP	GO:0006892	post-Golgi vesicle-mediated transport	22/2029	104/18866	0.00140355708512546	0.106735327917603	0.100737293279094	SCAMP1/GOLGA7/GGA1/AMN/ACSL3/LYPLA1/ARFRP1/AP1G1/MYO5A/CCDC22/MON2/SCFD1/ARFGEF2/GOLPH3/VPS13C/EXOC5/AP1AR/CORO7/EXOC1/RAB10/OSBPL5/EXOC8	22
GO:0021516	BP	GO:0021516	dorsal spinal cord development	8/2029	22/18866	0.00141021077347783	0.106735327917603	0.100737293279094	TAL1/LHX1/LHX5/LBX1/ASCL1/HOXB8/GSX2/MDGA1	8
GO:0021533	BP	GO:0021533	cell differentiation in hindbrain	8/2029	22/18866	0.00141021077347783	0.106735327917603	0.100737293279094	LHX1/GATA2/LHX5/WNT7A/RORA/SLC25A46/HERC1/CEND1	8
GO:0032786	BP	GO:0032786	positive regulation of DNA-templated transcription, elongation	9/2029	27/18866	0.00145843405632277	0.108420978778977	0.102328218313019	KAT7/HMGN1/SUPT5H/TCERG1/EAPP/SCAF8/CCNT1/ERCC6/CCNK	9
GO:0035418	BP	GO:0035418	protein localization to synapse	19/2029	85/18866	0.00146829401484329	0.108420978778977	0.102328218313019	KIF5C/NRXN1/VPS35/GRIN2C/RAB11A/KIF5B/NPTN/DLG1/ADAM10/DLG4/DAG1/GRIN1/NPHS1/WNT7A/MAPK8IP3/CACNG2/SYNJ2BP/SHANK1/CNIH2	19
GO:0006816	BP	GO:0006816	calcium ion transport	66/2029	426/18866	0.00149093063871077	0.108766084546912	0.102653930723662	JPH2/CTNNB1/ORAI2/TRPV6/NOS1/FFAR1/GRIN2C/PMPCB/SLC3A2/ITPR3/ATG5/DNM1L/BCL2/PDGFB/VDR/MYO5A/HOMER3/RAMP1/AKAP6/HPCA/CRH/F2/CACNA1H/GRIN1/ATP2C2/UCN/OPRL1/DRD2/CACNG1/CHRNB2/CHRNA4/GJC2/CACNA1B/EPO/HCRT/OPRD1/IL13/CACNA1G/DRD4/CACNA1I/P2RX3/CRHR1/TMCO1/SUMO1/SPHK2/CAMK2B/NPPA/REM1/CASR/HAP1/OPA1/MICU2/CACNG2/CACNA1S/TRPM4/LIME1/JPH3/TRPM8/P2RX2/UBQLN1/TRPM5/CAMK2D/UBASH3B/STAC3/GRIN3B/JSRP1	66
GO:0071786	BP	GO:0071786	endoplasmic reticulum tubular network organization	7/2029	18/18866	0.00179271411993048	0.129224809478322	0.121962969387251	REEP2/ARL6IP1/TMEM33/RAB10/RAB18/REEP3/TMEM170A	7
GO:0031440	BP	GO:0031440	regulation of mRNA 3'-end processing	9/2029	28/18866	0.00194649873047458	0.137028161285638	0.129327808704373	CPEB3/AHCYL1/SUPT5H/CTR9/CPSF6/ZC3H14/CCNT1/PAPOLA/CPSF7	9
GO:0043162	BP	GO:0043162	ubiquitin-dependent protein catabolic process via the multivesicular body sorting pathway	8/2029	23/18866	0.00196044043708961	0.137028161285638	0.129327808704373	VPS37C/TSG101/RNF126/RNF115/VPS36/VPS37A/UBAP1L/VPS37D	8
GO:1902017	BP	GO:1902017	regulation of cilium assembly	14/2029	56/18866	0.00196886045117267	0.137028161285638	0.129327808704373	DYNC2LI1/KCTD17/CEP120/SYNE2/ATG5/HAP1/RABEP2/CEP97/ATG3/FUZ/EVI5L/CNTROB/ADAMTS16/MAPK15	14
GO:0070838	BP	GO:0070838	divalent metal ion transport	71/2029	471/18866	0.00209957811950871	0.144465289927559	0.136347004914029	SLC39A5/JPH2/CTNNB1/SLC11A1/ORAI2/TRPV6/NOS1/FFAR1/GRIN2C/PMPCB/SLC3A2/ITPR3/ATG5/SLC30A9/DNM1L/BCL2/PDGFB/VDR/MYO5A/HOMER3/RAMP1/AKAP6/HPCA/CRH/F2/CACNA1H/GRIN1/ATP2C2/UCN/OPRL1/DRD2/CACNG1/CHRNB2/CHRNA4/GJC2/CACNA1B/EPO/HCRT/OPRD1/IL13/CACNA1G/DRD4/CACNA1I/P2RX3/CRHR1/TMCO1/SUMO1/SPHK2/CAMK2B/NPPA/REM1/CASR/HAP1/OPA1/MICU2/CACNG2/CACNA1S/TRPM4/LIME1/JPH3/TRPM8/P2RX2/UBQLN1/SLC39A3/TRPM5/CAMK2D/…	71
GO:1900006	BP	GO:1900006	positive regulation of dendrite development	17/2029	75/18866	0.00217596489439193	0.14596965152716	0.137766828309088	CPEB3/CAPRIN1/IQGAP1/DNM1L/RAB21/NEURL1/ITPKA/MAPK6/CRTC1/CYFIP1/BMP7/CAMK2B/OPA1/SHANK1/ANKRD27/PACSIN1/EEF2K	17
GO:0016050	BP	GO:0016050	vesicle organization	54/2029	340/18866	0.0022226728057728	0.14596965152716	0.137766828309088	TSNARE1/GRIK5/SPG11/VPS37C/TRAPPC2/RAB11A/GNAI3/CUL3/SCARB2/TSG101/USO1/CHMP1A/KIF5B/CHMP2B/SEC24B/AP1G1/PPP6C/CD2AP/BCL2/COL7A1/GOLGA2/DLG4/EEA1/CPLX2/DOC2B/VAMP4/RAB1A/STAM2/TBPL1/C2CD5/TMCC1/RAB22A/UNC13A/SCFD1/ARFGEF2/PDCD6IP/GOLPH3/TFG/STX17/CHMP6/ANKRD27/VPS36/BLOC1S6/VTA1/TMEM175/BLOC1S2/VPS37A/CCDC136/EXOC8/BLOC1S3/CNIH2/NKD2/VPS37D/MAPK15	54
GO:0031124	BP	GO:0031124	mRNA 3'-end processing	21/2029	101/18866	0.00222770172756571	0.14596965152716	0.137766828309088	SYMPK/CPEB3/AHCYL1/SUPT5H/SRSF4/CTR9/CPSF6/SCAF8/ZC3H14/CLP1/SRSF6/CCNT1/PAPOLA/THOC2/CPSF7/THOC7/THOC6/TUT1/RPRD1B/PNPT1/SLU7	21
GO:2000573	BP	GO:2000573	positive regulation of DNA biosynthetic process	16/2029	69/18866	0.00226387290106441	0.14596965152716	0.137766828309088	CTNNB1/FGFR4/PTGES3/CCT8/PCNA/CCT6A/CCT2/RFC3/PDGFB/POT1/PRKD2/MAP2K7/DSCC1/TNKS2/CHTF18/MAPK15	16
GO:0021548	BP	GO:0021548	pons development	5/2029	10/18866	0.00226608542420363	0.14596965152716	0.137766828309088	SEC24B/BCL2/GRIN1/ASCL1/PHOX2A	5
GO:0030432	BP	GO:0030432	peristalsis	5/2029	10/18866	0.00226608542420363	0.14596965152716	0.137766828309088	DLG1/DRD2/P2RX3/NEUROG1/P2RX2	5
GO:0007616	BP	GO:0007616	long-term memory	10/2029	34/18866	0.00234460353577544	0.148605346221258	0.140254409080831	NPAS4/CPEB3/PJA2/RGS14/NFATC4/GRIN1/DRD2/ADCY8/ADCY1/SHANK1	10
GO:0002090	BP	GO:0002090	regulation of receptor internalization	14/2029	57/18866	0.0023560880656054	0.148605346221258	0.140254409080831	TBC1D5/MKLN1/DLG4/PICK1/HPCA/DRD2/DRD4/SCYL2/APLN/ATAD1/ANKRD13D/PCSK9/GSG1L/RSPO1	14
GO:0048814	BP	GO:0048814	regulation of dendrite morphogenesis	20/2029	95/18866	0.00240156929599972	0.149912392652353	0.141488005512561	LZTS1/CAPRIN1/ADAM10/DNM1L/RAB21/STK11/ITPKA/NFATC4/GRIN1/CHRNB2/TLX2/PQBP1/NEUROG3/CAMK2B/OPA1/ARHGAP33/NLGN3/ANKRD27/EEF2K/NSMF	20
GO:2001257	BP	GO:2001257	regulation of cation channel activity	33/2029	185/18866	0.00244789264309284	0.151244795448236	0.14274553339797	JPH2/RNF207/NOS1/KIF5B/DLG1/MYO5A/DLG4/MAPK8IP2/AKAP6/HPCA/CRH/GRIN1/OPRL1/DRD2/EPO/DRD4/CRHR1/SUMO1/NPPA/REM1/HAP1/CACNG2/TREM2/NLGN3/JPH3/SHANK1/KCNC2/UBQLN1/CAMK2D/CNIH2/STAC3/JSRP1/GSG1L	33
GO:0051052	BP	GO:0051052	regulation of DNA metabolic process	57/2029	365/18866	0.00251598966490635	0.152459673929772	0.143892141295098	EYA3/KDM1B/ARID2/CTNNB1/FGFR4/FMN2/XRN1/SMCHD1/MAPT-AS1/DNAJC2/KAT7/PTGES3/CCT8/USP9X/PCNA/CCT6A/UBE2N/TRIP12/CCT2/GSK3A/USP1/APBB1/TGFB1/TERF1/XRCC1/RFC3/PDGFB/POT1/RAD52/IL27RA/RTEL1/PRKCG/CERS1/TFRC/ERCC6/UBR5/PRKD2/SH2B1/CDT1/MAP2K7/SMG5/ERCC2/DSCC1/TNKS2/SIRT6/DNMT3L/GDF2/FOXP3/NPPC/MPHOSPH8/PINX1/CHTF18/HDAC10/NPM2/SLX4/MIR146A/MAPK15	57
GO:0009416	BP	GO:0009416	response to light stimulus	51/2029	319/18866	0.00251791369000449	0.152459673929772	0.143892141295098	GUCA1A/CABP4/PRKAA1/POLK/YY1/PPP1CC/HMGN1/PCNA/CUL4B/NPTN/USP1/POLG/BCL2/RGS14/STK11/MC1R/NFATC4/GRIN1/CERS1/PDE1B/DBH/DRD2/CHRNB2/TULP1/CRTC1/USP2/CNGB1/ERCC6/GNAT1/GRK1/NR2E3/NR2F6/B4GALT2/METAP2/MAP2K7/CDKN2D/MAPK8/ERCC2/NPHP4/GUCA1B/PIAS1/MAP4K3/NLGN3/AIPL1/HRH2/KCNC2/FBXL3/INO80/TP53I13/RBM4/SYNGAP1	51
GO:0031063	BP	GO:0031063	regulation of histone deacetylation	9/2029	29/18866	0.00255651998357147	0.152591403802672	0.144016468554862	KDM5A/ZBTB7B/UCN/PRKD2/SPHK2/MAPK8/AKAP8L/FOXP3/CAMK2D	9
GO:0051054	BP	GO:0051054	positive regulation of DNA metabolic process	35/2029	200/18866	0.0025704910302019	0.152591403802672	0.144016468554862	EYA3/ARID2/CTNNB1/FGFR4/FMN2/SMCHD1/PTGES3/CCT8/USP9X/PCNA/CCT6A/UBE2N/CCT2/APBB1/TGFB1/XRCC1/RFC3/PDGFB/POT1/RTEL1/PRKCG/TFRC/ERCC6/PRKD2/MAP2K7/ERCC2/DSCC1/TNKS2/SIRT6/DNMT3L/CHTF18/HDAC10/NPM2/SLX4/MAPK15	35
GO:0098657	BP	GO:0098657	import into cell	39/2029	230/18866	0.00272524735891263	0.160207502506951	0.151204577532311	SLC39A5/NOX5/SLC6A11/FXYD2/TRPV6/NOS1/ATP4B/SLC29A4/SLC3A2/ACSL3/TSG101/DLG1/SLC9A6/SLC2A5/HPCA/RAB3B/DRD2/SLC6A3/ATP4A/SLC22A1/HCN2/SLC34A1/DRD4/KCNJ4/SLC12A4/SLC19A1/SLC6A2/ARL6IP1/ATP1A3/CACNG2/TRPM4/SLC6A20/TREM2/SLC27A5/SLC12A9/ATAD1/SLC43A2/GSG1L/MAPK15	39
GO:0050769	BP	GO:0050769	positive regulation of neurogenesis	72/2029	485/18866	0.00291359353830527	0.169632777638831	0.160100195541086	TP73/CTNNB1/CPEB3/ATF1/CDH4/MMD2/CAPRIN1/PPP1CC/IQGAP1/RAB11A/SCARB2/ITGA6/ADNP/HDAC2/TWF2/NPTN/APBB1/TGFB1/DNM1L/BCL2/RAB21/RGS14/STK11/DLG4/NEURL1/DAG1/ITPKA/DICER1/ADRA2C/DRD2/NGF/GJC2/LTK/MAPK6/CRTC1/EPO/GATA2/NEUROG3/NEUROG1/ADRA2B/CYFIP1/TCF12/MDK/BMP7/CAMK2B/ASCL1/SEMA7A/HAP1/OPA1/UFL1/UNC13A/PLXNB1/NCKIPSD/MAG/TMEM30A/TNFRSF12A/TREM2/SHANK1/HEYL/ANKRD27/ZNF335/PACSIN1/EEF2K/NSMF/GSX2/MIR1…	72
GO:0072511	BP	GO:0072511	divalent inorganic cation transport	71/2029	478/18866	0.00305856388892434	0.169670804877003	0.16013608582333	SLC39A5/JPH2/CTNNB1/SLC11A1/ORAI2/TRPV6/NOS1/FFAR1/GRIN2C/PMPCB/SLC3A2/ITPR3/ATG5/SLC30A9/DNM1L/BCL2/PDGFB/VDR/MYO5A/HOMER3/RAMP1/AKAP6/HPCA/CRH/F2/CACNA1H/GRIN1/ATP2C2/UCN/OPRL1/DRD2/CACNG1/CHRNB2/CHRNA4/GJC2/CACNA1B/EPO/HCRT/OPRD1/IL13/CACNA1G/DRD4/CACNA1I/P2RX3/CRHR1/TMCO1/SUMO1/SPHK2/CAMK2B/NPPA/REM1/CASR/HAP1/OPA1/MICU2/CACNG2/CACNA1S/TRPM4/LIME1/JPH3/TRPM8/P2RX2/UBQLN1/SLC39A3/TRPM5/CAMK2D/…	71
GO:0050684	BP	GO:0050684	regulation of mRNA processing	28/2029	152/18866	0.00312481539750556	0.169670804877003	0.16013608582333	SLC39A5/CPEB3/WTAP/SREK1/AHCYL1/SUPT5H/SRSF4/SAFB/CTR9/CPSF6/FXR2/ZC3H14/SRSF6/MYOD1/CELF3/CCNT1/PTBP3/CDK11A/RBM3/C1QBP/DYRK1A/PCBP4/PAPOLA/FAM172A/SLTM/CPSF7/RBM4/RBFOX3	28
GO:0007612	BP	GO:0007612	learning	27/2029	145/18866	0.0031370660372734	0.169670804877003	0.16013608582333	NPAS4/NRXN1/GRM5/NPTN/RGS14/DLG4/MAPK8IP2/RIN1/CRH/NRXN3/GRIN1/UCN/PDE1B/DBH/OPRL1/DRD2/CHRNB2/ADCY3/B4GALT2/CIC/PIAS1/NLGN3/JPH3/SHANK1/HRH2/ATAD1/SYNGAP1	27
GO:0015844	BP	GO:0015844	monoamine transport	18/2029	84/18866	0.00316088040013318	0.169670804877003	0.16013608582333	HRH3/NOS1/SLC29A4/PICK1/CRH/RAB3B/ADRA2C/SYT5/DRD2/CHRNB2/CHRNA4/SLC6A3/SLC22A1/DRD4/ADRA2B/SLC6A2/FFAR3/MAPK15	18
GO:0007389	BP	GO:0007389	pattern specification process	68/2029	455/18866	0.00318036335386203	0.169670804877003	0.16013608582333	CRB2/GATA4/PCSK6/DYNC2LI1/CTNNB1/RNF207/ABI1/CCDC40/MEIS3/YY1/ATP6AP2/EFNB1/ACVR1/BMPR1A/APC2/HOXD9/TCAP/FOXJ1/TBX2/LHX1/ZIC1/CDX2/CDX1/WNT11/HOXC5/SEMA3F/GPR161/TCF15/HOXD13/WNT8B/TBX1/TBX6/EVX1/RAX/LBX1/HOXB3/HOXA11/NEUROG1/SOX1/HOXA6/HOXA3/BMP7/ASCL1/FOXA2/WNT7A/GBX2/NKX2-1/HES2/IHH/HOXB9/WNT7B/IFT74/DLL3/BARX1/HEYL/FUZ/HOXB8/SUFU/DLL4/HES7/KDM2B/HES4/SYNGAP1/GSX2/HOXB4/NKX6-2/SP8/HES5	68
GO:0031646	BP	GO:0031646	positive regulation of nervous system process	15/2029	65/18866	0.00321861748705995	0.169670804877003	0.16013608582333	NRXN1/MYRF/DLG4/DAG1/GRIN1/DICER1/TPPP/OPRL1/HCRT/P2RX3/WNT7A/IGSF9B/MAG/NLGN3/SHANK1	15
GO:0060579	BP	GO:0060579	ventral spinal cord interneuron fate commitment	6/2029	15/18866	0.00325529736462651	0.169670804877003	0.16013608582333	EVX1/SOX1/ASCL1/SUFU/DLL4/NKX6-2	6
GO:0060581	BP	GO:0060581	cell fate commitment involved in pattern specification	6/2029	15/18866	0.00325529736462651	0.169670804877003	0.16013608582333	EVX1/SOX1/ASCL1/SUFU/DLL4/NKX6-2	6
GO:0051656	BP	GO:0051656	establishment of organelle localization	65/2029	432/18866	0.00329526507628914	0.169670804877003	0.16013608582333	AGBL4/CTNNB1/CEP120/NOP9/FMN2/KIF5C/LRPPRC/SYNE2/SPG11/TRAPPC2/RAB11A/ACTR3/CUL3/USO1/ABCE1/CHMP1A/KIF5B/DLG1/CHMP2B/SEC24B/STARD3/TERF1/PPP6C/COL7A1/STK11/GOLGA2/MYO5A/CPLX2/SUN1/KIF25/RAB1A/IL13/GATA2/SLIT1/FBXW11/KIFC1/CDT1/SPHK2/IKBKG/NPPA/PDCD10/HAP1/SUN2/OPA1/PIBF1/SCFD1/TFG/RHOT1/C12orf4/RIOK2/SDAD1/CHMP6/AP1AR/CCDC186/RHOT2/SEH1L/ACTR10/BLOC1S6/PINX1/BLOC1S2/TBC1D23/UNC13D/BLOC1S3/CNIH2/M…	65
GO:0006473	BP	GO:0006473	protein acetylation	35/2029	203/18866	0.00330577960859501	0.169670804877003	0.16013608582333	KANSL1L/PRKAA1/DR1/KAT6A/NOS1/SOX4/KAT7/TAF7/HDAC2/SUPT7L/HCFC1/ATG5/APBB1/HAT1/RPS6KA4/ING3/DPF1/MYOD1/MAP3K7/NAT8/GATA2/GTF2B/SPHK2/CHD5/TAOK1/DSCC1/NAA50/BAZ1A/MSL2/FOXP3/BRD7/EPC1/DMAP1/PYGO2/ESCO1	35
GO:0051222	BP	GO:0051222	positive regulation of protein transport	55/2029	354/18866	0.00330685588446127	0.169670804877003	0.16013608582333	TP73/CTDSPL2/PRKAA1/ADAM9/PRR5L/MICALL2/VPS35/FFAR1/SOX4/UBE2D3/NPEPPS/ACSL3/TSG101/KIF5B/GSK3A/APBB1/TGFB1/DNM1L/B3GAT3/CD2AP/BCL2/PPM1A/MIEF1/PARD6A/ACHE/HPCA/CRH/ZIC1/DRD2/ADCY8/DOC2B/IL13/PDX1/UBR5/SH3GLB1/EMD/ICE1/MAPK8/CASR/PDCD10/BBC3/C2CD5/CEP131/TMEM30A/GOLPH3/RIOK2/ZFAND1/MFF/PDCD5/TRPM4/FGG/TREM2/EXOC1/DMAP1/UBE2J2	55
GO:0019098	BP	GO:0019098	reproductive behavior	9/2029	30/18866	0.00330859377700885	0.169670804877003	0.16013608582333	CREBRF/HDAC2/MAPK8IP2/GRIN1/DBH/NPAS1/UBE2Q1/FUOM/DMRTA1	9
GO:0048265	BP	GO:0048265	response to pain	9/2029	30/18866	0.00330859377700885	0.169670804877003	0.16013608582333	CRH/UCN/PRKCG/DBH/CACNA1B/P2RX3/SLC6A2/CALCA/P2RX2	9
GO:0008542	BP	GO:0008542	visual learning	12/2029	47/18866	0.00334565960614612	0.169670804877003	0.16013608582333	NPTN/RGS14/GRIN1/PDE1B/DBH/DRD2/CHRNB2/B4GALT2/PIAS1/NLGN3/HRH2/SYNGAP1	12
GO:0007632	BP	GO:0007632	visual behavior	13/2029	53/18866	0.00336886768964569	0.169670804877003	0.16013608582333	NPTN/RGS14/GRIN1/PDE1B/DBH/DRD2/CHRNB2/B4GALT2/NPHP4/PIAS1/NLGN3/HRH2/SYNGAP1	13
GO:0048168	BP	GO:0048168	regulation of neuronal synaptic plasticity	13/2029	53/18866	0.00336886768964569	0.169670804877003	0.16013608582333	GRM5/RAB11A/NPTN/DLG4/NEURL1/GRIN1/DRD2/CAMK2B/PPFIA3/UNC13A/JPH3/NSMF/SYNGAP1	13
GO:0071897	BP	GO:0071897	DNA biosynthetic process	34/2029	196/18866	0.00339061393726133	0.169670804877003	0.16013608582333	CTNNB1/FGFR4/POLK/XRN1/DNAJC2/PTGES3/CCT8/PCNA/CCT6A/RPA1/CCT2/POLG/TERF1/RFC3/PDGFB/POT1/ISG15/CERS1/USP10/PRKD2/SH2B1/TELO2/MAP2K7/CDKN2D/SMG5/DSCC1/TNKS2/POLL/GDF2/NPPC/PINX1/PARP10/CHTF18/MAPK15	34
GO:0090316	BP	GO:0090316	positive regulation of intracellular protein transport	32/2029	182/18866	0.0035486408548087	0.17329790479474	0.163559359403824	TP73/CTDSPL2/PRKAA1/PRR5L/MICALL2/UBE2D3/NPEPPS/KIF5B/GSK3A/TGFB1/B3GAT3/BCL2/PPM1A/MIEF1/HPCA/ZIC1/UBR5/SH3GLB1/EMD/ICE1/MAPK8/PDCD10/BBC3/C2CD5/CEP131/TMEM30A/RIOK2/ZFAND1/MFF/PDCD5/DMAP1/UBE2J2	32
GO:0043574	BP	GO:0043574	peroxisomal transport	16/2029	72/18866	0.00357627282284442	0.17329790479474	0.163559359403824	ABCD3/PEX2/UBE2D3/USP9X/SCP2/GNPAT/PEX3/CRAT/AGXT/NOS2/MLYCD/HAO2/PEX16/ZFAND6/PAOX/TYSND1	16
GO:0051937	BP	GO:0051937	catecholamine transport	16/2029	72/18866	0.00357627282284442	0.17329790479474	0.163559359403824	HRH3/SLC29A4/CRH/RAB3B/ADRA2C/SYT5/DRD2/CHRNB2/CHRNA4/SLC6A3/SLC22A1/DRD4/ADRA2B/SLC6A2/FFAR3/MAPK15	16
GO:0034315	BP	GO:0034315	regulation of Arp2/3 complex-mediated actin nucleation	7/2029	20/18866	0.00360097996214016	0.17329790479474	0.163559359403824	FCHSD2/PICK1/NCKAP1/CYFIP1/ARFIP1/AP1AR/CORO1B	7
GO:0072384	BP	GO:0072384	organelle transport along microtubule	18/2029	85/18866	0.00361560510065883	0.17329790479474	0.163559359403824	AGBL4/LRPPRC/SYNE2/KIF5B/STK11/SUN1/RAB1A/FBXW11/HAP1/SUN2/OPA1/RHOT1/RHOT2/ACTR10/BLOC1S6/BLOC1S2/BLOC1S3/CNIH2	18
GO:0048259	BP	GO:0048259	regulation of receptor-mediated endocytosis	21/2029	105/18866	0.00363481980329183	0.17329790479474	0.163559359403824	TBC1D5/CD2AP/RAB21/MKLN1/APOC2/DLG4/PICK1/HPCA/APOC3/DRD2/DRD4/ABCA2/PIK3CB/SMAP1/SCYL2/APLN/ATAD1/ANKRD13D/PCSK9/GSG1L/RSPO1	21
GO:0009952	BP	GO:0009952	anterior/posterior pattern specification	37/2029	219/18866	0.00366430751071949	0.173338921698488	0.163598071346185	CRB2/GATA4/PCSK6/CTNNB1/ABI1/YY1/ATP6AP2/BMPR1A/HOXD9/TCAP/LHX1/CDX2/CDX1/HOXC5/TCF15/HOXD13/TBX1/TBX6/HOXB3/HOXA11/NEUROG1/HOXA6/HOXA3/FOXA2/GBX2/HES2/HOXB9/DLL3/BARX1/HEYL/FUZ/HOXB8/HES7/KDM2B/HES4/HOXB4/HES5	37
GO:0030422	BP	GO:0030422	production of siRNA involved in RNA interference	5/2029	11/18866	0.0037883040425035	0.175100618147776	0.165260768555657	AGO2/TSNAX/DICER1/PRKRA/DROSHA	5
GO:0031284	BP	GO:0031284	positive regulation of guanylate cyclase activity	5/2029	11/18866	0.0037883040425035	0.175100618147776	0.165260768555657	GUCA1A/NOS1/GUCA2A/NOS2/GUCA1B	5
GO:0090657	BP	GO:0090657	telomeric loop disassembly	5/2029	11/18866	0.0037883040425035	0.175100618147776	0.165260768555657	RECQL4/TERF1/POT1/RTEL1/SLX4	5
GO:0007032	BP	GO:0007032	endosome organization	17/2029	79/18866	0.00387691523485814	0.177838801114137	0.167845078230023	VPS37C/RAB11A/SCARB2/TSG101/CHMP1A/CHMP2B/STAM2/TMCC1/RAB22A/ARFGEF2/PDCD6IP/CHMP6/VPS36/VTA1/VPS37A/EXOC8/VPS37D	17
GO:0006893	BP	GO:0006893	Golgi to plasma membrane transport	14/2029	60/18866	0.00390969985429862	0.177994230208858	0.167991772924315	GOLGA7/GGA1/AMN/ACSL3/LYPLA1/ARFRP1/CCDC22/ARFGEF2/GOLPH3/EXOC5/EXOC1/RAB10/OSBPL5/EXOC8	14
GO:1905269	BP	GO:1905269	positive regulation of chromatin organization	21/2029	106/18866	0.00408400357301573	0.184244927346304	0.173891209624597	CTNNB1/LMNA/MIER1/PAXBP1/NOS1/TAL1/KAT7/UBE2N/CTR9/RPS6KA4/ZBTB7B/ZNF304/PRKD2/SPHK2/AKAP8L/SIRT6/FOXP3/MPHOSPH8/BRD7/KMT2E/TET1	21
GO:0010821	BP	GO:0010821	regulation of mitochondrion organization	33/2029	191/18866	0.0041078555229977	0.184244927346304	0.173891209624597	TP73/LMNA/PRKAA1/MICALL2/VPS35/UBE2D3/NPEPPS/ACAA2/GSK3A/DNM1L/BCL2/MIEF1/ZNF205/HRK/TFRC/SH3GLB1/MAPK8/BBC3/OPA1/DHODH/GOLPH3/HIGD1A/ZDHHC6/RHOT1/VPS13C/TMEM14A/MFF/PDCD5/TREM2/RHOT2/UBE2J2/OMA1/TMEM102	33
GO:0048193	BP	GO:0048193	Golgi vesicle transport	57/2029	374/18866	0.00430305490836869	0.191580863751268	0.180814900135709	SCAMP1/GOLGA7/GGA1/TRAPPC2/AMN/CAPZA2/CUL3/ARL1/ACSL3/USO1/SNX2/PITPNB/SEC24B/LYPLA1/KIF2A/ARFRP1/AP1G1/PPP6C/COG5/TMED1/COL7A1/GOLGA2/MYO5A/PICK1/F10/F2/CCDC22/PROC/RAB1A/CAPZA1/SPTB/GABARAPL2/IER3IP1/MON2/SCFD1/ARFGEF2/GOLPH3/TFG/DCTN4/ERGIC2/GOLGA5/VPS13C/RANGRF/STX17/EXOC5/AP1AR/CORO7/SPTBN4/EXOC1/ACTR10/RAB10/SCYL1/OSBPL5/EXOC8/CNIH2/NKD2/MAPK15	57
GO:1904356	BP	GO:1904356	regulation of telomere maintenance via telomere lengthening	14/2029	61/18866	0.0045825040593903	0.202409963055831	0.191035453853728	CTNNB1/XRN1/CCT8/CCT6A/CCT2/TERF1/POT1/RTEL1/MAP2K7/SMG5/TNKS2/PINX1/SLX4/MAPK15	14
GO:0032388	BP	GO:0032388	positive regulation of intracellular transport	37/2029	222/18866	0.00461314201514528	0.202409963055831	0.191035453853728	TP73/CTDSPL2/PRKAA1/PRR5L/MICALL2/UBE2D3/SCP2/NPEPPS/KIF5B/GSK3A/CPSF6/TGFB1/B3GAT3/BCL2/RAB21/PPM1A/STK11/MIEF1/HPCA/ZIC1/UBR5/SH3GLB1/EMD/ICE1/MAPK8/PDCD10/BBC3/C2CD5/CEP131/TMEM30A/RIOK2/ZFAND1/MFF/PDCD5/DMAP1/UBE2J2/SCP2D1	37
GO:1903020	BP	GO:1903020	positive regulation of glycoprotein metabolic process	8/2029	26/18866	0.00465997266996421	0.202993773500959	0.191586456836317	CTNNB1/PAWR/GOLGA2/RAMP1/RAB1A/ABCA2/POMT2/SOAT1	8
GO:0048521	BP	GO:0048521	negative regulation of behavior	6/2029	16/18866	0.00473920234811556	0.203008574931613	0.191600426494629	ADORA1/CRH/UCN/DRD2/RETN/ARRDC3	6
GO:0060850	BP	GO:0060850	regulation of transcription involved in cell fate commitment	6/2029	16/18866	0.00473920234811556	0.203008574931613	0.191600426494629	ZBTB7B/EVX1/LBX1/RORA/CHD5/NKX6-2	6
GO:0010001	BP	GO:0010001	glial cell differentiation	38/2029	230/18866	0.00479897457376702	0.203008574931613	0.191600426494629	TP73/CTNNB1/SIRT2/TAL1/SUZ12/SOX4/HDAC2/TGFB1/MYRF/CDKN2C/PICK1/DAG1/F2/DICER1/TPPP/NRG1/NAB1/MMP24/MDK/ASCL1/AGER/ABCA2/NKX2-1/SLC25A46/ERCC2/MAG/TREM2/NLGN3/PRDM8/PRX/HDAC10/METTL14/LGI4/GSX2/MIR142/NKX6-2/IL34/HES5	38
GO:0018198	BP	GO:0018198	peptidyl-cysteine modification	12/2029	49/18866	0.00482794959374934	0.203008574931613	0.191600426494629	TMX3/GOLGA7/NOS1/PRDX3/ZDHHC24/RAB3B/NOS2/ZDHHC6/MAP6D1/ZDHHC20/GOLGA7B/ZDHHC1	12
GO:0031279	BP	GO:0031279	regulation of cyclase activity	12/2029	49/18866	0.00482794959374934	0.203008574931613	0.191600426494629	GUCA1A/PDZD3/NOS1/GNAI3/HPCA/DRD2/GUCA2A/CRHR1/NOS2/MAPK8/GUCA1B/LTB4R2	12
GO:0018393	BP	GO:0018393	internal peptidyl-lysine acetylation	29/2029	164/18866	0.00490303294919289	0.204653928963236	0.193153319195342	KANSL1L/DR1/KAT6A/NOS1/KAT7/TAF7/SUPT7L/HCFC1/ATG5/APBB1/HAT1/RPS6KA4/ING3/DPF1/MYOD1/MAP3K7/NAT8/GATA2/GTF2B/SPHK2/CHD5/NAA50/BAZ1A/MSL2/FOXP3/BRD7/EPC1/DMAP1/PYGO2	29
GO:0007215	BP	GO:0007215	glutamate receptor signaling pathway	20/2029	101/18866	0.0050225597045454	0.204653928963236	0.193153319195342	GRIK5/GRM5/GRIN2C/DLG1/DLG4/HOMER3/MAPK8IP2/CRH/GRIN1/GRM4/DAGLA/CACNG2/UNC13A/GRM8/NLGN3/SHANK1/CPEB4/CNIH2/GRIN3B/GSG1L	20
GO:0006625	BP	GO:0006625	protein targeting to peroxisome	15/2029	68/18866	0.0050644171716413	0.204653928963236	0.193153319195342	PEX2/UBE2D3/USP9X/SCP2/GNPAT/PEX3/CRAT/AGXT/NOS2/MLYCD/HAO2/PEX16/ZFAND6/PAOX/TYSND1	15
GO:0072662	BP	GO:0072662	protein localization to peroxisome	15/2029	68/18866	0.0050644171716413	0.204653928963236	0.193153319195342	PEX2/UBE2D3/USP9X/SCP2/GNPAT/PEX3/CRAT/AGXT/NOS2/MLYCD/HAO2/PEX16/ZFAND6/PAOX/TYSND1	15
GO:0072663	BP	GO:0072663	establishment of protein localization to peroxisome	15/2029	68/18866	0.0050644171716413	0.204653928963236	0.193153319195342	PEX2/UBE2D3/USP9X/SCP2/GNPAT/PEX3/CRAT/AGXT/NOS2/MLYCD/HAO2/PEX16/ZFAND6/PAOX/TYSND1	15
GO:0010833	BP	GO:0010833	telomere maintenance via telomere lengthening	17/2029	81/18866	0.00506987437563755	0.204653928963236	0.193153319195342	CTNNB1/XRN1/PTGES3/CCT8/CCT6A/RPA1/CCT2/TERF1/POT1/RTEL1/TELO2/MAP2K7/SMG5/TNKS2/PINX1/SLX4/MAPK15	17
GO:0021782	BP	GO:0021782	glial cell development	23/2029	122/18866	0.00520916184488681	0.206337720431326	0.194742489325337	SIRT2/SOX4/MYRF/PICK1/DAG1/DICER1/TPPP/NRG1/MDK/ASCL1/AGER/ABCA2/SLC25A46/ERCC2/MAG/TREM2/PRDM8/PRX/HDAC10/LGI4/MIR142/NKX6-2/HES5	23
GO:0042752	BP	GO:0042752	regulation of circadian rhythm	23/2029	122/18866	0.00520916184488681	0.206337720431326	0.194742489325337	PRKAA1/PPP1CC/USP9X/ROCK2/ADORA1/CRH/PRKCG/OPRL1/DRD2/CHRNB2/CRTC1/USP2/DRD4/HNF4A/NR2F6/FBXW11/CSF2/RORA/MAPK8/NKX2-1/ADCY1/FBXL3/RBM4	23
GO:1902115	BP	GO:1902115	regulation of organelle assembly	33/2029	194/18866	0.00524525305426901	0.206337720431326	0.194742489325337	CNOT6L/TRIM37/CNOT1/DYNC2LI1/KCTD17/CEP120/PRKAA1/SYNE2/NRXN1/TSG101/CHMP1A/SENP6/ATG5/CHMP2B/NPRL3/G3BP2/SH3GLB1/CSF2/HAP1/SCFD1/PDCD6IP/CNOT2/RABEP2/LRFN4/CEP97/ATG3/FUZ/PAN3/EVI5L/CNTROB/LRFN1/ADAMTS16/MAPK15	33
GO:0006913	BP	GO:0006913	nucleocytoplasmic transport	54/2029	354/18866	0.00524789577975627	0.206337720431326	0.194742489325337	UHMK1/SYMPK/LMNA/CTDSPL2/NOP9/POM121L12/NEMF/KPNA4/MDFIC/FAM53A/PPP1CC/AHCYL1/IPO7/SRSF4/ABCE1/NUP133/CPSF6/RANBP3/TGFB1/MED1/UPF2/PPM1A/RGS14/SNRPG/SRSF6/ZIC1/NUP155/CABP1/UBR5/EMD/NXT2/TNPO2/RGPD3/SMG5/NUP205/THOC2/NUP54/AKAP8L/UFM1/APPL1/THOC7/RIOK2/SDAD1/THOC6/NXF2/KPNA3/SEH1L/SUFU/RAB18/DMAP1/FYTTD1/RBM4/SLU7/STYX	54
GO:0098810	BP	GO:0098810	neurotransmitter reuptake	9/2029	32/18866	0.00532585373733758	0.20805189922309	0.196360339151142	SLC6A11/NOS1/SLC29A4/RAB3B/DRD2/SLC6A3/SLC22A1/DRD4/SLC6A2	9
GO:0003002	BP	GO:0003002	regionalization	54/2029	355/18866	0.00555897078047753	0.215766462024304	0.203641378996036	CRB2/GATA4/PCSK6/CTNNB1/ABI1/YY1/ATP6AP2/ACVR1/BMPR1A/HOXD9/TCAP/FOXJ1/LHX1/CDX2/CDX1/WNT11/HOXC5/SEMA3F/GPR161/TCF15/HOXD13/WNT8B/TBX1/TBX6/EVX1/HOXB3/HOXA11/NEUROG1/SOX1/HOXA6/HOXA3/ASCL1/FOXA2/WNT7A/GBX2/NKX2-1/HES2/HOXB9/WNT7B/DLL3/BARX1/HEYL/FUZ/HOXB8/SUFU/DLL4/HES7/KDM2B/HES4/GSX2/HOXB4/NKX6-2/SP8/HES5	54
GO:0045687	BP	GO:0045687	positive regulation of glial cell differentiation	11/2029	44/18866	0.00579268723970121	0.216068121049134	0.203926086170759	TP73/HDAC2/TGFB1/DAG1/DICER1/MDK/MAG/GSX2/MIR142/NKX6-2/IL34	11
GO:0006475	BP	GO:0006475	internal protein amino acid acetylation	29/2029	166/18866	0.00583649707251968	0.216068121049134	0.203926086170759	KANSL1L/DR1/KAT6A/NOS1/KAT7/TAF7/SUPT7L/HCFC1/ATG5/APBB1/HAT1/RPS6KA4/ING3/DPF1/MYOD1/MAP3K7/NAT8/GATA2/GTF2B/SPHK2/CHD5/NAA50/BAZ1A/MSL2/FOXP3/BRD7/EPC1/DMAP1/PYGO2	29
GO:0007004	BP	GO:0007004	telomere maintenance via telomerase	15/2029	69/18866	0.00584234613569044	0.216068121049134	0.203926086170759	CTNNB1/XRN1/PTGES3/CCT8/CCT6A/RPA1/CCT2/TERF1/POT1/TELO2/MAP2K7/SMG5/TNKS2/PINX1/MAPK15	15
GO:0031987	BP	GO:0031987	locomotion involved in locomotory behavior	5/2029	12/18866	0.00592358515180119	0.216068121049134	0.203926086170759	VPS35/MYO5A/DRD2/SLC25A46/ARRDC3	5
GO:0051583	BP	GO:0051583	dopamine uptake involved in synaptic transmission	5/2029	12/18866	0.00592358515180119	0.216068121049134	0.203926086170759	RAB3B/DRD2/SLC6A3/DRD4/SLC6A2	5
GO:0051934	BP	GO:0051934	catecholamine uptake involved in synaptic transmission	5/2029	12/18866	0.00592358515180119	0.216068121049134	0.203926086170759	RAB3B/DRD2/SLC6A3/DRD4/SLC6A2	5
GO:0060213	BP	GO:0060213	positive regulation of nuclear-transcribed mRNA poly(A) tail shortening	5/2029	12/18866	0.00592358515180119	0.216068121049134	0.203926086170759	CNOT7/CNOT1/CPEB3/AGO2/TOB1	5
GO:0061709	BP	GO:0061709	reticulophagy	5/2029	12/18866	0.00592358515180119	0.216068121049134	0.203926086170759	RB1CC1/UFL1/ATG2A/UFM1/TEX264	5
GO:0150065	BP	GO:0150065	regulation of deacetylase activity	5/2029	12/18866	0.00592358515180119	0.216068121049134	0.203926086170759	KDM5A/PRKD2/SPHK2/MAPK8/CAMK2D	5
GO:1903332	BP	GO:1903332	regulation of protein folding	5/2029	12/18866	0.00592358515180119	0.216068121049134	0.203926086170759	SGTA/DNAJB2/BAG5/PDCL3/PDCD5	5
GO:0016573	BP	GO:0016573	histone acetylation	28/2029	159/18866	0.00596659178839163	0.216333612447373	0.2041766581732	KANSL1L/DR1/KAT6A/NOS1/KAT7/TAF7/SUPT7L/HCFC1/ATG5/APBB1/HAT1/RPS6KA4/ING3/DPF1/MYOD1/MAP3K7/GATA2/GTF2B/SPHK2/CHD5/NAA50/BAZ1A/MSL2/FOXP3/BRD7/EPC1/DMAP1/PYGO2	28
GO:1901019	BP	GO:1901019	regulation of calcium ion transmembrane transporter activity	18/2029	89/18866	0.00600858541201961	0.216559432558207	0.204389788232171	JPH2/NOS1/MYO5A/AKAP6/HPCA/OPRL1/DRD2/DRD4/CRHR1/SUMO1/NPPA/REM1/HAP1/JPH3/UBQLN1/CAMK2D/STAC3/JSRP1	18
GO:0051169	BP	GO:0051169	nuclear transport	54/2029	357/18866	0.00622846472655787	0.220934221792853	0.208518734427989	UHMK1/SYMPK/LMNA/CTDSPL2/NOP9/POM121L12/NEMF/KPNA4/MDFIC/FAM53A/PPP1CC/AHCYL1/IPO7/SRSF4/ABCE1/NUP133/CPSF6/RANBP3/TGFB1/MED1/UPF2/PPM1A/RGS14/SNRPG/SRSF6/ZIC1/NUP155/CABP1/UBR5/EMD/NXT2/TNPO2/RGPD3/SMG5/NUP205/THOC2/NUP54/AKAP8L/UFM1/APPL1/THOC7/RIOK2/SDAD1/THOC6/NXF2/KPNA3/SEH1L/SUFU/RAB18/DMAP1/FYTTD1/RBM4/SLU7/STYX	54
GO:0048863	BP	GO:0048863	stem cell differentiation	42/2029	264/18866	0.00622879394428005	0.220934221792853	0.208518734427989	GATA4/CHD2/TP73/PSMD6/TAL1/N4BP2L2/PSMA1/PSMD12/EFNB1/PSMA4/PSMD5/ACVR1/BMPR1A/FOXO4/TBX2/NRG1/SEMA3F/TBX1/GATA2/SEMA6C/SOX21/PDX1/TCF12/BMP7/ITCH/ASCL1/SEMA7A/WNT7A/GBX2/UFL1/FAM172A/SETD1A/ERCC2/OSM/PHACTR4/LTBP3/DNMT3L/SEMA6B/TEAD2/HOXB4/MIR146A/HES5	42
GO:0033555	BP	GO:0033555	multicellular organismal response to stress	16/2029	76/18866	0.00623943054113589	0.220934221792853	0.208518734427989	NOS1/BCL2/MAPK8IP2/CRH/KIAA0319/UCN/PRKCG/DBH/CACNA1B/DRD4/P2RX3/MDK/SLC6A2/CALCA/ASIC4/P2RX2	16
GO:1903522	BP	GO:1903522	regulation of blood circulation	47/2029	303/18866	0.00644392303443176	0.226848569613281	0.214100723096267	GATA4/KCNIP3/RNF207/FXYD2/ASB3/NOS1/TNNT2/AHCYL1/ITPR3/GSK3A/DES/DLG1/ADORA1/CACNA1H/KCNK3/TBX2/UCN/ADRA2C/DBH/NUP155/DRD2/CACNG1/EDN2/CACNA1B/TBXA2R/ADRA1B/CACNA1G/KCNJ4/ADRA2B/SUMO1/NPPA/AGER/CASR/CALCA/GPD1L/ATP1A3/CACNG2/CACNA1S/RANGRF/TRPM4/FGG/SPTBN4/HRH2/NPPC/APLN/CAMK2D/SMTNL1	47
GO:0010560	BP	GO:0010560	positive regulation of glycoprotein biosynthetic process	7/2029	22/18866	0.00653806823198441	0.228832388119454	0.215973060124389	CTNNB1/PAWR/GOLGA2/RAMP1/ABCA2/POMT2/SOAT1	7
GO:0016246	BP	GO:0016246	RNA interference	6/2029	17/18866	0.00666596726981668	0.229331998970114	0.216444595142552	AGO2/TSNAX/CLP1/DICER1/PRKRA/DROSHA	6
GO:0021692	BP	GO:0021692	cerebellar Purkinje cell layer morphogenesis	6/2029	17/18866	0.00666596726981668	0.229331998970114	0.216444595142552	LHX1/LHX5/RORA/SLC25A46/HERC1/CEND1	6
GO:0043923	BP	GO:0043923	positive regulation by host of viral transcription	6/2029	17/18866	0.00666596726981668	0.229331998970114	0.216444595142552	CHD1/HPN/TFAP4/CCNT1/GTF2B/ZNF639	6
GO:0043967	BP	GO:0043967	histone H4 acetylation	15/2029	70/18866	0.00671372575086203	0.229670109725817	0.216763705628486	KANSL1L/KAT6A/KAT7/TAF7/HCFC1/ATG5/APBB1/HAT1/ING3/MYOD1/CHD5/NAA50/MSL2/EPC1/DMAP1	15
GO:0048813	BP	GO:0048813	dendrite morphogenesis	26/2029	146/18866	0.00678031056828435	0.230644834218886	0.217683655087024	ABI1/HPRT1/LZTS1/CAPRIN1/ADAM10/DNM1L/RAB21/STK11/DLG4/MAPK8IP2/ITPKA/NFATC4/GRIN1/CHRNB2/TLX2/PQBP1/NEUROG3/CAMK2B/WNT7A/OPA1/ARHGAP33/NLGN3/SHANK1/ANKRD27/EEF2K/NSMF	26
GO:0070507	BP	GO:0070507	regulation of microtubule cytoskeleton organization	32/2029	190/18866	0.00685838493823101	0.2309443000354	0.217966292301654	TRIM37/CTNNB1/CEP120/PRKAA1/TRIM36/CLTC/MAPRE1/CHMP1A/SENP6/RANBP1/CHMP2B/ROCK2/MAPRE3/EML2/CCNF/ATF5/APC2/TPPP/KIF25/DYRK1A/INPP5J/CEP131/TAOK1/PDCD6IP/TACC3/RANGRF/CEP97/MAP6D1/FBXW5/SLAIN2/TRIM54/MAPK15	32
GO:0001505	BP	GO:0001505	regulation of neurotransmitter levels	38/2029	235/18866	0.00686539620253874	0.2309443000354	0.217966292301654	GRIK5/SLC6A11/HRH3/NRXN1/NOS1/SLC29A4/DNM1L/SNPH/ACHE/RAB3B/SYT5/PRKCG/CPLX2/PDE1B/DBH/DRD2/CHRNB2/CHRNA4/SLC6A3/SLC18A3/CACNA1B/SLC22A1/DOC2B/GIPC1/HCRT/DRD4/GRM4/WNT7A/SLC6A2/ADCY1/PPFIA3/DAGLA/UNC13A/GIT1/RHOT1/ZNF219/LIN7C/BLOC1S6	38
GO:0072529	BP	GO:0072529	pyrimidine-containing compound catabolic process	10/2029	39/18866	0.00691249147945316	0.231243844796071	0.218249004024142	NT5C/TET2/UPP1/APOBEC3G/TYMP/DUT/MBD4/NTHL1/UPB1/TET1	10
GO:1903008	BP	GO:1903008	organelle disassembly	21/2029	111/18866	0.00707724982513959	0.235454657644067	0.222223188552243	KIF19/ATG9B/KIF5B/RB1CC1/GSK3A/ATG5/DNM1L/GOLGA2/ATG14/MAP1LC3B/GABARAPL2/UFL1/SLC25A46/ATG2A/UFM1/EIF2D/VPS13C/TEX264/ZFAND1/ATG3/DENR	21
GO:0007254	BP	GO:0007254	JNK cascade	35/2029	213/18866	0.00718137350940779	0.237613205461553	0.224260435907822	LTBR/MDFIC/MAP3K2/TRAF5/DNAJA1/PJA2/UBE2N/RB1CC1/MAP4K5/STK3/TRAF2/MAPK8IP2/DUSP9/MAP3K10/MAP3K7/ERCC6/NPHS1/ITCH/IKBKG/MAP2K7/NPPA/AGER/WNT7A/TAB2/FLT4/MAPK8/CASR/MAPK8IP3/TAOK1/ZNF675/WNT7B/MAP4K3/BIRC7/DUSP15/KLHL31	35
GO:0016197	BP	GO:0016197	endosomal transport	39/2029	244/18866	0.00755681633554772	0.248676754955117	0.234702264792269	VPS29/GGA1/AP5M1/DPY30/MICALL2/VPS37C/VPS35/CLTC/RAB11A/ARL1/TSG101/TBC1D5/CHMP1A/SNX2/CHMP2B/LEPROTL1/DNM1L/ARFRP1/INPP5F/CLN5/EEA1/RNF126/CCDC22/AGAP2/VAMP4/STAM2/TMCC1/ARFIP1/CHMP6/EPS15L1/ANKRD27/VPS36/RAB10/VTA1/BLOC1S2/TBC1D23/VPS37A/TMEM87B/VPS37D	39
GO:0042982	BP	GO:0042982	amyloid precursor protein metabolic process	15/2029	71/18866	0.00768623936425116	0.25151512598738	0.237381132423919	AGO2/GSK3A/DLG1/ADAM10/ROCK2/PAWR/ACHE/DYRK1A/AGER/ABCA2/HAP1/GSAP/UNC13A/ABCA7/SOAT1	15
GO:0034765	BP	GO:0034765	regulation of ion transmembrane transport	70/2029	489/18866	0.00782462081490795	0.25151512598738	0.237381132423919	JPH2/CLCNKB/KCNIP3/RNF207/FXYD2/KCNK10/NOS1/GRM5/AHCYL1/KIF5B/ATG5/DLG1/MYO5A/DLG4/MAPK8IP2/AKAP6/HPCA/CRH/KCNQ2/F2/CACNA1H/GRIN1/OPRL1/DRD2/CACNG1/GJC2/CACNA1B/EPO/HCN2/KCNC3/IL13/CACNA1G/SLC34A1/DRD4/CACNA1I/KCNJ4/CLCN1/KCNA10/CRHR1/SUMO1/SPHK2/NPPA/REM1/HAP1/ARL6IP1/GPD1L/CACNG2/CACNA1S/CRBN/RANGRF/LIME1/TREM2/NLGN3/JPH3/SHANK1/KCNH4/KCNQ4/KCNC2/UBQLN1/TRPM5/KCNK4/CAMK2D/SLC43A2/PCSK9/UBASH3B/…	70
GO:0010822	BP	GO:0010822	positive regulation of mitochondrion organization	22/2029	119/18866	0.00782706756321683	0.25151512598738	0.237381132423919	TP73/PRKAA1/MICALL2/VPS35/UBE2D3/NPEPPS/GSK3A/DNM1L/BCL2/MIEF1/ZNF205/HRK/SH3GLB1/MAPK8/BBC3/OPA1/ZDHHC6/VPS13C/MFF/PDCD5/TREM2/UBE2J2	22
GO:1902414	BP	GO:1902414	protein localization to cell junction	20/2029	105/18866	0.00782951204012111	0.25151512598738	0.237381132423919	KIF5C/NRXN1/VPS35/GRIN2C/RAB11A/KIF5B/NPTN/DLG1/ADAM10/DLG4/DAG1/GRIN1/NPHS1/WNT7A/MAPK8IP3/CACNG2/LAMTOR3/SYNJ2BP/SHANK1/CNIH2	20
GO:0099565	BP	GO:0099565	chemical synaptic transmission, postsynaptic	21/2029	112/18866	0.00785076115798758	0.25151512598738	0.237381132423919	GRIK5/NPAS4/NRXN1/GRIN2C/GSK3A/DLG4/MAPK8IP2/ADORA1/GRIN1/DRD2/CHRNB2/CHRNA4/HCRT/DRD4/P2RX3/WNT7A/IGSF9B/NLGN3/SHANK1/CHRNG/P2RX2	21
GO:0031503	BP	GO:0031503	protein-containing complex localization	45/2029	291/18866	0.00797905999487697	0.251826693635882	0.237675191403225	DYNC2LI1/SYMPK/EXOC3L1/NOP9/KIF5C/VPS35/RAB11A/SRSF4/ABCE1/KIF5B/NUP133/NPTN/DLG1/ADAM10/TERF1/UPF2/DLG4/DAG1/HPCA/SRSF6/NUP155/DRD4/SSNA1/SMG5/NUP205/THOC2/CACNG2/CEP131/NUP54/AKAP8L/THOC7/RIOK2/SDAD1/THOC6/SYNJ2BP/IFT74/NXF2/SEH1L/EXOC1/FYTTD1/ATAD1/SLU7/CNIH2/EXOC3L4/GSG1L	45
GO:0006998	BP	GO:0006998	nuclear envelope organization	12/2029	52/18866	0.00798525601619971	0.251826693635882	0.237675191403225	LMNA/TOR1AIP1/CCNB2/SUN1/NUP155/PPP2CA/EMD/SUN2/AKAP8L/LEMD3/REEP3/TMEM170A	12
GO:0051339	BP	GO:0051339	regulation of lyase activity	12/2029	52/18866	0.00798525601619971	0.251826693635882	0.237675191403225	GUCA1A/PDZD3/NOS1/GNAI3/MTRR/HPCA/DRD2/GUCA2A/CRHR1/NOS2/GUCA1B/LTB4R2	12
GO:0045907	BP	GO:0045907	positive regulation of vasoconstriction	9/2029	34/18866	0.00818256750604583	0.255771726587932	0.241398531643423	ADRA2C/DBH/TBXA2R/ADRA1B/CASR/TRPM4/FGG/HRH2/SMTNL1	9
GO:0042063	BP	GO:0042063	gliogenesis	47/2029	307/18866	0.00819483318877932	0.255771726587932	0.241398531643423	TP73/CTNNB1/SIRT2/SYNE2/TAL1/SUZ12/SOX4/PPP1CC/HDAC2/TGFB1/MYRF/CDKN2C/CSPG4/PICK1/DAG1/F2/DICER1/TPPP/NRG1/SUN1/GJC2/NAB1/PITX3/MMP24/MDK/ASCL1/AGER/ABCA2/NKX2-1/SUN2/UFL1/SLC25A46/ERCC2/MAG/TREM2/NLGN3/PRDM8/PRX/HDAC10/METTL14/LGI4/GSX2/MIR142/NKX6-2/IL34/MIR146A/HES5	47
GO:0007257	BP	GO:0007257	activation of JUN kinase activity	10/2029	40/18866	0.0083474016025421	0.25787508522139	0.243383691193346	MDFIC/MAP3K2/MAP4K5/MAP3K10/ERCC6/MAP2K7/MAPK8IP3/TAOK1/WNT7B/BIRC7	10
GO:0019068	BP	GO:0019068	virion assembly	10/2029	40/18866	0.0083474016025421	0.25787508522139	0.243383691193346	VPS37C/TSG101/CHMP1A/CHMP2B/RAB1A/PDCD6IP/CHMP6/VTA1/VPS37A/VPS37D	10
GO:0031281	BP	GO:0031281	positive regulation of cyclase activity	7/2029	23/18866	0.00854078039225088	0.258572126375395	0.244041561839632	GUCA1A/NOS1/HPCA/GUCA2A/NOS2/MAPK8/GUCA1B	7
GO:0034643	BP	GO:0034643	establishment of mitochondrion localization, microtubule-mediated	7/2029	23/18866	0.00854078039225088	0.258572126375395	0.244041561839632	AGBL4/LRPPRC/HAP1/OPA1/RHOT1/RHOT2/ACTR10	7
GO:0047497	BP	GO:0047497	mitochondrion transport along microtubule	7/2029	23/18866	0.00854078039225088	0.258572126375395	0.244041561839632	AGBL4/LRPPRC/HAP1/OPA1/RHOT1/RHOT2/ACTR10	7
GO:0051220	BP	GO:0051220	cytoplasmic sequestering of protein	7/2029	23/18866	0.00854078039225088	0.258572126375395	0.244041561839632	TONSL/LATS1/CCDC22/G3BP2/NFKBIB/SUFU/GET4	7
GO:0034504	BP	GO:0034504	protein localization to nucleus	43/2029	277/18866	0.00874616640427584	0.259425355643033	0.244846843545748	LMNA/POM121L12/KPNA4/MDFIC/TOR1AIP1/FAM53A/KAT7/CCT8/IPO7/CCT6A/SUPT7L/CCT2/NUP133/TGFB1/MED1/CD2AP/TOPORS/STK11/F2/ZIC1/SUN1/NUP155/TFRC/CABP1/SUMO1/UBR5/BMP7/NXT2/TNPO2/RGPD3/SUN2/OSBPL8/MORC3/NUP54/UFM1/APPL1/ABCA7/BANP/TRIM8/KPNA3/SUFU/PINX1/DMAP1	43
GO:0010635	BP	GO:0010635	regulation of mitochondrial fusion	5/2029	13/18866	0.00878266925089	0.259425355643033	0.244846843545748	DNM1L/TFRC/OPA1/ZDHHC6/OMA1	5
GO:0034379	BP	GO:0034379	very-low-density lipoprotein particle assembly	5/2029	13/18866	0.00878266925089	0.259425355643033	0.244846843545748	MFSD2A/ACSL3/LPCAT3/APOC3/SOAT1	5
GO:0098734	BP	GO:0098734	macromolecule depalmitoylation	5/2029	13/18866	0.00878266925089	0.259425355643033	0.244846843545748	LYPLA1/ABHD17A/ABHD16A/ABHD16B/ABHD13	5
GO:0046605	BP	GO:0046605	regulation of centrosome cycle	13/2029	59/18866	0.00882603191783069	0.259425355643033	0.244846843545748	TRIM37/CTNNB1/CEP120/CHMP1A/RANBP1/CHMP2B/ROCK2/CCNF/ATF5/KIF25/CEP131/PDCD6IP/FBXW5	13
GO:0098930	BP	GO:0098930	axonal transport	13/2029	59/18866	0.00882603191783069	0.259425355643033	0.244846843545748	AGBL4/KIF5C/KIF5B/RAB21/FBXW11/HAP1/OPA1/MAPK8IP3/ACTR10/BLOC1S6/BLOC1S2/BLOC1S3/CNIH2	13
GO:0048339	BP	GO:0048339	paraxial mesoderm development	6/2029	18/18866	0.00910259384475979	0.26474769440267	0.249870091340275	NUP133/BMPR1A/WNT11/TCF15/DLL3/TEAD2	6
GO:1900153	BP	GO:1900153	positive regulation of nuclear-transcribed mRNA catabolic process, deadenylation-dependent decay	6/2029	18/18866	0.00910259384475979	0.26474769440267	0.249870091340275	CNOT7/CNOT1/CPEB3/AGO2/TOB1/NANOS3	6
GO:0021675	BP	GO:0021675	nerve development	16/2029	79/18866	0.00913827714783783	0.26474769440267	0.249870091340275	CTNNB1/COL25A1/ADARB1/DAG1/DICER1/PRKCG/CHRNB2/NGF/SEMA3F/TBX1/HOXB3/NEUROG1/HOXA3/SLC25A46/PHOX2A/UNC13A	16
GO:0010959	BP	GO:0010959	regulation of metal ion transport	58/2029	396/18866	0.00922113106367192	0.265875945669207	0.250934940073558	JPH2/CTNNB1/KCNIP3/RNF207/FXYD2/NOS1/FFAR1/AHCYL1/KIF5B/ATG5/DLG1/BCL2/PDGFB/MYO5A/HOMER3/AKAP6/HPCA/ADORA1/CRH/F2/GRIN1/ATP2C2/UCN/OPRL1/DRD2/CACNG1/GJC2/CACNA1B/EPO/HCRT/OPRD1/IL13/DRD4/P2RX3/CRHR1/SUMO1/SPHK2/CAMK2B/NPPA/REM1/CASR/HAP1/GPD1L/RANGRF/LIME1/TREM2/SPTBN4/JPH3/P2RX2/KCNC2/UBQLN1/CAMK2D/PCSK9/NKAIN4/UBASH3B/STAC3/GRIN3B/JSRP1	58
GO:0032210	BP	GO:0032210	regulation of telomere maintenance via telomerase	12/2029	53/18866	0.00933639406299602	0.26608248591645	0.25112987370862	CTNNB1/XRN1/CCT8/CCT6A/CCT2/TERF1/POT1/MAP2K7/SMG5/TNKS2/PINX1/MAPK15	12
GO:0007193	BP	GO:0007193	adenylate cyclase-inhibiting G protein-coupled receptor signaling pathway	17/2029	86/18866	0.00939546448474672	0.26608248591645	0.25112987370862	HRH3/GNAI3/ADORA1/PTGDR2/OPRL1/DRD2/ADCY8/GNAT1/OPRD1/DRD4/ADCY3/GRM4/CASR/ADCY1/GRM8/HTR5A/FFAR3	17
GO:0045185	BP	GO:0045185	maintenance of protein location	18/2029	93/18866	0.00955637730100497	0.26608248591645	0.25112987370862	GRIK5/ANKRD13C/TONSL/LATS1/SUPT7L/TWF2/TOPORS/CCDC22/G3BP2/SUN1/PDIA2/SUN2/MORC3/NFKBIB/GOLPH3/VPS13C/SUFU/GET4	18
GO:0002244	BP	GO:0002244	hematopoietic progenitor cell differentiation	29/2029	172/18866	0.00956457529148457	0.26608248591645	0.25112987370862	TMEM190/CHD2/SBDS/TP73/PSMD6/TAL1/N4BP2L2/SOX4/PSMA1/PSMD12/TGFB1/PSMA4/PSMD5/BCL2/EML1/GATA2/HOXB3/TCF12/ITCH/FLT4/UFL1/WDR7/SETD1A/ERCC2/C12orf29/OSM/ARMC6/HOXB4/HES5	29
GO:0050806	BP	GO:0050806	positive regulation of synaptic transmission	29/2029	172/18866	0.00956457529148457	0.26608248591645	0.25112987370862	NRXN1/GRIN2C/ITPR3/KIF5B/NPTN/DNM1L/RGS14/DLG4/ADORA1/KISS1/CRH/NFATC4/GRIN1/RAB3B/DRD2/CHRNB2/ADCY8/CRTC1/DRD4/AGER/WNT7A/HAP1/ADCY1/CACNG2/UNC13A/IGSF9B/NLGN3/SHANK1/RETN	29
GO:0021602	BP	GO:0021602	cranial nerve morphogenesis	8/2029	29/18866	0.00956632406421471	0.26608248591645	0.25112987370862	ADARB1/CHRNB2/SEMA3F/TBX1/HOXB3/NEUROG1/HOXA3/PHOX2A	8
GO:0050730	BP	GO:0050730	regulation of peptidyl-tyrosine phosphorylation	41/2029	263/18866	0.00958072553659256	0.26608248591645	0.25112987370862	CNOT7/SOCS4/GGNBP2/PAK2/ABI1/TAL1/GRM5/IQGAP1/TSG101/ADNP/HDAC2/YES1/TGFB1/INPP5F/ACVR1/PDGFB/DLG4/CSPG4/NEURL1/ADORA1/NRG1/CRLF1/EPO/ERCC6/CSF3/IL13/PPP2CA/CSF2/PIBF1/CADM4/OSM/RAP2C/CHMP6/PDCL3/TREM2/MLST8/CBLC/TMEM102/IL34/MIR146A/HES5	41
GO:0022037	BP	GO:0022037	metencephalon development	21/2029	114/18866	0.00960387364824533	0.26608248591645	0.25112987370862	SSTR3/GNPAT/SEC24B/XRCC1/BCL2/CLP1/GRIN1/LHX1/LHX5/MDK/B4GALT2/ASCL1/WNT7A/RORA/GBX2/HAP1/SLC25A46/PHOX2A/GBX1/HERC1/CEND1	21
GO:0032886	BP	GO:0032886	regulation of microtubule-based process	38/2029	240/18866	0.00963009332848692	0.26608248591645	0.25112987370862	TRIM37/CTNNB1/CEP120/PRKAA1/CCDC40/TRIM36/CLTC/MAPRE1/CHMP1A/SENP6/RANBP1/CHMP2B/ROCK2/MAPRE3/STK11/EML2/CCNF/ATF5/APC2/TPPP/KIF25/DYRK1A/HAP1/INPP5J/CEP131/TAOK1/PDCD6IP/TACC3/RHOT1/RANGRF/CEP97/MAP6D1/FBXW5/TEX101/SLAIN2/CNIH2/TRIM54/MAPK15	38
GO:0045776	BP	GO:0045776	negative regulation of blood pressure	11/2029	47/18866	0.00975048671868969	0.26608248591645	0.25112987370862	NOS1/ADORA1/CRH/UCN/OPRL1/DRD2/NPPA/NOS2/CALCA/FFAR3/APLN	11
GO:0048483	BP	GO:0048483	autonomic nervous system development	11/2029	47/18866	0.00975048671868969	0.26608248591645	0.25112987370862	CTNNB1/SOX4/ADARB1/SEMA3F/TLX2/TBX1/ASCL1/GBX2/PHOX2A/PHACTR4/PRLH	11
GO:0018105	BP	GO:0018105	peptidyl-serine phosphorylation	47/2029	310/18866	0.00975562541262625	0.26608248591645	0.25112987370862	UHMK1/GGNBP2/PRKAA1/PAK2/NOS1/LATS1/GSK3A/ROCK2/TGFB1/INPP5F/BCL2/RPS6KA3/PDGFB/RPS6KA4/DYRK1B/VRK2/BRAF/UCN/PRKCG/MAP3K10/NGF/EPO/TFRC/CSF3/OPRD1/TOP1/DYRK1A/PRKD2/MAPK8/PDCD10/MAST2/GPD1L/MORC3/INPP5J/TSSK2/OSM/CLK1/BRSK2/MAST1/C8orf44-SGK3/SPTBN4/CSNK1G3/MLXIPL/TSSK6/CAMK2D/STK32C/SMTNL1	47
GO:0051966	BP	GO:0051966	regulation of synaptic transmission, glutamatergic	15/2029	73/18866	0.00996656863320235	0.269951308896709	0.254781286627012	NRXN1/GRM5/MAPK8IP2/ADORA1/UCN/DRD2/DGKZ/GRM4/CACNG2/UNC13A/GRM8/NLGN3/SHANK1/ATAD1/MIR142	15
GO:0032509	BP	GO:0032509	endosome transport via multivesicular body sorting pathway	9/2029	35/18866	0.00998663801698807	0.269951308896709	0.254781286627012	VPS37C/CHMP1A/CHMP2B/LEPROTL1/CHMP6/VPS36/VTA1/VPS37A/VPS37D	9
GO:0010038	BP	GO:0010038	response to metal ion	54/2029	366/18866	0.0101501132837555	0.27315082636951	0.257801005929866	GUCA1A/DTYMK/PRKAA1/ADAM9/ATF1/TRPV6/TNNT2/UBE2D3/IQGAP1/AHCYL1/ITPR3/PCNA/ANXA7/CACYBP/CPNE3/GSK3A/APBB1/BCL2/DLG4/NUDT1/HPCA/PGAM2/CACNA1H/NFATC4/KCNK3/DPEP1/BRAF/SYT5/DRD2/ADCY8/SLC6A3/MYOG/SNCB/PKLR/CACNA1G/TFR2/SLC34A1/PDX1/PPP2CA/SUMO1/ASCL1/MAPK8/CASR/ADCY1/CACNG2/CYP11B2/FGG/CPNE7/ADAMTS13/KCNC2/CAMK2D/EEF2K/D2HGDH/CPNE9	54
GO:0033157	BP	GO:0033157	regulation of intracellular protein transport	41/2029	264/18866	0.0101969999549101	0.273198383747702	0.257845890802082	UHMK1/TP73/CTDSPL2/PRKAA1/PRR5L/MICALL2/MDFIC/UBE2D3/NPEPPS/KIF5B/GSK3A/TGFB1/B3GAT3/BCL2/PPM1A/MIEF1/HPCA/ZIC1/CABP1/UBR5/SH3GLB1/EMD/ICE1/MAPK8/PDCD10/BBC3/C2CD5/THOC2/CEP131/BRSK2/NUP54/AKAP8L/TMEM30A/UFM1/RIOK2/ZFAND1/MFF/PDCD5/SUFU/DMAP1/UBE2J2	41
GO:0032204	BP	GO:0032204	regulation of telomere maintenance	16/2029	80/18866	0.0103126807876995	0.27508053819172	0.25962227682087	CTNNB1/XRN1/CCT8/CCT6A/CCT2/TERF1/XRCC1/POT1/RTEL1/MAP2K7/SMG5/TNKS2/SIRT6/PINX1/SLX4/MAPK15	16
GO:0060218	BP	GO:0060218	hematopoietic stem cell differentiation	17/2029	87/18866	0.0105387060769784	0.279876602175896	0.264148824062399	CHD2/TP73/PSMD6/TAL1/N4BP2L2/PSMA1/PSMD12/PSMA4/PSMD5/GATA2/TCF12/ITCH/UFL1/SETD1A/ERCC2/OSM/HOXB4	17
GO:0098876	BP	GO:0098876	vesicle-mediated transport to the plasma membrane	18/2029	94/18866	0.0106639328009203	0.281965559430447	0.26612039152469	GOLGA7/VPS29/GGA1/VPS35/AMN/RAB11A/ACSL3/LYPLA1/ARFRP1/CCDC22/ARFGEF2/GOLPH3/EXOC5/ANKRD27/EXOC1/RAB10/OSBPL5/EXOC8	18
GO:0048663	BP	GO:0048663	neuron fate commitment	14/2029	67/18866	0.010827586548189	0.285047984996889	0.269029598947909	NRG1/EVX1/GATA2/LBX1/SOX1/ASCL1/NKX2-1/MNX1/IHH/GBX1/SUFU/DLL4/GSX2/NKX6-2	14
GO:0003181	BP	GO:0003181	atrioventricular valve morphogenesis	7/2029	24/18866	0.0109595762274975	0.286035491627143	0.269961612246296	GATA4/SOX4/ACVR1/BMPR1A/MDM4/HEYL/ZFPM1	7
GO:0021697	BP	GO:0021697	cerebellar cortex formation	7/2029	24/18866	0.0109595762274975	0.286035491627143	0.269961612246296	LHX1/LHX5/WNT7A/RORA/SLC25A46/HERC1/CEND1	7
GO:0062237	BP	GO:0062237	protein localization to postsynapse	11/2029	48/18866	0.0114504399050127	0.297564006973613	0.280842278040723	KIF5C/VPS35/GRIN2C/RAB11A/KIF5B/DLG1/ADAM10/DLG4/DAG1/GRIN1/CACNG2	11
GO:0009165	BP	GO:0009165	nucleotide biosynthetic process	41/2029	266/18866	0.0115280707403575	0.298301146721643	0.28153799392443	GUCA1A/SLC26A1/DTYMK/PDZD3/AK8/NOS1/HPRT1/PAICS/ACSL3/AK6/TGFB1/UPP1/NME3/HPCA/VPS9D1/ADCY8/GUCA2A/LDHC/PKLR/ACOT7/TBPL1/PDHB/DUT/ADCY3/SPHK2/NPPA/NOS2/ADCY1/DHODH/GUCA1B/PANK3/MLYCD/TREM2/NMRK2/NPPC/SLC35B3/PARP10/NAPRT/NMNAT3/ASPDH/AFMID	41
GO:2000756	BP	GO:2000756	regulation of peptidyl-lysine acetylation	13/2029	61/18866	0.0117034463007597	0.301550499366384	0.284604747891712	PRKAA1/NOS1/SOX4/KAT7/TAF7/HDAC2/ATG5/RPS6KA4/GATA2/SPHK2/FOXP3/BRD7/PYGO2	13
GO:0018958	BP	GO:0018958	phenol-containing compound metabolic process	20/2029	109/18866	0.0117917693265823	0.302016488305974	0.285044550395608	VPS35/HPRT1/MED1/BCL2/MYO5A/HPN/MC1R/PDE1B/DBH/DRD2/CHRNB2/PNMT/SLC6A3/FOXE1/DIO3/GIPC1/SNCB/DRD4/APPL1/DUOXA2	20
GO:0060996	BP	GO:0060996	dendritic spine development	19/2029	102/18866	0.011866706448619	0.302016488305974	0.285044550395608	CPEB3/PAK2/ARID1B/CAPRIN1/HDAC2/ADAM10/DNM1L/SLC9A6/DLG4/NEURL1/ITPKA/MAPK6/CAMK2B/WNT7A/OPA1/ARHGAP33/NLGN3/SHANK1/EEF2K	19
GO:0003073	BP	GO:0003073	regulation of systemic arterial blood pressure	18/2029	95/18866	0.0118711683264776	0.302016488305974	0.285044550395608	KLK2/ATP6AP2/GSK3A/PDGFB/SLC2A5/ADORA1/CRH/DRD2/EDN2/ADRA1B/NPPA/CALCA/PLCB3/CYP11B2/KLK1/P2RX2/RASL10B/ADAMTS16	18
GO:0009219	BP	GO:0009219	pyrimidine deoxyribonucleotide metabolic process	6/2029	19/18866	0.0121142676327215	0.302986964368928	0.285960490166267	DTYMK/NT5C/TBPL1/DUT/MBD4/NTHL1	6
GO:0042053	BP	GO:0042053	regulation of dopamine metabolic process	6/2029	19/18866	0.0121142676327215	0.302986964368928	0.285960490166267	VPS35/HPRT1/PDE1B/CHRNB2/SLC6A3/DRD4	6
GO:0042069	BP	GO:0042069	regulation of catecholamine metabolic process	6/2029	19/18866	0.0121142676327215	0.302986964368928	0.285960490166267	VPS35/HPRT1/PDE1B/CHRNB2/SLC6A3/DRD4	6
GO:0071625	BP	GO:0071625	vocalization behavior	6/2029	19/18866	0.0121142676327215	0.302986964368928	0.285960490166267	NRXN1/DLG4/NRXN3/NEUROG1/NLGN3/SHANK1	6
GO:0006999	BP	GO:0006999	nuclear pore organization	5/2029	14/18866	0.0124690960615146	0.302986964368928	0.285960490166267	NUP133/NUP205/NUP54/SEH1L/TMEM170A	5
GO:0010248	BP	GO:0010248	establishment or maintenance of transmembrane electrochemical gradient	5/2029	14/18866	0.0124690960615146	0.302986964368928	0.285960490166267	FXYD2/ATP4B/ATP4A/SLC22A1/ATP1A3	5
GO:0021781	BP	GO:0021781	glial cell fate commitment	5/2029	14/18866	0.0124690960615146	0.302986964368928	0.285960490166267	CTNNB1/TAL1/NRG1/ASCL1/HES5	5
GO:0044804	BP	GO:0044804	autophagy of nucleus	5/2029	14/18866	0.0124690960615146	0.302986964368928	0.285960490166267	ATG9B/RB1CC1/ATG5/ATG2A/ATG3	5
GO:0060211	BP	GO:0060211	regulation of nuclear-transcribed mRNA poly(A) tail shortening	5/2029	14/18866	0.0124690960615146	0.302986964368928	0.285960490166267	CNOT7/CNOT1/CPEB3/AGO2/TOB1	5
GO:0090128	BP	GO:0090128	regulation of synapse maturation	5/2029	14/18866	0.0124690960615146	0.302986964368928	0.285960490166267	NRXN1/NEURL1/ARHGEF15/NFATC4/CAMK2B	5
GO:1901386	BP	GO:1901386	negative regulation of voltage-gated calcium channel activity	5/2029	14/18866	0.0124690960615146	0.302986964368928	0.285960490166267	OPRL1/DRD2/DRD4/CRHR1/REM1	5
GO:0007051	BP	GO:0007051	spindle organization	30/2029	183/18866	0.0125097838302613	0.302986964368928	0.285960490166267	WDR62/SBDS/CEP120/SMC3/TRIM36/CLTC/MAPRE1/RAB11A/MYBL2/CHMP1A/STAG1/SENP6/DLG1/CHMP2B/KIF2A/MAPRE3/RGS14/GOLGA2/EML1/TPPP/XIAP/STAG2/KIFC1/SUN2/PIBF1/TACC3/HAUS6/CEP97/INO80/MAPK15	30
GO:0097345	BP	GO:0097345	mitochondrial outer membrane permeabilization	12/2029	55/18866	0.0125652524218021	0.303117941888493	0.286084107351493	TP73/ACAA2/GSK3A/BCL2/ZNF205/MAPK8/BBC3/RHOT1/TMEM14A/RHOT2/BLOC1S2/TMEM102	12
GO:0060079	BP	GO:0060079	excitatory postsynaptic potential	19/2029	103/18866	0.0131260247816711	0.315389206559597	0.29766578337382	GRIK5/NPAS4/NRXN1/GRIN2C/GSK3A/DLG4/MAPK8IP2/ADORA1/GRIN1/DRD2/CHRNB2/CHRNA4/HCRT/P2RX3/WNT7A/NLGN3/SHANK1/CHRNG/P2RX2	19
GO:0035249	BP	GO:0035249	synaptic transmission, glutamatergic	18/2029	96/18866	0.0131839956718456	0.315530014992193	0.297798679019969	GRIK5/NRXN1/GRM5/MAPK8IP2/ADORA1/GRIN1/UCN/DRD2/DGKZ/GRM4/CACNG2/UNC13A/GRM8/NLGN3/SHANK1/ATAD1/CNIH2/MIR142	18
GO:0015872	BP	GO:0015872	dopamine transport	11/2029	49/18866	0.0133674765740627	0.318661695495864	0.300754373479429	SLC29A4/RAB3B/SYT5/DRD2/CHRNB2/CHRNA4/SLC6A3/SLC22A1/DRD4/SLC6A2/MAPK15	11
GO:1990778	BP	GO:1990778	protein localization to cell periphery	50/2029	340/18866	0.0137500474280602	0.324776703237281	0.306525745903811	GOLGA7/FAM126B/GGA1/FCHO2/PDZD3/KCNIP3/TSPAN17/ASB3/VPS35/AMN/GRIN2C/CLTC/RAB11A/ACSL3/KIF5B/DLG1/ADAM10/ROCK2/LYPLA1/TGFB1/ARFRP1/RAB11FIP2/MYO5A/DLG4/RAMP1/DAG1/DENND4C/GRIN1/RAB3B/ATP2C2/PPIL2/ABCA2/EFR3A/C2CD5/CACNG2/CNPY4/GOLPH3/APPL1/LZTFL1/RANGRF/EXOC5/LIN7C/TREM2/SPTBN4/RAB10/PACSIN1/STAC3/NKD2/CRB3/PRAM1	50
GO:0035270	BP	GO:0035270	endocrine system development	22/2029	125/18866	0.0137630768534874	0.324776703237281	0.306525745903811	SOX4/GSK3A/BMPR1A/CRH/DRD2/WNT11/SLC6A3/FOXE1/TBX1/GATA2/NEUROG3/HOXB3/HNF4A/PITX1/PDX1/HOXA3/MDK/ASCL1/FOXA2/NKX2-1/MNX1/NKX6-2	22
GO:1901293	BP	GO:1901293	nucleoside phosphate biosynthetic process	41/2029	269/18866	0.0137899274043925	0.324776703237281	0.306525745903811	GUCA1A/SLC26A1/DTYMK/PDZD3/AK8/NOS1/HPRT1/PAICS/ACSL3/AK6/TGFB1/UPP1/NME3/HPCA/VPS9D1/ADCY8/GUCA2A/LDHC/PKLR/ACOT7/TBPL1/PDHB/DUT/ADCY3/SPHK2/NPPA/NOS2/ADCY1/DHODH/GUCA1B/PANK3/MLYCD/TREM2/NMRK2/NPPC/SLC35B3/PARP10/NAPRT/NMNAT3/ASPDH/AFMID	41
GO:0002092	BP	GO:0002092	positive regulation of receptor internalization	7/2029	25/18866	0.0138385449108536	0.324776703237281	0.306525745903811	TBC1D5/PICK1/DRD2/SCYL2/APLN/ATAD1/PCSK9	7
GO:0006278	BP	GO:0006278	RNA-dependent DNA biosynthetic process	15/2029	76/18866	0.0143497612707592	0.33418386344018	0.315404266959318	CTNNB1/XRN1/PTGES3/CCT8/CCT6A/RPA1/CCT2/TERF1/POT1/TELO2/MAP2K7/SMG5/TNKS2/PINX1/MAPK15	15
GO:1903524	BP	GO:1903524	positive regulation of blood circulation	15/2029	76/18866	0.0143497612707592	0.33418386344018	0.315404266959318	RNF207/GSK3A/UCN/ADRA2C/DBH/EDN2/TBXA2R/ADRA1B/NPPA/CASR/TRPM4/FGG/HRH2/APLN/SMTNL1	15
GO:1904358	BP	GO:1904358	positive regulation of telomere maintenance via telomere lengthening	9/2029	37/18866	0.014470677850693	0.334542842915469	0.315743073438756	CTNNB1/CCT8/CCT6A/CCT2/POT1/RTEL1/MAP2K7/TNKS2/MAPK15	9
GO:0034377	BP	GO:0034377	plasma lipoprotein particle assembly	8/2029	31/18866	0.0144914955424678	0.334542842915469	0.315743073438756	MFSD2A/ACSL3/LPCAT3/APOC2/APOC3/APOA4/ABCA7/SOAT1	8
GO:0043405	BP	GO:0043405	regulation of MAP kinase activity	50/2029	342/18866	0.0152404916806314	0.334542842915469	0.315743073438756	TP73/PRKAA1/ADAM9/MDFIC/MAP3K2/IQGAP1/DNAJA1/UBE2N/TSG101/TGFB1/MAP4K5/PDGFB/RGS14/TRAF2/CSPG4/ADORA1/DUSP9/BRAF/NRG1/MAP3K10/NGF/MAP3K7/FGF18/ERCC6/DRD4/ADRA2B/PPP2CA/DUSP6/BMP7/IKBKG/MAP2K7/NPPA/AGER/GRM4/MADD/TAB2/PDCD10/PIK3CB/MAPK8IP3/TAOK1/ZNF675/WNT7B/LAMTOR3/MAP4K3/LIME1/BIRC7/CBLC/SPRED3/IL34/NEK10	50
GO:0046530	BP	GO:0046530	photoreceptor cell differentiation	13/2029	63/18866	0.0152574079104803	0.334542842915469	0.315743073438756	CABP4/MFSD2A/TOPORS/ROM1/TULP1/DIO3/FSCN2/CNGB1/GNAT1/NR2E3/NPHP4/IHH/SDK2	13
GO:0007187	BP	GO:0007187	G protein-coupled receptor signaling pathway, coupled to cyclic nucleotide second messenger	40/2029	263/18866	0.01534470391968	0.334542842915469	0.315743073438756	HTR6/SSTR3/GPR26/HRH3/NOS1/GNAI3/GSK3A/RAMP1/MC1R/ADORA1/ADRA2C/PTGDR2/S1PR4/OPRL1/DRD2/ADCY8/GNA13/GPR161/GNAT1/TBXA2R/ADRA1B/PTGER1/OPRD1/HTR7/DRD4/ADRA2B/CRHR1/ADCY3/GRM4/CASR/CALCA/ADCY1/SSTR5/GRM8/HRH2/GLP2R/HTR5A/FFAR3/S1PR5/ARRDC3	40
GO:0006275	BP	GO:0006275	regulation of DNA replication	20/2029	112/18866	0.0157000087143406	0.334542842915469	0.315743073438756	SMC3/ATF1/KAT7/PCNA/CACYBP/TERF1/RFC3/ORC5/UCN/HCRT/PPP2CA/CDT1/PDS5A/DSCC1/GDF2/INO80/CHTF18/ESCO1/CDAN1/NPM2	20
GO:0021700	BP	GO:0021700	developmental maturation	43/2029	287/18866	0.0157219250395977	0.334542842915469	0.315743073438756	CTNNB1/SIRT2/NRXN1/TAL1/TUSC2/AP1G1/BCL2/CLN5/MYO5A/DLG4/PICK1/NEURL1/DAG1/ARHGEF15/ABHD2/NFATC4/GRIN1/PTBP3/EPO/TBX6/GATA2/CAMK2B/ASCL1/LYL1/POU2F2/OPA1/ERCC2/UNC13A/IHH/PLXNB1/CEND1/FGG/SPTBN4/SHANK1/VSX1/NPPC/ANKRD27/BLOC1S6/FAM20C/LGI4/BLOC1S3/PCSK4/HES5	43
GO:0060047	BP	GO:0060047	heart contraction	43/2029	287/18866	0.0157219250395977	0.334542842915469	0.315743073438756	GATA4/KCNIP3/RNF207/FXYD2/ASB3/NOS1/TNNT2/AHCYL1/ITPR3/GSK3A/DES/ATG5/DLG1/DNM1L/TNNI1/ADORA1/TCAP/CACNA1H/KCNK3/TBX2/UCN/NUP155/DRD2/CACNG1/EDN2/CACNA1B/ADRA1B/CACNA1G/MYBPC3/KCNJ4/SUMO1/NPPA/CALCA/GPD1L/ATP1A3/CACNG2/CACNA1S/RANGRF/TRPM4/SPTBN4/NPPC/APLN/CAMK2D	43
GO:0032793	BP	GO:0032793	positive regulation of CREB transcription factor activity	6/2029	20/18866	0.015762819491542	0.334542842915469	0.315743073438756	RPS6KA4/ADCY8/CRTC1/OPRD1/PRKD2/ADCY1	6
GO:0045056	BP	GO:0045056	transcytosis	6/2029	20/18866	0.015762819491542	0.334542842915469	0.315743073438756	MFSD2A/VPS35/CLTC/RAB11A/USO1/AGER	6
GO:1900151	BP	GO:1900151	regulation of nuclear-transcribed mRNA catabolic process, deadenylation-dependent decay	6/2029	20/18866	0.015762819491542	0.334542842915469	0.315743073438756	CNOT7/CNOT1/CPEB3/AGO2/TOB1/NANOS3	6
GO:0008088	BP	GO:0008088	axo-dendritic transport	14/2029	70/18866	0.0157853713475182	0.334542842915469	0.315743073438756	AGBL4/KIF5C/SPG11/KIF5B/RAB21/FBXW11/HAP1/OPA1/MAPK8IP3/ACTR10/BLOC1S6/BLOC1S2/BLOC1S3/CNIH2	14
GO:0050795	BP	GO:0050795	regulation of behavior	14/2029	70/18866	0.0157853713475182	0.334542842915469	0.315743073438756	NRXN1/VPS35/HDAC2/DLG4/ADORA1/CRH/UCN/OPRL1/DRD2/CHRNB2/MDK/CSF2/RETN/ARRDC3	14
GO:0045995	BP	GO:0045995	regulation of embryonic development	23/2029	134/18866	0.0159359068916397	0.334542842915469	0.315743073438756	CRB2/CTNNB1/RNF207/TRIP12/SEC24B/STK3/BMPR1A/DAG1/TBX2/LHX1/CDX2/CDX1/GPR161/GATA2/HNF4A/BMP7/PHLDA2/FOXA2/IL1RN/E4F1/FUZ/SUFU/HES5	23
GO:0014015	BP	GO:0014015	positive regulation of gliogenesis	15/2029	77/18866	0.0161016227832335	0.334542842915469	0.315743073438756	TP73/PPP1CC/HDAC2/TGFB1/DAG1/DICER1/GJC2/MDK/UFL1/MAG/TREM2/GSX2/MIR142/NKX6-2/IL34	15
GO:0043406	BP	GO:0043406	positive regulation of MAP kinase activity	40/2029	264/18866	0.0162639367705319	0.334542842915469	0.315743073438756	TP73/PRKAA1/ADAM9/MDFIC/MAP3K2/IQGAP1/UBE2N/TGFB1/MAP4K5/PDGFB/TRAF2/CSPG4/ADORA1/DUSP9/BRAF/NRG1/MAP3K10/NGF/MAP3K7/FGF18/ERCC6/DRD4/ADRA2B/DUSP6/IKBKG/MAP2K7/AGER/GRM4/MADD/TAB2/PDCD10/PIK3CB/MAPK8IP3/TAOK1/WNT7B/LAMTOR3/MAP4K3/BIRC7/IL34/NEK10	40
GO:0003183	BP	GO:0003183	mitral valve morphogenesis	4/2029	10/18866	0.0164403838274937	0.334542842915469	0.315743073438756	SOX4/ACVR1/BMPR1A/ZFPM1	4
GO:0007084	BP	GO:0007084	mitotic nuclear envelope reassembly	4/2029	10/18866	0.0164403838274937	0.334542842915469	0.315743073438756	LMNA/PPP2CA/EMD/REEP3	4
GO:0007168	BP	GO:0007168	receptor guanylyl cyclase signaling pathway	4/2029	10/18866	0.0164403838274937	0.334542842915469	0.315743073438756	PDZD3/NPPA/GUCA1B/NPPC	4
GO:0010603	BP	GO:0010603	regulation of cytoplasmic mRNA processing body assembly	4/2029	10/18866	0.0164403838274937	0.334542842915469	0.315743073438756	CNOT6L/CNOT1/CNOT2/PAN3	4
GO:0015696	BP	GO:0015696	ammonium transport	4/2029	10/18866	0.0164403838274937	0.334542842915469	0.315743073438756	RHAG/SLC12A4/RHCG/RHBG	4
GO:0015893	BP	GO:0015893	drug transport	4/2029	10/18866	0.0164403838274937	0.334542842915469	0.315743073438756	SLC22A1/ABCC3/SLC19A1/TMEM30A	4
GO:0030953	BP	GO:0030953	astral microtubule organization	4/2029	10/18866	0.0164403838274937	0.334542842915469	0.315743073438756	CEP120/RAB11A/DLG1/TPPP	4
GO:0032377	BP	GO:0032377	regulation of intracellular lipid transport	4/2029	10/18866	0.0164403838274937	0.334542842915469	0.315743073438756	SCP2/ABCA2/PCSK9/SCP2D1	4
GO:0032380	BP	GO:0032380	regulation of intracellular sterol transport	4/2029	10/18866	0.0164403838274937	0.334542842915469	0.315743073438756	SCP2/ABCA2/PCSK9/SCP2D1	4
GO:0032383	BP	GO:0032383	regulation of intracellular cholesterol transport	4/2029	10/18866	0.0164403838274937	0.334542842915469	0.315743073438756	SCP2/ABCA2/PCSK9/SCP2D1	4
GO:0032815	BP	GO:0032815	negative regulation of natural killer cell activation	4/2029	10/18866	0.0164403838274937	0.334542842915469	0.315743073438756	RHBDD3/PGLYRP1/PIBF1/PGLYRP2	4
GO:0035646	BP	GO:0035646	endosome to melanosome transport	4/2029	10/18866	0.0164403838274937	0.334542842915469	0.315743073438756	AP1G1/ANKRD27/BLOC1S6/BLOC1S3	4
GO:0042048	BP	GO:0042048	olfactory behavior	4/2029	10/18866	0.0164403838274937	0.334542842915469	0.315743073438756	ATP6V1B1/GRIN1/ADCY3/SHANK1	4
GO:0042756	BP	GO:0042756	drinking behavior	4/2029	10/18866	0.0164403838274937	0.334542842915469	0.315743073438756	UCN/MMP17/DRD2/APLN	4
GO:0043485	BP	GO:0043485	endosome to pigment granule transport	4/2029	10/18866	0.0164403838274937	0.334542842915469	0.315743073438756	AP1G1/ANKRD27/BLOC1S6/BLOC1S3	4
GO:0048757	BP	GO:0048757	pigment granule maturation	4/2029	10/18866	0.0164403838274937	0.334542842915469	0.315743073438756	AP1G1/ANKRD27/BLOC1S6/BLOC1S3	4
GO:0072488	BP	GO:0072488	ammonium transmembrane transport	4/2029	10/18866	0.0164403838274937	0.334542842915469	0.315743073438756	RHAG/SLC12A4/RHCG/RHBG	4
GO:0090037	BP	GO:0090037	positive regulation of protein kinase C signaling	4/2029	10/18866	0.0164403838274937	0.334542842915469	0.315743073438756	MC1R/WNT11/SPHK2/FLT4	4
GO:1901725	BP	GO:1901725	regulation of histone deacetylase activity	4/2029	10/18866	0.0164403838274937	0.334542842915469	0.315743073438756	KDM5A/PRKD2/SPHK2/CAMK2D	4
GO:0021575	BP	GO:0021575	hindbrain morphogenesis	10/2029	44/18866	0.016464701434981	0.334542842915469	0.315743073438756	GNPAT/XRCC1/LHX1/LHX5/WNT7A/RORA/SLC25A46/HERC1/CEND1/GSX2	10
GO:0060999	BP	GO:0060999	positive regulation of dendritic spine development	10/2029	44/18866	0.016464701434981	0.334542842915469	0.315743073438756	CPEB3/CAPRIN1/DNM1L/NEURL1/ITPKA/MAPK6/CAMK2B/OPA1/SHANK1/EEF2K	10
GO:0090503	BP	GO:0090503	RNA phosphodiester bond hydrolysis, exonucleolytic	10/2029	44/18866	0.016464701434981	0.334542842915469	0.315743073438756	CNOT7/CNOT6L/USB1/CNOT1/XRN1/ANGEL2/CNOT2/REXO2/PNPT1/PAN3	10
GO:0070534	BP	GO:0070534	protein K63-linked ubiquitination	12/2029	57/18866	0.0165858024039992	0.33470522477153	0.31589633018117	HECTD1/TRAF5/UBE2N/TRIP12/TRAF2/RNF126/UBR5/UBE2G1/ITCH/UBE2E3/RNF115/PARP10	12
GO:0097120	BP	GO:0097120	receptor localization to synapse	12/2029	57/18866	0.0165858024039992	0.33470522477153	0.31589633018117	KIF5C/VPS35/RAB11A/KIF5B/NPTN/DLG1/ADAM10/DLG4/DAG1/CACNG2/SYNJ2BP/CNIH2	12
GO:0008217	BP	GO:0008217	regulation of blood pressure	30/2029	187/18866	0.0166385256244807	0.33470522477153	0.31589633018117	UTS2R/KLK2/NOS1/ATP6AP2/GSK3A/PDGFB/SLC2A5/ADORA1/CRH/POMC/GNB3/UCN/OPRL1/DRD2/EDN2/CACNA1B/TBXA2R/ADRA1B/ADRA2B/NPPA/NOS2/CALCA/PLCB3/CYP11B2/KLK1/P2RX2/FFAR3/APLN/RASL10B/ADAMTS16	30
GO:0007216	BP	GO:0007216	G protein-coupled glutamate receptor signaling pathway	5/2029	15/18866	0.0170759954099586	0.339773833587475	0.320680106488139	GRM5/HOMER3/GRM4/DAGLA/GRM8	5
GO:0044849	BP	GO:0044849	estrous cycle	5/2029	15/18866	0.0170759954099586	0.339773833587475	0.320680106488139	PCNA/ADNP/OPRL1/HAS1/MDK	5
GO:0090148	BP	GO:0090148	membrane fission	5/2029	15/18866	0.0170759954099586	0.339773833587475	0.320680106488139	DNM1L/SH3GLB1/OPA1/SLC25A46/TMCC1	5
GO:0003171	BP	GO:0003171	atrioventricular valve development	7/2029	26/18866	0.0172201241574971	0.339773833587475	0.320680106488139	GATA4/SOX4/ACVR1/BMPR1A/MDM4/HEYL/ZFPM1	7
GO:0051654	BP	GO:0051654	establishment of mitochondrion localization	7/2029	26/18866	0.0172201241574971	0.339773833587475	0.320680106488139	AGBL4/LRPPRC/HAP1/OPA1/RHOT1/RHOT2/ACTR10	7
GO:0032412	BP	GO:0032412	regulation of ion transmembrane transporter activity	40/2029	265/18866	0.0172271786806531	0.339773833587475	0.320680106488139	JPH2/RNF207/FXYD2/NOS1/GRM5/AHCYL1/KIF5B/DLG1/MYO5A/DLG4/MAPK8IP2/AKAP6/HPCA/CRH/GRIN1/OPRL1/DRD2/EPO/DRD4/CRHR1/SUMO1/SPHK2/NPPA/REM1/HAP1/GPD1L/CACNG2/RANGRF/TREM2/NLGN3/JPH3/SHANK1/KCNC2/UBQLN1/CAMK2D/PCSK9/CNIH2/STAC3/JSRP1/GSG1L	40
GO:0006414	BP	GO:0006414	translational elongation	23/2029	135/18866	0.017314049440569	0.34037847195664	0.321250766961207	CPEB3/NEMF/GRM5/SRP9/MRPL19/MRPS12/EEF1A2/MRPL28/GTPBP1/MRPL3/SECISBP2L/MRPS31/GADD45GIP1/MRPL42/MRPS10/MRPS34/USP16/GFM1/MRPL41/MRPL47/ZNF598/MRPL32/EEF2K	23
GO:0090501	BP	GO:0090501	RNA phosphodiester bond hydrolysis	27/2029	165/18866	0.0175251414761629	0.342726857697838	0.323467184222098	CNOT7/CNOT6L/USB1/CNOT1/NOP9/XRN1/AGO2/CPSF6/TSNAX/DICER1/PPP1R8/KHNYN/FCF1/BOP1/ANGEL2/CNOT2/CPSF7/TSR1/REXO2/DROSHA/KRI1/TUT1/RPP25/PNPT1/PAN3/HELZ2/ENDOV	27
GO:1903955	BP	GO:1903955	positive regulation of protein targeting to mitochondrion	8/2029	32/18866	0.0175467094775111	0.342726857697838	0.323467184222098	PRKAA1/MICALL2/UBE2D3/NPEPPS/GSK3A/SH3GLB1/PDCD5/UBE2J2	8
GO:0007029	BP	GO:0007029	endoplasmic reticulum organization	14/2029	71/18866	0.0177746318346364	0.345159424439051	0.325763051897885	SGTA/LPCAT3/MYO5A/REEP2/ARL6IP1/TMCC1/CCDC47/TMEM33/RAB10/RAB18/GET4/REEP3/TMEM170A/MAPK15	14
GO:0032206	BP	GO:0032206	positive regulation of telomere maintenance	11/2029	51/18866	0.0179173361384594	0.345159424439051	0.325763051897885	CTNNB1/CCT8/CCT6A/CCT2/POT1/RTEL1/MAP2K7/TNKS2/SIRT6/SLX4/MAPK15	11
GO:0050435	BP	GO:0050435	amyloid-beta metabolic process	11/2029	51/18866	0.0179173361384594	0.345159424439051	0.325763051897885	GSK3A/ADAM10/ROCK2/NAT8/MGAT3/DYRK1A/ABCA2/HAP1/GSAP/UNC13A/ABCA7	11
GO:0009953	BP	GO:0009953	dorsal/ventral pattern formation	17/2029	92/18866	0.0180014199183827	0.345159424439051	0.325763051897885	CTNNB1/ACVR1/BMPR1A/LHX1/GPR161/WNT8B/EVX1/HOXA11/SOX1/ASCL1/WNT7A/NKX2-1/SUFU/DLL4/GSX2/NKX6-2/SP8	17
GO:0031058	BP	GO:0031058	positive regulation of histone modification	17/2029	92/18866	0.0180014199183827	0.345159424439051	0.325763051897885	CTNNB1/LMNA/PAXBP1/NOS1/KAT7/UBE2N/CTR9/RPS6KA4/ZBTB7B/ZNF304/PRKD2/SPHK2/AKAP8L/FOXP3/BRD7/KMT2E/TET1	17
GO:0042310	BP	GO:0042310	vasoconstriction	15/2029	78/18866	0.0180132746693212	0.345159424439051	0.325763051897885	PIK3C2A/ADRA2C/DBH/EDN2/TBXA2R/ADRA1B/HTR7/ADRA2B/RAP1GDS1/CASR/TRPM4/FGG/HRH2/APLN/SMTNL1	15
GO:0035296	BP	GO:0035296	regulation of tube diameter	24/2029	143/18866	0.0181584685204937	0.345753229218834	0.326323487579478	UTS2R/PIK3C2A/NOS1/ATG5/ROCK2/ADORA1/UCN/ADRA2C/DBH/EDN2/TBXA2R/ADRA1B/HTR7/ADRA2B/RAP1GDS1/NPPA/CASR/CALCA/TRPM4/FGG/HRH2/NPPC/APLN/SMTNL1	24
GO:0097746	BP	GO:0097746	regulation of blood vessel diameter	24/2029	143/18866	0.0181584685204937	0.345753229218834	0.326323487579478	UTS2R/PIK3C2A/NOS1/ATG5/ROCK2/ADORA1/UCN/ADRA2C/DBH/EDN2/TBXA2R/ADRA1B/HTR7/ADRA2B/RAP1GDS1/NPPA/CASR/CALCA/TRPM4/FGG/HRH2/NPPC/APLN/SMTNL1	24
GO:0051168	BP	GO:0051168	nuclear export	32/2029	204/18866	0.0186251390818015	0.353527326458646	0.333660716301271	UHMK1/SYMPK/CTDSPL2/NOP9/POM121L12/NEMF/AHCYL1/SRSF4/ABCE1/NUP133/CPSF6/RANBP3/TGFB1/UPF2/PPM1A/SRSF6/NUP155/EMD/SMG5/NUP205/THOC2/NUP54/AKAP8L/THOC7/RIOK2/SDAD1/THOC6/NXF2/SEH1L/FYTTD1/SLU7/STYX	32
GO:0031023	BP	GO:0031023	microtubule organizing center organization	23/2029	136/18866	0.0187841756794829	0.354324559935417	0.334413148922488	WDR62/TRIM37/CTNNB1/CEP120/CHMP1A/RANBP1/CHMP2B/ROCK2/GOLGA2/CCNF/ATF5/PARD6A/FOXJ1/KIF25/FBXW11/CETN3/CEP131/KIAA1614/PDCD6IP/HAUS6/FBXW5/PARD6G/CNTROB	23
GO:0071331	BP	GO:0071331	cellular response to hexose stimulus	23/2029	136/18866	0.0187841756794829	0.354324559935417	0.334413148922488	GATA4/GRIK5/PRKAA1/SOX4/KIF5B/POLG/RAB11FIP2/SLC2A5/CRH/ADCY8/PDX1/HMGN3/AGER/FOXA2/CASR/OPA1/BRSK2/ZNF236/TRPM4/CCDC186/MLXIPL/FGF21/MIR146A	23
GO:1903749	BP	GO:1903749	positive regulation of establishment of protein localization to mitochondrion	12/2029	58/18866	0.0189266087313985	0.355902533753472	0.335902447867808	TP73/PRKAA1/MICALL2/UBE2D3/NPEPPS/GSK3A/BCL2/SH3GLB1/MAPK8/BBC3/PDCD5/UBE2J2	12
GO:0099175	BP	GO:0099175	regulation of postsynapse organization	19/2029	107/18866	0.0192500757649951	0.360010096044229	0.33977918404522	NRXN1/ARHGAP22/VPS35/CAPRIN1/CHMP2B/ADAM10/DNM1L/ITPKA/SEMA3F/CAMK2B/WNT7A/OPA1/ARHGAP33/CRIPT/LRFN4/NLGN3/ABHD17A/EEF2K/LRFN1	19
GO:0099003	BP	GO:0099003	vesicle-mediated transport in synapse	34/2029	220/18866	0.0192639588965037	0.360010096044229	0.33977918404522	GRIK5/CTNNB1/FCHO2/NRXN1/VPS35/RAB11A/DNM1L/SNPH/HPCA/RAB3B/SYT5/PRKCG/CPLX2/DRD2/CHRNB2/CHRNA4/DOC2B/VAMP4/GIPC1/SNCB/DRD4/CYFIP1/PLD2/WNT7A/ADCY1/PPFIA3/UNC13A/BRSK2/GIT1/NLGN3/BLOC1S6/PACSIN1/ATAD1/GSG1L	34
GO:0090307	BP	GO:0090307	mitotic spindle assembly	13/2029	65/18866	0.0195795058648734	0.36142432566808	0.341113940467122	SMC3/RAB11A/MYBL2/CHMP1A/STAG1/CHMP2B/KIF2A/GOLGA2/XIAP/STAG2/KIFC1/PIBF1/CEP97	13
GO:2000058	BP	GO:2000058	regulation of ubiquitin-dependent protein catabolic process	26/2029	159/18866	0.0196262157557641	0.36142432566808	0.341113940467122	SOCS4/AGBL4/SIRT2/LATS1/SGTA/RNF14/GSK3A/UBE2K/HSPBP1/DNAJB2/BAG5/CCDC22/USP5/GIPC1/SUMO1/FZR1/UFL1/PIAS1/PDCL3/SIRT6/SUFU/UBQLN1/ANKIB1/FAM122A/STYX/NKD2	26
GO:0035150	BP	GO:0035150	regulation of tube size	24/2029	144/18866	0.019638969399598	0.36142432566808	0.341113940467122	UTS2R/PIK3C2A/NOS1/ATG5/ROCK2/ADORA1/UCN/ADRA2C/DBH/EDN2/TBXA2R/ADRA1B/HTR7/ADRA2B/RAP1GDS1/NPPA/CASR/CALCA/TRPM4/FGG/HRH2/NPPC/APLN/SMTNL1	24
GO:0006403	BP	GO:0006403	RNA localization	36/2029	236/18866	0.0197604052725264	0.36142432566808	0.341113940467122	SYMPK/NOP9/POM121L12/KIF5C/LRPPRC/YY1/CCT8/CCT6A/SRSF4/ABCE1/CCT2/NUP133/CPSF6/TERF1/UPF2/SRSF6/G3BP2/NUP155/NXT2/CETN3/SMG5/NUP205/THOC2/NUP54/AKAP8L/THOC7/RIOK2/SDAD1/THOC6/SHQ1/NXF2/SEH1L/MEX3D/FYTTD1/PNPT1/SLU7	36
GO:0061097	BP	GO:0061097	regulation of protein tyrosine kinase activity	17/2029	93/18866	0.019890442609112	0.36142432566808	0.341113940467122	SOCS4/GGNBP2/PAK2/ABI1/TAL1/GRM5/TSG101/PDGFB/DLG4/NEURL1/ADORA1/NRG1/ERCC6/RAP2C/CHMP6/CBLC/IL34	17
GO:0097756	BP	GO:0097756	negative regulation of blood vessel diameter	16/2029	86/18866	0.0200611759115281	0.36142432566808	0.341113940467122	PIK3C2A/ADORA1/ADRA2C/DBH/EDN2/TBXA2R/ADRA1B/HTR7/ADRA2B/RAP1GDS1/CASR/TRPM4/FGG/HRH2/APLN/SMTNL1	16
GO:0014821	BP	GO:0014821	phasic smooth muscle contraction	6/2029	21/18866	0.0201053563991749	0.36142432566808	0.341113940467122	DLG1/DRD2/EDN2/P2RX3/NEUROG1/P2RX2	6
GO:0033962	BP	GO:0033962	P-body assembly	6/2029	21/18866	0.0201053563991749	0.36142432566808	0.341113940467122	CNOT7/CNOT6L/CNOT1/CNOT2/PATL1/PAN3	6
GO:0060216	BP	GO:0060216	definitive hemopoiesis	6/2029	21/18866	0.0201053563991749	0.36142432566808	0.341113940467122	TAL1/GATA2/HOXB3/LYL1/HOXB4/ZFPM1	6
GO:0061003	BP	GO:0061003	positive regulation of dendritic spine morphogenesis	6/2029	21/18866	0.0201053563991749	0.36142432566808	0.341113940467122	CAPRIN1/DNM1L/ITPKA/CAMK2B/OPA1/EEF2K	6
GO:0080182	BP	GO:0080182	histone H3-K4 trimethylation	6/2029	21/18866	0.0201053563991749	0.36142432566808	0.341113940467122	TET2/CTR9/KMT2B/SETD1A/ZNF335/KMT2E	6
GO:0090280	BP	GO:0090280	positive regulation of calcium ion import	6/2029	21/18866	0.0201053563991749	0.36142432566808	0.341113940467122	PDGFB/CRH/ATP2C2/UCN/SPHK2/CASR	6
GO:0030534	BP	GO:0030534	adult behavior	23/2029	137/18866	0.0203501731906832	0.36142432566808	0.341113940467122	ATP6V1B1/NRXN1/HDAC2/INPP5F/HOXD9/NRXN3/GRIN1/ZIC1/DBH/DRD2/CHRNB2/CHRNA4/OPRD1/DRD4/FOXA2/GBX1/CEND1/NLGN3/SPTBN4/SHANK1/HOXB8/LGI4/TPGS1	23
GO:0071326	BP	GO:0071326	cellular response to monosaccharide stimulus	23/2029	137/18866	0.0203501731906832	0.36142432566808	0.341113940467122	GATA4/GRIK5/PRKAA1/SOX4/KIF5B/POLG/RAB11FIP2/SLC2A5/CRH/ADCY8/PDX1/HMGN3/AGER/FOXA2/CASR/OPA1/BRSK2/ZNF236/TRPM4/CCDC186/MLXIPL/FGF21/MIR146A	23
GO:0015850	BP	GO:0015850	organic hydroxy compound transport	40/2029	268/18866	0.0203954250936674	0.36142432566808	0.341113940467122	HRH3/NOS1/OSBP2/SLC29A4/SCP2/LPCAT3/STARD3/APOC2/CRH/POMC/APOC3/RAB3B/ADRA2C/SYT5/DRD2/CHRNB2/CHRNA4/SLC6A3/APOA4/SLC22A1/ABCG4/ABCC3/DRD4/ADRA2B/CRHR1/MFSD10/ABCA2/SLC6A2/OSBPL8/OSBPL9/ABCA7/SLC27A5/SLC16A8/FFAR3/SOAT1/OSBPL5/PCSK9/YJEFN3/SCP2D1/MAPK15	40
GO:0003018	BP	GO:0003018	vascular process in circulatory system	30/2029	190/18866	0.0203970712100541	0.36142432566808	0.341113940467122	UTS2R/MFSD2A/PIK3C2A/NOS1/ATG5/ROCK2/YES1/TGFB1/ADORA1/UCN/ADRA2C/DBH/PTP4A3/EDN2/SLC22A1/TBXA2R/ADRA1B/HTR7/ADRA2B/RAP1GDS1/NPPA/CASR/CALCA/TRPM4/FGG/HRH2/NPPC/APLN/C2CD4B/SMTNL1	30
GO:0030308	BP	GO:0030308	negative regulation of cell growth	30/2029	190/18866	0.0203970712100541	0.36142432566808	0.341113940467122	YY1/GSK3A/DNAJB2/APBB1/TGFB1/BCL2/CDKN2C/STK11/CCDC85B/CRLF3/KIAA0319/WNT11/SEMA3F/CDKN2A/TP53TG5/SEMA6C/HNF4A/PPP2CA/SPHK2/NPPA/SEMA7A/CDKN2D/DCBLD2/MAG/CDKN2AIP/OSGIN1/SEMA6B/GDF2/DACT3/PI16	30
GO:1903169	BP	GO:1903169	regulation of calcium ion transmembrane transport	25/2029	152/18866	0.020414057700823	0.36142432566808	0.341113940467122	JPH2/NOS1/ATG5/MYO5A/AKAP6/HPCA/F2/OPRL1/DRD2/CACNG1/GJC2/IL13/DRD4/CRHR1/SUMO1/NPPA/REM1/HAP1/LIME1/JPH3/UBQLN1/CAMK2D/UBASH3B/STAC3/JSRP1	25
GO:0022898	BP	GO:0022898	regulation of transmembrane transporter activity	41/2029	276/18866	0.0204907254810773	0.36172403145167	0.341396804163782	JPH2/RNF207/FXYD2/NOS1/GRM5/AHCYL1/KIF5B/DLG1/BCL2/MYO5A/DLG4/MAPK8IP2/AKAP6/HPCA/CRH/GRIN1/OPRL1/DRD2/EPO/DRD4/CRHR1/SUMO1/SPHK2/NPPA/REM1/HAP1/GPD1L/CACNG2/RANGRF/TREM2/NLGN3/JPH3/SHANK1/KCNC2/UBQLN1/CAMK2D/PCSK9/CNIH2/STAC3/JSRP1/GSG1L	41
GO:0043112	BP	GO:0043112	receptor metabolic process	31/2029	198/18866	0.0208081277241236	0.366259341190605	0.345677250349654	ANKRD13C/FUT8/CLTC/TBC1D5/HDAC2/TGFB1/INPP5F/MKLN1/DLG4/PICK1/RAMP1/ACHE/HPCA/NRG1/DRD2/TFRC/DRD4/SH3GLB1/ITCH/ABCA2/CACNG2/ARFGEF2/AP1AR/SCYL2/FGF21/APLN/ATAD1/ANKRD13D/PCSK9/GSG1L/RSPO1	31
GO:0045736	BP	GO:0045736	negative regulation of cyclin-dependent protein serine/threonine kinase activity	8/2029	33/18866	0.0210377447976264	0.366845757472885	0.34623071273333	LATS1/IPO7/CDKN2C/TFAP4/CDKN2A/CDKN2B/CDKN2D/CDK5RAP1	8
GO:2000758	BP	GO:2000758	positive regulation of peptidyl-lysine acetylation	8/2029	33/18866	0.0210377447976264	0.366845757472885	0.34623071273333	PRKAA1/NOS1/SOX4/KAT7/RPS6KA4/SPHK2/FOXP3/BRD7	8
GO:0001963	BP	GO:0001963	synaptic transmission, dopaminergic	7/2029	27/18866	0.0211443714877022	0.366845757472885	0.34623071273333	CRH/RAB3B/DRD2/CHRNB2/SLC6A3/DRD4/SLC6A2	7
GO:0022400	BP	GO:0022400	regulation of rhodopsin mediated signaling pathway	7/2029	27/18866	0.0211443714877022	0.366845757472885	0.34623071273333	GUCA1A/CNGB1/GNAT1/GRK1/METAP2/GUCA1B/AIPL1	7
GO:0051953	BP	GO:0051953	negative regulation of amine transport	7/2029	27/18866	0.0211443714877022	0.366845757472885	0.34623071273333	HRH3/ADORA1/CRH/ADRA2C/DRD2/ADRA2B/SLC43A2	7
GO:0010522	BP	GO:0010522	regulation of calcium ion transport into cytosol	18/2029	101/18866	0.0215434224172458	0.366889843216659	0.346272321061018	JPH2/NOS1/ATG5/BCL2/MYO5A/AKAP6/F2/GRIN1/EPO/IL13/P2RX3/HAP1/LIME1/JPH3/P2RX2/CAMK2D/UBASH3B/JSRP1	18
GO:0019058	BP	GO:0019058	viral life cycle	49/2029	341/18866	0.0215988359520853	0.366889843216659	0.346272321061018	CNOT7/TRIML2/VPS37C/TRIM13/SCARB2/TSG101/CHMP1A/NUP133/ATG5/CHMP2B/HTATSF1/ROCK2/SIVA1/BCL2/ADARB1/APOBEC3G/EEA1/DAG1/ISG15/ITGB7/NUP155/FKBP6/TFRC/RAB1A/CLDN6/ITCH/SELPLG/TRIM15/TOP2B/NUP205/WWP1/ZC3HAV1/TRIM22/NUP54/PDCD6IP/FAM111A/ZNF639/CHMP6/TRIM62/CCNK/TRIM8/KPNA3/MPHOSPH8/SEH1L/VTA1/VPS37A/PARP10/BTBD17/VPS37D	49
GO:0018209	BP	GO:0018209	peptidyl-serine modification	48/2029	333/18866	0.0216573007176331	0.366889843216659	0.346272321061018	UHMK1/GGNBP2/PRKAA1/PAK2/NOS1/MGAT5B/LATS1/GSK3A/ROCK2/TGFB1/INPP5F/BCL2/RPS6KA3/PDGFB/RPS6KA4/DYRK1B/VRK2/BRAF/UCN/PRKCG/MAP3K10/NGF/EPO/TFRC/CSF3/OPRD1/TOP1/DYRK1A/PRKD2/MAPK8/PDCD10/MAST2/GPD1L/MORC3/INPP5J/TSSK2/OSM/CLK1/BRSK2/MAST1/C8orf44-SGK3/SPTBN4/CSNK1G3/MLXIPL/TSSK6/CAMK2D/STK32C/SMTNL1	48
GO:0007585	BP	GO:0007585	respiratory gaseous exchange by respiratory system	13/2029	66/18866	0.0220570456184336	0.366889843216659	0.346272321061018	FUT8/ADORA1/GRIN1/SFTPC/CHRNA4/TCF15/UCP3/FLT4/PHOX2A/NLGN3/APLN/STK40/GSX2	13
GO:0032436	BP	GO:0032436	positive regulation of proteasomal ubiquitin-dependent protein catabolic process	16/2029	87/18866	0.022207084606638	0.366889843216659	0.346272321061018	SOCS4/SIRT2/SGTA/RNF14/GSK3A/HSPBP1/DNAJB2/USP5/SUMO1/FZR1/PIAS1/SIRT6/UBQLN1/ANKIB1/FAM122A/NKD2	16
GO:0001754	BP	GO:0001754	eye photoreceptor cell differentiation	10/2029	46/18866	0.0222243520564521	0.366889843216659	0.346272321061018	CABP4/TOPORS/ROM1/TULP1/DIO3/FSCN2/GNAT1/NR2E3/IHH/SDK2	10
GO:0051646	BP	GO:0051646	mitochondrion localization	10/2029	46/18866	0.0222243520564521	0.366889843216659	0.346272321061018	AGBL4/LRPPRC/DNM1L/HAP1/OPA1/CLUH/RHOT1/SYNJ2BP/RHOT2/ACTR10	10
GO:0000478	BP	GO:0000478	endonucleolytic cleavage involved in rRNA processing	5/2029	16/18866	0.0226836286198873	0.366889843216659	0.346272321061018	NOP9/FCF1/BOP1/TSR1/KRI1	5
GO:0000479	BP	GO:0000479	endonucleolytic cleavage of tricistronic rRNA transcript (SSU-rRNA, 5.8S rRNA, LSU-rRNA)	5/2029	16/18866	0.0226836286198873	0.366889843216659	0.346272321061018	NOP9/FCF1/BOP1/TSR1/KRI1	5
GO:0014061	BP	GO:0014061	regulation of norepinephrine secretion	5/2029	16/18866	0.0226836286198873	0.366889843216659	0.346272321061018	HRH3/CRH/ADRA2C/ADRA2B/FFAR3	5
GO:0035864	BP	GO:0035864	response to potassium ion	5/2029	16/18866	0.0226836286198873	0.366889843216659	0.346272321061018	DLG4/CACNA1H/SLC34A1/CYP11B2/ADAMTS13	5
GO:0042532	BP	GO:0042532	negative regulation of tyrosine phosphorylation of STAT protein	5/2029	16/18866	0.0226836286198873	0.366889843216659	0.346272321061018	GGNBP2/INPP5F/PPP2CA/PIBF1/MIR146A	5
GO:0042994	BP	GO:0042994	cytoplasmic sequestering of transcription factor	5/2029	16/18866	0.0226836286198873	0.366889843216659	0.346272321061018	TONSL/CCDC22/G3BP2/NFKBIB/SUFU	5
GO:0046500	BP	GO:0046500	S-adenosylmethionine metabolic process	5/2029	16/18866	0.0226836286198873	0.366889843216659	0.346272321061018	AHCYL1/AMD1/MTRR/ENOPH1/MAT2B	5
GO:0048311	BP	GO:0048311	mitochondrion distribution	5/2029	16/18866	0.0226836286198873	0.366889843216659	0.346272321061018	DNM1L/HAP1/OPA1/CLUH/SYNJ2BP	5
GO:0010970	BP	GO:0010970	transport along microtubule	26/2029	161/18866	0.0226885736790877	0.366889843216659	0.346272321061018	AGBL4/DYNC2LI1/KIF5C/LRPPRC/SYNE2/SPG11/KIF5B/RAB21/STK11/SUN1/RAB1A/FBXW11/SSNA1/HAP1/SUN2/OPA1/MAPK8IP3/CEP131/RHOT1/IFT74/RHOT2/ACTR10/BLOC1S6/BLOC1S2/BLOC1S3/CNIH2	26
GO:0006611	BP	GO:0006611	protein export from nucleus	29/2029	184/18866	0.0228092428789803	0.366889843216659	0.346272321061018	UHMK1/SYMPK/CTDSPL2/NOP9/AHCYL1/SRSF4/ABCE1/NUP133/RANBP3/TGFB1/UPF2/PPM1A/SRSF6/NUP155/EMD/SMG5/NUP205/THOC2/NUP54/AKAP8L/THOC7/RIOK2/SDAD1/THOC6/NXF2/SEH1L/FYTTD1/SLU7/STYX	29
GO:0071166	BP	GO:0071166	ribonucleoprotein complex localization	22/2029	131/18866	0.0228192369376016	0.366889843216659	0.346272321061018	SYMPK/NOP9/SRSF4/ABCE1/NUP133/PRPF31/UPF2/SRSF6/NUP155/SMG5/NUP205/THOC2/NUP54/AKAP8L/THOC7/RIOK2/SDAD1/THOC6/NXF2/SEH1L/FYTTD1/SLU7	22
GO:0140014	BP	GO:0140014	mitotic nuclear division	42/2029	286/18866	0.0228644755142176	0.366889843216659	0.346272321061018	PDS5B/SMC3/PHIP/SIRT2/RAB11A/CUL3/BUB3/MYBL2/CHMP1A/STAG1/RANBP1/CHMP2B/CCNB2/KIF2A/DAPK3/PDGFB/GOLGA2/NCAPH2/XIAP/L3MBTL1/KIF25/STAG2/NEUROG1/SH2B1/BMP7/KIFC1/CDT1/PDS5A/PIBF1/AKAP8L/DSCC1/NAA50/TACC3/USP16/RIOK2/CHMP6/CEP97/SEH1L/FBXW5/PINX1/INO80/NPM2	42
GO:0010769	BP	GO:0010769	regulation of cell morphogenesis involved in differentiation	45/2029	310/18866	0.0228759701755729	0.366889843216659	0.346272321061018	PAK2/CDH4/LZTS1/CAPRIN1/RAB11A/ADNP/TWF2/ADAM10/DNM1L/RAB21/STK11/ITPKA/NFATC4/GRIN1/KIAA0319/CHRNB2/NGF/SEMA3F/TLX2/MPL/PQBP1/NEUROG3/SEMA6C/C1QBP/CYFIP1/MDK/CAMK2B/SEMA7A/WNT7A/OPA1/ARHGAP33/BRSK2/PLXNB1/MAG/TNFRSF12A/AP1AR/FGG/NLGN3/SEMA6B/ANKRD27/EEF2K/UNC13D/LINGO1/NSMF/SYNGAP1	45
GO:0042254	BP	GO:0042254	ribosome biogenesis	45/2029	310/18866	0.0228759701755729	0.366889843216659	0.346272321061018	DDX51/SBDS/HELQ/NOP9/HEATR1/PWP2/ABCE1/CUL4B/RRP7A/KRR1/CEBPZ/UTP18/RRP9/THUMPD1/PA2G4/C1QBP/DDX49/MAK16/FCF1/BOP1/DHX29/MPHOSPH10/ERCC2/RRP15/RSL24D1/TSR1/DROSHA/RIOK2/SDAD1/RRP1/KRI1/NIP7/SHQ1/DDX54/RPP25/BRIX1/MTERF3/MRM1/PPAN/EIF2A/DHX37/NIFK/RPL7L1/SURF6/FBLL1	45
GO:0000079	BP	GO:0000079	regulation of cyclin-dependent protein serine/threonine kinase activity	18/2029	102/18866	0.0236170044105231	0.366889843216659	0.346272321061018	CCNG2/LATS1/IPO7/CCNB2/MAPRE3/CDKN2C/PDGFB/CCNF/TFAP4/CCNT1/CDKN2A/CDKN2B/CCNG1/CDKN2D/CDK5RAP1/CCNJL/CCNK/CCNYL1	18
GO:2000060	BP	GO:2000060	positive regulation of ubiquitin-dependent protein catabolic process	18/2029	102/18866	0.0236170044105231	0.366889843216659	0.346272321061018	SOCS4/AGBL4/SIRT2/SGTA/RNF14/GSK3A/HSPBP1/DNAJB2/CCDC22/USP5/SUMO1/FZR1/PIAS1/SIRT6/UBQLN1/ANKIB1/FAM122A/NKD2	18
GO:0017038	BP	GO:0017038	protein import	31/2029	200/18866	0.023645608593669	0.366889843216659	0.346272321061018	LMNA/POM121L12/KPNA4/TIMM17B/MDFIC/PEX2/FAM53A/IPO7/NUP133/TOMM40/TGFB1/MED1/PEX3/ZIC1/NUP155/CABP1/UBR5/NXT2/TNPO2/RGPD3/NUP54/UFM1/TIMM23/APPL1/PDCD5/KPNA3/PEX16/SUFU/DMAP1/GRPEL2/TIMM23B	31
GO:0001731	BP	GO:0001731	formation of translation preinitiation complex	4/2029	11/18866	0.0236701437046309	0.366889843216659	0.346272321061018	EIF2S3/DHX29/EIF2D/DENR	4
GO:0003174	BP	GO:0003174	mitral valve development	4/2029	11/18866	0.0236701437046309	0.366889843216659	0.346272321061018	SOX4/ACVR1/BMPR1A/ZFPM1	4
GO:0006348	BP	GO:0006348	chromatin silencing at telomere	4/2029	11/18866	0.0236701437046309	0.366889843216659	0.346272321061018	DPY30/SIRT2/HAT1/SIRT6	4
GO:0016081	BP	GO:0016081	synaptic vesicle docking	4/2029	11/18866	0.0236701437046309	0.366889843216659	0.346272321061018	SNPH/PPFIA3/UNC13A/BLOC1S6	4
GO:0021521	BP	GO:0021521	ventral spinal cord interneuron specification	4/2029	11/18866	0.0236701437046309	0.366889843216659	0.346272321061018	EVX1/SOX1/SUFU/NKX6-2	4
GO:0034378	BP	GO:0034378	chylomicron assembly	4/2029	11/18866	0.0236701437046309	0.366889843216659	0.346272321061018	LPCAT3/APOC2/APOC3/APOA4	4
GO:0035090	BP	GO:0035090	maintenance of apical/basal cell polarity	4/2029	11/18866	0.0236701437046309	0.366889843216659	0.346272321061018	CRB2/WNT11/PDCD6IP/LIN7C	4
GO:0045199	BP	GO:0045199	maintenance of epithelial cell apical/basal polarity	4/2029	11/18866	0.0236701437046309	0.366889843216659	0.346272321061018	CRB2/WNT11/PDCD6IP/LIN7C	4
GO:0051974	BP	GO:0051974	negative regulation of telomerase activity	4/2029	11/18866	0.0236701437046309	0.366889843216659	0.346272321061018	TERF1/POT1/CERS1/PINX1	4
GO:0060573	BP	GO:0060573	cell fate specification involved in pattern specification	4/2029	11/18866	0.0236701437046309	0.366889843216659	0.346272321061018	EVX1/SOX1/SUFU/NKX6-2	4
GO:0070106	BP	GO:0070106	interleukin-27-mediated signaling pathway	4/2029	11/18866	0.0236701437046309	0.366889843216659	0.346272321061018	IL27/IL27RA/CRLF1/EBI3	4
GO:0070203	BP	GO:0070203	regulation of establishment of protein localization to telomere	4/2029	11/18866	0.0236701437046309	0.366889843216659	0.346272321061018	CCT8/CCT6A/CCT2/TERF1	4
GO:1902065	BP	GO:1902065	response to L-glutamate	4/2029	11/18866	0.0236701437046309	0.366889843216659	0.346272321061018	PCNA/HPCA/OPA1/UFL1	4
GO:1902513	BP	GO:1902513	regulation of organelle transport along microtubule	4/2029	11/18866	0.0236701437046309	0.366889843216659	0.346272321061018	STK11/HAP1/RHOT1/CNIH2	4
GO:1905383	BP	GO:1905383	protein localization to presynapse	4/2029	11/18866	0.0236701437046309	0.366889843216659	0.346272321061018	KIF5C/KIF5B/WNT7A/MAPK8IP3	4
GO:0006284	BP	GO:0006284	base-excision repair	9/2029	40/18866	0.0237524060348357	0.366889843216659	0.346272321061018	PCNA/RPA1/POLG/XRCC1/ERCC6/MBD4/NTHL1/SIRT6/POLL	9
GO:0021587	BP	GO:0021587	cerebellum morphogenesis	9/2029	40/18866	0.0237524060348357	0.366889843216659	0.346272321061018	GNPAT/XRCC1/LHX1/LHX5/WNT7A/RORA/SLC25A46/HERC1/CEND1	9
GO:0034314	BP	GO:0034314	Arp2/3 complex-mediated actin nucleation	9/2029	40/18866	0.0237524060348357	0.366889843216659	0.346272321061018	FCHSD2/ACTR3/ARPC4/PICK1/NCKAP1/CYFIP1/ARFIP1/AP1AR/CORO1B	9
GO:0042417	BP	GO:0042417	dopamine metabolic process	9/2029	40/18866	0.0237524060348357	0.366889843216659	0.346272321061018	VPS35/HPRT1/PDE1B/DBH/DRD2/CHRNB2/SLC6A3/SNCB/DRD4	9
GO:0061013	BP	GO:0061013	regulation of mRNA catabolic process	32/2029	208/18866	0.0239876767191079	0.369581126041217	0.348812366165895	CNOT7/CNOT6L/CNOT1/SLC11A1/CPEB3/SYNCRIP/PRR5L/XRN1/PSMD6/AGO2/YTHDF3/HNRNPA0/PSMA1/PSMD12/FASTK/TOB1/ROCK2/FXR2/PSMA4/PSMD5/ZC3H14/GTPBP1/PCBP4/SERBP1/CSDC2/ZC3HAV1/ANGEL2/MEX3D/PLEKHN1/PNPT1/METTL14/NANOS3	32
GO:0022604	BP	GO:0022604	regulation of cell morphogenesis	68/2029	499/18866	0.0240777197364936	0.370026885798144	0.349233076274175	MFSD2A/PHIP/PAK2/CDH4/LZTS1/CAPRIN1/RAB11A/ANXA7/ADNP/TWF2/ZMYM4/DLG1/ADAM10/RASA1/DNM1L/CFDP1/RAB21/DAPK3/STK11/MKLN1/DLG4/HPN/DAG1/F2/ITPKA/NFATC4/GRIN1/KIAA0319/CHRNB2/NGF/SEMA3F/GNA13/TLX2/MPL/PQBP1/NEUROG3/SEMA6C/C1QBP/CYFIP1/MDK/CAMK2B/SEMA7A/WNT7A/OPA1/PDZD8/ARHGAP33/UNC13A/BRSK2/PLXNB1/MAG/TNFRSF12A/AP1AR/FGG/NLGN3/SEMA6B/ANKRD27/CORO1B/ZRANB1/EEF2K/FMNL2/UNC13D/WTIP/LINGO1/FGD4/NSMF/SYNG…	68
GO:0019229	BP	GO:0019229	regulation of vasoconstriction	12/2029	60/18866	0.0243353821474934	0.371784039436352	0.350891485957661	ADRA2C/DBH/EDN2/TBXA2R/ADRA1B/ADRA2B/CASR/TRPM4/FGG/HRH2/APLN/SMTNL1	12
GO:0051592	BP	GO:0051592	response to calcium ion	24/2029	147/18866	0.0246512678885464	0.371784039436352	0.350891485957661	GUCA1A/PRKAA1/ADAM9/TRPV6/TNNT2/IQGAP1/AHCYL1/ITPR3/ANXA7/CACYBP/CPNE3/HPCA/DPEP1/BRAF/SYT5/ADCY8/CASR/ADCY1/CACNG2/FGG/CPNE7/CAMK2D/EEF2K/CPNE9	24
GO:0042255	BP	GO:0042255	ribosome assembly	13/2029	67/18866	0.0247604339131221	0.371784039436352	0.350891485957661	SBDS/PWP2/RRP7A/C1QBP/BOP1/DHX29/RSL24D1/NIP7/BRIX1/MTERF3/PPAN/EIF2A/DHX37	13
GO:0002793	BP	GO:0002793	positive regulation of peptide secretion	30/2029	193/18866	0.0247952329790255	0.371784039436352	0.350891485957661	ADAM9/VPS35/FFAR1/SOX4/KIF5B/AIMP1/APBB1/TGFB1/DNM1L/CD2AP/PARD6A/ACHE/ADORA1/KISS1/CRH/UCN/DRD2/ADCY8/DOC2B/IL13/TFR2/PDX1/CASR/GOLPH3/TRPM4/FGG/TREM2/EXOC1/APLN/RASL10B	30
GO:0032212	BP	GO:0032212	positive regulation of telomere maintenance via telomerase	8/2029	34/18866	0.0249931839642666	0.371784039436352	0.350891485957661	CTNNB1/CCT8/CCT6A/CCT2/POT1/MAP2K7/TNKS2/MAPK15	8
GO:0032814	BP	GO:0032814	regulation of natural killer cell activation	8/2029	34/18866	0.0249931839642666	0.371784039436352	0.350891485957661	AP1G1/RHBDD3/PGLYRP1/PIBF1/DCAF15/BLOC1S3/ZNF683/PGLYRP2	8
GO:0048665	BP	GO:0048665	neuron fate specification	8/2029	34/18866	0.0249931839642666	0.371784039436352	0.350891485957661	EVX1/LBX1/SOX1/ASCL1/MNX1/SUFU/GSX2/NKX6-2	8
GO:0099084	BP	GO:0099084	postsynaptic specialization organization	8/2029	34/18866	0.0249931839642666	0.371784039436352	0.350891485957661	NRXN1/DLG1/CRIPT/LRFN4/SHANK1/SYNGAP1/LRFN1/NTNG2	8
GO:1904030	BP	GO:1904030	negative regulation of cyclin-dependent protein kinase activity	8/2029	34/18866	0.0249931839642666	0.371784039436352	0.350891485957661	LATS1/IPO7/CDKN2C/TFAP4/CDKN2A/CDKN2B/CDKN2D/CDK5RAP1	8
GO:0008016	BP	GO:0008016	regulation of heart contraction	38/2029	256/18866	0.0251848275495352	0.371784039436352	0.350891485957661	GATA4/KCNIP3/RNF207/FXYD2/ASB3/NOS1/TNNT2/AHCYL1/ITPR3/GSK3A/DES/DLG1/ADORA1/CACNA1H/KCNK3/TBX2/UCN/NUP155/DRD2/CACNG1/EDN2/CACNA1B/ADRA1B/CACNA1G/KCNJ4/SUMO1/NPPA/CALCA/GPD1L/ATP1A3/CACNG2/CACNA1S/RANGRF/TRPM4/SPTBN4/NPPC/APLN/CAMK2D	38
GO:0007398	BP	GO:0007398	ectoderm development	6/2029	22/18866	0.0251930894618714	0.371784039436352	0.350891485957661	CTNNB1/ITGA6/ZBTB17/BMPR1A/ZBTB7B/LHX1	6
GO:0021513	BP	GO:0021513	spinal cord dorsal/ventral patterning	6/2029	22/18866	0.0251930894618714	0.371784039436352	0.350891485957661	EVX1/SOX1/ASCL1/SUFU/DLL4/NKX6-2	6
GO:0048025	BP	GO:0048025	negative regulation of mRNA splicing, via spliceosome	6/2029	22/18866	0.0251930894618714	0.371784039436352	0.350891485957661	SRSF4/SRSF6/PTBP3/C1QBP/DYRK1A/PCBP4	6
GO:0070588	BP	GO:0070588	calcium ion transmembrane transport	45/2029	312/18866	0.0252695777871215	0.371784039436352	0.350891485957661	JPH2/ORAI2/TRPV6/NOS1/GRIN2C/PMPCB/ITPR3/ATG5/MYO5A/AKAP6/HPCA/F2/CACNA1H/GRIN1/ATP2C2/OPRL1/DRD2/CACNG1/GJC2/CACNA1B/IL13/CACNA1G/DRD4/CACNA1I/CRHR1/TMCO1/SUMO1/NPPA/REM1/HAP1/OPA1/MICU2/CACNG2/CACNA1S/TRPM4/LIME1/JPH3/TRPM8/UBQLN1/TRPM5/CAMK2D/UBASH3B/STAC3/GRIN3B/JSRP1	45
GO:0007080	BP	GO:0007080	mitotic metaphase plate congression	10/2029	47/18866	0.0255956670126041	0.371784039436352	0.350891485957661	RAB11A/CUL3/CHMP1A/CHMP2B/KIFC1/CDT1/PIBF1/CHMP6/SEH1L/PINX1	10
GO:0010559	BP	GO:0010559	regulation of glycoprotein biosynthetic process	10/2029	47/18866	0.0255956670126041	0.371784039436352	0.350891485957661	CTNNB1/AGO2/BCL2/PAWR/GOLGA2/RAMP1/ABCA2/ABCA7/POMT2/SOAT1	10
GO:0014003	BP	GO:0014003	oligodendrocyte development	10/2029	47/18866	0.0255956670126041	0.371784039436352	0.350891485957661	MYRF/TPPP/ASCL1/ABCA2/ERCC2/MAG/PRDM8/HDAC10/NKX6-2/HES5	10
GO:0007098	BP	GO:0007098	centrosome cycle	21/2029	125/18866	0.0256035927289185	0.371784039436352	0.350891485957661	WDR62/TRIM37/CTNNB1/CEP120/CHMP1A/RANBP1/CHMP2B/ROCK2/GOLGA2/CCNF/ATF5/PARD6A/KIF25/CETN3/CEP131/KIAA1614/PDCD6IP/HAUS6/FBXW5/PARD6G/CNTROB	21
GO:0008637	BP	GO:0008637	apoptotic mitochondrial changes	21/2029	125/18866	0.0256035927289185	0.371784039436352	0.350891485957661	TP73/LMNA/VPS35/ACAA2/GSK3A/DNM1L/BCL2/ZNF205/HRK/MAPK8/BBC3/OPA1/HIGD1A/RHOT1/TMEM14A/MFF/PDCD5/ATG3/RHOT2/BLOC1S2/TMEM102	21
GO:0021680	BP	GO:0021680	cerebellar Purkinje cell layer development	7/2029	28/18866	0.0256483003144411	0.371784039436352	0.350891485957661	LHX1/LHX5/B4GALT2/RORA/SLC25A46/HERC1/CEND1	7
GO:0022011	BP	GO:0022011	myelination in peripheral nervous system	7/2029	28/18866	0.0256483003144411	0.371784039436352	0.350891485957661	SIRT2/DAG1/DICER1/NRG1/SLC25A46/PRX/LGI4	7
GO:0032292	BP	GO:0032292	peripheral nervous system axon ensheathment	7/2029	28/18866	0.0256483003144411	0.371784039436352	0.350891485957661	SIRT2/DAG1/DICER1/NRG1/SLC25A46/PRX/LGI4	7
GO:0051647	BP	GO:0051647	nucleus localization	7/2029	28/18866	0.0256483003144411	0.371784039436352	0.350891485957661	CEP120/SYNE2/SUN1/KIF25/SLIT1/FBXW11/SUN2	7
GO:0048568	BP	GO:0048568	embryonic organ development	62/2029	451/18866	0.0256656859594377	0.371784039436352	0.350891485957661	CRB2/GATA4/ARID2/CTNNB1/GGNBP2/ATP6V1B1/RNF207/TAL1/CCDC40/DLG1/SEC24B/TGFB1/MED1/ACVR1/STK3/PDGFB/BMPR1A/TCF21/HPN/HOXD9/TCAP/TBX2/LHX1/ZIC1/CDX2/WNT11/FOXE1/TBX1/TBX6/GATA2/LBX1/HOXB3/HOXA11/NEUROG1/HOXA6/HOXA3/PRKRA/BMP7/PHLDA2/CSF2/GBX2/ERCC2/ITGA8/IHH/HOXB9/WNT7B/PHACTR4/CCDC134/TBX4/KCNQ4/EPN1/FUZ/HOXB8/SUFU/SLC39A3/BIRC6/TBC1D23/KDM2B/TEAD2/LRIG3/HOXB4/ZFPM1	62
GO:0071902	BP	GO:0071902	positive regulation of protein serine/threonine kinase activity	49/2029	345/18866	0.0261047809977338	0.376933127284223	0.355751218745021	TP73/PRKAA1/ADAM9/MDFIC/MAP3K2/IQGAP1/UBE2N/TGFB1/MAP4K5/MAPRE3/STK3/PDGFB/TRAF2/CSPG4/ADORA1/DUSP9/BRAF/NRG1/MAP3K10/NGF/MAP3K7/CCNT1/FGF18/ERCC6/DRD4/ADRA2B/PPP2CA/DUSP6/TELO2/IKBKG/MAP2K7/AGER/GRM4/MADD/TAB2/PDCD10/PIK3CB/MAPK8IP3/TAOK1/WNT7B/HIGD1A/LAMTOR3/MAP4K3/CCNK/BIRC7/MLST8/CCNYL1/IL34/NEK10	49
GO:0010256	BP	GO:0010256	endomembrane system organization	64/2029	468/18866	0.0261643943933485	0.376933127284223	0.355751218745021	LMNA/KIFC3/VPS37C/TOR1AIP1/RAB11A/SGTA/SCARB2/ARL1/TSG101/USO1/CHMP1A/CHMP2B/CCNB2/LPCAT3/BAG5/TMED1/MYRF/GOLGA2/MYO5A/REEP2/SUN1/NUP155/VAMP4/RAB1A/STAM2/TBPL1/PPP2CA/SH3GLB1/EMD/PDCD10/ARL6IP1/SUN2/TMCC1/RAB22A/AKAP8L/ARFGEF2/PDCD6IP/GOLPH3/CCDC47/GOLGA5/TMEM33/LEMD3/STX17/CHMP6/A4GALT/ABCA7/PRX/BAIAP2L2/VPS36/RAB10/VTA1/RAB18/GET4/PACSIN1/BLOC1S2/VPS37A/REEP3/LYSMD3/CCDC136/EXOC8/TMEM170A/BLOC…	64
GO:0007188	BP	GO:0007188	adenylate cyclase-modulating G protein-coupled receptor signaling pathway	35/2029	233/18866	0.0262143900358519	0.376933127284223	0.355751218745021	GPR26/HRH3/NOS1/GNAI3/GSK3A/RAMP1/MC1R/ADORA1/ADRA2C/PTGDR2/S1PR4/OPRL1/DRD2/ADCY8/GNA13/GPR161/GNAT1/TBXA2R/ADRA1B/PTGER1/OPRD1/DRD4/ADRA2B/CRHR1/ADCY3/GRM4/CASR/CALCA/ADCY1/GRM8/GLP2R/HTR5A/FFAR3/S1PR5/ARRDC3	35
GO:2000736	BP	GO:2000736	regulation of stem cell differentiation	20/2029	118/18866	0.0265015758997632	0.376933127284223	0.355751218745021	GATA4/TP73/PSMD6/TAL1/N4BP2L2/PSMA1/PSMD12/PSMA4/PSMD5/GATA2/TCF12/BMP7/ITCH/SETD1A/OSM/LTBP3/TEAD2/HOXB4/MIR146A/HES5	20
GO:0008277	BP	GO:0008277	regulation of G protein-coupled receptor signaling pathway	24/2029	148/18866	0.0265242993300661	0.376933127284223	0.355751218745021	GUCA1A/GIT2/NOS1/RGS20/GSK3A/ROCK2/RGS14/RAMP1/F2/PTGDR2/OPRL1/DRD2/CNGB1/GNAT1/GRK1/METAP2/RGS6/GUCA1B/GIT1/AIPL1/KLK14/APLN/ARRDC3/RASGRP4	24
GO:0030072	BP	GO:0030072	peptide hormone secretion	38/2029	257/18866	0.0265917994194294	0.376933127284223	0.355751218745021	EXOC3L1/FFAR1/SOX4/PFKL/ITPR3/KIF5B/AIMP1/RAB11FIP2/MYO5A/PICK1/KISS1/CRH/UCN/ADRA2C/DRD2/ADCY8/DOC2B/RAB1A/TFR2/HNF4A/PDX1/CRHR1/HMGN3/NOS2/FOXA2/HNF1A/CASR/IL1RN/SSTR5/BRSK2/UBE2Q1/TRPM4/FGG/CCDC186/FFAR3/KCNC2/APLN/RASL10B	38
GO:0048511	BP	GO:0048511	rhythmic process	44/2029	305/18866	0.0266085239537007	0.376933127284223	0.355751218745021	RAI1/PRKAA1/PPP1CC/USP9X/PCNA/ADNP/HDAC2/KDM5A/NRIP1/ROCK2/DNM1L/ENOX2/ATF5/ADORA1/KISS1/CRH/PRKCG/AMH/OPRL1/DRD2/CHRNB2/CRTC1/USP2/HAS1/HTR7/DRD4/HNF4A/TOP1/DYRK1A/MDK/NR2F6/FBXW11/NOS2/CSF2/RORA/MAPK8/NKX2-1/ADCY1/PLEKHA1/KDM8/RETN/HES7/FBXL3/RBM4	44
GO:0003015	BP	GO:0003015	heart process	43/2029	297/18866	0.0266605760779577	0.376933127284223	0.355751218745021	GATA4/KCNIP3/RNF207/FXYD2/ASB3/NOS1/TNNT2/AHCYL1/ITPR3/GSK3A/DES/ATG5/DLG1/DNM1L/TNNI1/ADORA1/TCAP/CACNA1H/KCNK3/TBX2/UCN/NUP155/DRD2/CACNG1/EDN2/CACNA1B/ADRA1B/CACNA1G/MYBPC3/KCNJ4/SUMO1/NPPA/CALCA/GPD1L/ATP1A3/CACNG2/CACNA1S/RANGRF/TRPM4/SPTBN4/NPPC/APLN/CAMK2D	43
GO:0006260	BP	GO:0006260	DNA replication	40/2029	273/18866	0.0266924514801183	0.376933127284223	0.355751218745021	RECQL4/POLK/SMC3/ATF1/TONSL/SSBP1/DNAJC2/KAT7/PCNA/CACYBP/RPA1/TOPBP1/POLG/TERF1/RFC3/CHAF1B/ORC5/UCN/RTEL1/HCRT/PPP2CA/TOP1/DUT/CDT1/PDS5A/DSCC1/BAZ1A/FAM111A/E4F1/POLL/GDF2/GRWD1/INO80/LRWD1/BOD1L1/CHTF18/ESCO1/CDAN1/NPM2/SLX4	40
GO:0072659	BP	GO:0072659	protein localization to plasma membrane	41/2029	281/18866	0.0267042687292165	0.376933127284223	0.355751218745021	GOLGA7/FAM126B/GGA1/FCHO2/PDZD3/KCNIP3/TSPAN17/ASB3/VPS35/AMN/CLTC/RAB11A/ACSL3/KIF5B/DLG1/ROCK2/LYPLA1/TGFB1/ARFRP1/RAB11FIP2/MYO5A/RAMP1/DENND4C/RAB3B/ATP2C2/PPIL2/EFR3A/C2CD5/CNPY4/GOLPH3/APPL1/RANGRF/EXOC5/TREM2/SPTBN4/RAB10/PACSIN1/STAC3/NKD2/CRB3/PRAM1	41
GO:0030307	BP	GO:0030307	positive regulation of cell growth	27/2029	171/18866	0.0267166103926406	0.376933127284223	0.355751218745021	MFSD2A/EIF4G2/CDH4/RAB11A/ADNP/TWF2/ADAM10/ADNP2/BCL2/RPS6KA3/HPN/AKAP6/F2/UCN/NGF/CYFIP1/EXTL3/SEMA7A/DDX49/UNC13A/TNFRSF12A/ZNF639/CDKN2AIP/INO80/KDM2B/FAM122A/CPNE9	27
GO:1903018	BP	GO:1903018	regulation of glycoprotein metabolic process	11/2029	54/18866	0.0267681659343048	0.376933127284223	0.355751218745021	CTNNB1/AGO2/BCL2/PAWR/GOLGA2/RAMP1/RAB1A/ABCA2/ABCA7/POMT2/SOAT1	11
GO:0043506	BP	GO:0043506	regulation of JUN kinase activity	16/2029	89/18866	0.0270136526236252	0.379507347183412	0.358180779322656	MDFIC/MAP3K2/DNAJA1/MAP4K5/TRAF2/MAP3K10/MAP3K7/ERCC6/MAP2K7/NPPA/AGER/MAPK8IP3/TAOK1/ZNF675/WNT7B/BIRC7	16
GO:0030100	BP	GO:0030100	regulation of endocytosis	32/2029	210/18866	0.0270873237379074	0.37966144729868	0.358326219720028	TSG101/TBC1D5/DNM1L/CD2AP/RAB21/MKLN1/APOC2/DLG4/PICK1/HPCA/APOC3/DRD2/VAMP4/TFR2/GATA2/DRD4/ABCA2/PIK3CB/SMAP1/APPL1/SYNJ2BP/ABCA7/TREM2/SCYL2/APLN/PACSIN1/ATAD1/EEF2K/ANKRD13D/PCSK9/GSG1L/RSPO1	32
GO:0000187	BP	GO:0000187	activation of MAPK activity	25/2029	156/18866	0.0272889052616556	0.380922236700722	0.359516158555038	TP73/PRKAA1/MDFIC/MAP3K2/UBE2N/MAP4K5/CSPG4/DUSP9/NRG1/MAP3K10/MAP3K7/ERCC6/DRD4/ADRA2B/DUSP6/IKBKG/MAP2K7/GRM4/MADD/TAB2/PIK3CB/MAPK8IP3/TAOK1/WNT7B/BIRC7	25
GO:0007623	BP	GO:0007623	circadian rhythm	33/2029	218/18866	0.0273494380347433	0.380922236700722	0.359516158555038	RAI1/PRKAA1/PPP1CC/USP9X/HDAC2/KDM5A/NRIP1/ROCK2/ATF5/ADORA1/CRH/PRKCG/OPRL1/DRD2/CHRNB2/CRTC1/USP2/HTR7/DRD4/HNF4A/TOP1/DYRK1A/NR2F6/FBXW11/NOS2/CSF2/RORA/MAPK8/NKX2-1/ADCY1/KDM8/FBXL3/RBM4	33
GO:0003170	BP	GO:0003170	heart valve development	12/2029	61/18866	0.0274289174568975	0.380922236700722	0.359516158555038	GATA4/HECTD1/MATR3/SOX4/ROCK2/TGFB1/ACVR1/BMPR1A/MDM4/HEYL/DLL4/ZFPM1	12
GO:1902110	BP	GO:1902110	positive regulation of mitochondrial membrane permeability involved in apoptotic process	12/2029	61/18866	0.0274289174568975	0.380922236700722	0.359516158555038	TP73/ACAA2/GSK3A/BCL2/ZNF205/MAPK8/BBC3/RHOT1/TMEM14A/RHOT2/BLOC1S2/TMEM102	12
GO:0071985	BP	GO:0071985	multivesicular body sorting pathway	9/2029	41/18866	0.0276201762402733	0.38173637665444	0.360284547586936	VPS37C/CHMP1A/CHMP2B/LEPROTL1/CHMP6/VPS36/VTA1/VPS37A/VPS37D	9
GO:0045685	BP	GO:0045685	regulation of glial cell differentiation	14/2029	75/18866	0.0276766753676795	0.38173637665444	0.360284547586936	TP73/CTNNB1/HDAC2/TGFB1/DAG1/F2/DICER1/MDK/MAG/GSX2/MIR142/NKX6-2/IL34/HES5	14
GO:1901983	BP	GO:1901983	regulation of protein acetylation	14/2029	75/18866	0.0276766753676795	0.38173637665444	0.360284547586936	PRKAA1/NOS1/SOX4/KAT7/TAF7/HDAC2/ATG5/RPS6KA4/GATA2/SPHK2/TAOK1/FOXP3/BRD7/PYGO2	14
GO:0007050	BP	GO:0007050	cell cycle arrest	35/2029	234/18866	0.0277439799291936	0.381794996525608	0.36033987329089	CNOT7/UHMK1/CNOT6L/CNOT1/TP73/PRKAA1/EIF4G2/SOX4/PCNA/TSG101/APBB1/TGFB1/ZBTB17/PPM1A/CDKN2C/STK11/FOXO4/CRLF3/MDM4/TFAP4/CDKN2A/MYOG/CDKN2B/PCBP4/CDKN2D/GADD45GIP1/CNOT2/LAMTOR3/E4F1/MLST8/MLXIPL/KMT2E/LAMTOR4/PNPT1/UHRF2	35
GO:0006813	BP	GO:0006813	potassium ion transport	36/2029	242/18866	0.027883047569771	0.382838669013523	0.361324896184001	KCNIP3/RNF207/FXYD2/KCNK10/NOS1/ATP4B/KIF5B/DLG1/SLC9A6/HPN/AKAP6/ADORA1/KCNQ2/KCNK3/ABCB8/DRD2/ATP4A/HCN2/KCNC3/HCRT/KCNJ4/KCNA10/SUMO1/SLC12A4/NPPA/ATP1A3/TREM2/SLC12A9/CCT8L2/KCNH4/KCNQ4/KCNC2/TMEM175/TRPM5/KCNK4/KCNK16	36
GO:0070482	BP	GO:0070482	response to oxygen levels	55/2029	396/18866	0.0285840226177701	0.391575241969679	0.369570513912537	LMNA/PRKAA1/FMN2/PSMD6/SIRT2/NOS1/NPEPPS/PSMA1/HDAC2/ATP6V1A/ACAA2/PSMD12/ROCK2/DNM1L/POLG/PSMA4/PSMD5/XRCC1/BCL2/PICK1/ADORA1/ALDH3A1/MDM4/KCNK3/DRD2/CHRNB2/MYOD1/CHRNA4/EPO/UCP3/MPL/OPRD1/PKLR/P2RX3/ATP6V1G1/BMP7/NPPA/NOS2/AGER/RORA/CASR/OPA1/ERCC2/SCFD1/HIGD1A/EGLN2/NPPC/P2RX2/UBQLN1/PLEKHN1/WDR83/CPEB4/EEF2K/WTIP/MIR146A	55
GO:0071333	BP	GO:0071333	cellular response to glucose stimulus	22/2029	134/18866	0.0287985706816468	0.391772711931975	0.369756886970958	GATA4/GRIK5/PRKAA1/SOX4/KIF5B/POLG/RAB11FIP2/CRH/ADCY8/PDX1/HMGN3/AGER/FOXA2/CASR/OPA1/BRSK2/ZNF236/TRPM4/CCDC186/MLXIPL/FGF21/MIR146A	22
GO:2001233	BP	GO:2001233	regulation of apoptotic signaling pathway	57/2029	413/18866	0.0292671966395633	0.391772711931975	0.369756886970958	EYA3/GATA4/TP73/CTNNB1/LMNA/URI1/PHIP/PAK2/LTBR/MEIS3/TRADD/DNAJA1/GNAI3/ITGA6/ACAA2/RB1CC1/GSK3A/SIAH1/BAG5/DNM1L/BCL2/DAPK3/ACVR1/STK3/TRAF2/MAPK8IP2/TFAP4/NFATC4/ZNF205/DBH/HRK/EPO/PDX1/PRKRA/CSF2/CDKN2D/MADD/MAPK8/WWOX/BBC3/OPA1/PIAS4/UNC5B/HIGD1A/TNFRSF12A/TMEM14A/MFF/PDCD5/FGG/PRR7/C8orf44-SGK3/ANKRD2/BCL2L10/UBQLN1/BIRC6/TMEM102/NANOS3	57
GO:0008089	BP	GO:0008089	anterograde axonal transport	10/2029	48/18866	0.0293180951988124	0.391772711931975	0.369756886970958	AGBL4/KIF5C/KIF5B/RAB21/HAP1/MAPK8IP3/BLOC1S6/BLOC1S2/BLOC1S3/CNIH2	10
GO:0032784	BP	GO:0032784	regulation of DNA-templated transcription, elongation	10/2029	48/18866	0.0293180951988124	0.391772711931975	0.369756886970958	KAT7/HMGN1/SUPT5H/TCERG1/HTATSF1/EAPP/SCAF8/CCNT1/ERCC6/CCNK	10
GO:0035088	BP	GO:0035088	establishment or maintenance of apical/basal cell polarity	10/2029	48/18866	0.0293180951988124	0.391772711931975	0.369756886970958	CRB2/DLG1/FOXJ1/CDX2/WNT11/TCF15/SH3BP1/PDCD6IP/SYNJ2BP/LIN7C	10
GO:0042461	BP	GO:0042461	photoreceptor cell development	10/2029	48/18866	0.0293180951988124	0.391772711931975	0.369756886970958	CABP4/MFSD2A/TOPORS/TULP1/DIO3/FSCN2/CNGB1/GNAT1/NR2E3/NPHP4	10
GO:0061245	BP	GO:0061245	establishment or maintenance of bipolar cell polarity	10/2029	48/18866	0.0293180951988124	0.391772711931975	0.369756886970958	CRB2/DLG1/FOXJ1/CDX2/WNT11/TCF15/SH3BP1/PDCD6IP/SYNJ2BP/LIN7C	10
GO:0035729	BP	GO:0035729	cellular response to hepatocyte growth factor stimulus	5/2029	17/18866	0.0293576541824167	0.391772711931975	0.369756886970958	SIRT2/MED1/CASR/APPL1/BCAR1	5
GO:0048243	BP	GO:0048243	norepinephrine secretion	5/2029	17/18866	0.0293576541824167	0.391772711931975	0.369756886970958	HRH3/CRH/ADRA2C/ADRA2B/FFAR3	5
GO:1903818	BP	GO:1903818	positive regulation of voltage-gated potassium channel activity	5/2029	17/18866	0.0293576541824167	0.391772711931975	0.369756886970958	RNF207/AKAP6/NPPA/TREM2/KCNC2	5
GO:0021522	BP	GO:0021522	spinal cord motor neuron differentiation	8/2029	35/18866	0.0294395679486455	0.391772711931975	0.369756886970958	SOX4/LBX1/PHOX2A/MNX1/GBX1/SUFU/SCYL1/NKX6-2	8
GO:0051443	BP	GO:0051443	positive regulation of ubiquitin-protein transferase activity	8/2029	35/18866	0.0294395679486455	0.391772711931975	0.369756886970958	UBE2N/TOPORS/GOLGA2/RAB1A/FZR1/DCUN1D4/DCUN1D1/ARRDC3	8
GO:0065005	BP	GO:0065005	protein-lipid complex assembly	8/2029	35/18866	0.0294395679486455	0.391772711931975	0.369756886970958	MFSD2A/ACSL3/LPCAT3/APOC2/APOC3/APOA4/ABCA7/SOAT1	8
GO:0032409	BP	GO:0032409	regulation of transporter activity	42/2029	291/18866	0.0295133303634094	0.391893016119394	0.369870430616227	JPH2/RNF207/FXYD2/NOS1/GRM5/AHCYL1/KIF5B/DLG1/BCL2/MYO5A/DLG4/MAPK8IP2/AKAP6/HPCA/CRH/GRIN1/OPRL1/DRD2/EPO/DRD4/CRHR1/SUMO1/SPHK2/NPPA/REM1/HAP1/GPD1L/CACNG2/RANGRF/TREM2/NLGN3/JPH3/SHANK1/KCNC2/UBQLN1/NDFIP2/CAMK2D/PCSK9/CNIH2/STAC3/JSRP1/GSG1L	42
GO:0046822	BP	GO:0046822	regulation of nucleocytoplasmic transport	19/2029	112/18866	0.0297625615770306	0.391939834835423	0.369914618335697	UHMK1/CTDSPL2/MDFIC/PPP1CC/CPSF6/TGFB1/PPM1A/ZIC1/CABP1/UBR5/EMD/THOC2/NUP54/AKAP8L/UFM1/RIOK2/SUFU/DMAP1/RBM4	19
GO:0042176	BP	GO:0042176	regulation of protein catabolic process	55/2029	397/18866	0.0298209526930472	0.391939834835423	0.369914618335697	SOCS4/AGBL4/AZIN2/GGA1/ADAM9/FMN2/SIRT2/VPS35/GRIN2C/LATS1/SGTA/RNF14/GSK3A/CUL4B/UBE2K/HSPBP1/DNAJB2/BAG5/RHBDD3/EEF1A2/APC2/SMURF2/MDM4/CCDC22/USP5/AGAP2/NRG1/PRKCG/GIPC1/MGAT3/SUMO1/FBXL5/GABARAPL2/FZR1/ITCH/NOS2/ABCA2/UFL1/WWP1/BRSK2/PIAS1/CHMP6/PDCL3/SIRT6/TREM2/BANP/EGLN2/SUFU/UBQLN1/ANKIB1/FAM122A/PLEKHG5/PCSK9/STYX/NKD2	55
GO:0002088	BP	GO:0002088	lens development in camera-type eye	15/2029	83/18866	0.0302675694853664	0.391939834835423	0.369914618335697	CTNNB1/PDS5B/DLG1/MED1/CRYBB3/PITX3/GJA8/SOX1/FZR1/WNT7A/SIX5/WNT7B/LIM2/PYGO2/SPRED3	15
GO:0048644	BP	GO:0048644	muscle organ morphogenesis	15/2029	83/18866	0.0302675694853664	0.391939834835423	0.369914618335697	TNNT2/TGFB1/MED1/ADARB1/BMPR1A/TNNI1/TCAP/NRG1/TCF15/TBX1/MYBPC3/SIRT6/DLL4/SMTNL1/ZFPM1	15
GO:0071277	BP	GO:0071277	cellular response to calcium ion	15/2029	83/18866	0.0302675694853664	0.391939834835423	0.369914618335697	GUCA1A/PRKAA1/IQGAP1/CACYBP/CPNE3/HPCA/DPEP1/BRAF/SYT5/ADCY8/ADCY1/CPNE7/CAMK2D/EEF2K/CPNE9	15
GO:0032781	BP	GO:0032781	positive regulation of ATPase activity	11/2029	55/18866	0.0303188943124305	0.391939834835423	0.369914618335697	TOR1AIP1/SSBP1/ATP4B/TNNT2/DNAJA1/DNAJB2/POT1/MYBPC3/GABARAPL2/CASR/DNAJC10	11
GO:0055075	BP	GO:0055075	potassium ion homeostasis	7/2029	29/18866	0.030765292757695	0.391939834835423	0.369914618335697	ATP6V1B1/ATP4B/ATP4A/SLC12A4/ATP1A3/CYP11B2/SLC12A9	7
GO:0060997	BP	GO:0060997	dendritic spine morphogenesis	12/2029	62/18866	0.0307982240426257	0.391939834835423	0.369914618335697	CAPRIN1/ADAM10/DNM1L/DLG4/ITPKA/CAMK2B/WNT7A/OPA1/ARHGAP33/NLGN3/SHANK1/EEF2K	12
GO:0006513	BP	GO:0006513	protein monoubiquitination	13/2029	69/18866	0.0308876813433006	0.391939834835423	0.369914618335697	TRIM37/UBE2W/UBE2D3/CUL3/TSG101/CTR9/CUL4B/TOPORS/NEURL1/RNF126/FANCL/ZNF598/KDM2B	13
GO:0015748	BP	GO:0015748	organophosphate ester transport	22/2029	135/18866	0.03103449517106	0.391939834835423	0.369914618335697	MFSD2A/SLC25A48/ATP11B/SLC25A43/SCP2/SCARB2/SLC25A36/PITPNB/APOC2/GJB1/APOC3/APOA4/OSBPL8/ATP10D/TMEM30A/ABCA7/SLC35B3/PLEKHA3/OSBPL5/GLTPD2/SCP2D1/SLC25A47	22
GO:0003283	BP	GO:0003283	atrial septum development	6/2029	23/18866	0.0310703750158551	0.391939834835423	0.369914618335697	GATA4/SOX4/ACVR1/MDM4/WNT11/ZFPM1	6
GO:0007097	BP	GO:0007097	nuclear migration	6/2029	23/18866	0.0310703750158551	0.391939834835423	0.369914618335697	CEP120/SYNE2/SUN1/SLIT1/FBXW11/SUN2	6
GO:0007274	BP	GO:0007274	neuromuscular synaptic transmission	6/2029	23/18866	0.0310703750158551	0.391939834835423	0.369914618335697	FCHSD2/ADARB1/CHRNB2/P2RX3/P2RX2/STAC3	6
GO:0007617	BP	GO:0007617	mating behavior	6/2029	23/18866	0.0310703750158551	0.391939834835423	0.369914618335697	HDAC2/MAPK8IP2/GRIN1/UBE2Q1/FUOM/DMRTA1	6
GO:0010226	BP	GO:0010226	response to lithium ion	6/2029	23/18866	0.0310703750158551	0.391939834835423	0.369914618335697	GSK3A/NFATC4/MYOG/PKLR/ASCL1/ADCY1	6
GO:0018230	BP	GO:0018230	peptidyl-L-cysteine S-palmitoylation	6/2029	23/18866	0.0310703750158551	0.391939834835423	0.369914618335697	GOLGA7/ZDHHC24/ZDHHC6/ZDHHC20/GOLGA7B/ZDHHC1	6
GO:0018231	BP	GO:0018231	peptidyl-S-diacylglycerol-L-cysteine biosynthetic process from peptidyl-cysteine	6/2029	23/18866	0.0310703750158551	0.391939834835423	0.369914618335697	GOLGA7/ZDHHC24/ZDHHC6/ZDHHC20/GOLGA7B/ZDHHC1	6
GO:0022010	BP	GO:0022010	central nervous system myelination	6/2029	23/18866	0.0310703750158551	0.391939834835423	0.369914618335697	MYRF/ABCA2/ERCC2/MAG/NKX6-2/HES5	6
GO:0032291	BP	GO:0032291	axon ensheathment in central nervous system	6/2029	23/18866	0.0310703750158551	0.391939834835423	0.369914618335697	MYRF/ABCA2/ERCC2/MAG/NKX6-2/HES5	6
GO:0035162	BP	GO:0035162	embryonic hemopoiesis	6/2029	23/18866	0.0310703750158551	0.391939834835423	0.369914618335697	TAL1/MED1/STK3/GATA2/CCDC134/ZFPM1	6
GO:0035561	BP	GO:0035561	regulation of chromatin binding	6/2029	23/18866	0.0310703750158551	0.391939834835423	0.369914618335697	CTNNB1/NFATC4/ZNF304/BTAF1/CDT1/PYGO2	6
GO:0043576	BP	GO:0043576	regulation of respiratory gaseous exchange	6/2029	23/18866	0.0310703750158551	0.391939834835423	0.369914618335697	ADORA1/GRIN1/PHOX2A/NLGN3/APLN/GSX2	6
GO:0048714	BP	GO:0048714	positive regulation of oligodendrocyte differentiation	6/2029	23/18866	0.0310703750158551	0.391939834835423	0.369914618335697	TP73/HDAC2/DAG1/MDK/GSX2/IL34	6
GO:0050951	BP	GO:0050951	sensory perception of temperature stimulus	6/2029	23/18866	0.0310703750158551	0.391939834835423	0.369914618335697	ADORA1/MMP24/NR2F6/CALCA/TRPM8/KCNK4	6
GO:0001504	BP	GO:0001504	neurotransmitter uptake	9/2029	42/18866	0.0319099472739527	0.396945618496459	0.374639099972581	SLC6A11/NOS1/SLC29A4/RAB3B/DRD2/SLC6A3/SLC22A1/DRD4/SLC6A2	9
GO:1900371	BP	GO:1900371	regulation of purine nucleotide biosynthetic process	9/2029	42/18866	0.0319099472739527	0.396945618496459	0.374639099972581	GUCA1A/PDZD3/NOS1/HPCA/GUCA2A/SPHK2/NOS2/GUCA1B/TREM2	9
GO:0018108	BP	GO:0018108	peptidyl-tyrosine phosphorylation	52/2029	374/18866	0.0319573997589129	0.396945618496459	0.374639099972581	CNOT7/SOCS4/EPHA10/GGNBP2/FGFR4/PAK2/ABI1/TAL1/GRM5/IQGAP1/TSG101/ADNP/HDAC2/EPHB4/YES1/TGFB1/INPP5F/ACVR1/PDGFB/DLG4/CSPG4/NEURL1/DYRK1B/ADORA1/NRG1/MATK/CRLF1/LTK/EPO/ERCC6/CSF3/IL13/PPP2CA/DYRK1A/MAP2K7/CSF2/FLT4/PIBF1/CADM4/OSM/CLK1/RAP2C/CHMP6/PDCL3/TREM2/MLST8/CBLC/SCYL1/TMEM102/IL34/MIR146A/HES5	52
GO:0014013	BP	GO:0014013	regulation of gliogenesis	21/2029	128/18866	0.032340020085326	0.396945618496459	0.374639099972581	TP73/CTNNB1/SIRT2/PPP1CC/HDAC2/TGFB1/DAG1/F2/DICER1/GJC2/PITX3/MDK/UFL1/MAG/TREM2/GSX2/MIR142/NKX6-2/IL34/MIR146A/HES5	21
GO:0035725	BP	GO:0035725	sodium ion transmembrane transport	27/2029	174/18866	0.0325229030814336	0.396945618496459	0.374639099972581	SLC6A11/FXYD2/NOS1/ATP4B/SLC3A2/KIF5B/DLG1/SLC9A6/CACNA1H/SLC6A3/ATP4A/HCN2/CACNA1G/SLC34A1/DRD4/CACNA1I/SLC6A2/GPD1L/ATP1A3/RANGRF/TRPM4/SLC6A20/ASIC4/TRPM5/CAMK2D/PCSK9/SLC6A19	27
GO:0033182	BP	GO:0033182	regulation of histone ubiquitination	4/2029	12/18866	0.0325434229810458	0.396945618496459	0.374639099972581	UBE2N/TRIP12/CTR9/UBR5	4
GO:0033700	BP	GO:0033700	phospholipid efflux	4/2029	12/18866	0.0325434229810458	0.396945618496459	0.374639099972581	APOC2/APOC3/APOA4/ABCA7	4
GO:0035845	BP	GO:0035845	photoreceptor cell outer segment organization	4/2029	12/18866	0.0325434229810458	0.396945618496459	0.374639099972581	MFSD2A/TOPORS/CNGB1/NPHP4	4
GO:0043476	BP	GO:0043476	pigment accumulation	4/2029	12/18866	0.0325434229810458	0.396945618496459	0.374639099972581	AP1G1/ANKRD27/BLOC1S6/BLOC1S3	4
GO:0043482	BP	GO:0043482	cellular pigment accumulation	4/2029	12/18866	0.0325434229810458	0.396945618496459	0.374639099972581	AP1G1/ANKRD27/BLOC1S6/BLOC1S3	4
GO:0060856	BP	GO:0060856	establishment of blood-brain barrier	4/2029	12/18866	0.0325434229810458	0.396945618496459	0.374639099972581	MFSD2A/CTNNB1/WNT7A/WNT7B	4
GO:0070202	BP	GO:0070202	regulation of establishment of protein localization to chromosome	4/2029	12/18866	0.0325434229810458	0.396945618496459	0.374639099972581	CCT8/CCT6A/CCT2/TERF1	4
GO:0099149	BP	GO:0099149	regulation of postsynaptic neurotransmitter receptor internalization	4/2029	12/18866	0.0325434229810458	0.396945618496459	0.374639099972581	HPCA/DRD4/ATAD1/GSG1L	4
GO:1905668	BP	GO:1905668	positive regulation of protein localization to endosome	4/2029	12/18866	0.0325434229810458	0.396945618496459	0.374639099972581	ROCK2/MGAT3/ABHD17A/ZDHHC1	4
GO:0015914	BP	GO:0015914	phospholipid transport	16/2029	91/18866	0.0325552057003491	0.396945618496459	0.374639099972581	MFSD2A/ATP11B/SCP2/SCARB2/PITPNB/APOC2/APOC3/APOA4/OSBPL8/ATP10D/TMEM30A/ABCA7/PLEKHA3/OSBPL5/GLTPD2/SCP2D1	16
GO:0007409	BP	GO:0007409	axonogenesis	65/2029	482/18866	0.0326004897270957	0.396945618496459	0.374639099972581	EPHA10/COL25A1/KIF5C/NRXN1/PAK2/SPG11/CDH4/PDLIM7/RAB11A/USP9X/ADNP/KIF5B/TWF2/NPTN/RANBP9/APBB1/EFNB1/EPHB4/SIAH1/BCL2/ADARB1/RAB21/SLC9A6/STK11/DAG1/NRXN3/GRIN1/KIAA0319/LHX1/DRD2/CHRNB2/NGF/SEMA3F/NKX2-8/NTN3/SEMA6C/SLIT1/SPTB/CYFIP1/BMP7/SEMA7A/WNT7A/GBX2/NKX2-1/DOK1/TOP2B/PIK3CB/SLC25A46/UNC5B/ADCY1/BRSK2/PLXNB1/MAG/GBX1/TNFRSF12A/NLGN3/SPTBN4/SEMA6B/PSPN/DPYSL5/RAB10/VSTM2L/LINGO1/SYNGAP1/N…	65
GO:0022613	BP	GO:0022613	ribonucleoprotein complex biogenesis	65/2029	482/18866	0.0326004897270957	0.396945618496459	0.374639099972581	DDX51/SBDS/HELQ/NOP9/HEATR1/LUC7L/AGO2/PWP2/PTGES3/SNRPC/ABCE1/CUL4B/EIF3M/CD2BP2/PRPF31/CPSF6/RRP7A/KRR1/CEBPZ/UTP18/RRP9/CLP1/EIF2S3/SNRPG/DICER1/SRSF6/THUMPD1/CELF3/PA2G4/C1QBP/CLNS1A/DDX49/MAK16/FCF1/BOP1/DHX29/MPHOSPH10/ERCC2/RRP15/CPSF7/RSL24D1/TSR1/EIF2D/DROSHA/RIOK2/SDAD1/RRP1/KRI1/NIP7/SHQ1/DDX54/RPP25/BRIX1/MTERF3/CRNKL1/MRM1/DENR/PPAN/EIF2A/DHX37/NIFK/RPL7L1/SURF6/SLU7/FBLL1	65
GO:0006836	BP	GO:0006836	neurotransmitter transport	34/2029	229/18866	0.0326472201504933	0.396945618496459	0.374639099972581	GRIK5/SLC6A11/HRH3/NRXN1/NOS1/SLC29A4/DNM1L/SNPH/SV2B/RAB3B/SYT5/PRKCG/CPLX2/DRD2/CHRNB2/CHRNA4/SLC6A3/SLC18A3/CACNA1B/SLC22A1/DOC2B/GIPC1/HCRT/DRD4/GRM4/WNT7A/SLC6A2/ADCY1/PPFIA3/UNC13A/GIT1/RHOT1/LIN7C/BLOC1S6	34
GO:0015931	BP	GO:0015931	nucleobase-containing compound transport	38/2029	261/18866	0.0328435967085803	0.398533022185277	0.376137298873288	SLC25A48/SYMPK/NOP9/POM121L12/KIF5C/LRPPRC/SLC25A43/SLC29A4/SRSF4/ABCE1/SLC25A36/NUP133/CPSF6/SLC35A1/UPF2/GJB1/ADORA1/SRSF6/G3BP2/NUP155/NXT2/CETN3/SMG5/NUP205/THOC2/NUP54/AKAP8L/THOC7/RIOK2/SDAD1/THOC6/NXF2/SEH1L/SLC35B3/FYTTD1/PNPT1/SLU7/SLC25A47	38
GO:0014031	BP	GO:0014031	mesenchymal cell development	15/2029	84/18866	0.0333156207373329	0.403098040543251	0.380445784190414	EFNB1/BCL2/ACVR1/BMPR1A/NRG1/SEMA3F/TBX1/SEMA6C/BMP7/SEMA7A/GBX2/FAM172A/PHACTR4/HEYL/SEMA6B	15
GO:0030111	BP	GO:0030111	regulation of Wnt signaling pathway	52/2029	375/18866	0.033352951001184	0.403098040543251	0.380445784190414	TLE6/CTNNB1/JRK/PSMD6/MDFIC/VPS35/SOX4/LATS1/CUL3/ATP6AP2/PSMA1/GSK3A/PSMD12/TGFB1/PSMA4/PSMD5/DAPK3/PPM1A/STK3/STK11/APC2/SMURF2/NFATC4/MCC/XIAP/WNT11/SFRP5/PPP2CA/UBR5/MDK/PPM1B/EMD/WWOX/NPHP4/FOXL1/SPIN1/TNKS2/TRPM4/KREMEN2/BARX1/DKKL1/CSNK1G3/FUZ/SCYL2/FOXP3/ZRANB1/TMEM198/DACT3/NOTUM/PPM1N/NKD2/RSPO1	52
GO:1904029	BP	GO:1904029	regulation of cyclin-dependent protein kinase activity	18/2029	106/18866	0.0334505660662188	0.403472465201106	0.380799167904177	CCNG2/LATS1/IPO7/CCNB2/MAPRE3/CDKN2C/PDGFB/CCNF/TFAP4/CCNT1/CDKN2A/CDKN2B/CCNG1/CDKN2D/CDK5RAP1/CCNJL/CCNK/CCNYL1	18
GO:0050808	BP	GO:0050808	synapse organization	59/2029	433/18866	0.0336898928349327	0.405551294464249	0.382761176521606	KLK8/NPAS4/CTNNB1/NRXN1/ARHGAP22/VPS35/IGFN1/GRM5/CAPRIN1/ADNP/GNPAT/NPTN/DLG1/CHMP2B/ADAM10/DNM1L/SLC9A6/MYO5A/DLG4/PICK1/NEURL1/ACHE/DAG1/ARHGEF15/ITPKA/NFATC4/GRIN1/NRG1/DRD2/CHRNB2/SEMA3F/SNCB/SLIT1/CYFIP1/CAMK2B/WNT7A/OPA1/SLC25A46/PPFIA3/ARHGAP33/CACNG2/UNC13A/IGSF9B/PLXNB1/WNT7B/CRIPT/LRFN4/TREM2/NLGN3/SHANK1/SDK2/ABHD17A/P2RX2/EEF2K/SYNGAP1/DLGAP3/MDGA1/LRFN1/NTNG2	59
GO:0048562	BP	GO:0048562	embryonic organ morphogenesis	43/2029	302/18866	0.0340173162794472	0.405883927506094	0.383075117116013	CRB2/GATA4/CTNNB1/ATP6V1B1/RNF207/CCDC40/DLG1/SEC24B/ACVR1/TCF21/HPN/HOXD9/TCAP/TBX2/LHX1/ZIC1/WNT11/FOXE1/TBX1/TBX6/GATA2/LBX1/HOXB3/HOXA11/NEUROG1/HOXA6/HOXA3/PRKRA/BMP7/GBX2/ITGA8/IHH/HOXB9/PHACTR4/KCNQ4/FUZ/HOXB8/SUFU/SLC39A3/KDM2B/TEAD2/LRIG3/HOXB4	43
GO:1903307	BP	GO:1903307	positive regulation of regulated secretory pathway	11/2029	56/18866	0.0341931121057578	0.405883927506094	0.383075117116013	DNM1L/AP1G1/CACNA1H/DOC2B/IL13/CACNA1G/GATA2/CACNA1I/SPHK2/NPPA/UNC13D	11
GO:0007249	BP	GO:0007249	I-kappaB kinase/NF-kappaB signaling	41/2029	286/18866	0.0343081594307259	0.405883927506094	0.383075117116013	TRIML2/CTNNB1/MIER1/LTBR/MTDH/CARD11/TRIM13/TRAF5/TRADD/UBE2N/ROCK2/PPM1A/TRAF2/TBKBP1/CCDC22/REL/MAP3K7/TFRC/USP10/PPM1B/SPHK2/IKBKG/NFKBIL1/TAB2/RORA/UFL1/TRIM22/ZNF675/TFG/GOLT1B/PELI2/TRIM62/LIME1/SHARPIN/TRIM8/ZFAND6/WDR83/NDFIP2/NKIRAS1/PLEKHG5/PPM1N	41
GO:0006405	BP	GO:0006405	RNA export from nucleus	23/2029	144/18866	0.034321915520828	0.405883927506094	0.383075117116013	SYMPK/NOP9/POM121L12/SRSF4/ABCE1/NUP133/CPSF6/UPF2/SRSF6/NUP155/SMG5/NUP205/THOC2/NUP54/AKAP8L/THOC7/RIOK2/SDAD1/THOC6/NXF2/SEH1L/FYTTD1/SLU7	23
GO:0060078	BP	GO:0060078	regulation of postsynaptic membrane potential	23/2029	144/18866	0.034321915520828	0.405883927506094	0.383075117116013	GRIK5/NPAS4/NRXN1/GRM5/GRIN2C/GSK3A/DLG4/MAPK8IP2/ADORA1/GRIN1/DRD2/CHRNB2/CHRNA4/HCRT/DRD4/P2RX3/GABRD/WNT7A/IGSF9B/NLGN3/SHANK1/CHRNG/P2RX2	23
GO:0017157	BP	GO:0017157	regulation of exocytosis	33/2029	222/18866	0.0343738028666979	0.405883927506094	0.383075117116013	GRIK5/TRPV6/TSG101/DNM1L/AP1G1/RAB21/CACNA1H/RAB3B/SYT5/PRKCG/CPLX2/DRD2/CHRNB2/CHRNA4/DOC2B/GIPC1/IL13/CACNA1G/GATA2/CACNA1I/SPHK2/NPPA/WNT7A/HAP1/ADCY1/PDCD6IP/GIT1/C12orf4/FGG/RAB10/RAB2B/UNC13D/PRAM1	33
GO:0000289	BP	GO:0000289	nuclear-transcribed mRNA poly(A) tail shortening	8/2029	36/18866	0.0344010486704213	0.405883927506094	0.383075117116013	CNOT7/CNOT6L/CNOT1/CPEB3/AGO2/TOB1/CNOT2/PAN3	8
GO:0018345	BP	GO:0018345	protein palmitoylation	8/2029	36/18866	0.0344010486704213	0.405883927506094	0.383075117116013	GOLGA7/ZDHHC24/ZDHHC6/ABHD17A/MAP6D1/ZDHHC20/GOLGA7B/ZDHHC1	8
GO:0032205	BP	GO:0032205	negative regulation of telomere maintenance	8/2029	36/18866	0.0344010486704213	0.405883927506094	0.383075117116013	XRN1/TERF1/XRCC1/POT1/RTEL1/TNKS2/PINX1/SLX4	8
GO:1901385	BP	GO:1901385	regulation of voltage-gated calcium channel activity	8/2029	36/18866	0.0344010486704213	0.405883927506094	0.383075117116013	HPCA/OPRL1/DRD2/DRD4/CRHR1/NPPA/REM1/STAC3	8
GO:1902686	BP	GO:1902686	mitochondrial outer membrane permeabilization involved in programmed cell death	12/2029	63/18866	0.0344548866619542	0.405883927506094	0.383075117116013	TP73/ACAA2/GSK3A/BCL2/ZNF205/MAPK8/BBC3/RHOT1/TMEM14A/RHOT2/BLOC1S2/TMEM102	12
GO:0090277	BP	GO:0090277	positive regulation of peptide hormone secretion	17/2029	99/18866	0.0345649502464361	0.406389851926545	0.383552610910377	FFAR1/SOX4/KIF5B/AIMP1/KISS1/CRH/UCN/DRD2/ADCY8/DOC2B/TFR2/PDX1/CASR/TRPM4/FGG/APLN/RASL10B	17
GO:0060828	BP	GO:0060828	regulation of canonical Wnt signaling pathway	42/2029	295/18866	0.0358460030280095	0.420392807560659	0.396768664826254	TLE6/CTNNB1/JRK/PSMD6/VPS35/SOX4/LATS1/CUL3/PSMA1/GSK3A/PSMD12/TGFB1/PSMA4/PSMD5/DAPK3/PPM1A/STK3/STK11/APC2/SMURF2/MCC/XIAP/WNT11/SFRP5/UBR5/MDK/PPM1B/EMD/NPHP4/TNKS2/TRPM4/KREMEN2/DKKL1/CSNK1G3/FUZ/SCYL2/TMEM198/DACT3/NOTUM/PPM1N/NKD2/RSPO1	42
GO:0042552	BP	GO:0042552	myelination	22/2029	137/18866	0.0358948111492751	0.420392807560659	0.396768664826254	KLK8/CTNNB1/SIRT2/GNPAT/DLG1/MYRF/MYO5A/TYMP/DAG1/GAL3ST1/DICER1/TPPP/NRG1/NAB1/ABCA2/SLC25A46/ERCC2/MAG/PRX/LGI4/NKX6-2/HES5	22
GO:0018212	BP	GO:0018212	peptidyl-tyrosine modification	52/2029	377/18866	0.0362859281595114	0.420435994951126	0.396809425283961	CNOT7/SOCS4/EPHA10/GGNBP2/FGFR4/PAK2/ABI1/TAL1/GRM5/IQGAP1/TSG101/ADNP/HDAC2/EPHB4/YES1/TGFB1/INPP5F/ACVR1/PDGFB/DLG4/CSPG4/NEURL1/DYRK1B/ADORA1/NRG1/MATK/CRLF1/LTK/EPO/ERCC6/CSF3/IL13/PPP2CA/DYRK1A/MAP2K7/CSF2/FLT4/PIBF1/CADM4/OSM/CLK1/RAP2C/CHMP6/PDCL3/TREM2/MLST8/CBLC/SCYL1/TMEM102/IL34/MIR146A/HES5	52
GO:0071772	BP	GO:0071772	response to BMP	26/2029	168/18866	0.036398911989353	0.420435994951126	0.396809425283961	SLC39A5/CRB2/GATA4/PCSK6/CTDSPL2/UBE2D3/USP9X/TOB1/TGFB1/ACVR1/PPM1A/BMPR1A/SMURF2/AMH/XIAP/SFRP5/BMP7/TRIM33/TMPRSS6/ETV2/LEMD3/HEYL/ADAMTS7/GDF2/FAM83G/HES5	26
GO:0071773	BP	GO:0071773	cellular response to BMP stimulus	26/2029	168/18866	0.036398911989353	0.420435994951126	0.396809425283961	SLC39A5/CRB2/GATA4/PCSK6/CTDSPL2/UBE2D3/USP9X/TOB1/TGFB1/ACVR1/PPM1A/BMPR1A/SMURF2/AMH/XIAP/SFRP5/BMP7/TRIM33/TMPRSS6/ETV2/LEMD3/HEYL/ADAMTS7/GDF2/FAM83G/HES5	26
GO:0016056	BP	GO:0016056	rhodopsin mediated signaling pathway	7/2029	30/18866	0.0365245976642413	0.420435994951126	0.396809425283961	GUCA1A/CNGB1/GNAT1/GRK1/METAP2/GUCA1B/AIPL1	7
GO:0051125	BP	GO:0051125	regulation of actin nucleation	7/2029	30/18866	0.0365245976642413	0.420435994951126	0.396809425283961	FCHSD2/PICK1/NCKAP1/CYFIP1/ARFIP1/AP1AR/CORO1B	7
GO:0070198	BP	GO:0070198	protein localization to chromosome, telomeric region	7/2029	30/18866	0.0365245976642413	0.420435994951126	0.396809425283961	CCT8/CCT6A/CCT2/TERF1/POT1/TNKS2/PINX1	7
GO:0070509	BP	GO:0070509	calcium ion import	15/2029	85/18866	0.0365810700010728	0.420435994951126	0.396809425283961	CTNNB1/TRPV6/PDGFB/CRH/CACNA1H/ATP2C2/UCN/CACNA1B/CACNA1G/CACNA1I/SPHK2/CASR/OPA1/MICU2/CACNA1S	15
GO:0030808	BP	GO:0030808	regulation of nucleotide biosynthetic process	9/2029	43/18866	0.0366404276414713	0.420435994951126	0.396809425283961	GUCA1A/PDZD3/NOS1/HPCA/GUCA2A/SPHK2/NOS2/GUCA1B/TREM2	9
GO:0071322	BP	GO:0071322	cellular response to carbohydrate stimulus	23/2029	145/18866	0.0367934196026992	0.420435994951126	0.396809425283961	GATA4/GRIK5/PRKAA1/SOX4/KIF5B/POLG/RAB11FIP2/SLC2A5/CRH/ADCY8/PDX1/HMGN3/AGER/FOXA2/CASR/OPA1/BRSK2/ZNF236/TRPM4/CCDC186/MLXIPL/FGF21/MIR146A	23
GO:0042136	BP	GO:0042136	neurotransmitter biosynthetic process	5/2029	18/18866	0.0371480620045925	0.420435994951126	0.396809425283961	NOS1/ACHE/DBH/SLC6A3/DAGLA	5
GO:0042983	BP	GO:0042983	amyloid precursor protein biosynthetic process	5/2029	18/18866	0.0371480620045925	0.420435994951126	0.396809425283961	AGO2/PAWR/ABCA2/ABCA7/SOAT1	5
GO:0042984	BP	GO:0042984	regulation of amyloid precursor protein biosynthetic process	5/2029	18/18866	0.0371480620045925	0.420435994951126	0.396809425283961	AGO2/PAWR/ABCA2/ABCA7/SOAT1	5
GO:0045187	BP	GO:0045187	regulation of circadian sleep/wake cycle, sleep	5/2029	18/18866	0.0371480620045925	0.420435994951126	0.396809425283961	ADORA1/CRH/DRD2/CHRNB2/CSF2	5
GO:0060080	BP	GO:0060080	inhibitory postsynaptic potential	5/2029	18/18866	0.0371480620045925	0.420435994951126	0.396809425283961	NPAS4/CHRNA4/DRD4/IGSF9B/NLGN3	5
GO:0070200	BP	GO:0070200	establishment of protein localization to telomere	5/2029	18/18866	0.0371480620045925	0.420435994951126	0.396809425283961	CCT8/CCT6A/CCT2/TERF1/POT1	5
GO:0090036	BP	GO:0090036	regulation of protein kinase C signaling	5/2029	18/18866	0.0371480620045925	0.420435994951126	0.396809425283961	MC1R/WNT11/SPHK2/FLT4/GPD1L	5
GO:0060998	BP	GO:0060998	regulation of dendritic spine development	14/2029	78/18866	0.0374080622120047	0.420435994951126	0.396809425283961	CPEB3/CAPRIN1/HDAC2/ADAM10/DNM1L/NEURL1/ITPKA/MAPK6/CAMK2B/OPA1/ARHGAP33/NLGN3/SHANK1/EEF2K	14
GO:0071426	BP	GO:0071426	ribonucleoprotein complex export from nucleus	21/2029	130/18866	0.0375153778622485	0.420435994951126	0.396809425283961	SYMPK/NOP9/SRSF4/ABCE1/NUP133/UPF2/SRSF6/NUP155/SMG5/NUP205/THOC2/NUP54/AKAP8L/THOC7/RIOK2/SDAD1/THOC6/NXF2/SEH1L/FYTTD1/SLU7	21
GO:0001678	BP	GO:0001678	cellular glucose homeostasis	24/2029	153/18866	0.0375656094770098	0.420435994951126	0.396809425283961	GATA4/GRIK5/PRKAA1/SOX4/KIF5B/POLG/RAB11FIP2/CRH/ADCY8/PDX1/HMGN3/AGER/FOXA2/CASR/OPA1/BRSK2/ZNF236/TRPM4/CCDC186/HKDC1/MLXIPL/FGF21/FOXK1/MIR146A	24
GO:0031123	BP	GO:0031123	RNA 3'-end processing	24/2029	153/18866	0.0375656094770098	0.420435994951126	0.396809425283961	USB1/SYMPK/CPEB3/AHCYL1/SUPT5H/SRSF4/CTR9/CPSF6/SCAF8/ZC3H14/CLP1/SRSF6/CCNT1/PAPOLA/THOC2/CPSF7/THOC7/INTS12/THOC6/TUT1/RPRD1B/PNPT1/SLU7/FBLL1	24
GO:0021511	BP	GO:0021511	spinal cord patterning	6/2029	24/18866	0.0377739746119743	0.420435994951126	0.396809425283961	EVX1/SOX1/ASCL1/SUFU/DLL4/NKX6-2	6
GO:0032469	BP	GO:0032469	endoplasmic reticulum calcium ion homeostasis	6/2029	24/18866	0.0377739746119743	0.420435994951126	0.396809425283961	KCTD17/BCL2/TMCO1/RAP1GDS1/CCDC47/CAMK2D	6
GO:0051349	BP	GO:0051349	positive regulation of lyase activity	6/2029	24/18866	0.0377739746119743	0.420435994951126	0.396809425283961	GUCA1A/NOS1/HPCA/GUCA2A/NOS2/GUCA1B	6
GO:0062009	BP	GO:0062009	secondary palate development	6/2029	24/18866	0.0377739746119743	0.420435994951126	0.396809425283961	DLG1/WNT11/FOXE1/MMP25/TBX1/WNT7A	6
GO:0031623	BP	GO:0031623	receptor internalization	19/2029	115/18866	0.0378528010385953	0.420435994951126	0.396809425283961	CLTC/TBC1D5/MKLN1/DLG4/PICK1/RAMP1/ACHE/HPCA/DRD2/TFRC/DRD4/CACNG2/SCYL2/APLN/ATAD1/ANKRD13D/PCSK9/GSG1L/RSPO1	19
GO:0051225	BP	GO:0051225	spindle assembly	19/2029	115/18866	0.0378528010385953	0.420435994951126	0.396809425283961	SMC3/MAPRE1/RAB11A/MYBL2/CHMP1A/STAG1/SENP6/CHMP2B/KIF2A/MAPRE3/GOLGA2/XIAP/STAG2/KIFC1/PIBF1/HAUS6/CEP97/INO80/MAPK15	19
GO:0021695	BP	GO:0021695	cerebellar cortex development	10/2029	50/18866	0.0378805577148901	0.420435994951126	0.396809425283961	CLP1/LHX1/LHX5/MDK/B4GALT2/WNT7A/RORA/SLC25A46/HERC1/CEND1	10
GO:0042987	BP	GO:0042987	amyloid precursor protein catabolic process	10/2029	50/18866	0.0378805577148901	0.420435994951126	0.396809425283961	GSK3A/ADAM10/ROCK2/DYRK1A/AGER/ABCA2/HAP1/GSAP/UNC13A/ABCA7	10
GO:0030705	BP	GO:0030705	cytoskeleton-dependent intracellular transport	30/2029	200/18866	0.0379121475216044	0.420435994951126	0.396809425283961	AGBL4/DYNC2LI1/KIF5C/LRPPRC/SYNE2/SPG11/KIF5B/RAB21/STK11/MYO5A/SUN1/RAB1A/FBXW11/SSNA1/HAP1/SUN2/OPA1/MAPK8IP3/CEP131/RHOT1/IFT74/CCDC186/MAP6D1/RHOT2/ACTR10/BLOC1S6/CCDC88B/BLOC1S2/BLOC1S3/CNIH2	30
GO:0051568	BP	GO:0051568	histone H3-K4 methylation	11/2029	57/18866	0.0384035557300914	0.424331259025006	0.400485793428095	CTNNB1/DPY30/KMT2C/TET2/CTR9/KMT2B/SETD1A/WDR5B/ZNF335/KMT2E/PYGO2	11
GO:0075733	BP	GO:0075733	intracellular transport of virus	11/2029	57/18866	0.0384035557300914	0.424331259025006	0.400485793428095	VPS37C/TSG101/NUP133/NUP155/TRIM15/NUP205/NUP54/KPNA3/SEH1L/VPS37A/VPS37D	11
GO:2000273	BP	GO:2000273	positive regulation of signaling receptor activity	8/2029	37/18866	0.0398990820000014	0.440052716775972	0.415323777543875	TAL1/MED1/NEURL1/ADORA1/ADRA2C/ADRA2B/CACNG2/NLGN3	8
GO:0009791	BP	GO:0009791	post-embryonic development	15/2029	86/18866	0.0400711884706949	0.441026310858467	0.416242660115714	TAL2/AGO2/HMGN1/INPPL1/BCL2/ATF5/LHX1/MORC3/ERCC2/CCDC47/PLEKHA1/ETNK2/NPPC/CELA1/SCUBE1	15
GO:0061351	BP	GO:0061351	neural precursor cell proliferation	24/2029	154/18866	0.0401330301045442	0.441026310858467	0.416242660115714	SLC39A5/CTNNB1/CEP120/SIRT2/PSMG1/EML1/ATF5/LHX1/DRD2/GJC2/GATA2/PITX3/LHX5/MDK/ASCL1/WNT7A/RORA/GBX2/DAGLA/CEND1/ZNF335/RAB10/DLL4/KDM2B	24
GO:0032434	BP	GO:0032434	regulation of proteasomal ubiquitin-dependent protein catabolic process	21/2029	131/18866	0.0403210047660447	0.442289282352176	0.417434658418873	SOCS4/SIRT2/SGTA/RNF14/GSK3A/UBE2K/HSPBP1/DNAJB2/BAG5/USP5/GIPC1/SUMO1/FZR1/UFL1/PIAS1/SIRT6/UBQLN1/ANKIB1/FAM122A/STYX/NKD2	21
GO:1903305	BP	GO:1903305	regulation of regulated secretory pathway	25/2029	162/18866	0.0407546328524094	0.446237435662458	0.421160943667518	GRIK5/TRPV6/DNM1L/AP1G1/CACNA1H/SYT5/PRKCG/CPLX2/DRD2/CHRNB2/CHRNA4/DOC2B/GIPC1/IL13/CACNA1G/GATA2/CACNA1I/SPHK2/NPPA/WNT7A/ADCY1/GIT1/C12orf4/UNC13D/PRAM1	25
GO:0010506	BP	GO:0010506	regulation of autophagy	48/2029	347/18866	0.0410316382555711	0.44689456551224	0.421781145841358	TRIML2/GATA4/PIK3C2A/ATP6V1B1/PRKAA1/EIF4G2/SIRT2/MTDH/VPS35/TRIM13/LZTS1/GNAI3/SUPT5H/ATP6V1A/RB1CC1/GSK3A/ATG5/DNM1L/NPRL3/BCL2/DAPK3/STK11/GOLGA2/EEF1A2/MAP3K7/KIF25/ATP6V1G1/SH3GLB1/USP10/IKBKG/TAB2/MAPK8/UFL1/PIK3CB/TRIM22/SCFD1/LAMTOR3/HERC1/VPS13C/TREM2/MLST8/TRIM8/EXOC1/UBQLN1/LAMTOR4/FOXK1/EXOC8/MAPK15	48
GO:0045666	BP	GO:0045666	positive regulation of neuron differentiation	52/2029	380/18866	0.0410541949663041	0.44689456551224	0.421781145841358	CPEB3/ATF1/CDH4/MMD2/CAPRIN1/IQGAP1/RAB11A/SCARB2/ITGA6/ADNP/TWF2/NPTN/APBB1/DNM1L/BCL2/RAB21/STK11/DLG4/NEURL1/ITPKA/ADRA2C/NGF/LTK/MAPK6/CRTC1/EPO/GATA2/NEUROG3/NEUROG1/ADRA2B/CYFIP1/TCF12/MDK/BMP7/CAMK2B/ASCL1/SEMA7A/OPA1/UNC13A/PLXNB1/NCKIPSD/TMEM30A/TNFRSF12A/SHANK1/HEYL/ANKRD27/PACSIN1/EEF2K/KCTD11/MIR146A/CPNE9/GPC2	52
GO:0050000	BP	GO:0050000	chromosome localization	14/2029	79/18866	0.0411373843655463	0.44689456551224	0.421781145841358	FMN2/RAB11A/ACTR3/CUL3/CHMP1A/CHMP2B/TERF1/SUN1/KIFC1/CDT1/PIBF1/CHMP6/SEH1L/PINX1	14
GO:0051303	BP	GO:0051303	establishment of chromosome localization	14/2029	79/18866	0.0411373843655463	0.44689456551224	0.421781145841358	FMN2/RAB11A/ACTR3/CUL3/CHMP1A/CHMP2B/TERF1/SUN1/KIFC1/CDT1/PIBF1/CHMP6/SEH1L/PINX1	14
GO:0007272	BP	GO:0007272	ensheathment of neurons	22/2029	139/18866	0.0412989461923935	0.44689456551224	0.421781145841358	KLK8/CTNNB1/SIRT2/GNPAT/DLG1/MYRF/MYO5A/TYMP/DAG1/GAL3ST1/DICER1/TPPP/NRG1/NAB1/ABCA2/SLC25A46/ERCC2/MAG/PRX/LGI4/NKX6-2/HES5	22
GO:0008366	BP	GO:0008366	axon ensheathment	22/2029	139/18866	0.0412989461923935	0.44689456551224	0.421781145841358	KLK8/CTNNB1/SIRT2/GNPAT/DLG1/MYRF/MYO5A/TYMP/DAG1/GAL3ST1/DICER1/TPPP/NRG1/NAB1/ABCA2/SLC25A46/ERCC2/MAG/PRX/LGI4/NKX6-2/HES5	22
GO:0051090	BP	GO:0051090	regulation of DNA-binding transcription factor activity	61/2029	455/18866	0.0413312892959297	0.44689456551224	0.421781145841358	TRIML2/TRIM37/CTNNB1/CARD14/TONSL/MTDH/CARD11/TRIM13/TRAF5/TRADD/UBE2N/PRDX3/HDAC2/MED13/KDM5A/STK3/TRAF2/RPS6KA4/FOXJ1/CCDC22/MAP3K10/G3BP2/AMH/ADCY8/MAP3K7/CDKN2A/CRTC1/TFRC/CSF3/SFRP5/TBX6/OPRD1/NEUROG3/NEUROG1/SUMO1/PRKD2/BMP7/ITCH/IKBKG/NFKBIL1/AGER/FOXA2/TRIM15/TAB2/MAPK8/UFL1/PIAS4/ADCY1/TRIM22/NFKBIB/NEUROG2/ZNF675/TRIM62/C8orf44-SGK3/HEYL/TRIM8/FOXP3/SUFU/PARP10/NFAM1/PYDC1	61
GO:0042493	BP	GO:0042493	response to drug	54/2029	397/18866	0.0417780773221994	0.447672820792159	0.42251566675312	GATA4/TP73/CTNNB1/SLC6A11/ABCD3/ADAM9/NOS1/TGIF1/HDAC2/GNPAT/ATG5/ADAM10/TERF1/XRCC1/BCL2/ABCA3/APOC2/PDE4A/ALDH3A1/CRH/KCNK3/DPEP1/CERS1/AMH/DRD2/SLC6A3/NAT8/SLC22A1/TFRC/CYP2D6/TBXA2R/ABCC3/SLC34A1/CYP2A13/PDX1/DUSP6/TOP1/MDK/SLC19A1/NOS2/ABCA2/SLC6A2/AGPAT2/ADCY1/DHODH/CYP2C9/TMEM30A/CSAG2/CYP2W1/NPPC/FGF21/TP53I13/BLOC1S3/SMTNL1	54
GO:0010824	BP	GO:0010824	regulation of centrosome duplication	9/2029	44/18866	0.0418284715231403	0.447672820792159	0.42251566675312	TRIM37/CEP120/CHMP1A/CHMP2B/ROCK2/CCNF/CEP131/PDCD6IP/FBXW5	9
GO:0045197	BP	GO:0045197	establishment or maintenance of epithelial cell apical/basal polarity	9/2029	44/18866	0.0418284715231403	0.447672820792159	0.42251566675312	CRB2/DLG1/CDX2/WNT11/TCF15/SH3BP1/PDCD6IP/SYNJ2BP/LIN7C	9
GO:1901985	BP	GO:1901985	positive regulation of protein acetylation	9/2029	44/18866	0.0418284715231403	0.447672820792159	0.42251566675312	PRKAA1/NOS1/SOX4/KAT7/RPS6KA4/SPHK2/TAOK1/FOXP3/BRD7	9
GO:1903539	BP	GO:1903539	protein localization to postsynaptic membrane	9/2029	44/18866	0.0418284715231403	0.447672820792159	0.42251566675312	VPS35/GRIN2C/RAB11A/DLG1/ADAM10/DLG4/DAG1/GRIN1/CACNG2	9
GO:1903320	BP	GO:1903320	regulation of protein modification by small protein conjugation or removal	35/2029	242/18866	0.0426003901224438	0.447672820792159	0.42251566675312	CTNNB1/SOX4/DNAJA1/CUL3/UBE2N/TRIP12/CTR9/GSK3A/HSPBP1/DNAJB2/ATG5/BAG5/DNM1L/NMI/TOPORS/GOLGA2/ISG15/PRKCG/XIAP/RAB1A/UBR5/FZR1/ITCH/UFL1/DCUN1D4/PIAS4/PIAS1/DCUN1D1/PRR7/BIRC7/UBQLN1/PINX1/ARRDC3/NDFIP2/PARP10	35
GO:0035794	BP	GO:0035794	positive regulation of mitochondrial membrane permeability	12/2029	65/18866	0.0426733208904982	0.447672820792159	0.42251566675312	TP73/ACAA2/GSK3A/BCL2/ZNF205/MAPK8/BBC3/RHOT1/TMEM14A/RHOT2/BLOC1S2/TMEM102	12
GO:0046782	BP	GO:0046782	regulation of viral transcription	12/2029	65/18866	0.0426733208904982	0.447672820792159	0.42251566675312	MDFIC/TRIM13/SUPT5H/CHD1/HPN/TFAP4/CCNT1/GTF2B/UBP1/ZNF639/TRIM62/TRIM8	12
GO:0021545	BP	GO:0021545	cranial nerve development	10/2029	51/18866	0.0427496361481659	0.447672820792159	0.42251566675312	CTNNB1/ADARB1/CHRNB2/SEMA3F/TBX1/HOXB3/NEUROG1/HOXA3/SLC25A46/PHOX2A	10
GO:0030509	BP	GO:0030509	BMP signaling pathway	24/2029	155/18866	0.0428278187894921	0.447672820792159	0.42251566675312	SLC39A5/CRB2/GATA4/PCSK6/CTDSPL2/UBE2D3/USP9X/TOB1/TGFB1/ACVR1/PPM1A/BMPR1A/SMURF2/AMH/XIAP/SFRP5/BMP7/TRIM33/TMPRSS6/ETV2/LEMD3/GDF2/FAM83G/HES5	24
GO:0019932	BP	GO:0019932	second-messenger-mediated signaling	61/2029	456/18866	0.0428794410454918	0.447672820792159	0.42251566675312	JPH2/GPR26/PRKAA1/PDZD3/SAMD14/NOS1/GRM5/GRIN2C/ITPR3/ADNP/GSK3A/PDGFB/MYO5A/HOMER3/PDE4A/RAMP1/AKAP6/HPCA/MC1R/CRH/NFATC4/GRIN1/UCN/ADRA2C/NRG1/PTGDR2/S1PR4/OPRL1/DRD2/EDN2/ADCY8/GNA13/GPR161/TBXA2R/ADRA1B/PTGER1/CXCR3/P2RX3/ADRA2B/PDX1/CRHR1/PPP2CA/ADCY3/NPPA/NOS2/CALCA/HAP1/ADCY1/P2RY11/TRPM4/TREM2/JPH3/NPPC/P2RX2/HTR5A/S1PR5/KCNC2/ARRDC3/CAMK2D/C10orf71/JSRP1	61
GO:0009394	BP	GO:0009394	2'-deoxyribonucleotide metabolic process	7/2029	31/18866	0.0429509191164253	0.447672820792159	0.42251566675312	DTYMK/NT5C/NUDT1/TBPL1/DUT/MBD4/NTHL1	7
GO:0014044	BP	GO:0014044	Schwann cell development	7/2029	31/18866	0.0429509191164253	0.447672820792159	0.42251566675312	SIRT2/DAG1/DICER1/NRG1/SLC25A46/PRX/LGI4	7
GO:0060261	BP	GO:0060261	positive regulation of transcription initiation from RNA polymerase II promoter	7/2029	31/18866	0.0429509191164253	0.447672820792159	0.42251566675312	CAND1/MED13/MED1/ERCC6/GTF2B/HNF1A/MED16	7
GO:0099068	BP	GO:0099068	postsynapse assembly	7/2029	31/18866	0.0429509191164253	0.447672820792159	0.42251566675312	NRXN1/WNT7A/LRFN4/NLGN3/SHANK1/LRFN1/NTNG2	7
GO:0009223	BP	GO:0009223	pyrimidine deoxyribonucleotide catabolic process	4/2029	13/18866	0.0431037579722261	0.447672820792159	0.42251566675312	NT5C/DUT/MBD4/NTHL1	4
GO:0015697	BP	GO:0015697	quaternary ammonium group transport	4/2029	13/18866	0.0431037579722261	0.447672820792159	0.42251566675312	SLC25A48/SLC22A1/SLC6A20/SLC25A47	4
GO:0031115	BP	GO:0031115	negative regulation of microtubule polymerization	4/2029	13/18866	0.0431037579722261	0.447672820792159	0.42251566675312	MAPRE1/EML2/DYRK1A/INPP5J	4
GO:0032536	BP	GO:0032536	regulation of cell projection size	4/2029	13/18866	0.0431037579722261	0.447672820792159	0.42251566675312	TWF2/WNT7A/WNT7B/CDHR5	4
GO:0042308	BP	GO:0042308	negative regulation of protein import into nucleus	4/2029	13/18866	0.0431037579722261	0.447672820792159	0.42251566675312	MDFIC/CABP1/UFM1/SUFU	4
GO:0090042	BP	GO:0090042	tubulin deacetylation	4/2029	13/18866	0.0431037579722261	0.447672820792159	0.42251566675312	PRKAA1/SIRT2/TPPP/BEX4	4
GO:1904590	BP	GO:1904590	negative regulation of protein import	4/2029	13/18866	0.0431037579722261	0.447672820792159	0.42251566675312	MDFIC/CABP1/UFM1/SUFU	4
GO:1905666	BP	GO:1905666	regulation of protein localization to endosome	4/2029	13/18866	0.0431037579722261	0.447672820792159	0.42251566675312	ROCK2/MGAT3/ABHD17A/ZDHHC1	4
GO:0051047	BP	GO:0051047	positive regulation of secretion	47/2029	340/18866	0.0432259148172681	0.448172798319449	0.422987547842373	ADAM9/VPS35/FFAR1/SOX4/ACSL3/TSG101/KIF5B/ATG5/AIMP1/APBB1/TGFB1/DNM1L/AP1G1/CD2AP/PARD6A/ACHE/ADORA1/KISS1/CRH/CACNA1H/UCN/OPRL1/DRD2/CHRNB2/ADCY8/DOC2B/IL13/CACNA1G/TFR2/GATA2/CACNA1I/PDX1/SPHK2/NPPA/CASR/UNC13A/PDCD6IP/GOLPH3/TRPM4/FGG/TREM2/RETN/EXOC1/APLN/RAB2B/UNC13D/RASL10B	47
GO:0048284	BP	GO:0048284	organelle fusion	22/2029	140/18866	0.0442142502630673	0.457636385201491	0.431919324657116	TSNARE1/GRIK5/SPG11/GNAI3/USO1/KIF5B/CHMP2B/DNM1L/EEA1/CPLX2/DOC2B/TFRC/VAMP4/OPA1/C2CD5/ZDHHC6/STX17/MFF/ANKRD27/TMEM175/OMA1/NKD2	22
GO:1901136	BP	GO:1901136	carbohydrate derivative catabolic process	29/2029	195/18866	0.0447651481957655	0.459596896699423	0.43376966442369	LYG2/NT5C/HPRT1/GSK3A/TGFB1/UPP1/APOBEC3G/PDE4A/CSPG4/NUDT1/TYMP/AOAH/NEU3/PGLYRP1/ACOT7/DUT/MBD4/NTHL1/GPD1L/MLYCD/UPB1/NEU2/FBXO44/NEU4/CELA1/STT3B/GNPDA2/GPC2/PGLYRP2	29
GO:1905475	BP	GO:1905475	regulation of protein localization to membrane	29/2029	195/18866	0.0447651481957655	0.459596896699423	0.43376966442369	TP73/CLTC/RAB11A/ACSL3/KIF5B/DLG1/ADAM10/LYPLA1/TGFB1/BCL2/RAB11FIP2/MIEF1/DAG1/HPCA/MAPK8/BBC3/C2CD5/CACNG2/CNPY4/APPL1/LZTFL1/RANGRF/CRIPT/MFF/PDCD5/TREM2/STAC3/NKD2/GPC2	29
GO:0051236	BP	GO:0051236	establishment of RNA localization	30/2029	203/18866	0.0449101989202487	0.459596896699423	0.43376966442369	SYMPK/NOP9/POM121L12/KIF5C/LRPPRC/SRSF4/ABCE1/NUP133/CPSF6/TERF1/UPF2/SRSF6/G3BP2/NUP155/NXT2/CETN3/SMG5/NUP205/THOC2/NUP54/AKAP8L/THOC7/RIOK2/SDAD1/THOC6/NXF2/SEH1L/FYTTD1/PNPT1/SLU7	30
GO:0031396	BP	GO:0031396	regulation of protein ubiquitination	31/2029	211/18866	0.0449926483588845	0.459596896699423	0.43376966442369	SOX4/DNAJA1/CUL3/UBE2N/TRIP12/CTR9/GSK3A/HSPBP1/DNAJB2/ATG5/BAG5/DNM1L/NMI/TOPORS/GOLGA2/ISG15/PRKCG/XIAP/RAB1A/UBR5/FZR1/UFL1/DCUN1D4/DCUN1D1/PRR7/BIRC7/UBQLN1/PINX1/ARRDC3/NDFIP2/PARP10	31
GO:0031644	BP	GO:0031644	regulation of nervous system process	23/2029	148/18866	0.0450008226535094	0.459596896699423	0.43376966442369	KLK8/NRXN1/ROCK2/MYRF/DLG4/TYMP/DAG1/ADORA1/GRIN1/DICER1/ADRA2C/TPPP/OPRL1/HCRT/OPRD1/P2RX3/WNT7A/IGSF9B/MAG/NLGN3/SHANK1/CNIH2/DLGAP3	23
GO:1900182	BP	GO:1900182	positive regulation of protein localization to nucleus	14/2029	80/18866	0.0451224958478388	0.459596896699423	0.43376966442369	KAT7/CCT8/CCT6A/CCT2/TGFB1/CD2AP/STK11/F2/ZIC1/TFRC/UBR5/TRIM8/PINX1/DMAP1	14
GO:0021895	BP	GO:0021895	cerebral cortex neuron differentiation	6/2029	25/18866	0.0453325313596967	0.459596896699423	0.43376966442369	HPRT1/DRD2/ASCL1/NKX2-1/CHD5/ZNF335	6
GO:0036010	BP	GO:0036010	protein localization to endosome	6/2029	25/18866	0.0453325313596967	0.459596896699423	0.43376966442369	VPS35/ROCK2/MGAT3/TMEM30A/ABHD17A/ZDHHC1	6
GO:0045324	BP	GO:0045324	late endosome to vacuole transport	6/2029	25/18866	0.0453325313596967	0.459596896699423	0.43376966442369	CHMP1A/CHMP2B/LEPROTL1/CHMP6/VPS36/VTA1	6
GO:0045992	BP	GO:0045992	negative regulation of embryonic development	6/2029	25/18866	0.0453325313596967	0.459596896699423	0.43376966442369	CTNNB1/TBX2/GPR161/BMP7/FUZ/SUFU	6
GO:2000311	BP	GO:2000311	regulation of AMPA receptor activity	6/2029	25/18866	0.0453325313596967	0.459596896699423	0.43376966442369	MAPK8IP2/CACNG2/NLGN3/SHANK1/CNIH2/GSG1L	6
GO:0048592	BP	GO:0048592	eye morphogenesis	24/2029	156/18866	0.0456530757945533	0.459596896699423	0.43376966442369	CABP4/MFSD2A/CTNNB1/IGFN1/YY1/HMGN1/BCL2/TOPORS/ROM1/TBX2/LHX1/TULP1/DIO3/FSCN2/GNAT1/PITX3/NR2E3/SOX1/BMP7/IHH/PHACTR4/SDK2/VSX1/KDM2B	24
GO:0000462	BP	GO:0000462	maturation of SSU-rRNA from tricistronic rRNA transcript (SSU-rRNA, 5.8S rRNA, LSU-rRNA)	8/2029	38/18866	0.0459521648961237	0.459596896699423	0.43376966442369	NOP9/HEATR1/PWP2/FCF1/ERCC2/TSR1/KRI1/DHX37	8
GO:2000144	BP	GO:2000144	positive regulation of DNA-templated transcription, initiation	8/2029	38/18866	0.0459521648961237	0.459596896699423	0.43376966442369	CTNNB1/CAND1/MED13/MED1/ERCC6/GTF2B/HNF1A/MED16	8
GO:0006289	BP	GO:0006289	nucleotide-excision repair	18/2029	110/18866	0.0460177571026635	0.459596896699423	0.43376966442369	POLK/TCEA1/KAT7/HMGN1/PCNA/RPA1/CUL4B/COPS2/SLC30A9/XRCC1/RFC3/RAD52/ERCC6/NTHL1/AQR/ERCC2/POLL/SLX4	18
GO:0007625	BP	GO:0007625	grooming behavior	5/2029	19/18866	0.0460887028516893	0.459596896699423	0.43376966442369	NRXN1/HPRT1/DLG4/DRD2/HOXB8	5
GO:0030150	BP	GO:0030150	protein import into mitochondrial matrix	5/2029	19/18866	0.0460887028516893	0.459596896699423	0.43376966442369	TIMM17B/TOMM40/TIMM23/GRPEL2/TIMM23B	5
GO:0031643	BP	GO:0031643	positive regulation of myelination	5/2029	19/18866	0.0460887028516893	0.459596896699423	0.43376966442369	MYRF/DAG1/DICER1/TPPP/MAG	5
GO:0032239	BP	GO:0032239	regulation of nucleobase-containing compound transport	5/2029	19/18866	0.0460887028516893	0.459596896699423	0.43376966442369	CPSF6/ADORA1/THOC2/AKAP8L/RIOK2	5
GO:0035728	BP	GO:0035728	response to hepatocyte growth factor	5/2029	19/18866	0.0460887028516893	0.459596896699423	0.43376966442369	SIRT2/MED1/CASR/APPL1/BCAR1	5
GO:0042693	BP	GO:0042693	muscle cell fate commitment	5/2029	19/18866	0.0460887028516893	0.459596896699423	0.43376966442369	ACVR1/TBX2/MYOD1/MYOG/TBX1	5
GO:0070989	BP	GO:0070989	oxidative demethylation	5/2029	19/18866	0.0460887028516893	0.459596896699423	0.43376966442369	TET2/CYP2D6/CYP2C9/ALKBH4/TET1	5
GO:1902036	BP	GO:1902036	regulation of hematopoietic stem cell differentiation	13/2029	73/18866	0.0463012563148882	0.459596896699423	0.43376966442369	TP73/PSMD6/TAL1/N4BP2L2/PSMA1/PSMD12/PSMA4/PSMD5/GATA2/TCF12/ITCH/SETD1A/OSM	13
GO:1902117	BP	GO:1902117	positive regulation of organelle assembly	13/2029	73/18866	0.0463012563148882	0.459596896699423	0.43376966442369	CNOT6L/CNOT1/KCTD17/CEP120/G3BP2/SH3GLB1/CSF2/HAP1/PDCD6IP/CNOT2/FUZ/PAN3/MAPK15	13
GO:1903747	BP	GO:1903747	regulation of establishment of protein localization to mitochondrion	13/2029	73/18866	0.0463012563148882	0.459596896699423	0.43376966442369	TP73/PRKAA1/MICALL2/UBE2D3/DNAJA1/NPEPPS/GSK3A/BCL2/SH3GLB1/MAPK8/BBC3/PDCD5/UBE2J2	13
GO:0043122	BP	GO:0043122	regulation of I-kappaB kinase/NF-kappaB signaling	36/2029	252/18866	0.0469133635076555	0.464910664548043	0.438784822952988	TRIML2/CTNNB1/MIER1/LTBR/MTDH/CARD11/TRIM13/TRAF5/TRADD/UBE2N/PPM1A/TRAF2/CCDC22/REL/MAP3K7/TFRC/USP10/PPM1B/SPHK2/IKBKG/TAB2/RORA/UFL1/TRIM22/TFG/GOLT1B/PELI2/TRIM62/LIME1/SHARPIN/TRIM8/ZFAND6/WDR83/NDFIP2/PLEKHG5/PPM1N	36
GO:0048207	BP	GO:0048207	vesicle targeting, rough ER to cis-Golgi	12/2029	66/18866	0.0472547153954014	0.466005377392761	0.439818017969543	TRAPPC2/CUL3/USO1/SEC24B/PPP6C/COL7A1/GOLGA2/RAB1A/SCFD1/TFG/CNIH2/MAPK15	12
GO:0048208	BP	GO:0048208	COPII vesicle coating	12/2029	66/18866	0.0472547153954014	0.466005377392761	0.439818017969543	TRAPPC2/CUL3/USO1/SEC24B/PPP6C/COL7A1/GOLGA2/RAB1A/SCFD1/TFG/CNIH2/MAPK15	12
GO:1902108	BP	GO:1902108	regulation of mitochondrial membrane permeability involved in apoptotic process	12/2029	66/18866	0.0472547153954014	0.466005377392761	0.439818017969543	TP73/ACAA2/GSK3A/BCL2/ZNF205/MAPK8/BBC3/RHOT1/TMEM14A/RHOT2/BLOC1S2/TMEM102	12
GO:0000819	BP	GO:0000819	sister chromatid segregation	29/2029	196/18866	0.0473467620658807	0.466037710619222	0.439848534217351	CTNNB1/PDS5B/SMC3/LATS1/RAB11A/CUL3/BUB3/CHMP1A/STAG1/CHMP2B/NCAPH2/KIF25/STAG2/KIFC1/CDT1/TOP2B/PDS5A/PIBF1/AKAP8L/DSCC1/NAA50/TACC3/RIOK2/CHMP6/SEH1L/PINX1/INO80/ESCO1/MAPK15	29
GO:0007052	BP	GO:0007052	mitotic spindle organization	19/2029	118/18866	0.0474458628798605	0.466037710619222	0.439848534217351	WDR62/SBDS/SMC3/CLTC/RAB11A/MYBL2/CHMP1A/STAG1/CHMP2B/KIF2A/GOLGA2/EML1/XIAP/STAG2/KIFC1/SUN2/PIBF1/TACC3/CEP97	19
GO:1901028	BP	GO:1901028	regulation of mitochondrial outer membrane permeabilization involved in apoptotic signaling pathway	9/2029	45/18866	0.0474888963587217	0.466037710619222	0.439848534217351	TP73/ACAA2/GSK3A/BCL2/ZNF205/MAPK8/BBC3/TMEM14A/TMEM102	9
GO:1903312	BP	GO:1903312	negative regulation of mRNA metabolic process	15/2029	88/18866	0.0477526242097881	0.467867271762582	0.441575282437144	SLC11A1/SYNCRIP/HNRNPA0/SUPT5H/SRSF4/CTR9/TOB1/ZC3H14/SRSF6/CCNT1/PTBP3/C1QBP/DYRK1A/PCBP4/ANGEL2	15
GO:1903364	BP	GO:1903364	positive regulation of cellular protein catabolic process	23/2029	149/18866	0.0480120706878146	0.467867271762582	0.441575282437144	SOCS4/AGBL4/SIRT2/VPS35/SGTA/RNF14/GSK3A/HSPBP1/DNAJB2/CCDC22/USP5/SUMO1/FBXL5/FZR1/ABCA2/PIAS1/SIRT6/TREM2/UBQLN1/ANKIB1/FAM122A/PCSK9/NKD2	23
GO:0003179	BP	GO:0003179	heart valve morphogenesis	10/2029	52/18866	0.048027635097371	0.467867271762582	0.441575282437144	GATA4/SOX4/ROCK2/TGFB1/ACVR1/BMPR1A/MDM4/HEYL/DLL4/ZFPM1	10
GO:0033059	BP	GO:0033059	cellular pigmentation	10/2029	52/18866	0.048027635097371	0.467867271762582	0.441575282437144	RAB11A/AP1G1/BCL2/MYO5A/POMC/RAB1A/ANKRD27/BLOC1S6/BLOC1S2/BLOC1S3	10
GO:0048285	BP	GO:0048285	organelle fission	63/2029	476/18866	0.0481224436610744	0.467867271762582	0.441575282437144	PDS5B/FMN2/SMC3/RNF212/PHIP/SIRT2/SYCE1L/VPS35/RAB11A/ACTR3/CUL3/BUB3/MYBL2/CHMP1A/STAG1/RANBP1/CHMP2B/CCNB2/KIF2A/DNM1L/TERF1/DAPK3/PDGFB/GOLGA2/MIEF1/NCAPH2/SUN1/XIAP/L3MBTL1/KIF25/STAG2/NEUROG1/SH2B1/FZR1/BMP7/KIFC1/CDT1/TOP2B/PDS5A/OPA1/SLC25A46/PIBF1/DHODH/MYBL1/AKAP8L/DSCC1/NAA50/TACC3/USP16/RIOK2/CHMP6/MFF/CEP97/DNMT3L/TEX11/SEH1L/FBXW5/PINX1/INO80/NPM2/SLX4/MAPK15/PEX11G	63
GO:0001654	BP	GO:0001654	eye development	52/2029	384/18866	0.048138944724705	0.467867271762582	0.441575282437144	SLC39A5/CABP4/MFSD2A/CTNNB1/PDS5B/IGFN1/MEIS3/YY1/HMGN1/HDAC2/DLG1/MED1/BCL2/TOPORS/ACHE/HPCA/ARHGEF15/ROM1/TBX2/LHX1/DRD2/TULP1/SLC6A3/DIO3/FSCN2/GNAT1/CRYBB3/RAX/PITX3/NR2E3/GJA8/SOX1/FZR1/BMP7/WNT7A/OPA1/NPHP4/IHH/SIX5/WNT7B/PHACTR4/LIM2/SDK2/VSX1/SMG9/RAB18/DLL4/PYGO2/KDM2B/BLOC1S3/SPRED3/HES5	52
GO:0090596	BP	GO:0090596	sensory organ morphogenesis	38/2029	269/18866	0.0486708741322186	0.472279075113114	0.445739162725733	CABP4/MFSD2A/CTNNB1/ATP6V1B1/IGFN1/YY1/HMGN1/HDAC2/SEC24B/BCL2/TOPORS/HPN/TCAP/ROM1/TBX2/LHX1/ZIC1/TULP1/DIO3/FSCN2/GNAT1/TBX1/GATA2/PITX3/NR2E3/NEUROG1/SOX1/PRKRA/BMP7/GBX2/ITGA8/IHH/PHACTR4/SDK2/KCNQ4/VSX1/KDM2B/LRIG3	38
GO:0071158	BP	GO:0071158	positive regulation of cell cycle arrest	14/2029	81/18866	0.0493704546910883	0.478300965047264	0.451422650135442	CNOT7/CNOT6L/CNOT1/TP73/SOX4/PCNA/ZBTB17/FOXO4/CRLF3/MDM4/MYOG/PCBP4/CNOT2/UHRF2	14
GO:0007498	BP	GO:0007498	mesoderm development	21/2029	134/18866	0.049656806506194	0.480306650790743	0.453315625562683	CRB2/TAL1/NUP133/ACVR1/BMPR1A/LHX1/AMH/WNT11/TCF15/TLX2/TBX1/TBX6/HOXA11/PPP2CA/BMP7/TRIM15/ITGA8/ETV2/DLL3/HES7/TEAD2	21
GO:0042219	BP	GO:0042219	cellular modified amino acid catabolic process	7/2029	32/18866	0.0500640978153212	0.481171606780587	0.454131975003139	GOT2/ALDH4A1/DPEP1/DIO3/SARDH/ABHD16A/ABHD16B	7
GO:0061157	BP	GO:0061157	mRNA destabilization	7/2029	32/18866	0.0500640978153212	0.481171606780587	0.454131975003139	CNOT6L/CPEB3/YTHDF3/ROCK2/MEX3D/PLEKHN1/METTL14	7
GO:0071875	BP	GO:0071875	adrenergic receptor signaling pathway	7/2029	32/18866	0.0500640978153212	0.481171606780587	0.454131975003139	NOS1/GSK3A/ADRA2C/DRD2/ADRA1B/ADRA2B/ARRDC3	7
GO:0097106	BP	GO:0097106	postsynaptic density organization	7/2029	32/18866	0.0500640978153212	0.481171606780587	0.454131975003139	NRXN1/DLG1/CRIPT/LRFN4/SHANK1/SYNGAP1/LRFN1	7
GO:0051961	BP	GO:0051961	negative regulation of nervous system development	44/2029	319/18866	0.0505793935685124	0.485353768712112	0.458079118664532	KLK8/TP73/CTNNB1/SIRT2/HDAC2/GSK3A/BAG5/MED1/INPP5F/BMPR1A/ARHGEF15/F2/NFATC4/KIAA0319/DICER1/NRG1/SEMA3F/GPR161/DIO3/TLX2/TBX6/SEMA6C/SLIT1/PITX3/LBX1/BMP7/ASCL1/SEMA7A/WNT7A/THOC2/INPP5J/MAG/DLL3/CEND1/NLGN3/SEMA6B/SUFU/LINGO1/FUOM/SYNGAP1/RTN4RL1/NKX6-2/MIR146A/HES5	44
GO:0021536	BP	GO:0021536	diencephalon development	13/2029	74/18866	0.0508642719227935	0.485777865130149	0.458479382813956	TAL2/BMPR1A/CRH/DRD2/CHRNB2/SLC6A3/GATA2/RAX/PITX1/GBX2/NKX2-1/HAP1/KCNC2	13
GO:0043507	BP	GO:0043507	positive regulation of JUN kinase activity	13/2029	74/18866	0.0508642719227935	0.485777865130149	0.458479382813956	MDFIC/MAP3K2/MAP4K5/TRAF2/MAP3K10/MAP3K7/ERCC6/MAP2K7/AGER/MAPK8IP3/TAOK1/WNT7B/BIRC7	13
GO:0048199	BP	GO:0048199	vesicle targeting, to, from or within Golgi	13/2029	74/18866	0.0508642719227935	0.485777865130149	0.458479382813956	TRAPPC2/CUL3/USO1/SEC24B/PPP6C/COL7A1/GOLGA2/RAB1A/SCFD1/TFG/AP1AR/CNIH2/MAPK15	13
GO:0051053	BP	GO:0051053	negative regulation of DNA metabolic process	20/2029	127/18866	0.0521432511648015	0.492518404032919	0.464841134424741	XRN1/SMCHD1/MAPT-AS1/DNAJC2/TRIP12/TERF1/XRCC1/POT1/RTEL1/CERS1/ERCC6/UBR5/TNKS2/DNMT3L/GDF2/FOXP3/NPPC/PINX1/SLX4/MIR146A	20
GO:1900180	BP	GO:1900180	regulation of protein localization to nucleus	20/2029	127/18866	0.0521432511648015	0.492518404032919	0.464841134424741	LMNA/MDFIC/KAT7/CCT8/CCT6A/CCT2/TGFB1/CD2AP/STK11/F2/ZIC1/TFRC/CABP1/UBR5/NUP54/UFM1/TRIM8/SUFU/PINX1/DMAP1	20
GO:1905477	BP	GO:1905477	positive regulation of protein localization to membrane	20/2029	127/18866	0.0521432511648015	0.492518404032919	0.464841134424741	TP73/RAB11A/ACSL3/KIF5B/DLG1/BCL2/RAB11FIP2/MIEF1/HPCA/MAPK8/BBC3/C2CD5/CACNG2/CNPY4/RANGRF/MFF/PDCD5/TREM2/STAC3/NKD2	20
GO:1905710	BP	GO:1905710	positive regulation of membrane permeability	12/2029	67/18866	0.0521625586278989	0.492518404032919	0.464841134424741	TP73/ACAA2/GSK3A/BCL2/ZNF205/MAPK8/BBC3/RHOT1/TMEM14A/RHOT2/BLOC1S2/TMEM102	12
GO:0001825	BP	GO:0001825	blastocyst formation	8/2029	39/18866	0.0525756190531699	0.492518404032919	0.464841134424741	LATS1/CUL3/CTR9/RRP7A/CDX2/CNOT2/RPL7L1/TET1	8
GO:0014037	BP	GO:0014037	Schwann cell differentiation	8/2029	39/18866	0.0525756190531699	0.492518404032919	0.464841134424741	SIRT2/DAG1/DICER1/NRG1/NAB1/SLC25A46/PRX/LGI4	8
GO:0031111	BP	GO:0031111	negative regulation of microtubule polymerization or depolymerization	8/2029	39/18866	0.0525756190531699	0.492518404032919	0.464841134424741	MAPRE1/EML2/APC2/DYRK1A/INPP5J/TAOK1/MAP6D1/TRIM54	8
GO:0034205	BP	GO:0034205	amyloid-beta formation	8/2029	39/18866	0.0525756190531699	0.492518404032919	0.464841134424741	GSK3A/ADAM10/ROCK2/DYRK1A/ABCA2/HAP1/GSAP/ABCA7	8
GO:0050775	BP	GO:0050775	positive regulation of dendrite morphogenesis	8/2029	39/18866	0.0525756190531699	0.492518404032919	0.464841134424741	CAPRIN1/DNM1L/RAB21/ITPKA/CAMK2B/OPA1/ANKRD27/EEF2K	8
GO:0055090	BP	GO:0055090	acylglycerol homeostasis	8/2029	39/18866	0.0525756190531699	0.492518404032919	0.464841134424741	MED13/APOC2/ADORA1/APOC3/APOA4/HNF4A/RORA/MLXIPL	8
GO:0070328	BP	GO:0070328	triglyceride homeostasis	8/2029	39/18866	0.0525756190531699	0.492518404032919	0.464841134424741	MED13/APOC2/ADORA1/APOC3/APOA4/HNF4A/RORA/MLXIPL	8
GO:2000279	BP	GO:2000279	negative regulation of DNA biosynthetic process	8/2029	39/18866	0.0525756190531699	0.492518404032919	0.464841134424741	XRN1/DNAJC2/TERF1/POT1/CERS1/GDF2/NPPC/PINX1	8
GO:0061098	BP	GO:0061098	positive regulation of protein tyrosine kinase activity	11/2029	60/18866	0.0531644332023273	0.492518404032919	0.464841134424741	PAK2/ABI1/TAL1/GRM5/PDGFB/DLG4/NEURL1/ADORA1/NRG1/ERCC6/IL34	11
GO:0006839	BP	GO:0006839	mitochondrial transport	38/2029	271/18866	0.053390590785572	0.492518404032919	0.464841134424741	TP73/PRKAA1/MICALL2/TIMM17B/VPS35/SFXN5/PMPCB/UBE2D3/NPEPPS/SLC25A36/ACAA2/GSK3A/TOMM40/STARD3/BCL2/ZNF205/UCP3/SH3GLB1/MAPK8/BBC3/OPA1/MICU2/SLC25A46/TIMM23/TIMM13/SLC25A10/RHOT1/TMEM14A/MFF/PDCD5/RHOT2/UBE2J2/BLOC1S2/SFXN4/PNPT1/GRPEL2/TIMM23B/TMEM102	38
GO:0006220	BP	GO:0006220	pyrimidine nucleotide metabolic process	9/2029	46/18866	0.0536343260538684	0.492518404032919	0.464841134424741	DTYMK/NT5C/UPP1/NME3/TBPL1/DUT/MBD4/NTHL1/DHODH	9
GO:0048066	BP	GO:0048066	developmental pigmentation	9/2029	46/18866	0.0536343260538684	0.492518404032919	0.464841134424741	ATP6AP2/AP1G1/BCL2/MYO5A/IHH/HPS6/ANKRD27/BLOC1S6/BLOC1S3	9
GO:0009311	BP	GO:0009311	oligosaccharide metabolic process	10/2029	53/18866	0.0537253807176521	0.492518404032919	0.464841134424741	FUT8/MGAT2/ST3GAL2/BRAF/ST8SIA5/NEU3/FUT5/NEU2/ST6GALNAC6/NEU4	10
GO:0001672	BP	GO:0001672	regulation of chromatin assembly or disassembly	6/2029	26/18866	0.0537662535203566	0.492518404032919	0.464841134424741	TAL1/ZNF304/SIRT6/MPHOSPH8/PARP10/TET1	6
GO:0030810	BP	GO:0030810	positive regulation of nucleotide biosynthetic process	6/2029	26/18866	0.0537662535203566	0.492518404032919	0.464841134424741	GUCA1A/NOS1/GUCA2A/NOS2/GUCA1B/TREM2	6
GO:0033119	BP	GO:0033119	negative regulation of RNA splicing	6/2029	26/18866	0.0537662535203566	0.492518404032919	0.464841134424741	SRSF4/SRSF6/PTBP3/C1QBP/DYRK1A/PCBP4	6
GO:0048643	BP	GO:0048643	positive regulation of skeletal muscle tissue development	6/2029	26/18866	0.0537662535203566	0.492518404032919	0.464841134424741	CTNNB1/PRKAA1/BCL2/MYOD1/MYOG/TBX1	6
GO:0051350	BP	GO:0051350	negative regulation of lyase activity	6/2029	26/18866	0.0537662535203566	0.492518404032919	0.464841134424741	PDZD3/GNAI3/MTRR/HPCA/DRD2/LTB4R2	6
GO:0060074	BP	GO:0060074	synapse maturation	6/2029	26/18866	0.0537662535203566	0.492518404032919	0.464841134424741	NRXN1/NEURL1/ARHGEF15/NFATC4/CAMK2B/SHANK1	6
GO:0060219	BP	GO:0060219	camera-type eye photoreceptor cell differentiation	6/2029	26/18866	0.0537662535203566	0.492518404032919	0.464841134424741	CABP4/TOPORS/ROM1/DIO3/IHH/SDK2	6
GO:0060314	BP	GO:0060314	regulation of ryanodine-sensitive calcium-release channel activity	6/2029	26/18866	0.0537662535203566	0.492518404032919	0.464841134424741	JPH2/NOS1/AKAP6/JPH3/CAMK2D/JSRP1	6
GO:1900373	BP	GO:1900373	positive regulation of purine nucleotide biosynthetic process	6/2029	26/18866	0.0537662535203566	0.492518404032919	0.464841134424741	GUCA1A/NOS1/GUCA2A/NOS2/GUCA1B/TREM2	6
GO:1904861	BP	GO:1904861	excitatory synapse assembly	6/2029	26/18866	0.0537662535203566	0.492518404032919	0.464841134424741	NRXN1/NPTN/WNT7A/LRFN4/SHANK1/LRFN1	6
GO:0016925	BP	GO:0016925	protein sumoylation	14/2029	82/18866	0.0538877477862558	0.492885668951328	0.465187760743493	CTNNB1/PIAS2/RNF212/NUP133/SENP6/TOPORS/NUP155/SUMO1/NUP205/PIAS4/NUP54/PIAS1/TRPM4/SEH1L	14
GO:0051348	BP	GO:0051348	negative regulation of transferase activity	41/2029	296/18866	0.054382916787412	0.492927067161135	0.465226832564267	SOCS4/CAMK2N2/GGNBP2/EIF4A2/PAK2/LATS1/DNAJA1/IPO7/TAF7/PRDX3/TSG101/GSK3A/BAG5/TERF1/COX11/ADARB1/CDKN2C/RGS14/POT1/TFAP4/DUSP9/CERS1/MYCNOS/CDKN2A/CDKN2B/PTPRH/PPP2CA/DUSP6/BMP7/NPPA/FOXA2/CDKN2D/ZNF675/CDK5RAP1/CHMP6/DUSP26/CBLC/PINX1/UBASH3B/SPRED3/PYDC1	41
GO:0006304	BP	GO:0006304	DNA modification	19/2029	120/18866	0.0547357774246384	0.492927067161135	0.465226832564267	KDM1B/MAPT-AS1/TET2/USP9X/BAZ2A/GSK3A/MTRR/APOBEC3G/PICK1/FKBP6/MBD4/NTHL1/ASCC3/DNMT3L/MPHOSPH8/ALKBH4/KMT2E/DMAP1/TET1	19
GO:0000054	BP	GO:0000054	ribosomal subunit export from nucleus	4/2029	14/18866	0.0553576227365107	0.492927067161135	0.465226832564267	NOP9/ABCE1/RIOK2/SDAD1	4
GO:0006244	BP	GO:0006244	pyrimidine nucleotide catabolic process	4/2029	14/18866	0.0553576227365107	0.492927067161135	0.465226832564267	NT5C/DUT/MBD4/NTHL1	4
GO:0007175	BP	GO:0007175	negative regulation of epidermal growth factor-activated receptor activity	4/2029	14/18866	0.0553576227365107	0.492927067161135	0.465226832564267	SOCS4/TSG101/CHMP6/CBLC	4
GO:0010896	BP	GO:0010896	regulation of triglyceride catabolic process	4/2029	14/18866	0.0553576227365107	0.492927067161135	0.465226832564267	APOC2/APOC3/APOA4/FGF21	4
GO:0019896	BP	GO:0019896	axonal transport of mitochondrion	4/2029	14/18866	0.0553576227365107	0.492927067161135	0.465226832564267	AGBL4/HAP1/OPA1/ACTR10	4
GO:0030213	BP	GO:0030213	hyaluronan biosynthetic process	4/2029	14/18866	0.0553576227365107	0.492927067161135	0.465226832564267	CLTC/TGFB1/PDGFB/HAS1	4
GO:0033604	BP	GO:0033604	negative regulation of catecholamine secretion	4/2029	14/18866	0.0553576227365107	0.492927067161135	0.465226832564267	CRH/ADRA2C/DRD2/ADRA2B	4
GO:0033750	BP	GO:0033750	ribosome localization	4/2029	14/18866	0.0553576227365107	0.492927067161135	0.465226832564267	NOP9/ABCE1/RIOK2/SDAD1	4
GO:0045472	BP	GO:0045472	response to ether	4/2029	14/18866	0.0553576227365107	0.492927067161135	0.465226832564267	CRH/NFATC4/OPA1/GOLPH3	4
GO:0045799	BP	GO:0045799	positive regulation of chromatin assembly or disassembly	4/2029	14/18866	0.0553576227365107	0.492927067161135	0.465226832564267	TAL1/ZNF304/SIRT6/MPHOSPH8	4
GO:0048681	BP	GO:0048681	negative regulation of axon regeneration	4/2029	14/18866	0.0553576227365107	0.492927067161135	0.465226832564267	KLK8/INPP5F/KIAA0319/RTN4RL1	4
GO:0051791	BP	GO:0051791	medium-chain fatty acid metabolic process	4/2029	14/18866	0.0553576227365107	0.492927067161135	0.465226832564267	ABHD1/ABHD2/CRAT/ACOT7	4
GO:0060452	BP	GO:0060452	positive regulation of cardiac muscle contraction	4/2029	14/18866	0.0553576227365107	0.492927067161135	0.465226832564267	RNF207/UCN/NPPA/TRPM4	4
GO:0097154	BP	GO:0097154	GABAergic neuron differentiation	4/2029	14/18866	0.0553576227365107	0.492927067161135	0.465226832564267	DRD2/GATA2/ASCL1/NKX2-1	4
GO:0106070	BP	GO:0106070	regulation of adenylate cyclase-activating G protein-coupled receptor signaling pathway	4/2029	14/18866	0.0553576227365107	0.492927067161135	0.465226832564267	NOS1/GSK3A/OPRL1/ARRDC3	4
GO:1904814	BP	GO:1904814	regulation of protein localization to chromosome, telomeric region	4/2029	14/18866	0.0553576227365107	0.492927067161135	0.465226832564267	CCT8/CCT6A/CCT2/TERF1	4
GO:0036293	BP	GO:0036293	response to decreased oxygen levels	50/2029	371/18866	0.0554546961479092	0.493066351212321	0.465358289492232	LMNA/PRKAA1/FMN2/PSMD6/SIRT2/NOS1/NPEPPS/PSMA1/ACAA2/PSMD12/ROCK2/DNM1L/PSMA4/PSMD5/XRCC1/BCL2/PICK1/ADORA1/ALDH3A1/MDM4/KCNK3/DRD2/CHRNB2/CHRNA4/EPO/UCP3/MPL/OPRD1/PKLR/P2RX3/BMP7/NPPA/NOS2/AGER/RORA/CASR/OPA1/ERCC2/SCFD1/HIGD1A/EGLN2/NPPC/P2RX2/UBQLN1/PLEKHN1/WDR83/CPEB4/EEF2K/WTIP/MIR146A	50
GO:1903532	BP	GO:1903532	positive regulation of secretion by cell	43/2029	313/18866	0.0556161134971425	0.493776491532549	0.46602852319183	ADAM9/VPS35/FFAR1/SOX4/TSG101/KIF5B/AIMP1/APBB1/TGFB1/DNM1L/AP1G1/CD2AP/PARD6A/ACHE/KISS1/CRH/CACNA1H/UCN/DRD2/CHRNB2/ADCY8/DOC2B/IL13/CACNA1G/TFR2/GATA2/CACNA1I/PDX1/SPHK2/NPPA/CASR/UNC13A/PDCD6IP/GOLPH3/TRPM4/FGG/TREM2/RETN/EXOC1/APLN/RAB2B/UNC13D/RASL10B	43
GO:0008344	BP	GO:0008344	adult locomotory behavior	13/2029	75/18866	0.0557261873295109	0.494029376691345	0.466267197367519	INPP5F/HOXD9/GRIN1/ZIC1/DRD2/OPRD1/DRD4/FOXA2/GBX1/CEND1/SPTBN4/HOXB8/LGI4	13
GO:0098813	BP	GO:0098813	nuclear chromosome segregation	38/2029	272/18866	0.0558726162094537	0.49458551891794	0.466792086958233	CTNNB1/PDS5B/FMN2/SMC3/RNF212/SIRT2/SYCE1L/LATS1/RAB11A/ACTR3/CUL3/BUB3/CHMP1A/STAG1/CHMP2B/TERF1/NCAPH2/SUN1/KIF25/STAG2/KIFC1/CDT1/TOP2B/PDS5A/PIBF1/AKAP8L/DSCC1/NAA50/TACC3/RIOK2/CHMP6/TEX11/SEH1L/PINX1/INO80/ESCO1/SLX4/MAPK15	38
GO:0150063	BP	GO:0150063	visual system development	52/2029	388/18866	0.0561063653105261	0.49458551891794	0.466792086958233	SLC39A5/CABP4/MFSD2A/CTNNB1/PDS5B/IGFN1/MEIS3/YY1/HMGN1/HDAC2/DLG1/MED1/BCL2/TOPORS/ACHE/HPCA/ARHGEF15/ROM1/TBX2/LHX1/DRD2/TULP1/SLC6A3/DIO3/FSCN2/GNAT1/CRYBB3/RAX/PITX3/NR2E3/GJA8/SOX1/FZR1/BMP7/WNT7A/OPA1/NPHP4/IHH/SIX5/WNT7B/PHACTR4/LIM2/SDK2/VSX1/SMG9/RAB18/DLL4/PYGO2/KDM2B/BLOC1S3/SPRED3/HES5	52
GO:0008090	BP	GO:0008090	retrograde axonal transport	5/2029	20/18866	0.0561973306384051	0.49458551891794	0.466792086958233	AGBL4/KIF5B/FBXW11/HAP1/ACTR10	5
GO:0009264	BP	GO:0009264	deoxyribonucleotide catabolic process	5/2029	20/18866	0.0561973306384051	0.49458551891794	0.466792086958233	NT5C/NUDT1/DUT/MBD4/NTHL1	5
GO:0046931	BP	GO:0046931	pore complex assembly	5/2029	20/18866	0.0561973306384051	0.49458551891794	0.466792086958233	CCT8/ADAM10/NUP205/GSDMD/TMEM170A	5
GO:0032984	BP	GO:0032984	protein-containing complex disassembly	45/2029	330/18866	0.0566831627542698	0.498137228558931	0.470144206848874	KIF19/ARID2/CTNNB1/CAPZA2/TSG101/ABCE1/GSPT1/CHMP1A/KIF5B/TWF2/CHMP2B/KIF2A/SCAF8/MRPL19/MRPS12/ATG14/MRPL28/APC2/GSPT2/TNP1/WNT8B/CAPZA1/SPTB/MAP1LC3B/MRPL3/GABARAPL2/MRPS31/GADD45GIP1/SH3BP1/TAOK1/MRPL42/MRPS10/MRPS34/STX17/ZFAND1/SPTBN4/GRWD1/MAP6D1/MRPL41/UBQLN1/VTA1/MRPL47/SNX14/MRPL32/TRIM54	45
GO:0070585	BP	GO:0070585	protein localization to mitochondrion	22/2029	144/18866	0.0573769725316878	0.503503722723724	0.475209128717824	TP73/PRKAA1/MICALL2/TIMM17B/PMPCB/UBE2D3/DNAJA1/NPEPPS/GSK3A/TOMM40/DNM1L/BCL2/SH3GLB1/MAPK8/BBC3/TIMM23/TIMM13/MFF/PDCD5/UBE2J2/GRPEL2/TIMM23B	22
GO:0001975	BP	GO:0001975	response to amphetamine	7/2029	33/18866	0.057878885166239	0.504980763229939	0.476603166339317	HPRT1/HDAC2/GRIN1/PDE1B/DBH/DRD2/DRD4	7
GO:0019692	BP	GO:0019692	deoxyribose phosphate metabolic process	7/2029	33/18866	0.057878885166239	0.504980763229939	0.476603166339317	DTYMK/NT5C/NUDT1/TBPL1/DUT/MBD4/NTHL1	7
GO:0021696	BP	GO:0021696	cerebellar cortex morphogenesis	7/2029	33/18866	0.057878885166239	0.504980763229939	0.476603166339317	LHX1/LHX5/WNT7A/RORA/SLC25A46/HERC1/CEND1	7
GO:0061311	BP	GO:0061311	cell surface receptor signaling pathway involved in heart development	7/2029	33/18866	0.057878885166239	0.504980763229939	0.476603166339317	CTNNB1/TGFB1/ACVR1/BMPR1A/WNT11/HEYL/DLL4	7
GO:0046879	BP	GO:0046879	hormone secretion	43/2029	314/18866	0.0579899353924301	0.505221667339805	0.476830532745934	EXOC3L1/FFAR1/SOX4/PFKL/ITPR3/KIF5B/AIMP1/RAB11FIP2/MYO5A/PICK1/ADORA1/KISS1/CRH/POMC/UCN/ADRA2C/DRD2/ADCY8/DOC2B/RAB1A/TFR2/HNF4A/PDX1/CRHR1/HMGN3/NPPA/NOS2/FOXA2/HNF1A/CASR/IL1RN/SSTR5/OSM/BRSK2/UBE2Q1/TRPM4/FGG/CCDC186/RETN/FFAR3/KCNC2/APLN/RASL10B	43
GO:0019935	BP	GO:0019935	cyclic-nucleotide-mediated signaling	32/2029	224/18866	0.0581749981169022	0.506105766663567	0.477664949752967	GPR26/PDZD3/NOS1/ADNP/GSK3A/PDE4A/RAMP1/AKAP6/MC1R/CRH/UCN/ADRA2C/S1PR4/OPRL1/DRD2/ADCY8/GNA13/GPR161/TBXA2R/ADRA1B/PTGER1/ADRA2B/CRHR1/ADCY3/NPPA/CALCA/ADCY1/NPPC/HTR5A/S1PR5/KCNC2/ARRDC3	32
GO:0060070	BP	GO:0060070	canonical Wnt signaling pathway	46/2029	339/18866	0.0583144769596489	0.506591331406993	0.478123227990536	TLE6/CTNNB1/JRK/PSMD6/VPS35/SOX4/LATS1/CUL3/PSMA1/GSK3A/PSMD12/TGFB1/PSMA4/PSMD5/DAPK3/PPM1A/STK3/STK11/APC2/SMURF2/MCC/XIAP/WNT11/SFRP5/WNT8B/UBR5/MDK/PPM1B/EMD/WNT7A/NPHP4/WNT7B/TNKS2/TRPM4/KREMEN2/DKKL1/CSNK1G3/FUZ/SCYL2/PYGO2/TMEM198/DACT3/NOTUM/PPM1N/NKD2/RSPO1	46
GO:0044728	BP	GO:0044728	DNA methylation or demethylation	16/2029	98/18866	0.0585033886691442	0.507504324343364	0.478984914922009	KDM1B/MAPT-AS1/TET2/USP9X/BAZ2A/GSK3A/MTRR/APOBEC3G/PICK1/FKBP6/DNMT3L/MPHOSPH8/ALKBH4/KMT2E/DMAP1/TET1	16
GO:0050657	BP	GO:0050657	nucleic acid transport	29/2029	200/18866	0.0587700777244028	0.507610821409459	0.479085427342684	SYMPK/NOP9/POM121L12/KIF5C/LRPPRC/SRSF4/ABCE1/NUP133/CPSF6/UPF2/SRSF6/G3BP2/NUP155/NXT2/CETN3/SMG5/NUP205/THOC2/NUP54/AKAP8L/THOC7/RIOK2/SDAD1/THOC6/NXF2/SEH1L/FYTTD1/PNPT1/SLU7	29
GO:0050658	BP	GO:0050658	RNA transport	29/2029	200/18866	0.0587700777244028	0.507610821409459	0.479085427342684	SYMPK/NOP9/POM121L12/KIF5C/LRPPRC/SRSF4/ABCE1/NUP133/CPSF6/UPF2/SRSF6/G3BP2/NUP155/NXT2/CETN3/SMG5/NUP205/THOC2/NUP54/AKAP8L/THOC7/RIOK2/SDAD1/THOC6/NXF2/SEH1L/FYTTD1/PNPT1/SLU7	29
GO:0061912	BP	GO:0061912	selective autophagy	11/2029	61/18866	0.0588262466663219	0.507610821409459	0.479085427342684	RB1CC1/ATG5/ATG14/MAP1LC3B/LGALS8/UFL1/ATG2A/UFM1/VPS13C/TEX264/UBQLN1	11
GO:0046328	BP	GO:0046328	regulation of JNK cascade	27/2029	184/18866	0.0588509986175789	0.507610821409459	0.479085427342684	LTBR/MDFIC/MAP3K2/TRAF5/DNAJA1/PJA2/RB1CC1/MAP4K5/STK3/TRAF2/MAPK8IP2/MAP3K10/MAP3K7/ERCC6/ITCH/MAP2K7/NPPA/AGER/WNT7A/FLT4/MAPK8IP3/TAOK1/ZNF675/WNT7B/BIRC7/DUSP15/KLHL31	27
GO:0009895	BP	GO:0009895	negative regulation of catabolic process	44/2029	323/18866	0.0597338770581289	0.508576097537376	0.479996459390745	GATA4/MFSD2A/AZIN2/SLC11A1/PRKAA1/SYNCRIP/FMN2/LRPPRC/EIF4G2/SIRT2/VPS35/LZTS1/GRIN2C/HNRNPA0/SGTA/GSK3A/TOB1/BAG5/BCL2/GOLGA2/ADORA1/MDM4/APOC3/AGAP2/NRG1/PRKCG/MYOG/GIPC1/KIF25/MGAT3/GABARAPL2/NOS2/TAB2/SCFD1/ANGEL2/HERC1/PDCL3/SIRT6/TREM2/BANP/SUFU/FOXK1/STYX/MIR146A	44
GO:0010719	BP	GO:0010719	negative regulation of epithelial to mesenchymal transition	8/2029	40/18866	0.0597814223077536	0.508576097537376	0.479996459390745	HPN/PPP2CA/FOXA2/NKX2-1/TRIM62/FUZ/DACT3/SPRED3	8
GO:0043001	BP	GO:0043001	Golgi to plasma membrane protein transport	8/2029	40/18866	0.0597814223077536	0.508576097537376	0.479996459390745	GOLGA7/GGA1/AMN/ACSL3/LYPLA1/ARFRP1/GOLPH3/RAB10	8
GO:0045740	BP	GO:0045740	positive regulation of DNA replication	8/2029	40/18866	0.0597814223077536	0.508576097537376	0.479996459390745	ATF1/KAT7/PCNA/CACYBP/UCN/CDT1/INO80/NPM2	8
GO:0048713	BP	GO:0048713	regulation of oligodendrocyte differentiation	8/2029	40/18866	0.0597814223077536	0.508576097537376	0.479996459390745	TP73/CTNNB1/HDAC2/DAG1/MDK/GSX2/IL34/HES5	8
GO:1902991	BP	GO:1902991	regulation of amyloid precursor protein catabolic process	8/2029	40/18866	0.0597814223077536	0.508576097537376	0.479996459390745	GSK3A/ROCK2/AGER/ABCA2/HAP1/GSAP/UNC13A/ABCA7	8
GO:0006584	BP	GO:0006584	catecholamine metabolic process	10/2029	54/18866	0.05985202044114	0.508576097537376	0.479996459390745	VPS35/HPRT1/PDE1B/DBH/DRD2/CHRNB2/PNMT/SLC6A3/SNCB/DRD4	10
GO:0009712	BP	GO:0009712	catechol-containing compound metabolic process	10/2029	54/18866	0.05985202044114	0.508576097537376	0.479996459390745	VPS35/HPRT1/PDE1B/DBH/DRD2/CHRNB2/PNMT/SLC6A3/SNCB/DRD4	10
GO:0051438	BP	GO:0051438	regulation of ubiquitin-protein transferase activity	10/2029	54/18866	0.05985202044114	0.508576097537376	0.479996459390745	UBE2N/BAG5/DNM1L/TOPORS/GOLGA2/RAB1A/FZR1/DCUN1D4/DCUN1D1/ARRDC3	10
GO:2000179	BP	GO:2000179	positive regulation of neural precursor cell proliferation	10/2029	54/18866	0.05985202044114	0.508576097537376	0.479996459390745	CTNNB1/LHX1/DRD2/GJC2/PITX3/LHX5/MDK/ASCL1/ZNF335/DLL4	10
GO:0010976	BP	GO:0010976	positive regulation of neuron projection development	40/2029	290/18866	0.0598868303128239	0.508576097537376	0.479996459390745	CPEB3/ATF1/CDH4/CAPRIN1/IQGAP1/RAB11A/SCARB2/ITGA6/ADNP/TWF2/NPTN/APBB1/DNM1L/RAB21/STK11/DLG4/NEURL1/ITPKA/NGF/LTK/MAPK6/CRTC1/EPO/CYFIP1/MDK/BMP7/CAMK2B/SEMA7A/OPA1/UNC13A/PLXNB1/NCKIPSD/TMEM30A/TNFRSF12A/SHANK1/ANKRD27/PACSIN1/EEF2K/CPNE9/GPC2	40
GO:0007218	BP	GO:0007218	neuropeptide signaling pathway	17/2029	106/18866	0.0602293404140491	0.509728344831971	0.481083955685648	SSTR3/UTS2R/PTH2/POMC/UCN/PTGDR2/OPRL1/PYY/HCRT/OPRD1/NPPA/CALCA/SSTR5/LTB4R2/NPFFR1/SORCS2/NPBWR1	17
GO:0014075	BP	GO:0014075	response to amine	9/2029	47/18866	0.0602750610899572	0.509728344831971	0.481083955685648	HPRT1/HDAC2/GRIN1/PDE1B/DBH/DRD2/DRD4/ADAMTS13/KCNC2	9
GO:1903115	BP	GO:1903115	regulation of actin filament-based movement	9/2029	47/18866	0.0602750610899572	0.509728344831971	0.481083955685648	GATA4/RNF207/DLG1/ADORA1/MYBPC3/SUMO1/RANGRF/TRPM4/CAMK2D	9
GO:0060415	BP	GO:0060415	muscle tissue morphogenesis	13/2029	76/18866	0.0608932145378049	0.513273714992819	0.48443009234578	TNNT2/TGFB1/MED1/ADARB1/BMPR1A/TNNI1/TCAP/NRG1/TBX1/MYBPC3/SIRT6/DLL4/ZFPM1	13
GO:0007517	BP	GO:0007517	muscle organ development	54/2029	407/18866	0.0609205650474019	0.513273714992819	0.48443009234578	JPH2/CHD2/TP73/CTNNB1/PAXBP1/PRKAA1/LUC7L/SIRT2/TNNT2/YY1/GSK3A/COPS2/TGFB1/MED1/BCL2/ADARB1/BMPR1A/NEURL1/TCF21/TNNI1/AKAP6/DAG1/FOXO4/HOXD9/TCAP/CACNA1H/TBX2/NRG1/MYOD1/USP2/MYOG/TCF15/TBX1/NPHS1/MYBPC3/LBX1/NEUROG1/PITX1/TCF12/EMD/MSC/FGF3/SIRT6/HEYL/ANKRD2/P2RX2/DLL4/EID2/FOXK1/PI16/SMYD1/SMTNL1/STAC3/ZFPM1	54
GO:0045732	BP	GO:0045732	positive regulation of protein catabolic process	32/2029	225/18866	0.0611077247674248	0.513273714992819	0.48443009234578	SOCS4/AGBL4/GGA1/ADAM9/SIRT2/VPS35/SGTA/RNF14/GSK3A/CUL4B/HSPBP1/DNAJB2/RHBDD3/APC2/SMURF2/CCDC22/USP5/SUMO1/FBXL5/FZR1/ITCH/ABCA2/WWP1/PIAS1/SIRT6/TREM2/EGLN2/UBQLN1/ANKIB1/FAM122A/PCSK9/NKD2	32
GO:0045921	BP	GO:0045921	positive regulation of exocytosis	15/2029	91/18866	0.0611181417852721	0.513273714992819	0.48443009234578	TSG101/DNM1L/AP1G1/CACNA1H/DOC2B/IL13/CACNA1G/GATA2/CACNA1I/SPHK2/NPPA/PDCD6IP/FGG/RAB2B/UNC13D	15
GO:0051952	BP	GO:0051952	regulation of amine transport	15/2029	91/18866	0.0611181417852721	0.513273714992819	0.48443009234578	HRH3/ADORA1/CRH/RAB3B/SLC38A3/ADRA2C/SYT5/DRD2/CHRNB2/CHRNA4/DRD4/ADRA2B/ARL6IP1/FFAR3/SLC43A2	15
GO:0043010	BP	GO:0043010	camera-type eye development	45/2029	332/18866	0.0614386990359069	0.515251139421629	0.486296394614286	CABP4/MFSD2A/CTNNB1/PDS5B/IGFN1/YY1/HMGN1/HDAC2/DLG1/MED1/TOPORS/ACHE/HPCA/ARHGEF15/ROM1/TBX2/LHX1/DRD2/TULP1/SLC6A3/DIO3/GNAT1/CRYBB3/RAX/PITX3/NR2E3/GJA8/SOX1/FZR1/BMP7/WNT7A/OPA1/NPHP4/IHH/SIX5/WNT7B/PHACTR4/LIM2/SDK2/VSX1/DLL4/PYGO2/KDM2B/SPRED3/HES5	45
GO:1904062	BP	GO:1904062	regulation of cation transmembrane transport	47/2029	349/18866	0.0622881521884655	0.519972320972059	0.490752267470521	JPH2/KCNIP3/RNF207/FXYD2/NOS1/KIF5B/ATG5/DLG1/MYO5A/DLG4/MAPK8IP2/AKAP6/HPCA/CRH/F2/GRIN1/OPRL1/DRD2/CACNG1/GJC2/EPO/IL13/DRD4/CRHR1/SUMO1/SPHK2/NPPA/REM1/HAP1/GPD1L/CACNG2/RANGRF/LIME1/TREM2/NLGN3/JPH3/SHANK1/KCNC2/UBQLN1/CAMK2D/SLC43A2/PCSK9/UBASH3B/CNIH2/STAC3/JSRP1/GSG1L	47
GO:0051928	BP	GO:0051928	positive regulation of calcium ion transport	19/2029	122/18866	0.0627777157272966	0.519972320972059	0.490752267470521	JPH2/FFAR1/PDGFB/AKAP6/CRH/F2/GRIN1/ATP2C2/UCN/GJC2/HCRT/IL13/P2RX3/SUMO1/SPHK2/CASR/HAP1/P2RX2/STAC3	19
GO:0001702	BP	GO:0001702	gastrulation with mouth forming second	6/2029	27/18866	0.0630867912439721	0.519972320972059	0.490752267470521	CRB2/CTNNB1/ZBTB17/ACVR1/LHX1/FOXA2	6
GO:0008053	BP	GO:0008053	mitochondrial fusion	6/2029	27/18866	0.0630867912439721	0.519972320972059	0.490752267470521	DNM1L/TFRC/OPA1/ZDHHC6/MFF/OMA1	6
GO:0010996	BP	GO:0010996	response to auditory stimulus	6/2029	27/18866	0.0630867912439721	0.519972320972059	0.490752267470521	NRXN1/KIAA0319/UCN/DRD2/NEUROG1/MDK	6
GO:0032897	BP	GO:0032897	negative regulation of viral transcription	6/2029	27/18866	0.0630867912439721	0.519972320972059	0.490752267470521	TRIM13/TFAP4/UBP1/ZNF639/TRIM62/TRIM8	6
GO:0070199	BP	GO:0070199	establishment of protein localization to chromosome	6/2029	27/18866	0.0630867912439721	0.519972320972059	0.490752267470521	CCT8/CCT6A/CCT2/TERF1/POT1/LRWD1	6
GO:1902473	BP	GO:1902473	regulation of protein localization to synapse	6/2029	27/18866	0.0630867912439721	0.519972320972059	0.490752267470521	NPTN/DLG1/ADAM10/DAG1/WNT7A/CNIH2	6
GO:1903319	BP	GO:1903319	positive regulation of protein maturation	6/2029	27/18866	0.0630867912439721	0.519972320972059	0.490752267470521	SOX4/LPCAT3/HPN/TNP1/TFR2/NKD2	6
GO:1904357	BP	GO:1904357	negative regulation of telomere maintenance via telomere lengthening	6/2029	27/18866	0.0630867912439721	0.519972320972059	0.490752267470521	XRN1/TERF1/POT1/TNKS2/PINX1/SLX4	6
GO:0006626	BP	GO:0006626	protein targeting to mitochondrion	16/2029	99/18866	0.0631180274012326	0.519972320972059	0.490752267470521	PRKAA1/MICALL2/TIMM17B/PMPCB/UBE2D3/NPEPPS/GSK3A/TOMM40/SH3GLB1/TIMM23/TIMM13/MFF/PDCD5/UBE2J2/GRPEL2/TIMM23B	16
GO:0010717	BP	GO:0010717	regulation of epithelial to mesenchymal transition	16/2029	99/18866	0.0631180274012326	0.519972320972059	0.490752267470521	CRB2/CTNNB1/HDAC2/TGFB1/ACVR1/HPN/DAG1/PPP2CA/MDK/BMP7/FOXA2/NKX2-1/TRIM62/FUZ/DACT3/SPRED3	16
GO:0015837	BP	GO:0015837	amine transport	16/2029	99/18866	0.0631180274012326	0.519972320972059	0.490752267470521	HRH3/ADORA1/CRH/RAB3B/SLC38A3/ADRA2C/SYT5/DRD2/CHRNB2/CHRNA4/DRD4/ADRA2B/ARL6IP1/RHCG/FFAR3/SLC43A2	16
GO:0048864	BP	GO:0048864	stem cell development	14/2029	84/18866	0.0637531731301699	0.523113806701471	0.493717216147123	EFNB1/ACVR1/BMPR1A/NRG1/SEMA3F/TBX1/SEMA6C/BMP7/SEMA7A/WNT7A/GBX2/FAM172A/PHACTR4/SEMA6B	14
GO:0097061	BP	GO:0097061	dendritic spine organization	14/2029	84/18866	0.0637531731301699	0.523113806701471	0.493717216147123	VPS35/CAPRIN1/ADAM10/DNM1L/DLG4/PICK1/ITPKA/CAMK2B/WNT7A/OPA1/ARHGAP33/NLGN3/SHANK1/EEF2K	14
GO:0006163	BP	GO:0006163	purine nucleotide metabolic process	58/2029	442/18866	0.063758544896067	0.523113806701471	0.493717216147123	GUCA1A/SLC26A1/PRKAA1/PDZD3/NT5C/AK8/FAR1/MCCC2/NOS1/CARD11/HPRT1/PAICS/PFKL/GNAI3/ACSL3/NUP133/DLG1/SUCLA2/MVD/TGFB1/MVK/PDE4A/NUDT1/NME3/GTPBP1/HPCA/PGAM2/VPS9D1/NUP155/ADCY8/GUCA2A/LDHC/MYOG/PKLR/ACOT7/PDHB/ADCY3/SPHK2/NPPA/NOS2/RORA/OPA1/NUP205/SUCLG2/ADCY1/NUP54/GUCA1B/PGK2/PANK3/MLYCD/SIRT6/TREM2/HKDC1/MLXIPL/NPPC/SEH1L/SLC35B3/FOXK1	58
GO:0046330	BP	GO:0046330	positive regulation of JNK cascade	21/2029	138/18866	0.0643799965274485	0.526631310227921	0.497037052149573	LTBR/MDFIC/MAP3K2/TRAF5/PJA2/RB1CC1/MAP4K5/STK3/TRAF2/MAP3K10/MAP3K7/ERCC6/MAP2K7/AGER/WNT7A/FLT4/MAPK8IP3/TAOK1/WNT7B/BIRC7/DUSP15	21
GO:0031098	BP	GO:0031098	stress-activated protein kinase signaling cascade	41/2029	300/18866	0.0644587281232281	0.526631310227921	0.497037052149573	PAK2/LTBR/MDFIC/MAP3K2/TRAF5/KAT7/DNAJA1/PJA2/UBE2N/RNF13/RB1CC1/DLG1/MAP4K5/STK3/TRAF2/MAPK8IP2/DUSP9/MAP3K10/MAP3K7/ERCC6/NPHS1/FBXW11/ITCH/IKBKG/MAP2K7/NPPA/AGER/WNT7A/TAB2/FLT4/MAPK8/CASR/PDCD10/MAPK8IP3/TAOK1/ZNF675/WNT7B/MAP4K3/BIRC7/DUSP15/KLHL31	41
GO:0007601	BP	GO:0007601	visual perception	31/2029	218/18866	0.0645351663400689	0.526631310227921	0.497037052149573	GUCA1A/EYA3/CABP4/KIFC3/CRYZ/EML2/MYO5A/ROM1/RLBP1/CHRNB2/TULP1/FSCN2/CNGB1/SFRP5/GNAT1/CRYBB3/CABP2/GRK1/RAX/CABP1/NR2E3/GJA3/CRYAA/OPA1/GUCA1B/GRM8/CRX/AIPL1/VSX1/NYX/DLL4	31
GO:0071805	BP	GO:0071805	potassium ion transmembrane transport	31/2029	218/18866	0.0645351663400689	0.526631310227921	0.497037052149573	KCNIP3/RNF207/FXYD2/KCNK10/ATP4B/DLG1/SLC9A6/HPN/AKAP6/KCNQ2/KCNK3/ABCB8/ATP4A/HCN2/KCNC3/KCNJ4/KCNA10/SUMO1/SLC12A4/NPPA/ATP1A3/TREM2/SLC12A9/CCT8L2/KCNH4/KCNQ4/KCNC2/TMEM175/TRPM5/KCNK4/KCNK16	31
GO:0043270	BP	GO:0043270	positive regulation of ion transport	39/2029	284/18866	0.0659273149765717	0.52897804381685	0.499251910101557	JPH2/RNF207/NOS1/FFAR1/AHCYL1/KIF5B/DLG1/PDGFB/AKAP6/ADORA1/CRH/F2/GRIN1/RAB3B/SLC38A3/ATP2C2/UCN/DRD2/CHRNB2/GJC2/HCRT/IL13/SLC34A1/DRD4/P2RX3/SUMO1/SPHK2/NPPA/CASR/HAP1/ARL6IP1/GPD1L/CACNG2/ABCA7/TREM2/NLGN3/P2RX2/KCNC2/STAC3	39
GO:0042391	BP	GO:0042391	regulation of membrane potential	58/2029	443/18866	0.0659603520119063	0.52897804381685	0.499251910101557	GRIK5/NPAS4/RNF207/KCNK10/NRXN1/GRM5/GRIN2C/PPP2R3C/PRDX3/SLC25A36/KIF5B/GSK3A/DLG1/TUSC2/BCL2/DLG4/MAPK8IP2/AKAP6/ADORA1/CACNA1H/GRIN1/KCNK3/NUP155/DRD2/CHRNB2/CHRNA4/CRTC1/CACNA1B/HCN2/HCRT/OPRD1/CACNA1G/SLC34A1/DRD4/CACNA1I/P2RX3/CLCN1/GABRD/SUMO1/NPPA/WNT7A/GPD1L/ATP1A3/CACNG2/IGSF9B/RANGRF/TRPM4/TREM2/NLGN3/SHANK1/KCNH4/CHRNG/P2RX2/KCNC2/KCNK4/CAMK2D/CNIH2/KCNK16	58
GO:0106027	BP	GO:0106027	neuron projection organization	15/2029	92/18866	0.0660854757820495	0.52897804381685	0.499251910101557	VPS35/CAPRIN1/ADAM10/DNM1L/DLG4/PICK1/ITPKA/CAMK2B/WNT7A/OPA1/ARHGAP33/ATP1A3/NLGN3/SHANK1/EEF2K	15
GO:0007422	BP	GO:0007422	peripheral nervous system development	13/2029	77/18866	0.0663707377331434	0.52897804381685	0.499251910101557	SIRT2/RUNX3/DAG1/HOXD9/DICER1/NRG1/NGF/NEUROG3/NAB1/SLC25A46/PRX/HAPLN2/LGI4	13
GO:0070830	BP	GO:0070830	bicellular tight junction assembly	13/2029	77/18866	0.0663707377331434	0.52897804381685	0.499251910101557	MICALL2/PAK2/MTDH/DLG1/ROCK2/PARD6A/WNT11/CLDN6/CLDN14/NPHP4/PDCD6IP/PARD6G/CRB3	13
GO:0006658	BP	GO:0006658	phosphatidylserine metabolic process	7/2029	34/18866	0.0664048077000838	0.52897804381685	0.499251910101557	LPCAT3/OSBPL8/PTDSS2/OSBPL5/ABHD16A/ABHD16B/PLA2G4F	7
GO:0030431	BP	GO:0030431	sleep	7/2029	34/18866	0.0664048077000838	0.52897804381685	0.499251910101557	ADORA1/CRH/DRD2/CHRNB2/HCRT/CACNA1I/CSF2	7
GO:0002931	BP	GO:0002931	response to ischemia	10/2029	55/18866	0.0664149373586311	0.52897804381685	0.499251910101557	ARID1B/SIRT5/ROCK2/BCL2/CASR/MLYCD/TREM2/P2RX2/CPEB4/EEF2K	10
GO:0035065	BP	GO:0035065	regulation of histone acetylation	10/2029	55/18866	0.0664149373586311	0.52897804381685	0.499251910101557	NOS1/KAT7/TAF7/ATG5/RPS6KA4/GATA2/SPHK2/FOXP3/BRD7/PYGO2	10
GO:0071453	BP	GO:0071453	cellular response to oxygen levels	33/2029	235/18866	0.0667820736906365	0.52897804381685	0.499251910101557	LMNA/PRKAA1/FMN2/PSMD6/SIRT2/NPEPPS/PSMA1/ATP6V1A/ACAA2/PSMD12/ROCK2/DNM1L/PSMA4/PSMD5/BCL2/PICK1/MDM4/KCNK3/MYOD1/EPO/MPL/OPRD1/ATP6V1G1/BMP7/RORA/CASR/OPA1/HIGD1A/EGLN2/UBQLN1/CPEB4/EEF2K/MIR146A	33
GO:1904375	BP	GO:1904375	regulation of protein localization to cell periphery	19/2029	123/18866	0.0670890902472062	0.52897804381685	0.499251910101557	CLTC/RAB11A/ACSL3/KIF5B/DLG1/ADAM10/LYPLA1/TGFB1/RAB11FIP2/DAG1/ABCA2/CACNG2/CNPY4/APPL1/LZTFL1/RANGRF/TREM2/STAC3/NKD2	19
GO:0051972	BP	GO:0051972	regulation of telomerase activity	9/2029	48/18866	0.067418976295606	0.52897804381685	0.499251910101557	CTNNB1/PTGES3/CCT2/TERF1/POT1/CERS1/MAP2K7/PINX1/MAPK15	9
GO:0061001	BP	GO:0061001	regulation of dendritic spine morphogenesis	9/2029	48/18866	0.067418976295606	0.52897804381685	0.499251910101557	CAPRIN1/ADAM10/DNM1L/ITPKA/CAMK2B/OPA1/ARHGAP33/NLGN3/EEF2K	9
GO:0099637	BP	GO:0099637	neurotransmitter receptor transport	9/2029	48/18866	0.067418976295606	0.52897804381685	0.499251910101557	KIF5C/VPS35/RAB11A/KIF5B/HPCA/DRD4/CACNG2/ATAD1/GSG1L	9
GO:1990573	BP	GO:1990573	potassium ion import across plasma membrane	9/2029	48/18866	0.067418976295606	0.52897804381685	0.499251910101557	FXYD2/ATP4B/DLG1/ATP4A/HCN2/KCNJ4/SLC12A4/ATP1A3/SLC12A9	9
GO:0002363	BP	GO:0002363	alpha-beta T cell lineage commitment	5/2029	21/18866	0.0674760725881644	0.52897804381685	0.499251910101557	IL12RB1/BCL2/SPN/FOXP3/ZFPM1	5
GO:0006837	BP	GO:0006837	serotonin transport	5/2029	21/18866	0.0674760725881644	0.52897804381685	0.499251910101557	HRH3/NOS1/SLC29A4/CRH/SLC22A1	5
GO:0010847	BP	GO:0010847	regulation of chromatin assembly	5/2029	21/18866	0.0674760725881644	0.52897804381685	0.499251910101557	ZNF304/SIRT6/MPHOSPH8/PARP10/TET1	5
GO:0016540	BP	GO:0016540	protein autoprocessing	5/2029	21/18866	0.0674760725881644	0.52897804381685	0.499251910101557	MYRF/PCSK2/IHH/OMA1/PCSK9	5
GO:0030878	BP	GO:0030878	thyroid gland development	5/2029	21/18866	0.0674760725881644	0.52897804381685	0.499251910101557	FOXE1/TBX1/HOXB3/HOXA3/NKX2-1	5
GO:0032288	BP	GO:0032288	myelin assembly	5/2029	21/18866	0.0674760725881644	0.52897804381685	0.499251910101557	GNPAT/DICER1/TPPP/ABCA2/ERCC2	5
GO:0046386	BP	GO:0046386	deoxyribose phosphate catabolic process	5/2029	21/18866	0.0674760725881644	0.52897804381685	0.499251910101557	NT5C/NUDT1/DUT/MBD4/NTHL1	5
GO:0048485	BP	GO:0048485	sympathetic nervous system development	5/2029	21/18866	0.0674760725881644	0.52897804381685	0.499251910101557	CTNNB1/SOX4/SEMA3F/ASCL1/PHOX2A	5
GO:0098698	BP	GO:0098698	postsynaptic specialization assembly	5/2029	21/18866	0.0674760725881644	0.52897804381685	0.499251910101557	NRXN1/LRFN4/SHANK1/LRFN1/NTNG2	5
GO:0007618	BP	GO:0007618	mating	8/2029	41/18866	0.0675780880210821	0.52897804381685	0.499251910101557	HDAC2/MAPK8IP2/GRIN1/OR2H2/UBE2Q1/KLK14/FUOM/DMRTA1	8
GO:0042596	BP	GO:0042596	fear response	8/2029	41/18866	0.0675780880210821	0.52897804381685	0.499251910101557	BCL2/MAPK8IP2/CRH/UCN/DBH/DRD4/MDK/ASIC4	8
GO:0050434	BP	GO:0050434	positive regulation of viral transcription	8/2029	41/18866	0.0675780880210821	0.52897804381685	0.499251910101557	MDFIC/SUPT5H/CHD1/HPN/TFAP4/CCNT1/GTF2B/ZNF639	8
GO:0007018	BP	GO:0007018	microtubule-based movement	49/2029	368/18866	0.0678785122736665	0.52897804381685	0.499251910101557	KIF19/AGBL4/TEKT5/DYNC2LI1/FMN2/KIF5C/LRPPRC/SYNE2/SPG11/KIFC3/CCDC40/ACTR3/KIF5B/KIF2A/RAB21/STK11/NEURL1/SUN1/TNP1/CELF3/LDHC/KIF25/RAB1A/CACNA1I/ADCY3/FBXW11/KIFC1/SSNA1/HAP1/SUN2/OPA1/MAPK8IP3/NPHP4/CEP131/DNAH2/PGK2/RHOT1/IFT74/RHOT2/ACTR10/BLOC1S6/TEX101/BLOC1S2/CCNYL1/TPGS1/BLOC1S3/CNIH2/TTLL9/CCDC114	49
GO:0003231	BP	GO:0003231	cardiac ventricle development	20/2029	131/18866	0.0678897090193992	0.52897804381685	0.499251910101557	GATA4/HECTD1/MATR3/TNNT2/SOX4/GSK3A/TGFB1/NPRL3/MED1/ACVR1/BMPR1A/TNNI1/MDM4/NRG1/WNT11/MYBPC3/HEYL/SUFU/DLL4/ZFPM1	20
GO:0036503	BP	GO:0036503	ERAD pathway	16/2029	100/18866	0.0679733408531778	0.52897804381685	0.499251910101557	UBXN4/TRIM13/SGTA/DNAJB2/FAF2/BRSK2/CCDC47/POMT2/DNAJC10/FBXO44/UBQLN1/TMUB1/GET4/UBE2J2/STT3B/TMEM129	16
GO:0045807	BP	GO:0045807	positive regulation of endocytosis	16/2029	100/18866	0.0679733408531778	0.52897804381685	0.499251910101557	TSG101/TBC1D5/DNM1L/RAB21/PICK1/DRD2/TFR2/GATA2/APPL1/ABCA7/TREM2/SCYL2/APLN/ATAD1/EEF2K/PCSK9	16
GO:0043401	BP	GO:0043401	steroid hormone mediated signaling pathway	21/2029	139/18866	0.0684876410786024	0.52897804381685	0.499251910101557	ESRRA/CNOT1/CREBRF/PIAS2/LATS1/TAF7/SAFB/RNF14/MED1/NR2C1/TCF21/ABHD2/NR2E3/UBR5/BMP7/UFL1/CNOT2/UFM1/DDX54/HEYL/EGLN2	21
GO:0050731	BP	GO:0050731	positive regulation of peptidyl-tyrosine phosphorylation	28/2029	195/18866	0.0688537601742356	0.52897804381685	0.499251910101557	PAK2/ABI1/TAL1/GRM5/IQGAP1/ADNP/HDAC2/YES1/TGFB1/ACVR1/PDGFB/DLG4/CSPG4/NEURL1/ADORA1/NRG1/CRLF1/EPO/ERCC6/CSF3/IL13/CSF2/PIBF1/OSM/TREM2/MLST8/IL34/HES5	28
GO:0007189	BP	GO:0007189	adenylate cyclase-activating G protein-coupled receptor signaling pathway	22/2029	147/18866	0.0689101539432245	0.52897804381685	0.499251910101557	GPR26/NOS1/GSK3A/RAMP1/MC1R/ADRA2C/S1PR4/OPRL1/DRD2/ADCY8/GNA13/GPR161/TBXA2R/ADRA1B/PTGER1/ADRA2B/CRHR1/ADCY3/CALCA/ADCY1/S1PR5/ARRDC3	22
GO:0006901	BP	GO:0006901	vesicle coating	12/2029	70/18866	0.0689154912471946	0.52897804381685	0.499251910101557	TRAPPC2/CUL3/USO1/SEC24B/PPP6C/COL7A1/GOLGA2/RAB1A/SCFD1/TFG/CNIH2/MAPK15	12
GO:0043297	BP	GO:0043297	apical junction assembly	14/2029	85/18866	0.0691110526204143	0.52897804381685	0.499251910101557	FBF1/MICALL2/PAK2/MTDH/DLG1/ROCK2/PARD6A/WNT11/CLDN6/CLDN14/NPHP4/PDCD6IP/PARD6G/CRB3	14
GO:0072527	BP	GO:0072527	pyrimidine-containing compound metabolic process	14/2029	85/18866	0.0691110526204143	0.52897804381685	0.499251910101557	DTYMK/NT5C/TET2/UPP1/APOBEC3G/TYMP/NME3/TBPL1/DUT/MBD4/NTHL1/DHODH/UPB1/TET1	14
GO:0048754	BP	GO:0048754	branching morphogenesis of an epithelial tube	23/2029	155/18866	0.0691804527983151	0.52897804381685	0.499251910101557	CTNNB1/DLG1/MED1/BCL2/ACVR1/VDR/TCF21/DAG1/NFATC4/LHX1/GNA13/HOXA11/MDK/BMP7/GBX2/CASR/NKX2-1/IHH/FKBPL/SIRT6/GDF2/DLL4/ADAMTS16	23
GO:0001829	BP	GO:0001829	trophectodermal cell differentiation	4/2029	15/18866	0.0692782144916205	0.52897804381685	0.499251910101557	CUL3/CTR9/CDX2/CNOT2	4
GO:0031054	BP	GO:0031054	pre-miRNA processing	4/2029	15/18866	0.0692782144916205	0.52897804381685	0.499251910101557	AGO2/DICER1/PRKRA/DROSHA	4
GO:0036376	BP	GO:0036376	sodium ion export across plasma membrane	4/2029	15/18866	0.0692782144916205	0.52897804381685	0.499251910101557	FXYD2/ATP4B/ATP4A/ATP1A3	4
GO:0042159	BP	GO:0042159	lipoprotein catabolic process	4/2029	15/18866	0.0692782144916205	0.52897804381685	0.499251910101557	LYPLA1/ABHD17A/NOTUM/ABHD13	4
GO:0060049	BP	GO:0060049	regulation of protein glycosylation	4/2029	15/18866	0.0692782144916205	0.52897804381685	0.499251910101557	GOLGA2/RAMP1/ABCA2/POMT2	4
GO:0060134	BP	GO:0060134	prepulse inhibition	4/2029	15/18866	0.0692782144916205	0.52897804381685	0.499251910101557	NRXN1/GRIN1/DRD2/SLC6A3	4
GO:0060391	BP	GO:0060391	positive regulation of SMAD protein signal transduction	4/2029	15/18866	0.0692782144916205	0.52897804381685	0.499251910101557	TGFB1/BMPR1A/KIAA0319/SH2B1	4
GO:0070571	BP	GO:0070571	negative regulation of neuron projection regeneration	4/2029	15/18866	0.0692782144916205	0.52897804381685	0.499251910101557	KLK8/INPP5F/KIAA0319/RTN4RL1	4
GO:0071428	BP	GO:0071428	rRNA-containing ribonucleoprotein complex export from nucleus	4/2029	15/18866	0.0692782144916205	0.52897804381685	0.499251910101557	NOP9/ABCE1/RIOK2/SDAD1	4
GO:0072498	BP	GO:0072498	embryonic skeletal joint development	4/2029	15/18866	0.0692782144916205	0.52897804381685	0.499251910101557	CTNNB1/HOXA11/BMP7/IHH	4
GO:0090594	BP	GO:0090594	inflammatory response to wounding	4/2029	15/18866	0.0692782144916205	0.52897804381685	0.499251910101557	TGFB1/MDK/AGER/WDR83	4
GO:1904874	BP	GO:1904874	positive regulation of telomerase RNA localization to Cajal body	4/2029	15/18866	0.0692782144916205	0.52897804381685	0.499251910101557	CCT8/CCT6A/CCT2/SHQ1	4
GO:1904889	BP	GO:1904889	regulation of excitatory synapse assembly	4/2029	15/18866	0.0692782144916205	0.52897804381685	0.499251910101557	NRXN1/WNT7A/LRFN4/LRFN1	4
GO:0007229	BP	GO:0007229	integrin-mediated signaling pathway	17/2029	108/18866	0.069485265784979	0.529890786307365	0.500113360661078	FUT8/ADAM9/CUL3/ITGA6/ADAM10/ISG15/ITGB7/ITGA2B/ZNF304/ADAM11/SEMA7A/CD47/ITGA8/PHACTR4/ADAMTS13/BCAR1/PRAM1	17
GO:0048880	BP	GO:0048880	sensory system development	52/2029	394/18866	0.0698264602486734	0.531822914221028	0.501936911870305	SLC39A5/CABP4/MFSD2A/CTNNB1/PDS5B/IGFN1/MEIS3/YY1/HMGN1/HDAC2/DLG1/MED1/BCL2/TOPORS/ACHE/HPCA/ARHGEF15/ROM1/TBX2/LHX1/DRD2/TULP1/SLC6A3/DIO3/FSCN2/GNAT1/CRYBB3/RAX/PITX3/NR2E3/GJA8/SOX1/FZR1/BMP7/WNT7A/OPA1/NPHP4/IHH/SIX5/WNT7B/PHACTR4/LIM2/SDK2/VSX1/SMG9/RAB18/DLL4/PYGO2/KDM2B/BLOC1S3/SPRED3/HES5	52
GO:0055008	BP	GO:0055008	cardiac muscle tissue morphogenesis	11/2029	63/18866	0.0713057914026234	0.541124745008721	0.510716022539414	TNNT2/TGFB1/MED1/BMPR1A/TNNI1/TCAP/NRG1/MYBPC3/SIRT6/DLL4/ZFPM1	11
GO:0031146	BP	GO:0031146	SCF-dependent proteasomal ubiquitin-dependent protein catabolic process	15/2029	93/18866	0.0713158623479701	0.541124745008721	0.510716022539414	PSMD6/PSMA1/CUL4B/PSMD12/PSMA4/PSMD5/CCNF/FBXL5/FBXW11/FBXL4/FBXO44/FBXW5/FBXL3/FBXO33/STYX	15
GO:0032088	BP	GO:0032088	negative regulation of NF-kappaB transcription factor activity	15/2029	93/18866	0.0713158623479701	0.541124745008721	0.510716022539414	TRIM37/FOXJ1/CCDC22/G3BP2/CDKN2A/BMP7/ITCH/NFKBIL1/UFL1/PIAS4/NFKBIB/ZNF675/FOXP3/PARP10/PYDC1	15
GO:1901215	BP	GO:1901215	negative regulation of neuron death	30/2029	212/18866	0.0715858103421681	0.542493218550473	0.512007594160636	CTNNB1/VPS35/ADNP/RASA1/BCL2/TRAF2/NFATC4/GRIN1/REL/UCN/AGAP2/PRKCG/CRLF1/NGF/EPO/CSF3/IL13/SNCB/MDK/IKBKG/UNC5B/TOX3/MAG/FGF21/BARHL1/CPEB4/KDM2B/VSTM2L/SYNGAP1/TLDC2	30
GO:0030433	BP	GO:0030433	ubiquitin-dependent ERAD pathway	13/2029	78/18866	0.072163272837371	0.546185771287852	0.515492642413273	UBXN4/TRIM13/SGTA/DNAJB2/FAF2/CCDC47/DNAJC10/FBXO44/UBQLN1/TMUB1/UBE2J2/STT3B/TMEM129	13
GO:0042593	BP	GO:0042593	glucose homeostasis	34/2029	245/18866	0.072539228339561	0.546809562585191	0.516081379508019	GATA4/GRIK5/FGFR4/PRKAA1/FFAR1/SOX4/KIF5B/POLG/RAB11FIP2/STK11/FOXO4/CRH/POMC/DBH/ADCY8/HNF4A/PDX1/HMGN3/AGER/FOXA2/HNF1A/CASR/OPA1/SSTR5/BRSK2/ZNF236/TRPM4/SIRT6/CCDC186/HKDC1/MLXIPL/FGF21/FOXK1/MIR146A	34
GO:0051402	BP	GO:0051402	neuron apoptotic process	34/2029	245/18866	0.072539228339561	0.546809562585191	0.516081379508019	GRIK5/CTNNB1/MYBL2/ADNP/GSK3A/NAE1/RASA1/SIAH1/BCL2/ADARB1/NFATC4/GRIN1/AGAP2/PRKCG/CRLF1/XIAP/NGF/DIO3/SNCB/PITX3/MDK/ASCL1/GRM4/UNC5B/TOX3/MAG/EGLN2/BARHL1/CPEB4/KDM2B/VSTM2L/PCSK9/NSMF/SYNGAP1	34
GO:0072655	BP	GO:0072655	establishment of protein localization to mitochondrion	21/2029	140/18866	0.072771180634285	0.546809562585191	0.516081379508019	TP73/PRKAA1/MICALL2/TIMM17B/PMPCB/UBE2D3/DNAJA1/NPEPPS/GSK3A/TOMM40/BCL2/SH3GLB1/MAPK8/BBC3/TIMM23/TIMM13/MFF/PDCD5/UBE2J2/GRPEL2/TIMM23B	21
GO:0043123	BP	GO:0043123	positive regulation of I-kappaB kinase/NF-kappaB signaling	27/2029	188/18866	0.0727720207689522	0.546809562585191	0.516081379508019	TRIML2/CTNNB1/MIER1/LTBR/MTDH/CARD11/TRIM13/TRAF5/TRADD/UBE2N/PPM1A/TRAF2/CCDC22/REL/MAP3K7/TFRC/IKBKG/TAB2/TRIM22/TFG/GOLT1B/PELI2/TRIM62/SHARPIN/TRIM8/NDFIP2/PLEKHG5	27
GO:0001964	BP	GO:0001964	startle response	6/2029	28/18866	0.0732972887702078	0.546809562585191	0.516081379508019	NRXN1/GRIN1/UCN/DRD2/NPAS1/SLC6A3	6
GO:0045745	BP	GO:0045745	positive regulation of G protein-coupled receptor signaling pathway	6/2029	28/18866	0.0732972887702078	0.546809562585191	0.516081379508019	NOS1/GSK3A/F2/PTGDR2/DRD2/KLK14	6
GO:0071880	BP	GO:0071880	adenylate cyclase-activating adrenergic receptor signaling pathway	6/2029	28/18866	0.0732972887702078	0.546809562585191	0.516081379508019	NOS1/ADRA2C/DRD2/ADRA1B/ADRA2B/ARRDC3	6
GO:0072376	BP	GO:0072376	protein activation cascade	6/2029	28/18866	0.0732972887702078	0.546809562585191	0.516081379508019	F11/F10/F2/GP9/C1QBP/FGG	6
GO:0072378	BP	GO:0072378	blood coagulation, fibrin clot formation	6/2029	28/18866	0.0732972887702078	0.546809562585191	0.516081379508019	F11/F10/F2/GP9/C1QBP/FGG	6
GO:2000171	BP	GO:2000171	negative regulation of dendrite development	6/2029	28/18866	0.0732972887702078	0.546809562585191	0.516081379508019	HDAC2/GSK3A/NFATC4/KIAA0319/TLX2/NLGN3	6
GO:2000463	BP	GO:2000463	positive regulation of excitatory postsynaptic potential	6/2029	28/18866	0.0732972887702078	0.546809562585191	0.516081379508019	NRXN1/DLG4/GRIN1/WNT7A/NLGN3/SHANK1	6
GO:0001755	BP	GO:0001755	neural crest cell migration	10/2029	56/18866	0.0734196819788209	0.546809562585191	0.516081379508019	EFNB1/ACVR1/SEMA3F/TBX1/SEMA6C/BMP7/SEMA7A/GBX2/PHACTR4/SEMA6B	10
GO:0050732	BP	GO:0050732	negative regulation of peptidyl-tyrosine phosphorylation	10/2029	56/18866	0.0734196819788209	0.546809562585191	0.516081379508019	SOCS4/GGNBP2/TSG101/INPP5F/PPP2CA/PIBF1/CADM4/CHMP6/CBLC/MIR146A	10
GO:0050807	BP	GO:0050807	regulation of synapse organization	32/2029	229/18866	0.0738953162248507	0.549001398455792	0.518150044281194	KLK8/NRXN1/ARHGAP22/VPS35/CAPRIN1/ADNP/CHMP2B/ADAM10/DNM1L/NEURL1/DAG1/ARHGEF15/ITPKA/NFATC4/GRIN1/DRD2/CHRNB2/SEMA3F/SLIT1/CYFIP1/CAMK2B/WNT7A/OPA1/ARHGAP33/CRIPT/LRFN4/NLGN3/ABHD17A/EEF2K/MDGA1/LRFN1/NTNG2	32
GO:0051648	BP	GO:0051648	vesicle localization	32/2029	229/18866	0.0738953162248507	0.549001398455792	0.518150044281194	CTNNB1/KIF5C/SPG11/TRAPPC2/RAB11A/CUL3/USO1/KIF5B/SEC24B/STARD3/PPP6C/COL7A1/STK11/GOLGA2/MYO5A/RAB1A/FBXW11/IKBKG/HAP1/BRSK2/SCFD1/TFG/AP1AR/NLGN3/CCDC186/BLOC1S6/BLOC1S2/TBC1D23/TPGS1/BLOC1S3/CNIH2/MAPK15	32
GO:0006936	BP	GO:0006936	muscle contraction	48/2029	362/18866	0.0741096712890533	0.549919190753943	0.519016260872382	GATA4/PIK3C2A/RNF207/ASB3/NOS1/TNNT2/DES/DLG1/ROCK2/DAPK3/TNNI1/ADORA1/PGAM2/TCAP/CACNA1H/UCN/ADRA2C/NUP155/DRD2/CHRNB2/EDN2/TBXA2R/ADRA1B/HTR7/CACNA1G/MYBPC3/MYH13/P2RX3/CLCN1/NEUROG1/ADRA2B/SUMO1/RAP1GDS1/EMD/NPPA/CALCA/GPD1L/TNNT1/CACNA1S/RANGRF/TRPM4/MYL7/ANKRD2/CHRNG/P2RX2/CAMK2D/STAC3/JSRP1	48
GO:0006939	BP	GO:0006939	smooth muscle contraction	17/2029	109/18866	0.0744529894708112	0.550241546534307	0.519320501740145	PIK3C2A/DLG1/ROCK2/DAPK3/ADORA1/ADRA2C/DRD2/CHRNB2/EDN2/TBXA2R/HTR7/P2RX3/NEUROG1/ADRA2B/RAP1GDS1/CALCA/P2RX2	17
GO:0098781	BP	GO:0098781	ncRNA transcription	17/2029	109/18866	0.0744529894708112	0.550241546534307	0.519320501740145	BRF1/USPL1/INTS9/SNAPC2/MYOD1/CELF3/CCNT1/GTF2B/ICE1/POU2F2/SPIN1/INTS12/ICE2/IPPK/CCNK/NIFK/RPRD1B	17
GO:1901532	BP	GO:1901532	regulation of hematopoietic progenitor cell differentiation	14/2029	86/18866	0.0747576928717486	0.550241546534307	0.519320501740145	TP73/PSMD6/TAL1/N4BP2L2/PSMA1/PSMD12/PSMA4/PSMD5/GATA2/TCF12/ITCH/SETD1A/OSM/HES5	14
GO:0015695	BP	GO:0015695	organic cation transport	9/2029	49/18866	0.075071446544803	0.550241546534307	0.519320501740145	SLC25A48/HRH3/NOS1/SLC29A4/CRH/SLC18A3/SLC22A1/SLC6A20/SLC25A47	9
GO:0042059	BP	GO:0042059	negative regulation of epidermal growth factor receptor signaling pathway	9/2029	49/18866	0.075071446544803	0.550241546534307	0.519320501740145	SOCS4/TSG101/RNF126/STAM2/RNF115/CHMP6/CBLC/EPS15L1/EPN1	9
GO:0042149	BP	GO:0042149	cellular response to glucose starvation	9/2029	49/18866	0.075071446544803	0.550241546534307	0.519320501740145	PRKAA1/UPP1/BCL2/ATG14/PICK1/SH3GLB1/BRSK2/HIGD1A/CPEB4	9
GO:0047496	BP	GO:0047496	vesicle transport along microtubule	9/2029	49/18866	0.075071446544803	0.550241546534307	0.519320501740145	KIF5B/STK11/RAB1A/FBXW11/HAP1/BLOC1S6/BLOC1S2/BLOC1S3/CNIH2	9
GO:0002183	BP	GO:0002183	cytoplasmic translational initiation	7/2029	35/18866	0.0756461176379434	0.550241546534307	0.519320501740145	EIF4A2/EIF3M/EIF2S3/DHX29/EIF2D/DENR/RBM4	7
GO:0006471	BP	GO:0006471	protein ADP-ribosylation	7/2029	35/18866	0.0756461176379434	0.550241546534307	0.519320501740145	SIRT2/SIRT5/ADNP/XRCC1/TNKS2/SIRT6/PARP10	7
GO:0007603	BP	GO:0007603	phototransduction, visible light	7/2029	35/18866	0.0756461176379434	0.550241546534307	0.519320501740145	GUCA1A/CNGB1/GNAT1/GRK1/METAP2/GUCA1B/AIPL1	7
GO:0009262	BP	GO:0009262	deoxyribonucleotide metabolic process	7/2029	35/18866	0.0756461176379434	0.550241546534307	0.519320501740145	DTYMK/NT5C/NUDT1/TBPL1/DUT/MBD4/NTHL1	7
GO:0035909	BP	GO:0035909	aorta morphogenesis	7/2029	35/18866	0.0756461176379434	0.550241546534307	0.519320501740145	SOX4/SEC24B/NPRL3/BMPR1A/TBX2/TBX1/DLL4	7
GO:0042462	BP	GO:0042462	eye photoreceptor cell development	7/2029	35/18866	0.0756461176379434	0.550241546534307	0.519320501740145	CABP4/TOPORS/TULP1/DIO3/FSCN2/GNAT1/NR2E3	7
GO:0044743	BP	GO:0044743	protein transmembrane import into intracellular organelle	7/2029	35/18866	0.0756461176379434	0.550241546534307	0.519320501740145	TIMM17B/PEX2/TOMM40/TIMM23/PEX16/GRPEL2/TIMM23B	7
GO:0050779	BP	GO:0050779	RNA destabilization	7/2029	35/18866	0.0756461176379434	0.550241546534307	0.519320501740145	CNOT6L/CPEB3/YTHDF3/ROCK2/MEX3D/PLEKHN1/METTL14	7
GO:0033500	BP	GO:0033500	carbohydrate homeostasis	34/2029	246/18866	0.0758398561504778	0.550241546534307	0.519320501740145	GATA4/GRIK5/FGFR4/PRKAA1/FFAR1/SOX4/KIF5B/POLG/RAB11FIP2/STK11/FOXO4/CRH/POMC/DBH/ADCY8/HNF4A/PDX1/HMGN3/AGER/FOXA2/HNF1A/CASR/OPA1/SSTR5/BRSK2/ZNF236/TRPM4/SIRT6/CCDC186/HKDC1/MLXIPL/FGF21/FOXK1/MIR146A	34
GO:0001709	BP	GO:0001709	cell fate determination	8/2029	42/18866	0.0759705917262891	0.550241546534307	0.519320501740145	CTNNB1/TBX2/MYOD1/GATA2/LBX1/ASCL1/TRIM15/WNT7A	8
GO:0044058	BP	GO:0044058	regulation of digestive system process	8/2029	42/18866	0.0759705917262891	0.550241546534307	0.519320501740145	LPCAT3/TYMP/CRH/UCN/OPRL1/APOA4/PTGER1/NEUROG1	8
GO:0051602	BP	GO:0051602	response to electrical stimulus	8/2029	42/18866	0.0759705917262891	0.550241546534307	0.519320501740145	EEF1A2/HPCA/EPO/MYOG/GNAT1/CYFIP1/OPA1/NSMF	8
GO:0072595	BP	GO:0072595	maintenance of protein localization in organelle	8/2029	42/18866	0.0759705917262891	0.550241546534307	0.519320501740145	GRIK5/ANKRD13C/SUPT7L/TOPORS/SUN1/PDIA2/SUN2/MORC3	8
GO:0006164	BP	GO:0006164	purine nucleotide biosynthetic process	28/2029	197/18866	0.0761498767451979	0.550881127469741	0.51992414116793	GUCA1A/SLC26A1/PDZD3/NOS1/HPRT1/PAICS/ACSL3/TGFB1/NME3/HPCA/VPS9D1/ADCY8/GUCA2A/LDHC/PKLR/ACOT7/PDHB/ADCY3/SPHK2/NPPA/NOS2/ADCY1/GUCA1B/PANK3/MLYCD/TREM2/NPPC/SLC35B3	28
GO:0048593	BP	GO:0048593	camera-type eye morphogenesis	19/2029	125/18866	0.0763067860838948	0.551357505653918	0.520373749088638	CABP4/MFSD2A/CTNNB1/IGFN1/YY1/HMGN1/TOPORS/ROM1/TBX2/LHX1/DIO3/PITX3/SOX1/BMP7/IHH/PHACTR4/SDK2/VSX1/KDM2B	19
GO:0016072	BP	GO:0016072	rRNA metabolic process	33/2029	238/18866	0.0766146159891551	0.551917561416885	0.520902332292976	DDX51/SBDS/HELQ/NOP9/XRN1/HEATR1/PWP2/RRP7A/KRR1/UTP18/RRP9/THUMPD1/PA2G4/DDX49/MAK16/FCF1/BOP1/MPHOSPH10/ERCC2/RRP15/TSR1/DROSHA/RIOK2/RRP1/KRI1/SHQ1/DDX54/RPP25/MRM1/DHX37/NIFK/RPL7L1/FBLL1	33
GO:0099173	BP	GO:0099173	postsynapse organization	25/2029	173/18866	0.0772177868506473	0.551917561416885	0.520902332292976	NRXN1/ARHGAP22/VPS35/CAPRIN1/DLG1/CHMP2B/ADAM10/DNM1L/DLG4/PICK1/ITPKA/SEMA3F/CAMK2B/WNT7A/OPA1/ARHGAP33/CRIPT/LRFN4/NLGN3/SHANK1/ABHD17A/EEF2K/SYNGAP1/LRFN1/NTNG2	25
GO:0010770	BP	GO:0010770	positive regulation of cell morphogenesis involved in differentiation	23/2029	157/18866	0.077477887737954	0.551917561416885	0.520902332292976	CDH4/CAPRIN1/RAB11A/ADNP/TWF2/DNM1L/RAB21/STK11/ITPKA/NGF/MPL/C1QBP/CYFIP1/MDK/CAMK2B/SEMA7A/OPA1/PLXNB1/TNFRSF12A/FGG/ANKRD27/EEF2K/UNC13D	23
GO:0050953	BP	GO:0050953	sensory perception of light stimulus	31/2029	222/18866	0.078080569353754	0.551917561416885	0.520902332292976	GUCA1A/EYA3/CABP4/KIFC3/CRYZ/EML2/MYO5A/ROM1/RLBP1/CHRNB2/TULP1/FSCN2/CNGB1/SFRP5/GNAT1/CRYBB3/CABP2/GRK1/RAX/CABP1/NR2E3/GJA3/CRYAA/OPA1/GUCA1B/GRM8/CRX/AIPL1/VSX1/NYX/DLL4	31
GO:0032507	BP	GO:0032507	maintenance of protein location in cell	11/2029	64/18866	0.078133251489576	0.551917561416885	0.520902332292976	GRIK5/ANKRD13C/SUPT7L/TWF2/TOPORS/SUN1/PDIA2/SUN2/MORC3/GOLPH3/VPS13C	11
GO:0046794	BP	GO:0046794	transport of virus	11/2029	64/18866	0.078133251489576	0.551917561416885	0.520902332292976	VPS37C/TSG101/NUP133/NUP155/TRIM15/NUP205/NUP54/KPNA3/SEH1L/VPS37A/VPS37D	11
GO:1900449	BP	GO:1900449	regulation of glutamate receptor signaling pathway	11/2029	64/18866	0.078133251489576	0.551917561416885	0.520902332292976	DLG1/DLG4/MAPK8IP2/CRH/GRIN1/CACNG2/UNC13A/NLGN3/SHANK1/CNIH2/GSG1L	11
GO:0031016	BP	GO:0031016	pancreas development	13/2029	79/18866	0.0782744326878821	0.551917561416885	0.520902332292976	CTNNB1/CCDC40/SOX4/GSK3A/NEUROG3/HNF4A/PDX1/FOXA2/HNF1A/MNX1/IHH/CELA1/NKX6-2	13
GO:0043462	BP	GO:0043462	regulation of ATPase activity	13/2029	79/18866	0.0782744326878821	0.551917561416885	0.520902332292976	TOR1AIP1/SSBP1/ATP4B/TNNT2/DNAJA1/DNAJB2/POT1/MYBPC3/GABARAPL2/CASR/BRSK2/DNAJC10/VMA21	13
GO:0120192	BP	GO:0120192	tight junction assembly	13/2029	79/18866	0.0782744326878821	0.551917561416885	0.520902332292976	MICALL2/PAK2/MTDH/DLG1/ROCK2/PARD6A/WNT11/CLDN6/CLDN14/NPHP4/PDCD6IP/PARD6G/CRB3	13
GO:0043523	BP	GO:0043523	regulation of neuron apoptotic process	30/2029	214/18866	0.0787617556637744	0.551917561416885	0.520902332292976	GRIK5/CTNNB1/MYBL2/ADNP/GSK3A/NAE1/RASA1/BCL2/NFATC4/GRIN1/AGAP2/PRKCG/CRLF1/NGF/SNCB/PITX3/MDK/ASCL1/GRM4/UNC5B/TOX3/MAG/EGLN2/BARHL1/CPEB4/KDM2B/VSTM2L/PCSK9/NSMF/SYNGAP1	30
GO:0071383	BP	GO:0071383	cellular response to steroid hormone stimulus	29/2029	206/18866	0.0794005502392898	0.551917561416885	0.520902332292976	ESRRA/SSTR3/CNOT1/CREBRF/NPAS4/PIAS2/URI1/LATS1/TAF7/SAFB/RNF14/MED1/NR2C1/TCF21/ABHD2/CRH/TFAP4/MYOD1/NR2E3/UBR5/BMP7/UFL1/ATP1A3/SSTR5/CNOT2/UFM1/DDX54/HEYL/EGLN2	29
GO:1901800	BP	GO:1901800	positive regulation of proteasomal protein catabolic process	17/2029	110/18866	0.0796508276456338	0.551917561416885	0.520902332292976	SOCS4/SIRT2/SGTA/RNF14/GSK3A/HSPBP1/DNAJB2/USP5/SUMO1/FZR1/PIAS1/SIRT6/TREM2/UBQLN1/ANKIB1/FAM122A/NKD2	17
GO:0001779	BP	GO:0001779	natural killer cell differentiation	5/2029	22/18866	0.0799122440958977	0.551917561416885	0.520902332292976	KAT7/TUSC2/PGLYRP1/ZNF683/PGLYRP2	5
GO:0009190	BP	GO:0009190	cyclic nucleotide biosynthetic process	5/2029	22/18866	0.0799122440958977	0.551917561416885	0.520902332292976	ADCY8/ADCY3/NPPA/ADCY1/NPPC	5
GO:0032402	BP	GO:0032402	melanosome transport	5/2029	22/18866	0.0799122440958977	0.551917561416885	0.520902332292976	RAB11A/MYO5A/RAB1A/BLOC1S6/BLOC1S3	5
GO:0035970	BP	GO:0035970	peptidyl-threonine dephosphorylation	5/2029	22/18866	0.0799122440958977	0.551917561416885	0.520902332292976	PPM1A/DUSP9/PPP2CA/DUSP6/PPM1B	5
GO:0042749	BP	GO:0042749	regulation of circadian sleep/wake cycle	5/2029	22/18866	0.0799122440958977	0.551917561416885	0.520902332292976	ADORA1/CRH/DRD2/CHRNB2/CSF2	5
GO:0043369	BP	GO:0043369	CD4-positive or CD8-positive, alpha-beta T cell lineage commitment	5/2029	22/18866	0.0799122440958977	0.551917561416885	0.520902332292976	IL12RB1/BCL2/SPN/FOXP3/ZFPM1	5
GO:0050802	BP	GO:0050802	circadian sleep/wake cycle, sleep	5/2029	22/18866	0.0799122440958977	0.551917561416885	0.520902332292976	ADORA1/CRH/DRD2/CHRNB2/CSF2	5
GO:0052652	BP	GO:0052652	cyclic purine nucleotide metabolic process	5/2029	22/18866	0.0799122440958977	0.551917561416885	0.520902332292976	ADCY8/ADCY3/NPPA/ADCY1/NPPC	5
GO:0072576	BP	GO:0072576	liver morphogenesis	5/2029	22/18866	0.0799122440958977	0.551917561416885	0.520902332292976	CUL3/MED1/HPN/FGL1/MDK	5
GO:0099633	BP	GO:0099633	protein localization to postsynaptic specialization membrane	5/2029	22/18866	0.0799122440958977	0.551917561416885	0.520902332292976	DLG1/ADAM10/DLG4/DAG1/CACNG2	5
GO:0099645	BP	GO:0099645	neurotransmitter receptor localization to postsynaptic specialization membrane	5/2029	22/18866	0.0799122440958977	0.551917561416885	0.520902332292976	DLG1/ADAM10/DLG4/DAG1/CACNG2	5
GO:0099111	BP	GO:0099111	microtubule-based transport	27/2029	190/18866	0.0805220339961886	0.551917561416885	0.520902332292976	AGBL4/DYNC2LI1/KIF5C/LRPPRC/SYNE2/SPG11/CCDC40/KIF5B/RAB21/STK11/SUN1/RAB1A/FBXW11/SSNA1/HAP1/SUN2/OPA1/MAPK8IP3/CEP131/RHOT1/IFT74/RHOT2/ACTR10/BLOC1S6/BLOC1S2/BLOC1S3/CNIH2	27
GO:0051262	BP	GO:0051262	protein tetramerization	14/2029	87/18866	0.0806961507531813	0.551917561416885	0.520902332292976	TP73/HPRT1/PFKL/CPSF6/CRYZ/GOLGA2/GRIN1/CRTC1/KCNC3/KIF25/CPSF7/USP16/TRPM4/UPB1	14
GO:0060291	BP	GO:0060291	long-term synaptic potentiation	14/2029	87/18866	0.0806961507531813	0.551917561416885	0.520902332292976	GRIN2C/ITPR3/NPTN/RGS14/ADORA1/CRH/NFATC4/DRD2/ADCY8/CRTC1/AGER/ADCY1/NLGN3/SHANK1	14
GO:0030520	BP	GO:0030520	intracellular estrogen receptor signaling pathway	10/2029	57/18866	0.0808699216062101	0.551917561416885	0.520902332292976	CNOT1/LATS1/TAF7/SAFB/MED1/UFL1/CNOT2/UFM1/DDX54/EGLN2	10
GO:0070936	BP	GO:0070936	protein K48-linked ubiquitination	10/2029	57/18866	0.0808699216062101	0.551917561416885	0.520902332292976	UBE2D3/UBE2K/NMI/TOPORS/RNF126/UBR5/UBE2G1/ITCH/UBE2E3/RNF115	10
GO:0097479	BP	GO:0097479	synaptic vesicle localization	10/2029	57/18866	0.0808699216062101	0.551917561416885	0.520902332292976	CTNNB1/KIF5C/SPG11/KIF5B/BRSK2/NLGN3/BLOC1S6/BLOC1S2/BLOC1S3/CNIH2	10
GO:0006606	BP	GO:0006606	protein import into nucleus	22/2029	150/18866	0.0819418518289522	0.551917561416885	0.520902332292976	LMNA/POM121L12/KPNA4/MDFIC/FAM53A/IPO7/NUP133/TGFB1/MED1/ZIC1/NUP155/CABP1/UBR5/NXT2/TNPO2/RGPD3/NUP54/UFM1/APPL1/KPNA3/SUFU/DMAP1	22
GO:0006903	BP	GO:0006903	vesicle targeting	15/2029	95/18866	0.0825783083888603	0.551917561416885	0.520902332292976	TRAPPC2/CUL3/USO1/SEC24B/STARD3/PPP6C/COL7A1/GOLGA2/RAB1A/SCFD1/TFG/AP1AR/TBC1D23/CNIH2/MAPK15	15
GO:0051668	BP	GO:0051668	localization within membrane	15/2029	95/18866	0.0825783083888603	0.551917561416885	0.520902332292976	GRIK5/NRXN1/DLG1/SEC24B/DLG4/PICK1/REEP2/ITGB7/RAB1A/SSNA1/CACNG2/SYNJ2BP/YJEFN3/CNIH2/SYNGAP1	15
GO:0009914	BP	GO:0009914	hormone transport	43/2029	323/18866	0.0827603790830728	0.551917561416885	0.520902332292976	EXOC3L1/FFAR1/SOX4/PFKL/ITPR3/KIF5B/AIMP1/RAB11FIP2/MYO5A/PICK1/ADORA1/KISS1/CRH/POMC/UCN/ADRA2C/DRD2/ADCY8/DOC2B/RAB1A/TFR2/HNF4A/PDX1/CRHR1/HMGN3/NPPA/NOS2/FOXA2/HNF1A/CASR/IL1RN/SSTR5/OSM/BRSK2/UBE2Q1/TRPM4/FGG/CCDC186/RETN/FFAR3/KCNC2/APLN/RASL10B	43
GO:0010639	BP	GO:0010639	negative regulation of organelle organization	54/2029	416/18866	0.0830516559955837	0.551917561416885	0.520902332292976	TRIM37/LMNA/XRN1/ATAD2B/PAK2/CAPZA2/MAPRE1/TAF7/BUB3/TRIP12/ACAA2/TWF2/KDM5A/ATG5/DNM1L/TERF1/XRCC1/POT1/EML2/PICK1/CCNF/APC2/UCN/RTEL1/TFRC/KIF25/CAPZA1/SPTB/UBR5/DYRK1A/BMP7/CDT1/SPHK2/OPA1/INPP5J/SCFD1/TAOK1/HIGD1A/TNKS2/TMEM14A/ESPN/CEP97/SPTBN4/SHANK1/FOXP3/ANKRD27/MAP6D1/CORO1B/PINX1/OMA1/EVI5L/TET1/SLX4/TRIM54	54
GO:0050803	BP	GO:0050803	regulation of synapse structure or activity	33/2029	240/18866	0.0837012133325517	0.551917561416885	0.520902332292976	KLK8/NRXN1/ARHGAP22/VPS35/CAPRIN1/ADNP/CHMP2B/ADAM10/DNM1L/NEURL1/DAG1/ARHGEF15/ITPKA/NFATC4/GRIN1/DRD2/CHRNB2/SEMA3F/SLIT1/CYFIP1/CAMK2B/WNT7A/OPA1/ARHGAP33/CRIPT/LRFN4/NLGN3/ABHD17A/EEF2K/SYNGAP1/MDGA1/LRFN1/NTNG2	33
GO:0000290	BP	GO:0000290	deadenylation-dependent decapping of nuclear-transcribed mRNA	3/2029	10/18866	0.0837278232368224	0.551917561416885	0.520902332292976	CNOT7/PATL1/PAN3	3
GO:0000447	BP	GO:0000447	endonucleolytic cleavage in ITS1 to separate SSU-rRNA from 5.8S rRNA and LSU-rRNA from tricistronic rRNA transcript (SSU-rRNA, 5.8S rRNA, LSU-rRNA)	3/2029	10/18866	0.0837278232368224	0.551917561416885	0.520902332292976	NOP9/FCF1/KRI1	3
GO:0003376	BP	GO:0003376	sphingosine-1-phosphate receptor signaling pathway	3/2029	10/18866	0.0837278232368224	0.551917561416885	0.520902332292976	S1PR4/SPHK2/S1PR5	3
GO:0006171	BP	GO:0006171	cAMP biosynthetic process	3/2029	10/18866	0.0837278232368224	0.551917561416885	0.520902332292976	ADCY8/ADCY3/ADCY1	3
GO:0014041	BP	GO:0014041	regulation of neuron maturation	3/2029	10/18866	0.0837278232368224	0.551917561416885	0.520902332292976	BCL2/TBX6/OPA1	3
GO:0016559	BP	GO:0016559	peroxisome fission	3/2029	10/18866	0.0837278232368224	0.551917561416885	0.520902332292976	DNM1L/MFF/PEX11G	3
GO:0021877	BP	GO:0021877	forebrain neuron fate commitment	3/2029	10/18866	0.0837278232368224	0.551917561416885	0.520902332292976	GATA2/ASCL1/NKX2-1	3
GO:0021936	BP	GO:0021936	regulation of cerebellar granule cell precursor proliferation	3/2029	10/18866	0.0837278232368224	0.551917561416885	0.520902332292976	LHX1/LHX5/CEND1	3
GO:0035933	BP	GO:0035933	glucocorticoid secretion	3/2029	10/18866	0.0837278232368224	0.551917561416885	0.520902332292976	CRH/POMC/CRHR1	3
GO:0043587	BP	GO:0043587	tongue morphogenesis	3/2029	10/18866	0.0837278232368224	0.551917561416885	0.520902332292976	CTNNB1/HDAC2/TBX1	3
GO:0046487	BP	GO:0046487	glyoxylate metabolic process	3/2029	10/18866	0.0837278232368224	0.551917561416885	0.520902332292976	GOT2/ALDH4A1/AGXT	3
GO:0048262	BP	GO:0048262	determination of dorsal/ventral asymmetry	3/2029	10/18866	0.0837278232368224	0.551917561416885	0.520902332292976	CTNNB1/ACVR1/WNT8B	3
GO:0051409	BP	GO:0051409	response to nitrosative stress	3/2029	10/18866	0.0837278232368224	0.551917561416885	0.520902332292976	DNAJA1/ATG5/DUSP6	3
GO:0051967	BP	GO:0051967	negative regulation of synaptic transmission, glutamatergic	3/2029	10/18866	0.0837278232368224	0.551917561416885	0.520902332292976	ADORA1/DRD2/ATAD1	3
GO:0061140	BP	GO:0061140	lung secretory cell differentiation	3/2029	10/18866	0.0837278232368224	0.551917561416885	0.520902332292976	IL13/ASCL1/NKX2-1	3
GO:0090043	BP	GO:0090043	regulation of tubulin deacetylation	3/2029	10/18866	0.0837278232368224	0.551917561416885	0.520902332292976	PRKAA1/TPPP/BEX4	3
GO:0097494	BP	GO:0097494	regulation of vesicle size	3/2029	10/18866	0.0837278232368224	0.551917561416885	0.520902332292976	RAB11A/RAB3B/RAB22A	3
GO:0099532	BP	GO:0099532	synaptic vesicle endosomal processing	3/2029	10/18866	0.0837278232368224	0.551917561416885	0.520902332292976	DNM1L/EEA1/VAMP4	3
GO:1903431	BP	GO:1903431	positive regulation of cell maturation	3/2029	10/18866	0.0837278232368224	0.551917561416885	0.520902332292976	SIRT2/BCL2/OPA1	3
GO:1904526	BP	GO:1904526	regulation of microtubule binding	3/2029	10/18866	0.0837278232368224	0.551917561416885	0.520902332292976	MAPRE1/MAPRE3/PPP2CA	3
GO:1904851	BP	GO:1904851	positive regulation of establishment of protein localization to telomere	3/2029	10/18866	0.0837278232368224	0.551917561416885	0.520902332292976	CCT8/CCT6A/CCT2	3
GO:1904896	BP	GO:1904896	ESCRT complex disassembly	3/2029	10/18866	0.0837278232368224	0.551917561416885	0.520902332292976	CHMP1A/CHMP2B/VTA1	3
GO:1904903	BP	GO:1904903	ESCRT III complex disassembly	3/2029	10/18866	0.0837278232368224	0.551917561416885	0.520902332292976	CHMP1A/CHMP2B/VTA1	3
GO:2000601	BP	GO:2000601	positive regulation of Arp2/3 complex-mediated actin nucleation	3/2029	10/18866	0.0837278232368224	0.551917561416885	0.520902332292976	FCHSD2/NCKAP1/CYFIP1	3
GO:2000644	BP	GO:2000644	regulation of receptor catabolic process	3/2029	10/18866	0.0837278232368224	0.551917561416885	0.520902332292976	ITCH/ABCA2/PCSK9	3
GO:2000659	BP	GO:2000659	regulation of interleukin-1-mediated signaling pathway	3/2029	10/18866	0.0837278232368224	0.551917561416885	0.520902332292976	VRK2/IL1RN/ZNF675	3
GO:0099504	BP	GO:0099504	synaptic vesicle cycle	28/2029	199/18866	0.0839598070548258	0.551917561416885	0.520902332292976	GRIK5/CTNNB1/FCHO2/NRXN1/DNM1L/SNPH/RAB3B/SYT5/PRKCG/CPLX2/DRD2/CHRNB2/CHRNA4/DOC2B/VAMP4/GIPC1/SNCB/CYFIP1/PLD2/WNT7A/ADCY1/PPFIA3/UNC13A/BRSK2/GIT1/NLGN3/BLOC1S6/PACSIN1	28
GO:0070498	BP	GO:0070498	interleukin-1-mediated signaling pathway	16/2029	103/18866	0.084014854128197	0.551917561416885	0.520902332292976	PSMD6/UBE2N/PSMA1/PSMD12/PSMA4/PSMD5/RPS6KA4/VRK2/MAP3K7/FBXW11/IKBKG/TAB2/IL1RN/ZNF675/PELI2/MIR146A	16
GO:0060485	BP	GO:0060485	mesenchyme development	39/2029	290/18866	0.0842959677001987	0.551917561416885	0.520902332292976	CRB2/GATA4/CTNNB1/HDAC2/NUP133/EFNB1/TGFB1/BCL2/ACVR1/BMPR1A/TCF21/HPN/DAG1/MDM4/TBX2/NRG1/AMH/WNT11/SEMA3F/TCF15/TBX1/SEMA6C/PPP2CA/MDK/BMP7/SEMA7A/FOXA2/GBX2/NKX2-1/FAM172A/PHACTR4/TRIM62/DLL3/HEYL/SEMA6B/FUZ/TEAD2/DACT3/SPRED3	39
GO:0007020	BP	GO:0007020	microtubule nucleation	6/2029	29/18866	0.0843925920778198	0.551917561416885	0.520902332292976	RANBP9/GOLGA2/EML2/TPPP/RANGRF/SLAIN2	6
GO:0009435	BP	GO:0009435	NAD biosynthetic process	6/2029	29/18866	0.0843925920778198	0.551917561416885	0.520902332292976	NMRK2/PARP10/NAPRT/NMNAT3/ASPDH/AFMID	6
GO:0031365	BP	GO:0031365	N-terminal protein amino acid modification	6/2029	29/18866	0.0843925920778198	0.551917561416885	0.520902332292976	SOX4/PPM1A/PPM1B/METAP2/NAA50/MAP6D1	6
GO:0043153	BP	GO:0043153	entrainment of circadian clock by photoperiod	6/2029	29/18866	0.0843925920778198	0.551917561416885	0.520902332292976	PPP1CC/CRTC1/USP2/NR2F6/FBXL3/RBM4	6
GO:0048261	BP	GO:0048261	negative regulation of receptor-mediated endocytosis	6/2029	29/18866	0.0843925920778198	0.551917561416885	0.520902332292976	APOC2/DLG4/APOC3/ABCA2/ANKRD13D/PCSK9	6
GO:0050901	BP	GO:0050901	leukocyte tethering or rolling	6/2029	29/18866	0.0843925920778198	0.551917561416885	0.520902332292976	ITGB7/SELPLG/FUT7/SPN/GOLPH3/PODXL2	6
GO:0051569	BP	GO:0051569	regulation of histone H3-K4 methylation	6/2029	29/18866	0.0843925920778198	0.551917561416885	0.520902332292976	CTNNB1/CTR9/KMT2B/ZNF335/KMT2E/PYGO2	6
GO:0090659	BP	GO:0090659	walking behavior	6/2029	29/18866	0.0843925920778198	0.551917561416885	0.520902332292976	SPG11/ZIC1/DRD2/GBX1/CEND1/SPTBN4	6
GO:0014032	BP	GO:0014032	neural crest cell development	13/2029	80/18866	0.0847068980449054	0.551917561416885	0.520902332292976	EFNB1/ACVR1/BMPR1A/NRG1/SEMA3F/TBX1/SEMA6C/BMP7/SEMA7A/GBX2/FAM172A/PHACTR4/SEMA6B	13
GO:0003222	BP	GO:0003222	ventricular trabecula myocardium morphogenesis	4/2029	16/18866	0.0848097431155316	0.551917561416885	0.520902332292976	MED1/BMPR1A/NRG1/DLL4	4
GO:0006004	BP	GO:0006004	fucose metabolic process	4/2029	16/18866	0.0848097431155316	0.551917561416885	0.520902332292976	FUT8/FUT7/FUT5/FUOM	4
GO:0006595	BP	GO:0006595	polyamine metabolic process	4/2029	16/18866	0.0848097431155316	0.551917561416885	0.520902332292976	AZIN2/AMD1/PAOX/HDAC10	4
GO:0032225	BP	GO:0032225	regulation of synaptic transmission, dopaminergic	4/2029	16/18866	0.0848097431155316	0.551917561416885	0.520902332292976	RAB3B/DRD2/CHRNB2/DRD4	4
GO:0033008	BP	GO:0033008	positive regulation of mast cell activation involved in immune response	4/2029	16/18866	0.0848097431155316	0.551917561416885	0.520902332292976	IL13/GATA2/SPHK2/NPPA	4
GO:0043249	BP	GO:0043249	erythrocyte maturation	4/2029	16/18866	0.0848097431155316	0.551917561416885	0.520902332292976	TAL1/PTBP3/EPO/ERCC2	4
GO:0043306	BP	GO:0043306	positive regulation of mast cell degranulation	4/2029	16/18866	0.0848097431155316	0.551917561416885	0.520902332292976	IL13/GATA2/SPHK2/NPPA	4
GO:0045116	BP	GO:0045116	protein neddylation	4/2029	16/18866	0.0848097431155316	0.551917561416885	0.520902332292976	NAE1/UBA3/DCUN1D4/DCUN1D1	4
GO:0045989	BP	GO:0045989	positive regulation of striated muscle contraction	4/2029	16/18866	0.0848097431155316	0.551917561416885	0.520902332292976	RNF207/UCN/NPPA/TRPM4	4
GO:0046134	BP	GO:0046134	pyrimidine nucleoside biosynthetic process	4/2029	16/18866	0.0848097431155316	0.551917561416885	0.520902332292976	DTYMK/UPP1/TYMP/DHODH	4
GO:0046831	BP	GO:0046831	regulation of RNA export from nucleus	4/2029	16/18866	0.0848097431155316	0.551917561416885	0.520902332292976	CPSF6/THOC2/AKAP8L/RIOK2	4
GO:0050965	BP	GO:0050965	detection of temperature stimulus involved in sensory perception of pain	4/2029	16/18866	0.0848097431155316	0.551917561416885	0.520902332292976	ADORA1/MMP24/NR2F6/CALCA	4
GO:0060413	BP	GO:0060413	atrial septum morphogenesis	4/2029	16/18866	0.0848097431155316	0.551917561416885	0.520902332292976	GATA4/SOX4/ACVR1/ZFPM1	4
GO:0090083	BP	GO:0090083	regulation of inclusion body assembly	4/2029	16/18866	0.0848097431155316	0.551917561416885	0.520902332292976	DNAJB2/BAG5/SACS/DNAJB8	4
GO:1902514	BP	GO:1902514	regulation of calcium ion transmembrane transport via high voltage-gated calcium channel	4/2029	16/18866	0.0848097431155316	0.551917561416885	0.520902332292976	NOS1/CACNG1/NPPA/CAMK2D	4
GO:1905874	BP	GO:1905874	regulation of postsynaptic density organization	4/2029	16/18866	0.0848097431155316	0.551917561416885	0.520902332292976	NRXN1/CRIPT/LRFN4/LRFN1	4
GO:0032008	BP	GO:0032008	positive regulation of TOR signaling	8/2029	43/18866	0.0849603435171045	0.551917561416885	0.520902332292976	HTR6/TELO2/GOLPH3/LAMTOR3/TREM2/MLST8/SEH1L/LAMTOR4	8
GO:0045823	BP	GO:0045823	positive regulation of heart contraction	8/2029	43/18866	0.0849603435171045	0.551917561416885	0.520902332292976	RNF207/GSK3A/UCN/EDN2/ADRA1B/NPPA/TRPM4/APLN	8
GO:0050850	BP	GO:0050850	positive regulation of calcium-mediated signaling	8/2029	43/18866	0.0849603435171045	0.551917561416885	0.520902332292976	JPH2/AKAP6/NRG1/P2RX3/HAP1/TREM2/P2RX2/C10orf71	8
GO:0086004	BP	GO:0086004	regulation of cardiac muscle cell contraction	8/2029	43/18866	0.0849603435171045	0.551917561416885	0.520902332292976	GATA4/RNF207/DLG1/ADORA1/SUMO1/RANGRF/TRPM4/CAMK2D	8
GO:0048278	BP	GO:0048278	vesicle docking	11/2029	65/18866	0.0853565706856845	0.551917561416885	0.520902332292976	TSNARE1/USO1/SNPH/RAB3B/CPLX2/PPFIA3/UNC13A/SCFD1/STX17/BLOC1S6/RAB10	11
GO:0003230	BP	GO:0003230	cardiac atrium development	7/2029	36/18866	0.0856018239404486	0.551917561416885	0.520902332292976	GATA4/SOX4/ACVR1/MDM4/WNT11/DLL4/ZFPM1	7
GO:0006213	BP	GO:0006213	pyrimidine nucleoside metabolic process	7/2029	36/18866	0.0856018239404486	0.551917561416885	0.520902332292976	DTYMK/NT5C/UPP1/APOBEC3G/TYMP/DHODH/UPB1	7
GO:0050931	BP	GO:0050931	pigment cell differentiation	7/2029	36/18866	0.0856018239404486	0.551917561416885	0.520902332292976	AP1G1/BCL2/MYO5A/HPS6/ANKRD27/BLOC1S6/BLOC1S3	7
GO:0099174	BP	GO:0099174	regulation of presynapse organization	7/2029	36/18866	0.0856018239404486	0.551917561416885	0.520902332292976	NRXN1/VPS35/WNT7A/LRFN4/NLGN3/MDGA1/NTNG2	7
GO:2000310	BP	GO:2000310	regulation of NMDA receptor activity	7/2029	36/18866	0.0856018239404486	0.551917561416885	0.520902332292976	DLG1/DLG4/MAPK8IP2/CRH/GRIN1/NLGN3/CNIH2	7
GO:0007269	BP	GO:0007269	neurotransmitter secretion	25/2029	175/18866	0.0856816693198797	0.551917561416885	0.520902332292976	GRIK5/HRH3/NRXN1/DNM1L/SNPH/SYT5/PRKCG/CPLX2/DRD2/CHRNB2/CHRNA4/SLC18A3/CACNA1B/DOC2B/GIPC1/HCRT/GRM4/WNT7A/ADCY1/PPFIA3/UNC13A/GIT1/RHOT1/LIN7C/BLOC1S6	25
GO:0099643	BP	GO:0099643	signal release from synapse	25/2029	175/18866	0.0856816693198797	0.551917561416885	0.520902332292976	GRIK5/HRH3/NRXN1/DNM1L/SNPH/SYT5/PRKCG/CPLX2/DRD2/CHRNB2/CHRNA4/SLC18A3/CACNA1B/DOC2B/GIPC1/HCRT/GRM4/WNT7A/ADCY1/PPFIA3/UNC13A/GIT1/RHOT1/LIN7C/BLOC1S6	25
GO:1903052	BP	GO:1903052	positive regulation of proteolysis involved in cellular protein catabolic process	19/2029	127/18866	0.0863327432597247	0.555507220290235	0.524290268843615	SOCS4/AGBL4/SIRT2/SGTA/RNF14/GSK3A/HSPBP1/DNAJB2/CCDC22/USP5/SUMO1/FZR1/PIAS1/SIRT6/TREM2/UBQLN1/ANKIB1/FAM122A/NKD2	19
GO:0051092	BP	GO:0051092	positive regulation of NF-kappaB transcription factor activity	23/2029	159/18866	0.0864224279956072	0.555507220290235	0.524290268843615	TRIML2/TRIM37/CARD14/MTDH/CARD11/TRIM13/TRAF5/TRADD/UBE2N/PRDX3/TRAF2/RPS6KA4/AMH/MAP3K7/TFRC/PRKD2/IKBKG/AGER/TRIM15/TAB2/TRIM22/TRIM62/TRIM8	23
GO:0042157	BP	GO:0042157	lipoprotein metabolic process	20/2029	135/18866	0.0866083281106306	0.556111799268153	0.52486087326295	GOLGA7/PIGQ/PIGK/ATG5/LYPLA1/PPM1A/ZDHHC24/APOC3/APOA4/PPM1B/ZDHHC6/APOL2/ABHD17A/MAP6D1/ZDHHC20/PCSK9/GOLGA7B/ZDHHC1/NOTUM/ABHD13	20
GO:0072522	BP	GO:0072522	purine-containing compound biosynthetic process	29/2029	208/18866	0.0872587428037656	0.559694584403391	0.528242322347952	GUCA1A/SLC26A1/PDZD3/NOS1/HPRT1/PAICS/AMD1/ACSL3/TGFB1/NME3/HPCA/VPS9D1/ADCY8/GUCA2A/LDHC/PKLR/ACOT7/PDHB/ADCY3/SPHK2/NPPA/NOS2/ADCY1/GUCA1B/PANK3/MLYCD/TREM2/NPPC/SLC35B3	29
GO:0006814	BP	GO:0006814	sodium ion transport	33/2029	241/18866	0.0874069934750488	0.560052217451239	0.52857985806298	SLC6A11/ATP6V1B1/FXYD2/NOS1/ATP4B/AHCYL1/SLC3A2/KIF5B/DLG1/SLC9A6/CACNA1H/SLC38A3/DRD2/SLC6A3/ATP4A/HCN2/CACNA1G/SLC34A1/DRD4/CACNA1I/SLC6A2/GPD1L/ATP1A3/RANGRF/TRPM4/SLC6A20/SPTBN4/ASIC4/TRPM5/CAMK2D/PCSK9/NKAIN4/SLC6A19	33
GO:0009743	BP	GO:0009743	response to carbohydrate	32/2029	233/18866	0.0884346678897174	0.566037964135559	0.534229233307306	GATA4/GRIK5/PRKAA1/SOX4/KAT7/PFKL/ADNP/KIF5B/POLG/RAB11FIP2/SLC2A5/CRH/ADCY8/PKLR/P2RX3/HNF4A/PDX1/HMGN3/CDT1/AGER/FOXA2/CASR/OPA1/BRSK2/ZNF236/TRPM4/CCDC186/MLXIPL/P2RX2/FGF21/PRLH/MIR146A	32
GO:0000045	BP	GO:0000045	autophagosome assembly	15/2029	96/18866	0.0886150282059567	0.566086762041495	0.534275288995311	ATG9B/RB1CC1/ATG5/NPRL3/ATG14/RAB1A/MAP1LC3B/GABARAPL2/SH3GLB1/TMEM41B/ATG2A/SCFD1/STX17/ATG3/UBQLN1	15
GO:0003208	BP	GO:0003208	cardiac ventricle morphogenesis	12/2029	73/18866	0.0888162549858662	0.566086762041495	0.534275288995311	GATA4/TNNT2/SOX4/GSK3A/TGFB1/MED1/BMPR1A/TNNI1/NRG1/MYBPC3/HEYL/DLL4	12
GO:0006283	BP	GO:0006283	transcription-coupled nucleotide-excision repair	12/2029	73/18866	0.0888162549858662	0.566086762041495	0.534275288995311	POLK/TCEA1/HMGN1/PCNA/RPA1/CUL4B/COPS2/XRCC1/RFC3/ERCC6/AQR/ERCC2	12
GO:0090114	BP	GO:0090114	COPII-coated vesicle budding	12/2029	73/18866	0.0888162549858662	0.566086762041495	0.534275288995311	TRAPPC2/CUL3/USO1/SEC24B/PPP6C/COL7A1/GOLGA2/RAB1A/SCFD1/TFG/CNIH2/MAPK15	12
GO:0006605	BP	GO:0006605	protein targeting	57/2029	444/18866	0.089814844819741	0.570696136557185	0.538625637858048	GOLGA7/PRKAA1/MICALL2/TIMM17B/VPS37C/PEX2/PMPCB/UBE2D3/USP9X/SRP9/SCP2/SGTA/NPEPPS/SCARB2/GNPAT/GSK3A/TOMM40/PEX3/MIEF1/HOMER3/AKAP6/HPCA/ADORA1/ZDHHC24/CRAT/AGXT/GIPC1/SH3GLB1/NOS2/HAP1/ARL6IP1/C2CD5/CACNG2/NUP54/TIMM23/TIMM13/ZDHHC6/VPS13C/MLYCD/MFF/SYNJ2BP/PDCD5/ATG3/HAO2/PEX16/ZFAND6/PAOX/UBE2J2/ZDHHC20/VPS37A/PAN3/TYSND1/GRPEL2/GOLGA7B/ZDHHC1/TIMM23B/VPS37D	57
GO:0001824	BP	GO:0001824	blastocyst development	16/2029	104/18866	0.0898617257780502	0.570696136557185	0.538625637858048	SBDS/LATS1/CUL3/CTR9/COPS2/HCFC1/RRP7A/CDX2/THOC2/ETV2/CNOT2/RPL7L1/TET1/NPM2/FBLL1/HS3ST6	16
GO:0043279	BP	GO:0043279	response to alkaloid	16/2029	104/18866	0.0898617257780502	0.570696136557185	0.538625637858048	PRKAA1/GOT2/HDAC2/CRH/GRIN1/PRKCG/DRD2/CHRNB2/ADCY8/SLC6A3/SLC34A1/DRD4/PITX3/PDX1/DHODH/CACNA1S	16
GO:0001666	BP	GO:0001666	response to hypoxia	47/2029	359/18866	0.0899164515731717	0.570696136557185	0.538625637858048	LMNA/PRKAA1/FMN2/PSMD6/SIRT2/NOS1/NPEPPS/PSMA1/ACAA2/PSMD12/ROCK2/DNM1L/PSMA4/PSMD5/XRCC1/BCL2/ADORA1/ALDH3A1/MDM4/KCNK3/DRD2/CHRNB2/CHRNA4/EPO/UCP3/MPL/OPRD1/PKLR/P2RX3/BMP7/NPPA/NOS2/AGER/RORA/CASR/OPA1/ERCC2/SCFD1/HIGD1A/EGLN2/NPPC/P2RX2/UBQLN1/PLEKHN1/WDR83/WTIP/MIR146A	47
GO:0050792	BP	GO:0050792	regulation of viral process	30/2029	217/18866	0.0904247787492043	0.573321502959615	0.541103470740623	CNOT7/TRIML2/MDFIC/TRIM13/SUPT5H/TSG101/CHMP2B/BCL2/ADARB1/APOBEC3G/CHD1/HPN/ISG15/TFAP4/FKBP6/CCNT1/GTF2B/TRIM15/TOP2B/ZC3HAV1/TRIM22/UBP1/FAM111A/ZNF639/TRIM62/CCNK/TRIM8/MPHOSPH8/PARP10/BTBD17	30
GO:0007059	BP	GO:0007059	chromosome segregation	44/2029	334/18866	0.0910130381992251	0.576393022765908	0.544002385257267	CTNNB1/PDS5B/FMN2/SMC3/RNF212/SIRT2/SYCE1L/LATS1/RAB11A/ACTR3/USP9X/CUL3/BUB3/CHMP1A/STAG1/CHMP2B/TERF1/RGS14/NCAPH2/SUN1/KIF25/STAG2/TOP1/KIFC1/CDT1/TOP2B/PDS5A/PIBF1/ERCC2/TOP3B/BEX4/AKAP8L/DSCC1/NAA50/TACC3/RIOK2/CHMP6/TEX11/SEH1L/PINX1/INO80/ESCO1/SLX4/MAPK15	44
GO:0048194	BP	GO:0048194	Golgi vesicle budding	13/2029	81/18866	0.0914623945684294	0.576393022765908	0.544002385257267	TRAPPC2/CUL3/USO1/SEC24B/PPP6C/COL7A1/GOLGA2/RAB1A/SCFD1/GOLPH3/TFG/CNIH2/MAPK15	13
GO:0051279	BP	GO:0051279	regulation of release of sequestered calcium ion into cytosol	13/2029	81/18866	0.0914623945684294	0.576393022765908	0.544002385257267	JPH2/NOS1/ATG5/MYO5A/AKAP6/F2/IL13/HAP1/LIME1/JPH3/CAMK2D/UBASH3B/JSRP1	13
GO:0051028	BP	GO:0051028	mRNA transport	22/2029	152/18866	0.0914865391557079	0.576393022765908	0.544002385257267	SYMPK/KIF5C/LRPPRC/SRSF4/NUP133/UPF2/SRSF6/G3BP2/NUP155/NXT2/CETN3/SMG5/NUP205/THOC2/NUP54/AKAP8L/THOC7/THOC6/NXF2/SEH1L/FYTTD1/SLU7	22
GO:0021879	BP	GO:0021879	forebrain neuron differentiation	9/2029	51/18866	0.091910799628014	0.576393022765908	0.544002385257267	ATF5/GATA2/LHX5/SOX1/ASCL1/GBX2/NKX2-1/GSX2/HES5	9
GO:0030490	BP	GO:0030490	maturation of SSU-rRNA	9/2029	51/18866	0.091910799628014	0.576393022765908	0.544002385257267	NOP9/HEATR1/PWP2/FCF1/ERCC2/TSR1/RIOK2/KRI1/DHX37	9
GO:0000280	BP	GO:0000280	nuclear division	55/2029	428/18866	0.0929125166298275	0.576393022765908	0.544002385257267	PDS5B/FMN2/SMC3/RNF212/PHIP/SIRT2/SYCE1L/RAB11A/ACTR3/CUL3/BUB3/MYBL2/CHMP1A/STAG1/RANBP1/CHMP2B/CCNB2/KIF2A/TERF1/DAPK3/PDGFB/GOLGA2/NCAPH2/SUN1/XIAP/L3MBTL1/KIF25/STAG2/NEUROG1/SH2B1/FZR1/BMP7/KIFC1/CDT1/TOP2B/PDS5A/PIBF1/MYBL1/AKAP8L/DSCC1/NAA50/TACC3/USP16/RIOK2/CHMP6/CEP97/DNMT3L/TEX11/SEH1L/FBXW5/PINX1/INO80/NPM2/SLX4/MAPK15	55
GO:0044766	BP	GO:0044766	multi-organism transport	11/2029	66/18866	0.092976941743741	0.576393022765908	0.544002385257267	VPS37C/TSG101/NUP133/NUP155/TRIM15/NUP205/NUP54/KPNA3/SEH1L/VPS37A/VPS37D	11
GO:1902579	BP	GO:1902579	multi-organism localization	11/2029	66/18866	0.092976941743741	0.576393022765908	0.544002385257267	VPS37C/TSG101/NUP133/NUP155/TRIM15/NUP205/NUP54/KPNA3/SEH1L/VPS37A/VPS37D	11
GO:0070997	BP	GO:0070997	neuron death	47/2029	360/18866	0.0930796665132161	0.576393022765908	0.544002385257267	GRIK5/CTNNB1/VPS35/MYBL2/ADNP/GSK3A/NAE1/RASA1/SIAH1/BAG5/BCL2/ADARB1/TRAF2/ADORA1/DPYSL4/NFATC4/GRIN1/REL/UCN/AGAP2/PRKCG/CRLF1/XIAP/NGF/DIO3/EPO/CSF3/IL13/SNCB/PITX3/MDK/IKBKG/ASCL1/GRM4/UNC5B/TOX3/MAG/EGLN2/FGF21/BARHL1/CPEB4/KDM2B/VSTM2L/PCSK9/NSMF/SYNGAP1/TLDC2	47
GO:0071248	BP	GO:0071248	cellular response to metal ion	27/2029	193/18866	0.0931649351838416	0.576393022765908	0.544002385257267	GUCA1A/PRKAA1/UBE2D3/IQGAP1/CACYBP/CPNE3/GSK3A/DLG4/HPCA/CACNA1H/NFATC4/KCNK3/DPEP1/BRAF/SYT5/ADCY8/MYOG/TFR2/SLC34A1/SUMO1/MAPK8/ADCY1/CYP11B2/CPNE7/CAMK2D/EEF2K/CPNE9	27
GO:0061053	BP	GO:0061053	somite development	14/2029	89/18866	0.0934568613007361	0.576393022765908	0.544002385257267	CRB2/ABI1/NUP133/BMPR1A/TCAP/LHX1/CDX2/CDX1/WNT11/TCF15/TBX6/IHH/DLL3/HES7	14
GO:0006297	BP	GO:0006297	nucleotide-excision repair, DNA gap filling	5/2029	23/18866	0.0934794299514652	0.576393022765908	0.544002385257267	POLK/PCNA/RPA1/XRCC1/RFC3	5
GO:0006582	BP	GO:0006582	melanin metabolic process	5/2029	23/18866	0.0934794299514652	0.576393022765908	0.544002385257267	BCL2/MYO5A/MC1R/GIPC1/APPL1	5
GO:0006590	BP	GO:0006590	thyroid hormone generation	5/2029	23/18866	0.0934794299514652	0.576393022765908	0.544002385257267	MED1/HPN/FOXE1/DIO3/DUOXA2	5
GO:0007289	BP	GO:0007289	spermatid nucleus differentiation	5/2029	23/18866	0.0934794299514652	0.576393022765908	0.544002385257267	TNP1/TBPL1/CHD5/TSSK6/PYGO2	5
GO:0016048	BP	GO:0016048	detection of temperature stimulus	5/2029	23/18866	0.0934794299514652	0.576393022765908	0.544002385257267	ADORA1/MMP24/NR2F6/CALCA/TRPM8	5
GO:0031280	BP	GO:0031280	negative regulation of cyclase activity	5/2029	23/18866	0.0934794299514652	0.576393022765908	0.544002385257267	PDZD3/GNAI3/HPCA/DRD2/LTB4R2	5
GO:0032401	BP	GO:0032401	establishment of melanosome localization	5/2029	23/18866	0.0934794299514652	0.576393022765908	0.544002385257267	RAB11A/MYO5A/RAB1A/BLOC1S6/BLOC1S3	5
GO:0046135	BP	GO:0046135	pyrimidine nucleoside catabolic process	5/2029	23/18866	0.0934794299514652	0.576393022765908	0.544002385257267	NT5C/UPP1/APOBEC3G/TYMP/UPB1	5
GO:0051457	BP	GO:0051457	maintenance of protein location in nucleus	5/2029	23/18866	0.0934794299514652	0.576393022765908	0.544002385257267	SUPT7L/TOPORS/SUN1/SUN2/MORC3	5
GO:0051904	BP	GO:0051904	pigment granule transport	5/2029	23/18866	0.0934794299514652	0.576393022765908	0.544002385257267	RAB11A/MYO5A/RAB1A/BLOC1S6/BLOC1S3	5
GO:0060479	BP	GO:0060479	lung cell differentiation	5/2029	23/18866	0.0934794299514652	0.576393022765908	0.544002385257267	CTNNB1/FOXJ1/IL13/ASCL1/NKX2-1	5
GO:0070584	BP	GO:0070584	mitochondrion morphogenesis	5/2029	23/18866	0.0934794299514652	0.576393022765908	0.544002385257267	SSBP1/DNM1L/OPA1/MFF/PNPT1	5
GO:0090343	BP	GO:0090343	positive regulation of cell aging	5/2029	23/18866	0.0934794299514652	0.576393022765908	0.544002385257267	LMNA/PAWR/EEF1E1/CDKN2A/MIR146A	5
GO:1900273	BP	GO:1900273	positive regulation of long-term synaptic potentiation	5/2029	23/18866	0.0934794299514652	0.576393022765908	0.544002385257267	NPTN/DRD2/ADCY8/CRTC1/ADCY1	5
GO:1902410	BP	GO:1902410	mitotic cytokinetic process	5/2029	23/18866	0.0934794299514652	0.576393022765908	0.544002385257267	CHMP1A/CHMP2B/PDCD6IP/CHMP6/CNTROB	5
GO:0006904	BP	GO:0006904	vesicle docking involved in exocytosis	8/2029	44/18866	0.0945452039602077	0.580078201381193	0.547480473779564	SNPH/RAB3B/CPLX2/PPFIA3/UNC13A/SCFD1/BLOC1S6/RAB10	8
GO:0035329	BP	GO:0035329	hippo signaling	8/2029	44/18866	0.0945452039602077	0.580078201381193	0.547480473779564	LATS1/PJA2/MOB1A/STK3/NPHP4/MOB1B/TEAD2/WTIP	8
GO:0048489	BP	GO:0048489	synaptic vesicle transport	8/2029	44/18866	0.0945452039602077	0.580078201381193	0.547480473779564	CTNNB1/KIF5C/SPG11/KIF5B/BLOC1S6/BLOC1S2/BLOC1S3/CNIH2	8
GO:0006338	BP	GO:0006338	chromatin remodeling	30/2029	218/18866	0.0945560998783217	0.580078201381193	0.547480473779564	DR1/SIRT2/SMCHD1/ARID1B/BAZ2A/HDAC2/KDM5A/SMARCA5/HCFC1/BAHD1/BAZ2B/CHD1/MIS18BP1/TNP1/CDKN2A/ERCC6/ZNF304/TOP1/FAM172A/CHD5/BAZ1A/SIRT6/FOXP3/MPHOSPH8/DMAP1/INO80/GATAD2B/SMYD1/TET1/NPM2	30
GO:0036294	BP	GO:0036294	cellular response to decreased oxygen levels	30/2029	218/18866	0.0945560998783217	0.580078201381193	0.547480473779564	LMNA/PRKAA1/FMN2/PSMD6/SIRT2/NPEPPS/PSMA1/ACAA2/PSMD12/ROCK2/DNM1L/PSMA4/PSMD5/BCL2/PICK1/MDM4/KCNK3/EPO/MPL/OPRD1/BMP7/RORA/CASR/OPA1/HIGD1A/EGLN2/UBQLN1/CPEB4/EEF2K/MIR146A	30
GO:0048704	BP	GO:0048704	embryonic skeletal system morphogenesis	15/2029	97/18866	0.0949240856123692	0.581746293909813	0.5490548271783	CTNNB1/DLG1/HOXD9/LHX1/TBX1/HOXB3/HOXA11/HOXA6/HOXA3/BMP7/HOXB9/FUZ/HOXB8/SLC39A3/HOXB4	15
GO:0021549	BP	GO:0021549	cerebellum development	16/2029	105/18866	0.095960978714234	0.583428842253815	0.550642824042064	SSTR3/GNPAT/XRCC1/CLP1/LHX1/LHX5/MDK/B4GALT2/WNT7A/RORA/GBX2/HAP1/SLC25A46/GBX1/HERC1/CEND1	16
GO:0009301	BP	GO:0009301	snRNA transcription	12/2029	74/18866	0.0961618000948481	0.583428842253815	0.550642824042064	USPL1/INTS9/SNAPC2/MYOD1/CCNT1/GTF2B/ICE1/POU2F2/INTS12/ICE2/CCNK/RPRD1B	12
GO:0003091	BP	GO:0003091	renal water homeostasis	7/2029	37/18866	0.0962657970598863	0.583428842253815	0.550642824042064	ATP6V1B1/RAB11A/RAB11FIP2/ADCY8/ADCY3/ADCY1/CYP11B2	7
GO:0006296	BP	GO:0006296	nucleotide-excision repair, DNA incision, 5'-to lesion	7/2029	37/18866	0.0962657970598863	0.583428842253815	0.550642824042064	POLK/PCNA/RPA1/CUL4B/RFC3/NTHL1/ERCC2	7
GO:0035137	BP	GO:0035137	hindlimb morphogenesis	7/2029	37/18866	0.0962657970598863	0.583428842253815	0.550642824042064	CTNNB1/MED1/BMPR1A/HOXD9/PITX1/WNT7A/TBX4	7
GO:0060260	BP	GO:0060260	regulation of transcription initiation from RNA polymerase II promoter	7/2029	37/18866	0.0962657970598863	0.583428842253815	0.550642824042064	CAND1/MED13/MED1/ERCC6/GTF2B/HNF1A/MED16	7
GO:0060428	BP	GO:0060428	lung epithelium development	7/2029	37/18866	0.0962657970598863	0.583428842253815	0.550642824042064	FOXJ1/SRSF6/ADAMTSL2/IL13/ASCL1/NKX2-1/WNT7B	7
GO:0070897	BP	GO:0070897	transcription preinitiation complex assembly	7/2029	37/18866	0.0962657970598863	0.583428842253815	0.550642824042064	BRF1/CAND1/UBTF/DR1/TAF7/BAZ2A/GTF2B	7
GO:0090218	BP	GO:0090218	positive regulation of lipid kinase activity	7/2029	37/18866	0.0962657970598863	0.583428842253815	0.550642824042064	TGFB1/PDGFB/EEF1A2/ATG14/F2/AGAP2/DGKZ	7
GO:0007176	BP	GO:0007176	regulation of epidermal growth factor-activated receptor activity	6/2029	30/18866	0.0963595906812146	0.583428842253815	0.550642824042064	SOCS4/TSG101/NEURL1/ADORA1/CHMP6/CBLC	6
GO:0035066	BP	GO:0035066	positive regulation of histone acetylation	6/2029	30/18866	0.0963595906812146	0.583428842253815	0.550642824042064	NOS1/KAT7/RPS6KA4/SPHK2/FOXP3/BRD7	6
GO:1902186	BP	GO:1902186	regulation of viral release from host cell	6/2029	30/18866	0.0963595906812146	0.583428842253815	0.550642824042064	TRIM13/TSG101/CHMP2B/TRIM15/TRIM62/TRIM8	6
GO:1903362	BP	GO:1903362	regulation of cellular protein catabolic process	35/2029	260/18866	0.0964890555562461	0.583428842253815	0.550642824042064	SOCS4/AGBL4/SIRT2/VPS35/LATS1/SGTA/RNF14/GSK3A/UBE2K/HSPBP1/DNAJB2/BAG5/CCDC22/USP5/PRKCG/GIPC1/MGAT3/SUMO1/FBXL5/GABARAPL2/FZR1/ABCA2/UFL1/BRSK2/PIAS1/PDCL3/SIRT6/TREM2/SUFU/UBQLN1/ANKIB1/FAM122A/PCSK9/STYX/NKD2	35
GO:0006406	BP	GO:0006406	mRNA export from nucleus	17/2029	113/18866	0.0966439519043067	0.583428842253815	0.550642824042064	SYMPK/SRSF4/NUP133/UPF2/SRSF6/NUP155/SMG5/NUP205/THOC2/NUP54/AKAP8L/THOC7/THOC6/NXF2/SEH1L/FYTTD1/SLU7	17
GO:0071427	BP	GO:0071427	mRNA-containing ribonucleoprotein complex export from nucleus	17/2029	113/18866	0.0966439519043067	0.583428842253815	0.550642824042064	SYMPK/SRSF4/NUP133/UPF2/SRSF6/NUP155/SMG5/NUP205/THOC2/NUP54/AKAP8L/THOC7/THOC6/NXF2/SEH1L/FYTTD1/SLU7	17
GO:0033135	BP	GO:0033135	regulation of peptidyl-serine phosphorylation	21/2029	145/18866	0.0968930479134644	0.583768562304504	0.550963453388006	GGNBP2/PRKAA1/NOS1/LATS1/GSK3A/TGFB1/INPP5F/BCL2/BRAF/UCN/NGF/TFRC/CSF3/OPRD1/PRKD2/PDCD10/GPD1L/INPP5J/OSM/SPTBN4/MLXIPL	21
GO:0038127	BP	GO:0038127	ERBB signaling pathway	21/2029	145/18866	0.0968930479134644	0.583768562304504	0.550963453388006	SOCS4/PIK3C2A/IQGAP1/TSG101/CPNE3/TGFB1/NEURL1/ADORA1/RNF126/BRAF/NRG1/MATK/STAM2/DOK1/HAP1/RNF115/CHMP6/CBLC/EPS15L1/EPN1/BCAR1	21
GO:1900542	BP	GO:1900542	regulation of purine nucleotide metabolic process	18/2029	121/18866	0.097033937719958	0.58392542998951	0.551111505830423	GUCA1A/PRKAA1/PDZD3/NOS1/NUP133/HPCA/NUP155/GUCA2A/MYOG/SPHK2/NOS2/NUP205/NUP54/GUCA1B/SIRT6/TREM2/MLXIPL/SEH1L	18
GO:0045454	BP	GO:0045454	cell redox homeostasis	10/2029	59/18866	0.0971119583814098	0.58392542998951	0.551111505830423	TMX3/SLC11A1/NOS1/TXNL1/PRDX3/PDIA2/NOS2/TXNRD2/EGLN2/DNAJC10	10
GO:0006364	BP	GO:0006364	rRNA processing	31/2029	227/18866	0.0976039605504289	0.586301568584174	0.553354116362029	DDX51/SBDS/HELQ/NOP9/HEATR1/PWP2/RRP7A/KRR1/UTP18/RRP9/THUMPD1/PA2G4/DDX49/MAK16/FCF1/BOP1/MPHOSPH10/ERCC2/RRP15/TSR1/RIOK2/RRP1/KRI1/SHQ1/DDX54/RPP25/MRM1/DHX37/NIFK/RPL7L1/FBLL1	31
GO:0009314	BP	GO:0009314	response to radiation	57/2029	447/18866	0.0984976181187097	0.590762224998934	0.557564104397273	GUCA1A/EYA3/CABP4/PRKAA1/POLK/INIP/TRIM13/YY1/PPP1CC/HMGN1/PCNA/CUL4B/NPTN/USP1/TOPBP1/POLG/BCL2/RGS14/STK11/MC1R/NFATC4/GRIN1/CERS1/PDE1B/DBH/DRD2/CHRNB2/TULP1/CRTC1/USP2/CNGB1/ERCC6/GNAT1/GRK1/NR2E3/NR2F6/B4GALT2/METAP2/MAP2K7/CDKN2D/MAPK8/ERCC2/NPHP4/GUCA1B/PIAS1/MAP4K3/FKBPL/AEN/NLGN3/AIPL1/HRH2/KCNC2/FBXL3/INO80/TP53I13/RBM4/SYNGAP1	57
GO:0120193	BP	GO:0120193	tight junction organization	13/2029	82/18866	0.0985416758462301	0.590762224998934	0.557564104397273	MICALL2/PAK2/MTDH/DLG1/ROCK2/PARD6A/WNT11/CLDN6/CLDN14/NPHP4/PDCD6IP/PARD6G/CRB3	13
GO:0031667	BP	GO:0031667	response to nutrient levels	60/2029	473/18866	0.0992366342201296	0.594340079330252	0.560940899766863	SLC39A5/GATA4/SSTR3/MFSD2A/PRKAA1/SIRT2/SIRT5/ACSL3/TBC1D5/GNPAT/ATG5/DNM1L/HAT1/UPP1/NPRL3/MED1/BCL2/VDR/ATG14/PICK1/FOXO4/ALDH3A1/POMC/SLC38A3/UCN/PRKCG/MYOD1/WNT11/EPO/UCP3/CDKN2B/TBXA2R/HCRT/PKLR/SLC34A1/MYH13/PDX1/MAP1LC3B/GABARAPL2/SH3GLB1/BMP7/ASCL1/FOXA2/CDKN2D/MAPK8/CASR/OPA1/DHODH/BRSK2/HIGD1A/SIRT6/FGF21/PRLH/SEH1L/EIF2A/CPEB4/OMA1/FOXK1/PCSK9/SLC6A19	60
GO:0051403	BP	GO:0051403	stress-activated MAPK cascade	38/2029	286/18866	0.0998478956478872	0.59458450858294	0.561171593219485	LTBR/MDFIC/MAP3K2/TRAF5/DNAJA1/PJA2/UBE2N/RB1CC1/DLG1/MAP4K5/STK3/TRAF2/MAPK8IP2/DUSP9/MAP3K10/MAP3K7/ERCC6/NPHS1/FBXW11/ITCH/IKBKG/MAP2K7/NPPA/AGER/WNT7A/TAB2/FLT4/MAPK8/CASR/PDCD10/MAPK8IP3/TAOK1/ZNF675/WNT7B/MAP4K3/BIRC7/DUSP15/KLHL31	38
GO:0071300	BP	GO:0071300	cellular response to retinoic acid	11/2029	67/18866	0.100994052712925	0.59458450858294	0.561171593219485	HDAC2/TWF2/YES1/ADNP2/WNT11/LTK/MYOG/WNT8B/TBX1/WNT7B/TEAD2	11
GO:0000186	BP	GO:0000186	activation of MAPKK activity	9/2029	52/18866	0.101095648018148	0.59458450858294	0.561171593219485	ADAM9/MAP3K2/ADORA1/BRAF/MAP3K10/NGF/MAP3K7/ERCC6/LAMTOR3	9
GO:0006942	BP	GO:0006942	regulation of striated muscle contraction	15/2029	98/18866	0.101506139276807	0.59458450858294	0.561171593219485	GATA4/RNF207/ASB3/NOS1/DLG1/TNNI1/ADORA1/UCN/ADRA1B/MYBPC3/SUMO1/NPPA/RANGRF/TRPM4/CAMK2D	15
GO:0006895	BP	GO:0006895	Golgi to endosome transport	4/2029	17/18866	0.101871924325721	0.59458450858294	0.561171593219485	MON2/VPS13C/AP1AR/CORO7	4
GO:0009312	BP	GO:0009312	oligosaccharide biosynthetic process	4/2029	17/18866	0.101871924325721	0.59458450858294	0.561171593219485	FUT8/MGAT2/ST3GAL2/ST6GALNAC6	4
GO:0010224	BP	GO:0010224	response to UV-B	4/2029	17/18866	0.101871924325721	0.59458450858294	0.561171593219485	HMGN1/BCL2/STK11/ERCC6	4
GO:0021783	BP	GO:0021783	preganglionic parasympathetic fiber development	4/2029	17/18866	0.101871924325721	0.59458450858294	0.561171593219485	ADARB1/SEMA3F/TBX1/PHOX2A	4
GO:0030322	BP	GO:0030322	stabilization of membrane potential	4/2029	17/18866	0.101871924325721	0.59458450858294	0.561171593219485	KCNK10/KCNK3/KCNK4/KCNK16	4
GO:0030575	BP	GO:0030575	nuclear body organization	4/2029	17/18866	0.101871924325721	0.59458450858294	0.561171593219485	USPL1/CELF3/SUMO1/SERBP1	4
GO:0031000	BP	GO:0031000	response to caffeine	4/2029	17/18866	0.101871924325721	0.59458450858294	0.561171593219485	PRKAA1/HDAC2/DHODH/CACNA1S	4
GO:0032511	BP	GO:0032511	late endosome to vacuole transport via multivesicular body sorting pathway	4/2029	17/18866	0.101871924325721	0.59458450858294	0.561171593219485	LEPROTL1/CHMP6/VPS36/VTA1	4
GO:0035855	BP	GO:0035855	megakaryocyte development	4/2029	17/18866	0.101871924325721	0.59458450858294	0.561171593219485	ABI1/TAL1/MED1/ZFPM1	4
GO:0036065	BP	GO:0036065	fucosylation	4/2029	17/18866	0.101871924325721	0.59458450858294	0.561171593219485	FUT8/FUT7/FUT5/FUOM	4
GO:0042753	BP	GO:0042753	positive regulation of circadian rhythm	4/2029	17/18866	0.101871924325721	0.59458450858294	0.561171593219485	CRH/FBXW11/RORA/NKX2-1	4
GO:0043968	BP	GO:0043968	histone H2A acetylation	4/2029	17/18866	0.101871924325721	0.59458450858294	0.561171593219485	ING3/SPHK2/EPC1/DMAP1	4
GO:0051580	BP	GO:0051580	regulation of neurotransmitter uptake	4/2029	17/18866	0.101871924325721	0.59458450858294	0.561171593219485	NOS1/RAB3B/DRD2/DRD4	4
GO:0061952	BP	GO:0061952	midbody abscission	4/2029	17/18866	0.101871924325721	0.59458450858294	0.561171593219485	CHMP1A/CHMP2B/PDCD6IP/CHMP6	4
GO:0090141	BP	GO:0090141	positive regulation of mitochondrial fission	4/2029	17/18866	0.101871924325721	0.59458450858294	0.561171593219485	VPS35/DNM1L/MIEF1/MFF	4
GO:1904355	BP	GO:1904355	positive regulation of telomere capping	4/2029	17/18866	0.101871924325721	0.59458450858294	0.561171593219485	RTEL1/MAP2K7/TNKS2/MAPK15	4
GO:0050768	BP	GO:0050768	negative regulation of neurogenesis	39/2029	295/18866	0.102076034762897	0.59458450858294	0.561171593219485	KLK8/TP73/CTNNB1/SIRT2/HDAC2/GSK3A/BAG5/MED1/INPP5F/BMPR1A/F2/NFATC4/KIAA0319/DICER1/NRG1/SEMA3F/DIO3/TLX2/TBX6/SEMA6C/PITX3/LBX1/BMP7/ASCL1/SEMA7A/WNT7A/THOC2/INPP5J/MAG/DLL3/NLGN3/SEMA6B/LINGO1/FUOM/SYNGAP1/RTN4RL1/NKX6-2/MIR146A/HES5	39
GO:0071156	BP	GO:0071156	regulation of cell cycle arrest	16/2029	106/18866	0.1023132699676	0.59458450858294	0.561171593219485	CNOT7/CNOT6L/CNOT1/TP73/SOX4/PCNA/ZBTB17/FOXO4/CRLF3/MDM4/TFAP4/MYOG/PCBP4/CNOT2/MLXIPL/UHRF2	16
GO:0098693	BP	GO:0098693	regulation of synaptic vesicle cycle	17/2029	114/18866	0.102778742272209	0.59458450858294	0.561171593219485	GRIK5/NRXN1/DNM1L/RAB3B/PRKCG/CPLX2/DRD2/CHRNB2/CHRNA4/VAMP4/GIPC1/CYFIP1/WNT7A/ADCY1/BRSK2/GIT1/NLGN3	17
GO:0007163	BP	GO:0007163	establishment or maintenance of cell polarity	30/2029	220/18866	0.103188586285596	0.59458450858294	0.561171593219485	CRB2/FBF1/LMNA/ACTR3/DLG1/ROCK2/RAB11FIP2/STK11/PARD6A/FOXJ1/CDX2/WNT11/FSCN2/TCF15/SFRP5/KIF25/FBXW11/WNT7A/SH3BP1/BRSK2/KIAA1614/SPN/WNT7B/PDCD6IP/GOLPH3/SYNJ2BP/LIN7C/RAB10/PARD6G/HES5	30
GO:0001707	BP	GO:0001707	mesoderm formation	12/2029	75/18866	0.10386382157396	0.59458450858294	0.561171593219485	CRB2/TAL1/ACVR1/BMPR1A/WNT11/TLX2/TBX6/HOXA11/BMP7/TRIM15/ITGA8/ETV2	12
GO:0048469	BP	GO:0048469	cell maturation	25/2029	179/18866	0.10440810941302	0.59458450858294	0.561171593219485	CTNNB1/SIRT2/TAL1/TUSC2/BCL2/CLN5/PICK1/ABHD2/PTBP3/EPO/TBX6/GATA2/ASCL1/POU2F2/OPA1/ERCC2/IHH/FGG/SPTBN4/VSX1/NPPC/FAM20C/LGI4/PCSK4/HES5	25
GO:0051650	BP	GO:0051650	establishment of vesicle localization	29/2029	212/18866	0.104498711202401	0.59458450858294	0.561171593219485	CTNNB1/KIF5C/SPG11/TRAPPC2/RAB11A/CUL3/USO1/KIF5B/SEC24B/STARD3/PPP6C/COL7A1/STK11/GOLGA2/MYO5A/RAB1A/FBXW11/IKBKG/HAP1/SCFD1/TFG/AP1AR/CCDC186/BLOC1S6/BLOC1S2/TBC1D23/BLOC1S3/CNIH2/MAPK15	29
GO:0031018	BP	GO:0031018	endocrine pancreas development	8/2029	45/18866	0.104719540738907	0.59458450858294	0.561171593219485	SOX4/GSK3A/NEUROG3/HNF4A/PDX1/FOXA2/MNX1/NKX6-2	8
GO:0031057	BP	GO:0031057	negative regulation of histone modification	8/2029	45/18866	0.104719540738907	0.59458450858294	0.561171593219485	TAF7/TRIP12/KDM5A/ATG5/UCN/UBR5/SPHK2/FOXP3	8
GO:0035094	BP	GO:0035094	response to nicotine	8/2029	45/18866	0.104719540738907	0.59458450858294	0.561171593219485	HDAC2/BCL2/DRD2/CHRNB2/CHRNA4/SLC6A3/IL13/PDX1	8
GO:0046189	BP	GO:0046189	phenol-containing compound biosynthetic process	8/2029	45/18866	0.104719540738907	0.59458450858294	0.561171593219485	VPS35/MYO5A/MC1R/DBH/PNMT/SLC6A3/GIPC1/APPL1	8
GO:0072583	BP	GO:0072583	clathrin-dependent endocytosis	8/2029	45/18866	0.104719540738907	0.59458450858294	0.561171593219485	FCHSD2/FCHO2/CLTC/INPP5F/PIK3CB/FCHO1/SMAP1/SCYL2	8
GO:1903214	BP	GO:1903214	regulation of protein targeting to mitochondrion	8/2029	45/18866	0.104719540738907	0.59458450858294	0.561171593219485	PRKAA1/MICALL2/UBE2D3/NPEPPS/GSK3A/SH3GLB1/PDCD5/UBE2J2	8
GO:0051170	BP	GO:0051170	import into nucleus	24/2029	171/18866	0.10538626957852	0.59458450858294	0.561171593219485	LMNA/POM121L12/KPNA4/MDFIC/FAM53A/IPO7/NUP133/TGFB1/MED1/SNRPG/ZIC1/NUP155/CABP1/UBR5/NXT2/TNPO2/RGPD3/NUP54/UFM1/APPL1/KPNA3/SUFU/RAB18/DMAP1	24
GO:0140056	BP	GO:0140056	organelle localization by membrane tethering	24/2029	171/18866	0.10538626957852	0.59458450858294	0.561171593219485	TSNARE1/FBF1/MAPRE1/RAB11A/USO1/CEP57/ATG14/SNPH/RAB3B/IQCB1/CPLX2/SSNA1/PPFIA3/NPHP4/PDZD8/CEP131/UNC13A/SCFD1/HAUS6/STX17/B9D2/CEP97/BLOC1S6/RAB10	24
GO:0009100	BP	GO:0009100	glycoprotein metabolic process	53/2029	415/18866	0.10559788819351	0.59458450858294	0.561171593219485	GAL3ST2/PCSK6/CTNNB1/FUT8/AGO2/MGAT5B/TRIM13/TET2/MVD/MGAT2/B3GAT3/ALG8/BCL2/PAWR/GOLGA2/CSPG4/RAMP1/ST3GAL2/GALNT8/GAL3ST1/ASGR2/ST8SIA5/EXTL1/RAB1A/MGAT3/SLC34A1/EXTL3/B4GALT2/ABCA2/FUT7/B4GALT4/FUT5/MUC3B/IHH/FOXL1/MUC3A/GOLPH3/MUC13/ABCA7/ADAMTS13/POMT2/CHST8/B3GNT4/SOAT1/ST6GALNAC6/FBXO44/NEU4/CELA1/STT3B/TET1/GALNT9/B3GNT8/CHST13	53
GO:0060042	BP	GO:0060042	retina morphogenesis in camera-type eye	10/2029	60/18866	0.105901463417226	0.59458450858294	0.561171593219485	CABP4/MFSD2A/IGFN1/TOPORS/ROM1/LHX1/DIO3/IHH/SDK2/VSX1	10
GO:0061951	BP	GO:0061951	establishment of protein localization to plasma membrane	10/2029	60/18866	0.105901463417226	0.59458450858294	0.561171593219485	GOLGA7/GGA1/VPS35/AMN/RAB11A/ACSL3/LYPLA1/ARFRP1/GOLPH3/RAB10	10
GO:0055117	BP	GO:0055117	regulation of cardiac muscle contraction	13/2029	83/18866	0.105944512496134	0.59458450858294	0.561171593219485	GATA4/RNF207/ASB3/NOS1/DLG1/ADORA1/UCN/ADRA1B/SUMO1/NPPA/RANGRF/TRPM4/CAMK2D	13
GO:0045926	BP	GO:0045926	negative regulation of growth	34/2029	254/18866	0.106022674185151	0.59458450858294	0.561171593219485	RAI1/TP73/YY1/GSK3A/DNAJB2/APBB1/TGFB1/BCL2/STK3/CDKN2C/STK11/CCDC85B/CRLF3/KIAA0319/WNT11/SEMA3F/CDKN2A/TP53TG5/SEMA6C/HNF4A/PPP2CA/SPHK2/NPPA/SEMA7A/CDKN2D/DCBLD2/MAG/CDKN2AIP/OSGIN1/SEMA6B/GDF2/PNPT1/DACT3/PI16	34
GO:0048762	BP	GO:0048762	mesenchymal cell differentiation	31/2029	229/18866	0.106242015199457	0.59458450858294	0.561171593219485	CRB2/CTNNB1/HDAC2/EFNB1/TGFB1/BCL2/ACVR1/BMPR1A/TCF21/HPN/DAG1/NRG1/WNT11/SEMA3F/TBX1/SEMA6C/PPP2CA/MDK/BMP7/SEMA7A/FOXA2/GBX2/NKX2-1/FAM172A/PHACTR4/TRIM62/HEYL/SEMA6B/FUZ/DACT3/SPRED3	31
GO:0003157	BP	GO:0003157	endocardium development	3/2029	11/18866	0.106249453061394	0.59458450858294	0.561171593219485	ACVR1/STK3/NRG1	3
GO:0006020	BP	GO:0006020	inositol metabolic process	3/2029	11/18866	0.106249453061394	0.59458450858294	0.561171593219485	ITPKA/IPPK/ISYNA1	3
GO:0007614	BP	GO:0007614	short-term memory	3/2029	11/18866	0.106249453061394	0.59458450858294	0.561171593219485	NPAS4/ADNP/MDK	3
GO:0021892	BP	GO:0021892	cerebral cortex GABAergic interneuron differentiation	3/2029	11/18866	0.106249453061394	0.59458450858294	0.561171593219485	DRD2/ASCL1/NKX2-1	3
GO:0031915	BP	GO:0031915	positive regulation of synaptic plasticity	3/2029	11/18866	0.106249453061394	0.59458450858294	0.561171593219485	CPLX2/ADCY8/UNC13A	3
GO:0032908	BP	GO:0032908	regulation of transforming growth factor beta1 production	3/2029	11/18866	0.106249453061394	0.59458450858294	0.561171593219485	ATP6AP2/CD2AP/FOXP3	3
GO:0034372	BP	GO:0034372	very-low-density lipoprotein particle remodeling	3/2029	11/18866	0.106249453061394	0.59458450858294	0.561171593219485	APOC2/APOC3/APOA4	3
GO:0035865	BP	GO:0035865	cellular response to potassium ion	3/2029	11/18866	0.106249453061394	0.59458450858294	0.561171593219485	DLG4/CACNA1H/CYP11B2	3
GO:0042670	BP	GO:0042670	retinal cone cell differentiation	3/2029	11/18866	0.106249453061394	0.59458450858294	0.561171593219485	CABP4/TOPORS/DIO3	3
GO:0045945	BP	GO:0045945	positive regulation of transcription by RNA polymerase III	3/2029	11/18866	0.106249453061394	0.59458450858294	0.561171593219485	BRF1/ICE1/ICE2	3
GO:0046549	BP	GO:0046549	retinal cone cell development	3/2029	11/18866	0.106249453061394	0.59458450858294	0.561171593219485	CABP4/TOPORS/DIO3	3
GO:0046607	BP	GO:0046607	positive regulation of centrosome cycle	3/2029	11/18866	0.106249453061394	0.59458450858294	0.561171593219485	CEP120/RANBP1/ROCK2	3
GO:0048102	BP	GO:0048102	autophagic cell death	3/2029	11/18866	0.106249453061394	0.59458450858294	0.561171593219485	SH3GLB1/CDKN2D/TREM2	3
GO:0048742	BP	GO:0048742	regulation of skeletal muscle fiber development	3/2029	11/18866	0.106249453061394	0.59458450858294	0.561171593219485	BCL2/MYOD1/MYOG	3
GO:0051610	BP	GO:0051610	serotonin uptake	3/2029	11/18866	0.106249453061394	0.59458450858294	0.561171593219485	NOS1/SLC29A4/SLC22A1	3
GO:0060272	BP	GO:0060272	embryonic skeletal joint morphogenesis	3/2029	11/18866	0.106249453061394	0.59458450858294	0.561171593219485	CTNNB1/HOXA11/BMP7	3
GO:0060433	BP	GO:0060433	bronchus development	3/2029	11/18866	0.106249453061394	0.59458450858294	0.561171593219485	ADAMTSL2/IL13/WNT7B	3
GO:0070933	BP	GO:0070933	histone H4 deacetylation	3/2029	11/18866	0.106249453061394	0.59458450858294	0.561171593219485	SIRT2/HDAC2/RCOR1	3
GO:0090084	BP	GO:0090084	negative regulation of inclusion body assembly	3/2029	11/18866	0.106249453061394	0.59458450858294	0.561171593219485	DNAJB2/SACS/DNAJB8	3
GO:0097396	BP	GO:0097396	response to interleukin-17	3/2029	11/18866	0.106249453061394	0.59458450858294	0.561171593219485	IL17RC/IL17C/IL17RE	3
GO:0097398	BP	GO:0097398	cellular response to interleukin-17	3/2029	11/18866	0.106249453061394	0.59458450858294	0.561171593219485	IL17RC/IL17C/IL17RE	3
GO:0097400	BP	GO:0097400	interleukin-17-mediated signaling pathway	3/2029	11/18866	0.106249453061394	0.59458450858294	0.561171593219485	IL17RC/IL17C/IL17RE	3
GO:0098917	BP	GO:0098917	retrograde trans-synaptic signaling	3/2029	11/18866	0.106249453061394	0.59458450858294	0.561171593219485	NOS1/DAG1/DAGLA	3
GO:1902915	BP	GO:1902915	negative regulation of protein polyubiquitination	3/2029	11/18866	0.106249453061394	0.59458450858294	0.561171593219485	TRIP12/UBR5/PARP10	3
GO:1904321	BP	GO:1904321	response to forskolin	3/2029	11/18866	0.106249453061394	0.59458450858294	0.561171593219485	ADCY8/ADCY3/ADCY1	3
GO:1904322	BP	GO:1904322	cellular response to forskolin	3/2029	11/18866	0.106249453061394	0.59458450858294	0.561171593219485	ADCY8/ADCY3/ADCY1	3
GO:1904869	BP	GO:1904869	regulation of protein localization to Cajal body	3/2029	11/18866	0.106249453061394	0.59458450858294	0.561171593219485	CCT8/CCT6A/CCT2	3
GO:1904871	BP	GO:1904871	positive regulation of protein localization to Cajal body	3/2029	11/18866	0.106249453061394	0.59458450858294	0.561171593219485	CCT8/CCT6A/CCT2	3
GO:1905245	BP	GO:1905245	regulation of aspartic-type peptidase activity	3/2029	11/18866	0.106249453061394	0.59458450858294	0.561171593219485	ROCK2/AGER/NLRP7	3
GO:2000317	BP	GO:2000317	negative regulation of T-helper 17 type immune response	3/2029	11/18866	0.106249453061394	0.59458450858294	0.561171593219485	ZBTB7B/IL27RA/FOXP3	3
GO:0007565	BP	GO:0007565	female pregnancy	27/2029	196/18866	0.107051590161677	0.59500321149231	0.561566766950629	TLE6/AGO2/GOT2/PRDX3/MED1/BCL2/VDR/SMURF2/CRH/SLC38A3/UCN/ADRA2C/EPO/PSG9/ADRA2B/CRHR1/C1QBP/SLC19A1/SPHK2/NPPA/FUT7/CALCA/DHODH/IHH/UBE2Q1/APOL2/EPN1	27
GO:0003012	BP	GO:0003012	muscle system process	59/2029	467/18866	0.107066457289378	0.59500321149231	0.561566766950629	GATA4/PIK3C2A/LMNA/RNF207/ASB3/NOS1/TNNT2/YY1/HDAC2/GSK3A/DES/DLG1/ROCK2/INPP5F/DAPK3/TNNI1/AKAP6/DAG1/ADORA1/PGAM2/TCAP/CACNA1H/UCN/ADRA2C/NUP155/DRD2/CHRNB2/MYOD1/EDN2/MYOG/TBXA2R/ADRA1B/HTR7/CACNA1G/MYBPC3/MYH13/P2RX3/CLCN1/NEUROG1/ADRA2B/SUMO1/RAP1GDS1/EMD/CAMK2B/NPPA/CALCA/GPD1L/TNNT1/CACNA1S/RANGRF/TRPM4/MYL7/ANKRD2/CHRNG/P2RX2/CAMK2D/PI16/STAC3/JSRP1	59
GO:0051899	BP	GO:0051899	membrane depolarization	14/2029	91/18866	0.107401861780058	0.59500321149231	0.561566766950629	PPP2R3C/BCL2/CACNA1H/CHRNB2/CHRNA4/CACNA1B/HCN2/CACNA1G/CACNA1I/GPD1L/CACNG2/RANGRF/TRPM4/CAMK2D	14
GO:0060021	BP	GO:0060021	roof of mouth development	14/2029	91/18866	0.107401861780058	0.59500321149231	0.561566766950629	DLG1/NPRL3/BMPR1A/TCF21/TBX2/WNT11/FOXE1/MMP25/TBX1/SUMO1/MSC/WNT7A/PLEKHA1/PYGO2	14
GO:2000177	BP	GO:2000177	regulation of neural precursor cell proliferation	14/2029	91/18866	0.107401861780058	0.59500321149231	0.561566766950629	CTNNB1/SIRT2/LHX1/DRD2/GJC2/GATA2/PITX3/LHX5/MDK/ASCL1/CEND1/ZNF335/DLL4/KDM2B	14
GO:0090224	BP	GO:0090224	regulation of spindle organization	7/2029	38/18866	0.107626939806542	0.59500321149231	0.561566766950629	CLTC/CHMP1A/SENP6/CHMP2B/TACC3/CEP97/MAPK15	7
GO:0034629	BP	GO:0034629	cellular protein-containing complex localization	5/2029	24/18866	0.108138760303963	0.59500321149231	0.561566766950629	EXOC3L1/DLG1/SEH1L/EXOC1/EXOC3L4	5
GO:0042738	BP	GO:0042738	exogenous drug catabolic process	5/2029	24/18866	0.108138760303963	0.59500321149231	0.561566766950629	NOS1/CYP2D6/CYP2A13/CYP2C9/CYP2W1	5
GO:0044346	BP	GO:0044346	fibroblast apoptotic process	5/2029	24/18866	0.108138760303963	0.59500321149231	0.561566766950629	CUL3/API5/CFDP1/STK17B/IER3IP1	5
GO:0051905	BP	GO:0051905	establishment of pigment granule localization	5/2029	24/18866	0.108138760303963	0.59500321149231	0.561566766950629	RAB11A/MYO5A/RAB1A/BLOC1S6/BLOC1S3	5
GO:0070841	BP	GO:0070841	inclusion body assembly	5/2029	24/18866	0.108138760303963	0.59500321149231	0.561566766950629	TRIM37/DNAJB2/BAG5/SACS/DNAJB8	5
GO:0090169	BP	GO:0090169	regulation of spindle assembly	5/2029	24/18866	0.108138760303963	0.59500321149231	0.561566766950629	CHMP1A/SENP6/CHMP2B/CEP97/MAPK15	5
GO:1902993	BP	GO:1902993	positive regulation of amyloid precursor protein catabolic process	5/2029	24/18866	0.108138760303963	0.59500321149231	0.561566766950629	GSK3A/ROCK2/AGER/ABCA2/GSAP	5
GO:1903429	BP	GO:1903429	regulation of cell maturation	5/2029	24/18866	0.108138760303963	0.59500321149231	0.561566766950629	SIRT2/BCL2/TBX6/OPA1/NPPC	5
GO:0043473	BP	GO:0043473	pigmentation	15/2029	99/18866	0.108361159254589	0.59500321149231	0.561566766950629	RAB11A/ATP6AP2/AP1G1/BCL2/MYO5A/MC1R/POMC/DRD2/RAB1A/IHH/HPS6/ANKRD27/BLOC1S6/BLOC1S2/BLOC1S3	15
GO:1905037	BP	GO:1905037	autophagosome organization	15/2029	99/18866	0.108361159254589	0.59500321149231	0.561566766950629	ATG9B/RB1CC1/ATG5/NPRL3/ATG14/RAB1A/MAP1LC3B/GABARAPL2/SH3GLB1/TMEM41B/ATG2A/SCFD1/STX17/ATG3/UBQLN1	15
GO:0044106	BP	GO:0044106	cellular amine metabolic process	19/2029	131/18866	0.10885578465387	0.59500321149231	0.561566766950629	AZIN2/PSMD6/VPS35/HPRT1/SLC29A4/AMD1/PSMA1/PSMD12/PSMA4/PSMD5/PDE1B/DBH/CHRNB2/SLC6A3/SARDH/DRD4/PAOX/HDAC10/AFMID	19
GO:0046887	BP	GO:0046887	positive regulation of hormone secretion	19/2029	131/18866	0.10885578465387	0.59500321149231	0.561566766950629	FFAR1/SOX4/KIF5B/AIMP1/KISS1/CRH/UCN/DRD2/ADCY8/DOC2B/TFR2/PDX1/NPPA/CASR/TRPM4/FGG/RETN/APLN/RASL10B	19
GO:0050905	BP	GO:0050905	neuromuscular process	16/2029	107/18866	0.108918669046616	0.59500321149231	0.561566766950629	NRXN1/GRIN2C/ADARB1/DLG4/GRIN1/UCN/DRD2/NPAS1/SLC6A3/TCF15/NEUROG1/GBX1/HERC1/JPH3/SHANK1/NKX6-2	16
GO:0090174	BP	GO:0090174	organelle membrane fusion	16/2029	107/18866	0.108918669046616	0.59500321149231	0.561566766950629	TSNARE1/GRIK5/SPG11/GNAI3/USO1/KIF5B/CHMP2B/EEA1/CPLX2/DOC2B/VAMP4/C2CD5/STX17/ANKRD27/TMEM175/NKD2	16
GO:0006140	BP	GO:0006140	regulation of nucleotide metabolic process	18/2029	123/18866	0.10911269504237	0.59500321149231	0.561566766950629	GUCA1A/PRKAA1/PDZD3/NOS1/NUP133/HPCA/NUP155/GUCA2A/MYOG/SPHK2/NOS2/NUP205/NUP54/GUCA1B/SIRT6/TREM2/MLXIPL/SEH1L	18
GO:0007173	BP	GO:0007173	epidermal growth factor receptor signaling pathway	18/2029	123/18866	0.10911269504237	0.59500321149231	0.561566766950629	SOCS4/PIK3C2A/IQGAP1/TSG101/TGFB1/NEURL1/ADORA1/RNF126/BRAF/STAM2/DOK1/HAP1/RNF115/CHMP6/CBLC/EPS15L1/EPN1/BCAR1	18
GO:0048675	BP	GO:0048675	axon extension	18/2029	123/18866	0.10911269504237	0.59500321149231	0.561566766950629	SPG11/CDH4/RAB11A/USP9X/ADNP/TWF2/RAB21/SLC9A6/KIAA0319/SEMA3F/SEMA6C/SLIT1/CYFIP1/SEMA7A/MAG/TNFRSF12A/NLGN3/SEMA6B	18
GO:0090276	BP	GO:0090276	regulation of peptide hormone secretion	29/2029	213/18866	0.109129904674387	0.59500321149231	0.561566766950629	FFAR1/SOX4/PFKL/ITPR3/KIF5B/AIMP1/PICK1/KISS1/CRH/UCN/ADRA2C/DRD2/ADCY8/DOC2B/TFR2/HNF4A/PDX1/HMGN3/NOS2/FOXA2/CASR/SSTR5/BRSK2/TRPM4/FGG/FFAR3/KCNC2/APLN/RASL10B	29
GO:0006221	BP	GO:0006221	pyrimidine nucleotide biosynthetic process	6/2029	31/18866	0.109177671856764	0.59500321149231	0.561566766950629	DTYMK/UPP1/NME3/TBPL1/DUT/DHODH	6
GO:0014072	BP	GO:0014072	response to isoquinoline alkaloid	6/2029	31/18866	0.109177671856764	0.59500321149231	0.561566766950629	GOT2/GRIN1/PRKCG/DRD2/ADCY8/PITX3	6
GO:0031338	BP	GO:0031338	regulation of vesicle fusion	6/2029	31/18866	0.109177671856764	0.59500321149231	0.561566766950629	GRIK5/KIF5B/CPLX2/DOC2B/C2CD5/ANKRD27	6
GO:0043278	BP	GO:0043278	response to morphine	6/2029	31/18866	0.109177671856764	0.59500321149231	0.561566766950629	GOT2/GRIN1/PRKCG/DRD2/ADCY8/PITX3	6
GO:0051298	BP	GO:0051298	centrosome duplication	11/2029	68/18866	0.109406085010881	0.59500321149231	0.561566766950629	WDR62/TRIM37/CEP120/CHMP1A/CHMP2B/ROCK2/CCNF/CEP131/PDCD6IP/FBXW5/CNTROB	11
GO:0099072	BP	GO:0099072	regulation of postsynaptic membrane neurotransmitter receptor levels	11/2029	68/18866	0.109406085010881	0.59500321149231	0.561566766950629	VPS35/RAB11A/DLG1/ADAM10/DLG4/DAG1/HPCA/DRD4/CACNG2/ATAD1/GSG1L	11
GO:1904377	BP	GO:1904377	positive regulation of protein localization to cell periphery	11/2029	68/18866	0.109406085010881	0.59500321149231	0.561566766950629	RAB11A/ACSL3/KIF5B/DLG1/RAB11FIP2/CACNG2/CNPY4/RANGRF/TREM2/STAC3/NKD2	11
GO:0022406	BP	GO:0022406	membrane docking	25/2029	180/18866	0.109468798943424	0.59500321149231	0.561566766950629	TSNARE1/FBF1/MAPRE1/RAB11A/USO1/CEP57/ATG14/SNPH/RAB3B/IQCB1/CPLX2/SSNA1/PPFIA3/NPHP4/PDZD8/CEP131/UNC13A/SCFD1/HAUS6/STX17/B9D2/CEP97/PEX16/BLOC1S6/RAB10	25
GO:0070304	BP	GO:0070304	positive regulation of stress-activated protein kinase signaling cascade	24/2029	172/18866	0.110604573086231	0.600637390167828	0.566884330691667	LTBR/MDFIC/MAP3K2/TRAF5/PJA2/RNF13/RB1CC1/MAP4K5/STK3/TRAF2/MAPK8IP2/MAP3K10/MAP3K7/ERCC6/MAP2K7/AGER/WNT7A/FLT4/PDCD10/MAPK8IP3/TAOK1/WNT7B/BIRC7/DUSP15	24
GO:0045010	BP	GO:0045010	actin nucleation	9/2029	53/18866	0.110785020875068	0.60107822705962	0.567300394577196	FCHSD2/ACTR3/ARPC4/PICK1/NCKAP1/CYFIP1/ARFIP1/AP1AR/CORO1B	9
GO:0043484	BP	GO:0043484	regulation of RNA splicing	22/2029	156/18866	0.112671456580892	0.610766042611726	0.576443799441794	SLC39A5/HNRNPLL/WTAP/SREK1/HNRNPH2/SRSF4/FASTK/FXR2/SRSF6/MYOD1/CELF3/PTBP3/PQBP1/RBM3/C1QBP/DYRK1A/PCBP4/FAM172A/CLK1/PRX/RBM4/RBFOX3	22
GO:0034470	BP	GO:0034470	ncRNA processing	51/2029	400/18866	0.112801784289053	0.610925584857081	0.576594376146567	USB1/DDX51/SBDS/TRMT61A/HELQ/NOP9/HEATR1/AGO2/CTU2/PWP2/RRP7A/KRR1/UTP18/INTS9/RRP9/FARS2/CLP1/DICER1/THUMPD1/PA2G4/PRKRA/DDX49/MAK16/FCF1/BOP1/MPHOSPH10/ERCC2/TRMU/RRP15/TSR1/DROSHA/CDK5RAP1/ZCCHC8/RIOK2/INTS12/RRP1/KRI1/TUT1/TPRKB/SHQ1/DDX54/TRMT13/RPP25/C2orf49/MRM1/DHX37/NIFK/RPL7L1/TYW3/MTFMT/FBLL1	51
GO:0007369	BP	GO:0007369	gastrulation	26/2029	189/18866	0.113337812838876	0.613280122197852	0.578816599315423	CRB2/CTNNB1/TAL1/CUL3/CTR9/ARFRP1/ZBTB17/ACVR1/COL7A1/BMPR1A/DAG1/LHX1/WNT11/TLX2/WNT8B/TBX6/HNF4A/HOXA11/BMP7/FOXA2/TRIM15/IL1RN/ITGA8/ETV2/SUPT20H/APLN	26
GO:0060537	BP	GO:0060537	muscle tissue development	52/2029	409/18866	0.114260947901773	0.617144986640738	0.58246427614804	GATA4/JPH2/ARID2/TP73/CTNNB1/LMNA/PRKAA1/LUC7L/SIRT2/TNNT2/YY1/CACYBP/GSK3A/COPS2/ATG5/DLG1/TGFB1/NPRL3/MED1/BCL2/ACVR1/BMPR1A/NEURL1/TCF21/TNNI1/AKAP6/HOXD9/TCAP/TBX2/NRG1/MYOD1/MYOG/TBX1/NPHS1/MYBPC3/PITX1/EMD/BMP7/MSC/NPPA/ITGA8/FGF3/IHH/SIRT6/HEYL/ANKRD2/P2RX2/DLL4/PI16/SMYD1/STAC3/ZFPM1	52
GO:0009411	BP	GO:0009411	response to UV	20/2029	140/18866	0.114357832371744	0.617144986640738	0.58246427614804	PRKAA1/POLK/YY1/HMGN1/PCNA/CUL4B/USP1/BCL2/STK11/MC1R/NFATC4/CERS1/ERCC6/MAP2K7/CDKN2D/MAPK8/ERCC2/MAP4K3/INO80/TP53I13	20
GO:0060048	BP	GO:0060048	cardiac muscle contraction	20/2029	140/18866	0.114357832371744	0.617144986640738	0.58246427614804	GATA4/RNF207/ASB3/NOS1/TNNT2/DLG1/TNNI1/ADORA1/TCAP/UCN/NUP155/ADRA1B/CACNA1G/MYBPC3/SUMO1/NPPA/GPD1L/RANGRF/TRPM4/CAMK2D	20
GO:0006282	BP	GO:0006282	regulation of DNA repair	19/2029	132/18866	0.115004890220208	0.618833974447303	0.584058350606182	EYA3/ARID2/FMN2/SMCHD1/KAT7/PCNA/UBE2N/TRIP12/USP1/APBB1/XRCC1/POT1/RAD52/RTEL1/PRKCG/ERCC6/UBR5/SIRT6/HDAC10	19
GO:0021872	BP	GO:0021872	forebrain generation of neurons	10/2029	61/18866	0.115131898074266	0.618833974447303	0.584058350606182	ATF5/GATA2/LHX5/SOX1/ASCL1/GBX2/NKX2-1/METTL14/GSX2/HES5	10
GO:0051310	BP	GO:0051310	metaphase plate congression	10/2029	61/18866	0.115131898074266	0.618833974447303	0.584058350606182	RAB11A/CUL3/CHMP1A/CHMP2B/KIFC1/CDT1/PIBF1/CHMP6/SEH1L/PINX1	10
GO:1903078	BP	GO:1903078	positive regulation of protein localization to plasma membrane	10/2029	61/18866	0.115131898074266	0.618833974447303	0.584058350606182	RAB11A/ACSL3/KIF5B/DLG1/RAB11FIP2/CNPY4/RANGRF/TREM2/STAC3/NKD2	10
GO:0042594	BP	GO:0042594	response to starvation	28/2029	206/18866	0.115455330412866	0.618833974447303	0.584058350606182	SLC39A5/SSTR3/MFSD2A/PRKAA1/TBC1D5/GNPAT/ATG5/UPP1/NPRL3/BCL2/ATG14/PICK1/SLC38A3/MYOD1/HCRT/MYH13/MAP1LC3B/GABARAPL2/SH3GLB1/MAPK8/DHODH/BRSK2/HIGD1A/SEH1L/EIF2A/CPEB4/FOXK1/PCSK9	28
GO:0014014	BP	GO:0014014	negative regulation of gliogenesis	8/2029	46/18866	0.115474322777863	0.618833974447303	0.584058350606182	CTNNB1/SIRT2/F2/DICER1/PITX3/NKX6-2/MIR146A/HES5	8
GO:2000142	BP	GO:2000142	regulation of DNA-templated transcription, initiation	8/2029	46/18866	0.115474322777863	0.618833974447303	0.584058350606182	CTNNB1/CAND1/MED13/MED1/ERCC6/GTF2B/HNF1A/MED16	8
GO:0035282	BP	GO:0035282	segmentation	15/2029	100/18866	0.115488421325426	0.618833974447303	0.584058350606182	CRB2/PCSK6/ABI1/BMPR1A/TCAP/LHX1/CDX2/CDX1/SEMA3F/TCF15/TBX6/NEUROG1/DLL3/HES7/HES5	15
GO:0032508	BP	GO:0032508	DNA duplex unwinding	16/2029	108/18866	0.115776652222553	0.619829910882013	0.584998319992777	RECQL4/CHD2/HELQ/SSBP1/RPA1/CUL4B/RFC3/CHD1/POT1/RTEL1/ERCC6/ASCC3/ERCC2/CHD5/DSCC1/CHTF18	16
GO:0016485	BP	GO:0016485	protein processing	30/2029	223/18866	0.117068540545935	0.626192590994378	0.591003446739707	PCSK6/ECE2/KLK2/F11/PMPCB/ATP6AP2/ADAM10/LPCAT3/MYRF/CLN5/PCSK2/HPN/RCE1/KLK13/XIAP/TNP1/NGF/HGFAC/METAP2/IHH/KLK1/FGG/ADAMTS13/BIRC7/TYSND1/OMA1/PCSK9/PCSK4/NKD2/NLRP7	30
GO:0031334	BP	GO:0031334	positive regulation of protein-containing complex assembly	34/2029	257/18866	0.119114322387425	0.63045569516245	0.595026984056142	FCHSD2/CAND1/TAL1/MAPRE1/ACTR3/RPA1/CUL4B/DLG1/TGFB1/TERF1/ARPC4/PICK1/TPPP/NRG1/HRK/TFRC/CSF3/NPHS1/NCKAP1/SUMO1/CYFIP1/SH3GLB1/ICE1/CDT1/CSF2/ERCC2/ARFIP1/CRBN/AP1AR/MLST8/BAIAP2L2/CORO1B/SLAIN2/ZDHHC1	34
GO:0001662	BP	GO:0001662	behavioral fear response	7/2029	39/18866	0.119669416221342	0.63045569516245	0.595026984056142	BCL2/MAPK8IP2/CRH/UCN/DRD4/MDK/ASIC4	7
GO:0009163	BP	GO:0009163	nucleoside biosynthetic process	7/2029	39/18866	0.119669416221342	0.63045569516245	0.595026984056142	DTYMK/HPRT1/AMD1/UPP1/TYMP/NME3/DHODH	7
GO:0032506	BP	GO:0032506	cytokinetic process	7/2029	39/18866	0.119669416221342	0.63045569516245	0.595026984056142	CHMP1A/CHMP2B/PDCD6IP/CHMP6/ALKBH4/RTKN/CNTROB	7
GO:0033683	BP	GO:0033683	nucleotide-excision repair, DNA incision	7/2029	39/18866	0.119669416221342	0.63045569516245	0.595026984056142	POLK/PCNA/RPA1/CUL4B/RFC3/NTHL1/ERCC2	7
GO:1901068	BP	GO:1901068	guanosine-containing compound metabolic process	7/2029	39/18866	0.119669416221342	0.63045569516245	0.595026984056142	CARD11/HPRT1/GNAI3/DLG1/NME3/GTPBP1/OPA1	7
GO:0009101	BP	GO:0009101	glycoprotein biosynthetic process	44/2029	342/18866	0.119792544345013	0.63045569516245	0.595026984056142	GAL3ST2/CTNNB1/FUT8/AGO2/MGAT5B/TET2/MVD/MGAT2/B3GAT3/ALG8/BCL2/PAWR/GOLGA2/CSPG4/RAMP1/ST3GAL2/GALNT8/GAL3ST1/ASGR2/ST8SIA5/EXTL1/MGAT3/EXTL3/B4GALT2/ABCA2/FUT7/B4GALT4/FUT5/MUC3B/FOXL1/MUC3A/GOLPH3/MUC13/ABCA7/POMT2/CHST8/B3GNT4/SOAT1/ST6GALNAC6/STT3B/TET1/GALNT9/B3GNT8/CHST13	44
GO:0046902	BP	GO:0046902	regulation of mitochondrial membrane permeability	12/2029	77/18866	0.120330054576641	0.63045569516245	0.595026984056142	TP73/ACAA2/GSK3A/BCL2/ZNF205/MAPK8/BBC3/RHOT1/TMEM14A/RHOT2/BLOC1S2/TMEM102	12
GO:0048332	BP	GO:0048332	mesoderm morphogenesis	12/2029	77/18866	0.120330054576641	0.63045569516245	0.595026984056142	CRB2/TAL1/ACVR1/BMPR1A/WNT11/TLX2/TBX6/HOXA11/BMP7/TRIM15/ITGA8/ETV2	12
GO:0001710	BP	GO:0001710	mesodermal cell fate commitment	4/2029	18/18866	0.120364456417472	0.63045569516245	0.595026984056142	BMPR1A/HOXA11/TRIM15/ETV2	4
GO:0007597	BP	GO:0007597	blood coagulation, intrinsic pathway	4/2029	18/18866	0.120364456417472	0.63045569516245	0.595026984056142	F11/F2/GP9/C1QBP	4
GO:0009200	BP	GO:0009200	deoxyribonucleoside triphosphate metabolic process	4/2029	18/18866	0.120364456417472	0.63045569516245	0.595026984056142	DTYMK/NUDT1/TBPL1/DUT	4
GO:0031468	BP	GO:0031468	nuclear envelope reassembly	4/2029	18/18866	0.120364456417472	0.63045569516245	0.595026984056142	LMNA/PPP2CA/EMD/REEP3	4
GO:0034199	BP	GO:0034199	activation of protein kinase A activity	4/2029	18/18866	0.120364456417472	0.63045569516245	0.595026984056142	UCN/ADCY8/ADCY3/ADCY1	4
GO:0035372	BP	GO:0035372	protein localization to microtubule	4/2029	18/18866	0.120364456417472	0.63045569516245	0.595026984056142	MAPRE1/MAPRE3/CRIPT/ABHD17A	4
GO:0048268	BP	GO:0048268	clathrin coat assembly	4/2029	18/18866	0.120364456417472	0.63045569516245	0.595026984056142	PIK3C2A/FCHO2/CLTC/FCHO1	4
GO:0050961	BP	GO:0050961	detection of temperature stimulus involved in sensory perception	4/2029	18/18866	0.120364456417472	0.63045569516245	0.595026984056142	ADORA1/MMP24/NR2F6/CALCA	4
GO:0060004	BP	GO:0060004	reflex	4/2029	18/18866	0.120364456417472	0.63045569516245	0.595026984056142	HPN/ASCL1/CACNG2/SHANK1	4
GO:0060033	BP	GO:0060033	anatomical structure regression	4/2029	18/18866	0.120364456417472	0.63045569516245	0.595026984056142	BMPR1A/AMH/DRD2/SLC6A3	4
GO:0061577	BP	GO:0061577	calcium ion transmembrane transport via high voltage-gated calcium channel	4/2029	18/18866	0.120364456417472	0.63045569516245	0.595026984056142	NOS1/CACNG1/NPPA/CAMK2D	4
GO:0097107	BP	GO:0097107	postsynaptic density assembly	4/2029	18/18866	0.120364456417472	0.63045569516245	0.595026984056142	NRXN1/LRFN4/SHANK1/LRFN1	4
GO:1902683	BP	GO:1902683	regulation of receptor localization to synapse	4/2029	18/18866	0.120364456417472	0.63045569516245	0.595026984056142	NPTN/ADAM10/DAG1/CNIH2	4
GO:1904872	BP	GO:1904872	regulation of telomerase RNA localization to Cajal body	4/2029	18/18866	0.120364456417472	0.63045569516245	0.595026984056142	CCT8/CCT6A/CCT2/SHQ1	4
GO:2000831	BP	GO:2000831	regulation of steroid hormone secretion	4/2029	18/18866	0.120364456417472	0.63045569516245	0.595026984056142	CRH/POMC/CRHR1/RETN	4
GO:1901185	BP	GO:1901185	negative regulation of ERBB signaling pathway	9/2029	54/18866	0.120971620961853	0.632905682137624	0.597339293028843	SOCS4/TSG101/RNF126/STAM2/RNF115/CHMP6/CBLC/EPS15L1/EPN1	9
GO:0006352	BP	GO:0006352	DNA-templated transcription, initiation	33/2029	249/18866	0.121041251843991	0.632905682137624	0.597339293028843	ESRRA/BRF1/CTNNB1/TAF2/CAND1/UBTF/DR1/NCOA6/TAF7/BAZ2A/MED13/SMARCA5/MED1/POLRMT/VDR/NR2C1/ERCC6/NR6A1/GTF2B/NR2E3/TBPL1/HNF4A/NR2F6/NPPA/RORA/HNF1A/ERCC2/MED23/MED16/NAT14/TEAD2/MED26/MAML2	33
GO:0042177	BP	GO:0042177	negative regulation of protein catabolic process	19/2029	133/18866	0.121360989495973	0.633763846645093	0.598149232637005	AZIN2/FMN2/SIRT2/VPS35/GRIN2C/SGTA/BAG5/MDM4/AGAP2/NRG1/PRKCG/GIPC1/MGAT3/GABARAPL2/NOS2/PDCL3/BANP/SUFU/STYX	19
GO:0003205	BP	GO:0003205	cardiac chamber development	24/2029	174/18866	0.12151937670602	0.633763846645093	0.598149232637005	GATA4/HECTD1/MATR3/TNNT2/SOX4/GSK3A/TGFB1/NPRL3/MED1/ACVR1/BMPR1A/TNNI1/MDM4/TBX2/NRG1/WNT11/TBX1/TBX6/MYBPC3/BMP7/HEYL/SUFU/DLL4/ZFPM1	24
GO:0010469	BP	GO:0010469	regulation of signaling receptor activity	24/2029	174/18866	0.12151937670602	0.633763846645093	0.598149232637005	SOCS4/TAL1/TSG101/DLG1/MED1/DLG4/NEURL1/MAPK8IP2/ADORA1/CRH/GRIN1/ADRA2C/ADRA2B/PHLDA2/CACNG2/CHMP6/NLGN3/DKKL1/SHANK1/CBLC/PCSK9/CNIH2/DLGAP3/GSG1L	24
GO:0031346	BP	GO:0031346	positive regulation of cell projection organization	50/2029	394/18866	0.122074514624379	0.634648752128764	0.598984410501467	KCTD17/CEP120/CPEB3/ATF1/CDH4/CAPRIN1/IQGAP1/RAB11A/ACTR3/SCARB2/ITGA6/ADNP/TWF2/NPTN/APBB1/DNM1L/RAB21/STK11/DLG4/NEURL1/ITPKA/NGF/LTK/MAPK6/CRTC1/EPO/NCKAP1/CYFIP1/MDK/BMP7/CAMK2B/SEMA7A/HAP1/OPA1/FAM98A/UNC13A/PLXNB1/NCKIPSD/TMEM30A/TNFRSF12A/EPS8L1/ESPN/SHANK1/FUZ/ANKRD27/CORO1B/PACSIN1/EEF2K/CPNE9/GPC2	50
GO:0019933	BP	GO:0019933	cAMP-mediated signaling	27/2029	199/18866	0.122195022326497	0.634648752128764	0.598984410501467	GPR26/NOS1/GSK3A/PDE4A/RAMP1/AKAP6/MC1R/CRH/UCN/ADRA2C/S1PR4/OPRL1/DRD2/ADCY8/GNA13/GPR161/TBXA2R/ADRA1B/PTGER1/ADRA2B/CRHR1/ADCY3/CALCA/ADCY1/HTR5A/S1PR5/ARRDC3	27
GO:0030510	BP	GO:0030510	regulation of BMP signaling pathway	14/2029	93/18866	0.122526796208692	0.634648752128764	0.598984410501467	CRB2/GATA4/PCSK6/CTDSPL2/TOB1/PPM1A/SMURF2/XIAP/SFRP5/TRIM33/TMPRSS6/LEMD3/GDF2/HES5	14
GO:0018107	BP	GO:0018107	peptidyl-threonine phosphorylation	17/2029	117/18866	0.122596584306989	0.634648752128764	0.598984410501467	SIRT2/GSK3A/UBE2K/ROCK2/TGFB1/BCL2/ACVR1/DYRK1B/MAP3K10/DYRK1A/PRKD2/BMP7/MAPK8/CADM4/CLK1/CAMK2D/SPRED3	17
GO:0003016	BP	GO:0003016	respiratory system process	6/2029	32/18866	0.122819265866328	0.634648752128764	0.598984410501467	ADORA1/TCF15/FLT4/NLGN3/STK40/GSX2	6
GO:0009164	BP	GO:0009164	nucleoside catabolic process	6/2029	32/18866	0.122819265866328	0.634648752128764	0.598984410501467	NT5C/HPRT1/UPP1/APOBEC3G/TYMP/UPB1	6
GO:0019359	BP	GO:0019359	nicotinamide nucleotide biosynthetic process	6/2029	32/18866	0.122819265866328	0.634648752128764	0.598984410501467	NMRK2/PARP10/NAPRT/NMNAT3/ASPDH/AFMID	6
GO:0019363	BP	GO:0019363	pyridine nucleotide biosynthetic process	6/2029	32/18866	0.122819265866328	0.634648752128764	0.598984410501467	NMRK2/PARP10/NAPRT/NMNAT3/ASPDH/AFMID	6
GO:0043304	BP	GO:0043304	regulation of mast cell degranulation	6/2029	32/18866	0.122819265866328	0.634648752128764	0.598984410501467	IL13/GATA2/SPHK2/NPPA/C12orf4/UNC13D	6
GO:0070528	BP	GO:0070528	protein kinase C signaling	6/2029	32/18866	0.122819265866328	0.634648752128764	0.598984410501467	PDGFB/MC1R/WNT11/SPHK2/FLT4/GPD1L	6
GO:0006906	BP	GO:0006906	vesicle fusion	15/2029	101/18866	0.122886504834361	0.634648752128764	0.598984410501467	TSNARE1/GRIK5/SPG11/GNAI3/USO1/KIF5B/EEA1/CPLX2/DOC2B/VAMP4/C2CD5/STX17/ANKRD27/TMEM175/NKD2	15
GO:0009408	BP	GO:0009408	response to heat	23/2029	166/18866	0.122946818537909	0.634648752128764	0.598984410501467	NOS1/DNAJC2/PTGES3/DNAJA1/RPA1/HDAC2/NUP133/BAG5/NUP155/PKLR/P2RX3/SUMO1/MAP2K7/CAMK2B/CALCA/NUP205/NUP54/PDCL3/MLST8/SEH1L/CAMK2D/SLU7/SLC52A3	23
GO:0072521	BP	GO:0072521	purine-containing compound metabolic process	59/2029	472/18866	0.12331744963609	0.63546874805498	0.599758326427135	GUCA1A/SLC26A1/PRKAA1/PDZD3/NT5C/AK8/FAR1/MCCC2/NOS1/CARD11/HPRT1/PAICS/PFKL/GNAI3/AMD1/ACSL3/NUP133/DLG1/SUCLA2/MVD/TGFB1/MVK/PDE4A/NUDT1/NME3/GTPBP1/HPCA/PGAM2/VPS9D1/NUP155/ADCY8/GUCA2A/LDHC/MYOG/PKLR/ACOT7/PDHB/ADCY3/SPHK2/NPPA/NOS2/RORA/OPA1/NUP205/SUCLG2/ADCY1/NUP54/GUCA1B/PGK2/PANK3/MLYCD/SIRT6/TREM2/HKDC1/MLXIPL/NPPC/SEH1L/SLC35B3/FOXK1	59
GO:0010721	BP	GO:0010721	negative regulation of cell development	44/2029	343/18866	0.123759499522411	0.63546874805498	0.599758326427135	KLK8/TP73/CTNNB1/SIRT2/YY1/HDAC2/GSK3A/BAG5/MED1/INPP5F/BCL2/BMPR1A/F2/NFATC4/KIAA0319/DICER1/NRG1/SEMA3F/DIO3/TLX2/TBX6/SEMA6C/PITX3/LBX1/BMP7/ASCL1/SEMA7A/WNT7A/THOC2/INPP5J/MAG/AP1AR/DLL3/NLGN3/SEMA6B/NPPC/LINGO1/PI16/FUOM/SYNGAP1/RTN4RL1/NKX6-2/MIR146A/HES5	44
GO:0010738	BP	GO:0010738	regulation of protein kinase A signaling	5/2029	25/18866	0.123840317540029	0.63546874805498	0.599758326427135	PJA2/PDE4A/AKAP6/MC1R/AKAP7	5
GO:0022410	BP	GO:0022410	circadian sleep/wake cycle process	5/2029	25/18866	0.123840317540029	0.63546874805498	0.599758326427135	ADORA1/CRH/DRD2/CHRNB2/CSF2	5
GO:0032400	BP	GO:0032400	melanosome localization	5/2029	25/18866	0.123840317540029	0.63546874805498	0.599758326427135	RAB11A/MYO5A/RAB1A/BLOC1S6/BLOC1S3	5
GO:0043302	BP	GO:0043302	positive regulation of leukocyte degranulation	5/2029	25/18866	0.123840317540029	0.63546874805498	0.599758326427135	AP1G1/IL13/GATA2/SPHK2/NPPA	5
GO:0051307	BP	GO:0051307	meiotic chromosome separation	5/2029	25/18866	0.123840317540029	0.63546874805498	0.599758326427135	NCAPH2/TOP2B/TEX11/SLX4/MAPK15	5
GO:0060402	BP	GO:0060402	calcium ion transport into cytosol	22/2029	158/18866	0.124317295316218	0.637376141523879	0.60155853315366	JPH2/TRPV6/NOS1/GRIN2C/ITPR3/ATG5/BCL2/MYO5A/AKAP6/F2/GRIN1/DRD2/EPO/IL13/P2RX3/HAP1/LIME1/JPH3/P2RX2/CAMK2D/UBASH3B/JSRP1	22
GO:0010803	BP	GO:0010803	regulation of tumor necrosis factor-mediated signaling pathway	10/2029	62/18866	0.124797358002413	0.638216218500516	0.602351401667052	TRADD/UBE2K/TRAF2/IKBKG/MADD/PIAS4/ZNF675/SHARPIN/SPPL2A/PYDC1	10
GO:0048857	BP	GO:0048857	neural nucleus development	10/2029	62/18866	0.124797358002413	0.638216218500516	0.602351401667052	SIRT2/CCDC14/SEC24B/BCL2/CHRNB2/ASCL1/NKX2-1/PHOX2A/KCNC2/SUDS3	10
GO:1904589	BP	GO:1904589	regulation of protein import	10/2029	62/18866	0.124797358002413	0.638216218500516	0.602351401667052	MDFIC/TGFB1/ZIC1/CABP1/UBR5/NUP54/UFM1/PDCD5/SUFU/DMAP1	10
GO:2001234	BP	GO:2001234	negative regulation of apoptotic signaling pathway	31/2029	233/18866	0.12495807334961	0.638498847368684	0.602618148092414	EYA3/GATA4/CTNNB1/LMNA/URI1/PHIP/MEIS3/TRADD/DNAJA1/GNAI3/ITGA6/ACAA2/RB1CC1/BAG5/BCL2/ACVR1/TRAF2/MAPK8IP2/EPO/PDX1/CSF2/CDKN2D/OPA1/UNC5B/HIGD1A/TMEM14A/FGG/C8orf44-SGK3/BCL2L10/BIRC6/NANOS3	31
GO:0043433	BP	GO:0043433	negative regulation of DNA-binding transcription factor activity	25/2029	183/18866	0.125564600930666	0.639701800272158	0.603753500574131	TRIM37/TONSL/HDAC2/MED13/FOXJ1/CCDC22/MAP3K10/G3BP2/CDKN2A/SFRP5/TBX6/SUMO1/BMP7/ITCH/NFKBIL1/FOXA2/UFL1/PIAS4/NFKBIB/ZNF675/HEYL/FOXP3/SUFU/PARP10/PYDC1	25
GO:0071347	BP	GO:0071347	cellular response to interleukin-1	25/2029	183/18866	0.125564600930666	0.639701800272158	0.603753500574131	PSMD6/YY1/UBE2N/PSMA1/PSMD12/PSMA4/PSMD5/RPS6KA4/VRK2/MAP3K7/CCL22/CCL17/USP10/FBXW11/IKBKG/TAB2/RORA/CD47/IL1RN/ZNF675/PELI2/FGG/ADAMTS7/NLRP7/MIR146A	25
GO:0035264	BP	GO:0035264	multicellular organism growth	21/2029	150/18866	0.125616092572022	0.639701800272158	0.603753500574131	RAI1/MFSD2A/TAL2/BCL2/ADARB1/ATF5/DRD2/SLC6A3/DIO3/ERCC6/ERCC2/IHH/TNKS2/PLEKHA1/ETNK2/ANKRD11/SPTBN4/NPPC/PRLH/STK40/CELA1	21
GO:0090263	BP	GO:0090263	positive regulation of canonical Wnt signaling pathway	21/2029	150/18866	0.125616092572022	0.639701800272158	0.603753500574131	JRK/PSMD6/VPS35/SOX4/PSMA1/PSMD12/TGFB1/PSMA4/PSMD5/DAPK3/PPM1A/SMURF2/XIAP/UBR5/PPM1B/TNKS2/TRPM4/CSNK1G3/TMEM198/PPM1N/RSPO1	21
GO:0046883	BP	GO:0046883	regulation of hormone secretion	35/2029	267/18866	0.126235044192363	0.642313607214083	0.606218535975533	FFAR1/SOX4/PFKL/ITPR3/KIF5B/AIMP1/PICK1/ADORA1/KISS1/CRH/POMC/UCN/ADRA2C/DRD2/ADCY8/DOC2B/TFR2/HNF4A/PDX1/CRHR1/HMGN3/NPPA/NOS2/FOXA2/CASR/SSTR5/OSM/BRSK2/TRPM4/FGG/RETN/FFAR3/KCNC2/APLN/RASL10B	35
GO:0042551	BP	GO:0042551	neuron maturation	8/2029	47/18866	0.126797248252305	0.643551834172428	0.607387180272435	BCL2/CLN5/PICK1/TBX6/OPA1/SPTBN4/VSX1/LGI4	8
GO:0043268	BP	GO:0043268	positive regulation of potassium ion transport	8/2029	47/18866	0.126797248252305	0.643551834172428	0.607387180272435	RNF207/KIF5B/DLG1/AKAP6/ADORA1/NPPA/TREM2/KCNC2	8
GO:0043300	BP	GO:0043300	regulation of leukocyte degranulation	8/2029	47/18866	0.126797248252305	0.643551834172428	0.607387180272435	AP1G1/IL13/GATA2/SPHK2/NPPA/C12orf4/UNC13D/PRAM1	8
GO:1903050	BP	GO:1903050	regulation of proteolysis involved in cellular protein catabolic process	30/2029	225/18866	0.126944686474451	0.643760533168175	0.607584151344261	SOCS4/AGBL4/SIRT2/LATS1/SGTA/RNF14/GSK3A/UBE2K/HSPBP1/DNAJB2/BAG5/CCDC22/USP5/PRKCG/GIPC1/SUMO1/GABARAPL2/FZR1/UFL1/BRSK2/PIAS1/PDCL3/SIRT6/TREM2/SUFU/UBQLN1/ANKIB1/FAM122A/STYX/NKD2	30
GO:0001756	BP	GO:0001756	somitogenesis	11/2029	70/18866	0.127400172652572	0.644451165757164	0.608235973557416	CRB2/ABI1/BMPR1A/TCAP/LHX1/CDX2/CDX1/TCF15/TBX6/DLL3/HES7	11
GO:0006879	BP	GO:0006879	cellular iron ion homeostasis	11/2029	70/18866	0.127400172652572	0.644451165757164	0.608235973557416	NOX5/SLC11A1/CAND1/ATP6V1A/ABCB6/TFRC/TFR2/ATP6V1G1/FBXL5/TMPRSS6/GDF2	11
GO:0009880	BP	GO:0009880	embryonic pattern specification	11/2029	70/18866	0.127400172652572	0.644451165757164	0.608235973557416	PCSK6/CTNNB1/MEIS3/EFNB1/LHX1/SEMA3F/TBX6/NEUROG1/BMP7/WNT7A/IHH	11
GO:0009755	BP	GO:0009755	hormone-mediated signaling pathway	27/2029	200/18866	0.127522381660675	0.644530902299991	0.60831122927318	ESRRA/SSTR3/CNOT1/CREBRF/PIAS2/LATS1/TAF7/SAFB/RNF14/MED1/NR2C1/TCF21/ABHD2/CRH/NR2E3/CRHR1/UBR5/BMP7/UFL1/CGB1/SSTR5/CNOT2/UFM1/APPL1/DDX54/HEYL/EGLN2	27
GO:0051604	BP	GO:0051604	protein maturation	38/2029	293/18866	0.128714768291802	0.649798011210481	0.613282350882125	PCSK6/ECE2/KLK2/TSPAN17/F11/SOX4/PMPCB/ATP6AP2/ADAM10/LPCAT3/MYRF/CLN5/PCSK2/HPN/RCE1/LIPT1/KLK13/XIAP/TNP1/NGF/HGFAC/TFR2/DOHH/ISCA1/METAP2/IHH/KLK1/NAA50/FGG/ADAMTS13/BIRC7/TYSND1/OMA1/PCSK9/DUOXA2/PCSK4/NKD2/NLRP7	38
GO:0015918	BP	GO:0015918	sterol transport	17/2029	118/18866	0.129670801004519	0.649798011210481	0.613282350882125	OSBP2/SCP2/LPCAT3/STARD3/APOC2/APOC3/APOA4/ABCG4/ABCA2/OSBPL8/OSBPL9/ABCA7/SOAT1/OSBPL5/PCSK9/YJEFN3/SCP2D1	17
GO:0042509	BP	GO:0042509	regulation of tyrosine phosphorylation of STAT protein	13/2029	86/18866	0.13007725587438	0.649798011210481	0.613282350882125	CNOT7/GGNBP2/HDAC2/INPP5F/CRLF1/EPO/IL13/PPP2CA/CSF2/PIBF1/OSM/MIR146A/HES5	13
GO:0000012	BP	GO:0000012	single strand break repair	3/2029	12/18866	0.130818129754843	0.649798011210481	0.613282350882125	XRCC1/TNP1/ERCC6	3
GO:0001976	BP	GO:0001976	nervous system process involved in regulation of systemic arterial blood pressure	3/2029	12/18866	0.130818129754843	0.649798011210481	0.613282350882125	DRD2/CALCA/P2RX2	3
GO:0015803	BP	GO:0015803	branched-chain amino acid transport	3/2029	12/18866	0.130818129754843	0.649798011210481	0.613282350882125	SLC3A2/SLC6A20/SLC43A2	3
GO:0021903	BP	GO:0021903	rostrocaudal neural tube patterning	3/2029	12/18866	0.130818129754843	0.649798011210481	0.613282350882125	ATP6AP2/GBX2/KDM2B	3
GO:0031340	BP	GO:0031340	positive regulation of vesicle fusion	3/2029	12/18866	0.130818129754843	0.649798011210481	0.613282350882125	KIF5B/DOC2B/C2CD5	3
GO:0032905	BP	GO:0032905	transforming growth factor beta1 production	3/2029	12/18866	0.130818129754843	0.649798011210481	0.613282350882125	ATP6AP2/CD2AP/FOXP3	3
GO:0035092	BP	GO:0035092	sperm chromatin condensation	3/2029	12/18866	0.130818129754843	0.649798011210481	0.613282350882125	TNP1/CHD5/TSSK6	3
GO:0042711	BP	GO:0042711	maternal behavior	3/2029	12/18866	0.130818129754843	0.649798011210481	0.613282350882125	CREBRF/DBH/NPAS1	3
GO:0046689	BP	GO:0046689	response to mercury ion	3/2029	12/18866	0.130818129754843	0.649798011210481	0.613282350882125	UBE2D3/PGAM2/SLC34A1	3
GO:0060746	BP	GO:0060746	parental behavior	3/2029	12/18866	0.130818129754843	0.649798011210481	0.613282350882125	CREBRF/DBH/NPAS1	3
GO:0060788	BP	GO:0060788	ectodermal placode formation	3/2029	12/18866	0.130818129754843	0.649798011210481	0.613282350882125	CTNNB1/HDAC2/TBX2	3
GO:0071257	BP	GO:0071257	cellular response to electrical stimulus	3/2029	12/18866	0.130818129754843	0.649798011210481	0.613282350882125	HPCA/GNAT1/NSMF	3
GO:0071697	BP	GO:0071697	ectodermal placode morphogenesis	3/2029	12/18866	0.130818129754843	0.649798011210481	0.613282350882125	CTNNB1/HDAC2/TBX2	3
GO:0090520	BP	GO:0090520	sphingolipid mediated signaling pathway	3/2029	12/18866	0.130818129754843	0.649798011210481	0.613282350882125	S1PR4/SPHK2/S1PR5	3
GO:0099151	BP	GO:0099151	regulation of postsynaptic density assembly	3/2029	12/18866	0.130818129754843	0.649798011210481	0.613282350882125	NRXN1/LRFN4/LRFN1	3
GO:1903405	BP	GO:1903405	protein localization to nuclear body	3/2029	12/18866	0.130818129754843	0.649798011210481	0.613282350882125	CCT8/CCT6A/CCT2	3
GO:1904816	BP	GO:1904816	positive regulation of protein localization to chromosome, telomeric region	3/2029	12/18866	0.130818129754843	0.649798011210481	0.613282350882125	CCT8/CCT6A/CCT2	3
GO:1904867	BP	GO:1904867	protein localization to Cajal body	3/2029	12/18866	0.130818129754843	0.649798011210481	0.613282350882125	CCT8/CCT6A/CCT2	3
GO:0090090	BP	GO:0090090	negative regulation of canonical Wnt signaling pathway	25/2029	184/18866	0.131233714081206	0.651327982591559	0.614726344906701	TLE6/PSMD6/LATS1/CUL3/PSMA1/GSK3A/PSMD12/PSMA4/PSMD5/STK3/STK11/APC2/MCC/WNT11/SFRP5/MDK/EMD/NPHP4/KREMEN2/DKKL1/FUZ/SCYL2/DACT3/NOTUM/NKD2	25
GO:0014888	BP	GO:0014888	striated muscle adaptation	9/2029	55/18866	0.13164575471031	0.652303637292087	0.615647172299316	LMNA/INPP5F/TNNI1/TCAP/MYOD1/MYOG/CAMK2B/NPPA/TNNT1	9
GO:0050433	BP	GO:0050433	regulation of catecholamine secretion	9/2029	55/18866	0.13164575471031	0.652303637292087	0.615647172299316	HRH3/CRH/ADRA2C/SYT5/DRD2/CHRNB2/CHRNA4/ADRA2B/FFAR3	9
GO:0002209	BP	GO:0002209	behavioral defense response	7/2029	40/18866	0.132372930081801	0.653766795795517	0.61702810802275	BCL2/MAPK8IP2/CRH/UCN/DRD4/MDK/ASIC4	7
GO:0009187	BP	GO:0009187	cyclic nucleotide metabolic process	7/2029	40/18866	0.132372930081801	0.653766795795517	0.61702810802275	PDE4A/ADCY8/ADCY3/NPPA/RORA/ADCY1/NPPC	7
GO:0040036	BP	GO:0040036	regulation of fibroblast growth factor receptor signaling pathway	7/2029	40/18866	0.132372930081801	0.653766795795517	0.61702810802275	CTNNB1/NPTN/PRKD2/FUZ/APLN/FAM20C/MIR146A	7
GO:0097352	BP	GO:0097352	autophagosome maturation	7/2029	40/18866	0.132372930081801	0.653766795795517	0.61702810802275	TSG101/ATG14/MAP1LC3B/GABARAPL2/STX17/UBQLN1/SNX14	7
GO:0071695	BP	GO:0071695	anatomical structure maturation	31/2029	235/18866	0.135036646763749	0.662676452492139	0.625437082981411	CTNNB1/SIRT2/TAL1/TUSC2/BCL2/CLN5/MYO5A/PICK1/DAG1/ABHD2/GRIN1/PTBP3/EPO/TBX6/GATA2/ASCL1/LYL1/POU2F2/OPA1/ERCC2/IHH/PLXNB1/CEND1/FGG/SPTBN4/VSX1/NPPC/FAM20C/LGI4/PCSK4/HES5	31
GO:0043687	BP	GO:0043687	post-translational protein modification	46/2029	363/18866	0.135356385370346	0.662676452492139	0.625437082981411	AGBL4/PSMD6/CAND1/ASB3/ANO8/RAB11A/CUL3/PSMA1/WSB2/CUL4B/NAE1/PSMD12/COPS2/ATG5/ADAM10/FBXO11/PSMA4/PSMD5/UCHL3/CCNF/CCDC22/PROC/RAB1A/FBXL5/UBA3/FBXW11/FBXL4/ABCA2/FBXO21/KLHL9/DSCC1/DCUN1D1/TMEM132A/FGG/DCAF16/DCAF17/SPSB3/FBXO44/FBXW5/STT3B/FBXL3/FAM20C/ESCO1/PCSK9/FBXL19/NOTUM	46
GO:0014706	BP	GO:0014706	striated muscle tissue development	49/2029	389/18866	0.135987074292033	0.662676452492139	0.625437082981411	GATA4/JPH2/ARID2/TP73/CTNNB1/LMNA/PRKAA1/LUC7L/SIRT2/TNNT2/YY1/CACYBP/GSK3A/COPS2/ATG5/TGFB1/NPRL3/MED1/BCL2/ACVR1/BMPR1A/NEURL1/TCF21/TNNI1/AKAP6/HOXD9/TCAP/TBX2/NRG1/MYOD1/MYOG/TBX1/NPHS1/MYBPC3/PITX1/EMD/BMP7/MSC/NPPA/FGF3/SIRT6/HEYL/ANKRD2/P2RX2/DLL4/PI16/SMYD1/STAC3/ZFPM1	49
GO:0048545	BP	GO:0048545	response to steroid hormone	44/2029	346/18866	0.136155474235226	0.662676452492139	0.625437082981411	ESRRA/SSTR3/CNOT1/CREBRF/NPAS4/ADAM9/PIAS2/URI1/LATS1/TAF7/PCNA/SAFB/RNF14/TGFB1/MED1/BCL2/ABCA3/NR2C1/TCF21/ABHD2/ALDH3A1/CRH/TFAP4/UCN/MYOD1/AGXT/EPO/UCP3/NR2E3/PDX1/UBR5/MDK/BMP7/ABCA2/UFL1/IL1RN/ATP1A3/SSTR5/WNT7B/CNOT2/UFM1/DDX54/HEYL/EGLN2	44
GO:0045739	BP	GO:0045739	positive regulation of DNA repair	11/2029	71/18866	0.136971194705858	0.662676452492139	0.625437082981411	EYA3/ARID2/FMN2/SMCHD1/PCNA/UBE2N/APBB1/XRCC1/PRKCG/ERCC6/HDAC10	11
GO:0009648	BP	GO:0009648	photoperiodism	6/2029	33/18866	0.137250461577458	0.662676452492139	0.625437082981411	PPP1CC/CRTC1/USP2/NR2F6/FBXL3/RBM4	6
GO:0009954	BP	GO:0009954	proximal/distal pattern formation	6/2029	33/18866	0.137250461577458	0.662676452492139	0.625437082981411	CTNNB1/HOXD9/HOXA11/HOXB9/SP8/HES5	6
GO:0010039	BP	GO:0010039	response to iron ion	6/2029	33/18866	0.137250461577458	0.662676452492139	0.625437082981411	APBB1/BCL2/DRD2/SLC6A3/TFR2/PDX1	6
GO:0010464	BP	GO:0010464	regulation of mesenchymal cell proliferation	6/2029	33/18866	0.137250461577458	0.662676452492139	0.625437082981411	CTNNB1/LMNA/BMPR1A/WNT11/TBX1/IHH	6
GO:0015868	BP	GO:0015868	purine ribonucleotide transport	6/2029	33/18866	0.137250461577458	0.662676452492139	0.625437082981411	SLC25A48/SLC25A43/SLC25A36/GJB1/SLC35B3/SLC25A47	6
GO:0033006	BP	GO:0033006	regulation of mast cell activation involved in immune response	6/2029	33/18866	0.137250461577458	0.662676452492139	0.625437082981411	IL13/GATA2/SPHK2/NPPA/C12orf4/UNC13D	6
GO:1902003	BP	GO:1902003	regulation of amyloid-beta formation	6/2029	33/18866	0.137250461577458	0.662676452492139	0.625437082981411	GSK3A/ROCK2/ABCA2/HAP1/GSAP/ABCA7	6
GO:0000422	BP	GO:0000422	autophagy of mitochondrion	12/2029	79/18866	0.138188526224024	0.662676452492139	0.625437082981411	ATG9B/RB1CC1/GSK3A/ATG5/DNM1L/ATG14/MAP1LC3B/GABARAPL2/SLC25A46/ATG2A/VPS13C/ATG3	12
GO:0061726	BP	GO:0061726	mitochondrion disassembly	12/2029	79/18866	0.138188526224024	0.662676452492139	0.625437082981411	ATG9B/RB1CC1/GSK3A/ATG5/DNM1L/ATG14/MAP1LC3B/GABARAPL2/SLC25A46/ATG2A/VPS13C/ATG3	12
GO:1900034	BP	GO:1900034	regulation of cellular response to heat	12/2029	79/18866	0.138188526224024	0.662676452492139	0.625437082981411	DNAJC2/PTGES3/RPA1/NUP133/BAG5/NUP155/CAMK2B/NUP205/NUP54/MLST8/SEH1L/CAMK2D	12
GO:0002791	BP	GO:0002791	regulation of peptide secretion	48/2029	381/18866	0.138528801621179	0.662676452492139	0.625437082981411	ADAM9/VPS35/FFAR1/SOX4/PFKL/ITPR3/KIF5B/AIMP1/APBB1/TGFB1/DNM1L/CD2AP/RHBDD3/TRAF2/PICK1/PARD6A/ACHE/ADORA1/KISS1/CRH/UCN/ADRA2C/DRD2/ADCY8/DOC2B/IL13/TFR2/DRD4/HNF4A/PDX1/HMGN3/NOS2/FOXA2/CASR/ARFIP1/SSTR5/BRSK2/GOLPH3/TRPM4/FGG/TREM2/FOXP3/FFAR3/EXOC1/KCNC2/APLN/RASL10B/MIR146A	48
GO:0009746	BP	GO:0009746	response to hexose	27/2029	202/18866	0.138594390510208	0.662676452492139	0.625437082981411	GATA4/GRIK5/PRKAA1/SOX4/PFKL/KIF5B/POLG/RAB11FIP2/SLC2A5/CRH/ADCY8/PKLR/HNF4A/PDX1/HMGN3/AGER/FOXA2/CASR/OPA1/BRSK2/ZNF236/TRPM4/CCDC186/MLXIPL/FGF21/PRLH/MIR146A	27
GO:0016574	BP	GO:0016574	histone ubiquitination	8/2029	48/18866	0.138672902643645	0.662676452492139	0.625437082981411	TRIM37/SUZ12/UBE2N/TRIP12/CTR9/CUL4B/UBR5/KDM2B	8
GO:0046461	BP	GO:0046461	neutral lipid catabolic process	8/2029	48/18866	0.138672902643645	0.662676452492139	0.625437082981411	APOC2/ABHD2/APOC3/APOA4/DAGLA/FGF21/ABHD16A/ABHD16B	8
GO:0046464	BP	GO:0046464	acylglycerol catabolic process	8/2029	48/18866	0.138672902643645	0.662676452492139	0.625437082981411	APOC2/ABHD2/APOC3/APOA4/DAGLA/FGF21/ABHD16A/ABHD16B	8
GO:0055010	BP	GO:0055010	ventricular cardiac muscle tissue morphogenesis	8/2029	48/18866	0.138672902643645	0.662676452492139	0.625437082981411	TNNT2/TGFB1/MED1/BMPR1A/TNNI1/NRG1/MYBPC3/DLL4	8
GO:1900271	BP	GO:1900271	regulation of long-term synaptic potentiation	8/2029	48/18866	0.138672902643645	0.662676452492139	0.625437082981411	NPTN/ADORA1/DRD2/ADCY8/CRTC1/AGER/ADCY1/NLGN3	8
GO:0000380	BP	GO:0000380	alternative mRNA splicing, via spliceosome	13/2029	87/18866	0.138752314882159	0.662676452492139	0.625437082981411	WTAP/SREK1/SRSF4/FXR2/SRSF6/MYOD1/CELF3/PQBP1/DYRK1A/FAM172A/RBM4/SLU7/RBFOX3	13
GO:1901214	BP	GO:1901214	regulation of neuron death	41/2029	321/18866	0.139382082501772	0.662676452492139	0.625437082981411	GRIK5/CTNNB1/VPS35/MYBL2/ADNP/GSK3A/NAE1/RASA1/BCL2/TRAF2/ADORA1/NFATC4/GRIN1/REL/UCN/AGAP2/PRKCG/CRLF1/NGF/EPO/CSF3/IL13/SNCB/PITX3/MDK/IKBKG/ASCL1/GRM4/UNC5B/TOX3/MAG/EGLN2/FGF21/BARHL1/CPEB4/KDM2B/VSTM2L/PCSK9/NSMF/SYNGAP1/TLDC2	41
GO:1902850	BP	GO:1902850	microtubule cytoskeleton organization involved in mitosis	20/2029	144/18866	0.14006748513503	0.662676452492139	0.625437082981411	WDR62/SBDS/SMC3/CLTC/RAB11A/MYBL2/CHMP1A/STAG1/CHMP2B/KIF2A/GOLGA2/EML1/XIAP/STAG2/FBXW11/KIFC1/SUN2/PIBF1/TACC3/CEP97	20
GO:0010544	BP	GO:0010544	negative regulation of platelet activation	4/2029	19/18866	0.140171324035014	0.662676452492139	0.625437082981411	PDGFB/F2/FGG/UBASH3B	4
GO:0030011	BP	GO:0030011	maintenance of cell polarity	4/2029	19/18866	0.140171324035014	0.662676452492139	0.625437082981411	CRB2/WNT11/PDCD6IP/LIN7C	4
GO:0031445	BP	GO:0031445	regulation of heterochromatin assembly	4/2029	19/18866	0.140171324035014	0.662676452492139	0.625437082981411	ZNF304/SIRT6/MPHOSPH8/TET1	4
GO:0032011	BP	GO:0032011	ARF protein signal transduction	4/2029	19/18866	0.140171324035014	0.662676452492139	0.625437082981411	IQSEC3/FBXO8/PSD/ARFGEF2	4
GO:0032012	BP	GO:0032012	regulation of ARF protein signal transduction	4/2029	19/18866	0.140171324035014	0.662676452492139	0.625437082981411	IQSEC3/FBXO8/PSD/ARFGEF2	4
GO:0043373	BP	GO:0043373	CD4-positive, alpha-beta T cell lineage commitment	4/2029	19/18866	0.140171324035014	0.662676452492139	0.625437082981411	IL12RB1/SPN/FOXP3/ZFPM1	4
GO:0045956	BP	GO:0045956	positive regulation of calcium ion-dependent exocytosis	4/2029	19/18866	0.140171324035014	0.662676452492139	0.625437082981411	CACNA1H/DOC2B/CACNA1G/CACNA1I	4
GO:0048486	BP	GO:0048486	parasympathetic nervous system development	4/2029	19/18866	0.140171324035014	0.662676452492139	0.625437082981411	ADARB1/SEMA3F/TBX1/PHOX2A	4
GO:0048490	BP	GO:0048490	anterograde synaptic vesicle transport	4/2029	19/18866	0.140171324035014	0.662676452492139	0.625437082981411	BLOC1S6/BLOC1S2/BLOC1S3/CNIH2	4
GO:0090670	BP	GO:0090670	RNA localization to Cajal body	4/2029	19/18866	0.140171324035014	0.662676452492139	0.625437082981411	CCT8/CCT6A/CCT2/SHQ1	4
GO:0090671	BP	GO:0090671	telomerase RNA localization to Cajal body	4/2029	19/18866	0.140171324035014	0.662676452492139	0.625437082981411	CCT8/CCT6A/CCT2/SHQ1	4
GO:0090672	BP	GO:0090672	telomerase RNA localization	4/2029	19/18866	0.140171324035014	0.662676452492139	0.625437082981411	CCT8/CCT6A/CCT2/SHQ1	4
GO:0090685	BP	GO:0090685	RNA localization to nucleus	4/2029	19/18866	0.140171324035014	0.662676452492139	0.625437082981411	CCT8/CCT6A/CCT2/SHQ1	4
GO:0098719	BP	GO:0098719	sodium ion import across plasma membrane	4/2029	19/18866	0.140171324035014	0.662676452492139	0.625437082981411	SLC9A6/HCN2/SLC34A1/TRPM4	4
GO:0099514	BP	GO:0099514	synaptic vesicle cytoskeletal transport	4/2029	19/18866	0.140171324035014	0.662676452492139	0.625437082981411	BLOC1S6/BLOC1S2/BLOC1S3/CNIH2	4
GO:0099517	BP	GO:0099517	synaptic vesicle transport along microtubule	4/2029	19/18866	0.140171324035014	0.662676452492139	0.625437082981411	BLOC1S6/BLOC1S2/BLOC1S3/CNIH2	4
GO:2000757	BP	GO:2000757	negative regulation of peptidyl-lysine acetylation	4/2029	19/18866	0.140171324035014	0.662676452492139	0.625437082981411	TAF7/HDAC2/ATG5/FOXP3	4
GO:0060560	BP	GO:0060560	developmental growth involved in morphogenesis	31/2029	236/18866	0.14025517786662	0.662676452492139	0.625437082981411	CTNNB1/SPG11/CDH4/IQGAP1/RAB11A/USP9X/ADNP/TWF2/MED1/RAB21/SLC9A6/STK11/TBX2/KIAA0319/LHX1/WNT11/NGF/SEMA3F/HOXD13/SEMA6C/SLIT1/CYFIP1/SEMA7A/UNC13A/MAG/WNT7B/TNFRSF12A/SIRT6/NLGN3/SEMA6B/CPNE9	31
GO:0006688	BP	GO:0006688	glycosphingolipid biosynthetic process	5/2029	26/18866	0.140524618497094	0.662676452492139	0.625437082981411	PRKAA1/GAL3ST1/ST8SIA5/A4GALT/ST6GALNAC6	5
GO:0032967	BP	GO:0032967	positive regulation of collagen biosynthetic process	5/2029	26/18866	0.140524618497094	0.662676452492139	0.625437082981411	HDAC2/TGFB1/F2/UCN/IHH	5
GO:0033522	BP	GO:0033522	histone H2A ubiquitination	5/2029	26/18866	0.140524618497094	0.662676452492139	0.625437082981411	TRIM37/TRIP12/CUL4B/UBR5/KDM2B	5
GO:0035235	BP	GO:0035235	ionotropic glutamate receptor signaling pathway	5/2029	26/18866	0.140524618497094	0.662676452492139	0.625437082981411	GRIK5/GRIN2C/GRIN1/CPEB4/GRIN3B	5
GO:0042104	BP	GO:0042104	positive regulation of activated T cell proliferation	5/2029	26/18866	0.140524618497094	0.662676452492139	0.625437082981411	IL12RB1/IL27RA/EPO/AGER/TMIGD2	5
GO:0042403	BP	GO:0042403	thyroid hormone metabolic process	5/2029	26/18866	0.140524618497094	0.662676452492139	0.625437082981411	MED1/HPN/FOXE1/DIO3/DUOXA2	5
GO:0042737	BP	GO:0042737	drug catabolic process	5/2029	26/18866	0.140524618497094	0.662676452492139	0.625437082981411	NOS1/CYP2D6/CYP2A13/CYP2C9/CYP2W1	5
GO:0043501	BP	GO:0043501	skeletal muscle adaptation	5/2029	26/18866	0.140524618497094	0.662676452492139	0.625437082981411	TNNI1/MYOD1/MYOG/CAMK2B/TNNT1	5
GO:0051875	BP	GO:0051875	pigment granule localization	5/2029	26/18866	0.140524618497094	0.662676452492139	0.625437082981411	RAB11A/MYO5A/RAB1A/BLOC1S6/BLOC1S3	5
GO:0055083	BP	GO:0055083	monovalent inorganic anion homeostasis	5/2029	26/18866	0.140524618497094	0.662676452492139	0.625437082981411	ATP6V1B1/FGFR4/SLC34A1/SLC12A4/SLC12A9	5
GO:0060390	BP	GO:0060390	regulation of SMAD protein signal transduction	5/2029	26/18866	0.140524618497094	0.662676452492139	0.625437082981411	TOB1/TGFB1/BMPR1A/KIAA0319/SH2B1	5
GO:0071377	BP	GO:0071377	cellular response to glucagon stimulus	5/2029	26/18866	0.140524618497094	0.662676452492139	0.625437082981411	ADCY8/ADCY3/ADCY1/GLP2R/FGF21	5
GO:1901018	BP	GO:1901018	positive regulation of potassium ion transmembrane transporter activity	5/2029	26/18866	0.140524618497094	0.662676452492139	0.625437082981411	RNF207/AKAP6/NPPA/TREM2/KCNC2	5
GO:1902914	BP	GO:1902914	regulation of protein polyubiquitination	5/2029	26/18866	0.140524618497094	0.662676452492139	0.625437082981411	TRIP12/NMI/XIAP/UBR5/PARP10	5
GO:1904353	BP	GO:1904353	regulation of telomere capping	5/2029	26/18866	0.140524618497094	0.662676452492139	0.625437082981411	XRCC1/RTEL1/MAP2K7/TNKS2/MAPK15	5
GO:0090305	BP	GO:0090305	nucleic acid phosphodiester bond hydrolysis	40/2029	313/18866	0.141972428042426	0.668982919686294	0.631389155717657	CNOT7/CNOT6L/USB1/CNOT1/POLK/NOP9/XRN1/AGO2/PCNA/RPA1/CUL4B/TDP2/CPSF6/POLG/TSNAX/RFC3/DICER1/DNASE1L2/PPP1R8/NTHL1/KHNYN/FCF1/BOP1/ERCC2/ANGEL2/CNOT2/CPSF7/TSR1/REXO2/DROSHA/KRI1/TUT1/RPP25/AEN/PNPT1/PAN3/HELZ2/ENDOV/REXO1/MIR146A	40
GO:0048705	BP	GO:0048705	skeletal system morphogenesis	30/2029	228/18866	0.142689755338944	0.671815320764703	0.634062388879408	CTNNB1/INPPL1/DLG1/HOXD9/LHX1/CDX1/FGF18/TCF15/TBX1/NAB1/HOXB3/HOXA11/NEUROG1/HOXA6/HOXA3/PRKRA/BMP7/WNT7A/WWOX/IHH/HOXB9/PLEKHA1/ANKRD11/LTBP3/TBX4/FUZ/HOXB8/NPPC/SLC39A3/HOXB4	30
GO:0043113	BP	GO:0043113	receptor clustering	9/2029	56/18866	0.142795428212085	0.671815320764703	0.634062388879408	GRIK5/NRXN1/DLG1/DLG4/PICK1/ITGB7/SSNA1/SYNJ2BP/SYNGAP1	9
GO:0000723	BP	GO:0000723	telomere maintenance	22/2029	161/18866	0.143093443296933	0.672694719846995	0.634892369776929	RECQL4/CTNNB1/XRN1/PTGES3/CCT8/PCNA/CCT6A/RPA1/CCT2/TERF1/XRCC1/RFC3/POT1/RTEL1/TELO2/MAP2K7/SMG5/TNKS2/SIRT6/PINX1/SLX4/MAPK15	22
GO:0048732	BP	GO:0048732	gland development	55/2029	443/18866	0.144071913439947	0.676599020835654	0.638577267002785	CTNNB1/CCDC40/LATS1/GOT2/PCNA/CUL3/RB1CC1/CCNB2/TGFB1/MED1/UPF2/BCL2/VDR/STK11/RHBDD3/BMPR1A/NEURL1/TCF21/HPN/FGL1/DAG1/HOXD9/CRH/ZBTB7B/TBX2/ATP2C2/NRG1/DRD2/WNT11/SLC6A3/FOXE1/HOXD13/NKX2-8/TBX1/GATA2/HOXB3/HNF4A/PITX1/PDX1/HOXA3/MDK/BMP7/ASCL1/HNF1A/NKX2-1/DHODH/IHH/HOXB9/WNT7B/HRH2/APLN/CELA1/PNPT1/PYGO2/PCSK9	55
GO:0030900	BP	GO:0030900	forebrain development	49/2029	391/18866	0.144147437964987	0.676599020835654	0.638577267002785	HTR6/WDR62/SSTR3/MFSD2A/TAL2/CTNNB1/CEP120/SYNE2/HPRT1/KIF5B/XRCC1/BMPR1A/ATF5/CRH/GRIN1/LHX1/NRG1/SUN1/DRD2/CHRNB2/SLC6A3/GATA2/NEUROG3/SLIT1/RAX/LHX5/PITX1/SOX1/MDK/ASCL1/SEMA7A/WNT7A/GBX2/NKX2-1/HAP1/TOP2B/SUN2/CHD5/WNT7B/HERC1/TACC3/HTR5A/ZNF335/KCNC2/KDM2B/METTL14/GSX2/RTN4RL1/HES5	49
GO:0051588	BP	GO:0051588	regulation of neurotransmitter transport	17/2029	120/18866	0.144511025041252	0.677379482422334	0.639313870237012	GRIK5/NOS1/DNM1L/RAB3B/PRKCG/CPLX2/DRD2/CHRNB2/CHRNA4/GIPC1/HCRT/DRD4/WNT7A/ADCY1/UNC13A/GIT1/RHOT1	17
GO:0030048	BP	GO:0030048	actin filament-based movement	21/2029	153/18866	0.145056982949409	0.677379482422334	0.639313870237012	GATA4/RNF207/SYNE2/TNNT2/DES/DLG1/MYO5A/TNNI1/ADORA1/TCAP/NUP155/CACNA1G/MYBPC3/SUMO1/SUN2/GPD1L/TNNT1/RANGRF/TRPM4/CAMK2D/WIPF3	21
GO:0006941	BP	GO:0006941	striated muscle contraction	24/2029	178/18866	0.14525072721063	0.677379482422334	0.639313870237012	GATA4/RNF207/ASB3/NOS1/TNNT2/DLG1/TNNI1/ADORA1/PGAM2/TCAP/UCN/NUP155/ADRA1B/CACNA1G/MYBPC3/SUMO1/NPPA/GPD1L/TNNT1/RANGRF/TRPM4/CAMK2D/STAC3/JSRP1	24
GO:0060401	BP	GO:0060401	cytosolic calcium ion transport	24/2029	178/18866	0.14525072721063	0.677379482422334	0.639313870237012	JPH2/TRPV6/NOS1/GRIN2C/ITPR3/ATG5/BCL2/MYO5A/AKAP6/F2/GRIN1/DRD2/EPO/IL13/P2RX3/HAP1/OPA1/MICU2/LIME1/JPH3/P2RX2/CAMK2D/UBASH3B/JSRP1	24
GO:1905268	BP	GO:1905268	negative regulation of chromatin organization	10/2029	64/18866	0.145400635107818	0.677379482422334	0.639313870237012	ATAD2B/TAF7/TRIP12/KDM5A/ATG5/UCN/UBR5/SPHK2/FOXP3/TET1	10
GO:0048588	BP	GO:0048588	developmental cell growth	31/2029	237/18866	0.145592515545042	0.677379482422334	0.639313870237012	GATA4/CTNNB1/SPG11/CDH4/YY1/IQGAP1/RAB11A/USP9X/ADNP/TWF2/GSK3A/RAB21/SLC9A6/STK11/AKAP6/KIAA0319/NGF/SEMA3F/SEMA6C/SLIT1/CYFIP1/NPPA/SEMA7A/UNC13A/MAG/TNFRSF12A/SIRT6/NLGN3/SEMA6B/PI16/CPNE9	31
GO:0007212	BP	GO:0007212	dopamine receptor signaling pathway	7/2029	41/18866	0.145713044623714	0.677379482422334	0.639313870237012	VPS35/GNAI3/GSK3A/DRD2/PTGER1/DRD4/KLF16	7
GO:0031062	BP	GO:0031062	positive regulation of histone methylation	7/2029	41/18866	0.145713044623714	0.677379482422334	0.639313870237012	CTNNB1/LMNA/PAXBP1/CTR9/ZNF304/KMT2E/TET1	7
GO:0046825	BP	GO:0046825	regulation of protein export from nucleus	7/2029	41/18866	0.145713044623714	0.677379482422334	0.639313870237012	UHMK1/CTDSPL2/PPM1A/EMD/THOC2/AKAP8L/RIOK2	7
GO:0048286	BP	GO:0048286	lung alveolus development	7/2029	41/18866	0.145713044623714	0.677379482422334	0.639313870237012	TCF21/EDN2/FLT4/NKX2-1/CIC/LTBP3/STK40	7
GO:0072528	BP	GO:0072528	pyrimidine-containing compound biosynthetic process	7/2029	41/18866	0.145713044623714	0.677379482422334	0.639313870237012	DTYMK/UPP1/TYMP/NME3/TBPL1/DUT/DHODH	7
GO:1901998	BP	GO:1901998	toxin transport	7/2029	41/18866	0.145713044623714	0.677379482422334	0.639313870237012	GGA1/CCT8/CCT2/ADAM10/SLC22A1/SCFD1/HRH2	7
GO:0060562	BP	GO:0060562	epithelial tube morphogenesis	42/2029	331/18866	0.145781941364012	0.677379482422334	0.639313870237012	GATA4/CTNNB1/RNF207/CCDC40/SOX4/DLG1/SEC24B/TGFB1/MED1/BCL2/ACVR1/STK3/VDR/TCF21/DAG1/TCAP/NFATC4/TBX2/LHX1/WNT11/GNA13/TBX6/LBX1/HOXA11/MDK/PRKD2/BMP7/GBX2/CASR/NKX2-1/IHH/FKBPL/PHACTR4/SIRT6/GDF2/FUZ/SUFU/DLL4/KDM2B/TEAD2/ADAMTS16/HES5	42
GO:0008380	BP	GO:0008380	RNA splicing	60/2029	487/18866	0.145879908353216	0.677379482422334	0.639313870237012	SLC39A5/USB1/HNRNPLL/SYMPK/SYNCRIP/CWC27/LUC7L/DDX42/WTAP/USP49/SREK1/SMNDC1/HNRNPA0/HNRNPH2/SNRPC/SRSF4/CD2BP2/TCERG1/PRPF31/DDX46/HTATSF1/FASTK/FXR2/CLP1/SNRPG/SRSF6/MYOD1/CELF3/PTBP3/PQBP1/PPP1R8/RBM3/PPP2CA/C1QBP/DYRK1A/CLNS1A/PCBP4/PAPOLA/U2SURP/SNRNP27/AQR/MPHOSPH10/FAM172A/THOC2/CLK1/AKAP8L/CPSF7/ARL6IP4/THOC7/ZCCHC8/THOC6/C2orf49/CRNKL1/PRX/WDR83/CCAR1/METTL14/RBM4/SLU7/RBFOX3	60
GO:0009116	BP	GO:0009116	nucleoside metabolic process	15/2029	104/18866	0.146681082078287	0.679061972222848	0.640901811847163	DTYMK/NT5C/CARD11/HPRT1/GNAI3/AMD1/DLG1/UPP1/APOBEC3G/TYMP/NME3/GTPBP1/OPA1/DHODH/UPB1	15
GO:0048525	BP	GO:0048525	negative regulation of viral process	15/2029	104/18866	0.146681082078287	0.679061972222848	0.640901811847163	TRIM13/APOBEC3G/ISG15/TFAP4/TRIM15/ZC3HAV1/UBP1/FAM111A/ZNF639/TRIM62/CCNK/TRIM8/MPHOSPH8/PARP10/BTBD17	15
GO:0007219	BP	GO:0007219	Notch signaling pathway	26/2029	195/18866	0.146729941807964	0.679061972222848	0.640901811847163	ADAM10/NEURL1/PGAM2/TBX2/PTP4A3/AGXT/GATA2/MDK/BMP7/ITCH/ASCL1/PDCD10/ETV2/DTX2/EGFL7/SYNJ2BP/IFT74/DLL3/HEYL/EPN1/DLL4/HES7/YJEFN3/GSX2/MAML2/HES5	26
GO:0032535	BP	GO:0032535	regulation of cellular component size	48/2029	383/18866	0.146877262858069	0.679061972222848	0.640901811847163	FCHSD2/CDH4/CAPZA2/LATS1/RAB11A/ACTR3/ANXA7/ADNP/TWF2/RB1CC1/DLG1/RASA1/ARPC4/RAB21/PICK1/RAB3B/KIAA0319/GNB3/UCN/NGF/SEMA3F/CSF3/NPHS1/NCKAP1/SEMA6C/CAPZA1/SPTB/CYFIP1/CLNS1A/SLC12A4/SEMA7A/WNT7A/RAB22A/SH3BP1/ARFIP1/MAG/WNT7B/TNFRSF12A/AP1AR/CDHR5/SPTBN4/SLC12A9/MLST8/SEMA6B/BAIAP2L2/CORO1B/LAMTOR4/PEX11G	48
GO:0031507	BP	GO:0031507	heterochromatin assembly	11/2029	72/18866	0.146915141802136	0.679061972222848	0.640901811847163	SIRT2/SMCHD1/BAZ2A/SMARCA5/BAHD1/CDKN2A/ZNF304/FAM172A/SIRT6/MPHOSPH8/TET1	11
GO:0070988	BP	GO:0070988	demethylation	11/2029	72/18866	0.146915141802136	0.679061972222848	0.640901811847163	KDM1B/TET2/USP9X/KDM5A/APOBEC3G/CYP2D6/CYP2C9/KDM8/ALKBH4/KDM2B/TET1	11
GO:0032874	BP	GO:0032874	positive regulation of stress-activated MAPK cascade	23/2029	170/18866	0.147477292542799	0.679222374767128	0.641053200506017	LTBR/MDFIC/MAP3K2/TRAF5/PJA2/RB1CC1/MAP4K5/STK3/TRAF2/MAPK8IP2/MAP3K10/MAP3K7/ERCC6/MAP2K7/AGER/WNT7A/FLT4/PDCD10/MAPK8IP3/TAOK1/WNT7B/BIRC7/DUSP15	23
GO:0031397	BP	GO:0031397	negative regulation of protein ubiquitination	12/2029	80/18866	0.147626460608574	0.679222374767128	0.641053200506017	SOX4/DNAJA1/TRIP12/ATG5/BAG5/ISG15/PRKCG/UBR5/UFL1/PRR7/PINX1/PARP10	12
GO:0035050	BP	GO:0035050	embryonic heart tube development	12/2029	80/18866	0.147626460608574	0.679222374767128	0.641053200506017	GATA4/CTNNB1/RNF207/CCDC40/MED1/ACVR1/TBX2/TBX6/LBX1/IHH/SUFU/TEAD2	12
GO:0070828	BP	GO:0070828	heterochromatin organization	12/2029	80/18866	0.147626460608574	0.679222374767128	0.641053200506017	SIRT2/SMCHD1/BAZ2A/HDAC2/SMARCA5/BAHD1/CDKN2A/ZNF304/FAM172A/SIRT6/MPHOSPH8/TET1	12
GO:0002028	BP	GO:0002028	regulation of sodium ion transport	13/2029	88/18866	0.14773507309138	0.679222374767128	0.641053200506017	FXYD2/NOS1/AHCYL1/KIF5B/DLG1/DRD2/DRD4/GPD1L/RANGRF/SPTBN4/CAMK2D/PCSK9/NKAIN4	13
GO:0070125	BP	GO:0070125	mitochondrial translational elongation	13/2029	88/18866	0.14773507309138	0.679222374767128	0.641053200506017	MRPL19/MRPS12/MRPL28/MRPL3/MRPS31/GADD45GIP1/MRPL42/MRPS10/MRPS34/GFM1/MRPL41/MRPL47/MRPL32	13
GO:0090559	BP	GO:0090559	regulation of membrane permeability	13/2029	88/18866	0.14773507309138	0.679222374767128	0.641053200506017	TP73/ACAA2/GSK3A/BCL2/ZNF205/MAPK8/BBC3/PDCD6IP/RHOT1/TMEM14A/RHOT2/BLOC1S2/TMEM102	13
GO:2001236	BP	GO:2001236	regulation of extrinsic apoptotic signaling pathway	22/2029	162/18866	0.149696304511817	0.686338046597789	0.647769004299082	EYA3/LMNA/PHIP/PAK2/LTBR/TRADD/ITGA6/RB1CC1/BCL2/DAPK3/ACVR1/STK3/TRAF2/DBH/CSF2/MADD/WWOX/UNC5B/TNFRSF12A/FGG/C8orf44-SGK3/BIRC6	22
GO:0071241	BP	GO:0071241	cellular response to inorganic substance	29/2029	221/18866	0.150822179644026	0.686338046597789	0.647769004299082	GUCA1A/PRKAA1/UBE2D3/IQGAP1/CACYBP/CPNE3/GSK3A/TRAF2/DLG4/HPCA/CACNA1H/NFATC4/KCNK3/DPEP1/BRAF/SYT5/ADCY8/MYOG/TFR2/SLC34A1/SUMO1/MAPK8/ADCY1/CYP11B2/CPNE7/KCNC2/CAMK2D/EEF2K/CPNE9	29
GO:0007595	BP	GO:0007595	lactation	8/2029	49/18866	0.151082942858053	0.686338046597789	0.647769004299082	GOT2/MED1/VDR/NEURL1/ZBTB7B/SLC6A3/DHODH/APLN	8
GO:0034656	BP	GO:0034656	nucleobase-containing small molecule catabolic process	8/2029	49/18866	0.151082942858053	0.686338046597789	0.647769004299082	NT5C/HPRT1/GSK3A/UPP1/APOBEC3G/NUDT1/TYMP/UPB1	8
GO:0045058	BP	GO:0045058	T cell selection	8/2029	49/18866	0.151082942858053	0.686338046597789	0.647769004299082	IL12RB1/CARD11/ATG5/BCL2/STK11/SPN/FOXP3/ZFPM1	8
GO:0090199	BP	GO:0090199	regulation of release of cytochrome c from mitochondria	8/2029	49/18866	0.151082942858053	0.686338046597789	0.647769004299082	LMNA/DNM1L/HRK/BBC3/OPA1/HIGD1A/MFF/PDCD5	8
GO:0016079	BP	GO:0016079	synaptic vesicle exocytosis	17/2029	121/18866	0.152271702776464	0.686338046597789	0.647769004299082	GRIK5/DNM1L/SNPH/SYT5/PRKCG/CPLX2/DRD2/CHRNB2/CHRNA4/DOC2B/GIPC1/WNT7A/ADCY1/PPFIA3/UNC13A/GIT1/BLOC1S6	17
GO:0031398	BP	GO:0031398	positive regulation of protein ubiquitination	17/2029	121/18866	0.152271702776464	0.686338046597789	0.647769004299082	CUL3/UBE2N/CTR9/GSK3A/HSPBP1/NMI/TOPORS/GOLGA2/XIAP/RAB1A/FZR1/DCUN1D4/DCUN1D1/BIRC7/UBQLN1/ARRDC3/NDFIP2	17
GO:0009649	BP	GO:0009649	entrainment of circadian clock	6/2029	34/18866	0.15243167312261	0.686338046597789	0.647769004299082	PPP1CC/CRTC1/USP2/NR2F6/FBXL3/RBM4	6
GO:0015865	BP	GO:0015865	purine nucleotide transport	6/2029	34/18866	0.15243167312261	0.686338046597789	0.647769004299082	SLC25A48/SLC25A43/SLC25A36/GJB1/SLC35B3/SLC25A47	6
GO:0019076	BP	GO:0019076	viral release from host cell	6/2029	34/18866	0.15243167312261	0.686338046597789	0.647769004299082	TRIM13/TSG101/CHMP2B/TRIM15/TRIM62/TRIM8	6
GO:0030851	BP	GO:0030851	granulocyte differentiation	6/2029	34/18866	0.15243167312261	0.686338046597789	0.647769004299082	TAL1/CSF3/GATA2/CSF2/CEBPE/ZFPM1	6
GO:0032148	BP	GO:0032148	activation of protein kinase B activity	6/2029	34/18866	0.15243167312261	0.686338046597789	0.647769004299082	PDGFB/ADRA2C/NRG1/ADRA2B/OSBPL8/MLST8	6
GO:0035510	BP	GO:0035510	DNA dealkylation	6/2029	34/18866	0.15243167312261	0.686338046597789	0.647769004299082	TET2/USP9X/APOBEC3G/ASCC3/ALKBH4/TET1	6
GO:0035890	BP	GO:0035890	exit from host	6/2029	34/18866	0.15243167312261	0.686338046597789	0.647769004299082	TRIM13/TSG101/CHMP2B/TRIM15/TRIM62/TRIM8	6
GO:0035891	BP	GO:0035891	exit from host cell	6/2029	34/18866	0.15243167312261	0.686338046597789	0.647769004299082	TRIM13/TSG101/CHMP2B/TRIM15/TRIM62/TRIM8	6
GO:0042311	BP	GO:0042311	vasodilation	6/2029	34/18866	0.15243167312261	0.686338046597789	0.647769004299082	NOS1/ATG5/ADORA1/NPPA/CASR/CALCA	6
GO:0043276	BP	GO:0043276	anoikis	6/2029	34/18866	0.15243167312261	0.686338046597789	0.647769004299082	ANKRD13C/BCL2/STK11/MAP3K7/ZNF304/IKBKG	6
GO:0045648	BP	GO:0045648	positive regulation of erythrocyte differentiation	6/2029	34/18866	0.15243167312261	0.686338046597789	0.647769004299082	TAL1/KAT7/MED1/ISG15/GATA2/SMAP1	6
GO:0048536	BP	GO:0048536	spleen development	6/2029	34/18866	0.15243167312261	0.686338046597789	0.647769004299082	PPP2R3C/BCL2/TCF21/CDKN2B/BARX1/HOXB4	6
GO:0060795	BP	GO:0060795	cell fate commitment involved in formation of primary germ layer	6/2029	34/18866	0.15243167312261	0.686338046597789	0.647769004299082	CTNNB1/CTR9/BMPR1A/HOXA11/TRIM15/ETV2	6
GO:0070050	BP	GO:0070050	neuron cellular homeostasis	6/2029	34/18866	0.15243167312261	0.686338046597789	0.647769004299082	PRKAA1/DNAJB2/CHMP2B/ADORA1/SLC6A2/TAOK1	6
GO:0098664	BP	GO:0098664	G protein-coupled serotonin receptor signaling pathway	6/2029	34/18866	0.15243167312261	0.686338046597789	0.647769004299082	HTR6/HRH3/HTR7/DRD4/HRH2/HTR5A	6
GO:0048024	BP	GO:0048024	regulation of mRNA splicing, via spliceosome	16/2029	113/18866	0.153795329832409	0.686338046597789	0.647769004299082	SLC39A5/WTAP/SREK1/SRSF4/FXR2/SRSF6/MYOD1/CELF3/PTBP3/RBM3/C1QBP/DYRK1A/PCBP4/FAM172A/RBM4/RBFOX3	16
GO:0019748	BP	GO:0019748	secondary metabolic process	9/2029	57/18866	0.154406460700686	0.686338046597789	0.647769004299082	ARL1/BCL2/MYO5A/MC1R/CYP2D6/GIPC1/CYP2A13/APPL1/CYP2W1	9
GO:0050432	BP	GO:0050432	catecholamine secretion	9/2029	57/18866	0.154406460700686	0.686338046597789	0.647769004299082	HRH3/CRH/ADRA2C/SYT5/DRD2/CHRNB2/CHRNA4/ADRA2B/FFAR3	9
GO:0006415	BP	GO:0006415	translational termination	15/2029	105/18866	0.155134432638962	0.686338046597789	0.647769004299082	ABCE1/GSPT1/MRPL19/MRPS12/MRPL28/GSPT2/MRPL3/MRPS31/GADD45GIP1/MRPL42/MRPS10/MRPS34/MRPL41/MRPL47/MRPL32	15
GO:0007631	BP	GO:0007631	feeding behavior	15/2029	105/18866	0.155134432638962	0.686338046597789	0.647769004299082	GRIN1/UCN/MMP17/OPRL1/DRD2/CHRNB2/PYY/TCF15/HCRT/OPRD1/CALCA/UBE2Q1/RETN/PRLH/APLN	15
GO:2001022	BP	GO:2001022	positive regulation of response to DNA damage stimulus	15/2029	105/18866	0.155134432638962	0.686338046597789	0.647769004299082	EYA3/ARID2/FMN2/SMCHD1/PCNA/UBE2N/APBB1/FXR2/XRCC1/EEF1E1/PRKCG/ERCC6/PIAS4/HDAC10/SPRED3	15
GO:0098659	BP	GO:0098659	inorganic cation import across plasma membrane	14/2029	97/18866	0.156233547263903	0.686338046597789	0.647769004299082	SLC39A5/FXYD2/TRPV6/ATP4B/DLG1/SLC9A6/ATP4A/HCN2/SLC34A1/KCNJ4/SLC12A4/ATP1A3/TRPM4/SLC12A9	14
GO:0099587	BP	GO:0099587	inorganic ion import across plasma membrane	14/2029	97/18866	0.156233547263903	0.686338046597789	0.647769004299082	SLC39A5/FXYD2/TRPV6/ATP4B/DLG1/SLC9A6/ATP4A/HCN2/SLC34A1/KCNJ4/SLC12A4/ATP1A3/TRPM4/SLC12A9	14
GO:0035773	BP	GO:0035773	insulin secretion involved in cellular response to glucose stimulus	10/2029	65/18866	0.156317737730024	0.686338046597789	0.647769004299082	KIF5B/RAB11FIP2/CRH/ADCY8/PDX1/HMGN3/FOXA2/BRSK2/TRPM4/CCDC186	10
GO:0090257	BP	GO:0090257	regulation of muscle system process	33/2029	256/18866	0.156342432926446	0.686338046597789	0.647769004299082	GATA4/LMNA/RNF207/ASB3/NOS1/TNNT2/YY1/GSK3A/DLG1/ROCK2/DAPK3/TNNI1/AKAP6/DAG1/ADORA1/UCN/ADRA2C/EDN2/MYOG/TBXA2R/ADRA1B/MYBPC3/NEUROG1/ADRA2B/SUMO1/CAMK2B/NPPA/CALCA/TNNT1/RANGRF/TRPM4/CAMK2D/PI16	33
GO:0007260	BP	GO:0007260	tyrosine phosphorylation of STAT protein	13/2029	89/18866	0.157019504055569	0.686338046597789	0.647769004299082	CNOT7/GGNBP2/HDAC2/INPP5F/CRLF1/EPO/IL13/PPP2CA/CSF2/PIBF1/OSM/MIR146A/HES5	13
GO:0014033	BP	GO:0014033	neural crest cell differentiation	13/2029	89/18866	0.157019504055569	0.686338046597789	0.647769004299082	EFNB1/ACVR1/BMPR1A/NRG1/SEMA3F/TBX1/SEMA6C/BMP7/SEMA7A/GBX2/FAM172A/PHACTR4/SEMA6B	13
GO:0002087	BP	GO:0002087	regulation of respiratory gaseous exchange by nervous system process	3/2029	13/18866	0.157132441289629	0.686338046597789	0.647769004299082	ADORA1/NLGN3/GSX2	3
GO:0006596	BP	GO:0006596	polyamine biosynthetic process	3/2029	13/18866	0.157132441289629	0.686338046597789	0.647769004299082	AZIN2/AMD1/PAOX	3
GO:0006995	BP	GO:0006995	cellular response to nitrogen starvation	3/2029	13/18866	0.157132441289629	0.686338046597789	0.647769004299082	ATG5/MAP1LC3B/GABARAPL2	3
GO:0007183	BP	GO:0007183	SMAD protein complex assembly	3/2029	13/18866	0.157132441289629	0.686338046597789	0.647769004299082	TGFB1/PPM1A/EID2	3
GO:0007501	BP	GO:0007501	mesodermal cell fate specification	3/2029	13/18866	0.157132441289629	0.686338046597789	0.647769004299082	BMPR1A/HOXA11/ETV2	3
GO:0009265	BP	GO:0009265	2'-deoxyribonucleotide biosynthetic process	3/2029	13/18866	0.157132441289629	0.686338046597789	0.647769004299082	DTYMK/TBPL1/DUT	3
GO:0009313	BP	GO:0009313	oligosaccharide catabolic process	3/2029	13/18866	0.157132441289629	0.686338046597789	0.647769004299082	NEU3/NEU2/NEU4	3
GO:0014842	BP	GO:0014842	regulation of skeletal muscle satellite cell proliferation	3/2029	13/18866	0.157132441289629	0.686338046597789	0.647769004299082	PAXBP1/MYOG/SIX5	3
GO:0019336	BP	GO:0019336	phenol-containing compound catabolic process	3/2029	13/18866	0.157132441289629	0.686338046597789	0.647769004299082	DBH/SLC6A3/DIO3	3
GO:0021520	BP	GO:0021520	spinal cord motor neuron cell fate specification	3/2029	13/18866	0.157132441289629	0.686338046597789	0.647769004299082	MNX1/SUFU/NKX6-2	3
GO:0021681	BP	GO:0021681	cerebellar granular layer development	3/2029	13/18866	0.157132441289629	0.686338046597789	0.647769004299082	MDK/WNT7A/CEND1	3
GO:0021794	BP	GO:0021794	thalamus development	3/2029	13/18866	0.157132441289629	0.686338046597789	0.647769004299082	TAL2/CHRNB2/GBX2	3
GO:0031223	BP	GO:0031223	auditory behavior	3/2029	13/18866	0.157132441289629	0.686338046597789	0.647769004299082	NRXN1/DRD2/NEUROG1	3
GO:0031453	BP	GO:0031453	positive regulation of heterochromatin assembly	3/2029	13/18866	0.157132441289629	0.686338046597789	0.647769004299082	ZNF304/SIRT6/MPHOSPH8	3
GO:0032823	BP	GO:0032823	regulation of natural killer cell differentiation	3/2029	13/18866	0.157132441289629	0.686338046597789	0.647769004299082	PGLYRP1/ZNF683/PGLYRP2	3
GO:0034370	BP	GO:0034370	triglyceride-rich lipoprotein particle remodeling	3/2029	13/18866	0.157132441289629	0.686338046597789	0.647769004299082	APOC2/APOC3/APOA4	3
GO:0043562	BP	GO:0043562	cellular response to nitrogen levels	3/2029	13/18866	0.157132441289629	0.686338046597789	0.647769004299082	ATG5/MAP1LC3B/GABARAPL2	3
GO:0046385	BP	GO:0046385	deoxyribose phosphate biosynthetic process	3/2029	13/18866	0.157132441289629	0.686338046597789	0.647769004299082	DTYMK/TBPL1/DUT	3
GO:0048934	BP	GO:0048934	peripheral nervous system neuron differentiation	3/2029	13/18866	0.157132441289629	0.686338046597789	0.647769004299082	RUNX3/HOXD9/SLC25A46	3
GO:0048935	BP	GO:0048935	peripheral nervous system neuron development	3/2029	13/18866	0.157132441289629	0.686338046597789	0.647769004299082	RUNX3/HOXD9/SLC25A46	3
GO:0051956	BP	GO:0051956	negative regulation of amino acid transport	3/2029	13/18866	0.157132441289629	0.686338046597789	0.647769004299082	HRH3/ADORA1/SLC43A2	3
GO:0060100	BP	GO:0060100	positive regulation of phagocytosis, engulfment	3/2029	13/18866	0.157132441289629	0.686338046597789	0.647769004299082	GATA2/ABCA7/TREM2	3
GO:0060456	BP	GO:0060456	positive regulation of digestive system process	3/2029	13/18866	0.157132441289629	0.686338046597789	0.647769004299082	LPCAT3/CRH/OPRL1	3
GO:0061052	BP	GO:0061052	negative regulation of cell growth involved in cardiac muscle cell development	3/2029	13/18866	0.157132441289629	0.686338046597789	0.647769004299082	YY1/GSK3A/PI16	3
GO:0070914	BP	GO:0070914	UV-damage excision repair	3/2029	13/18866	0.157132441289629	0.686338046597789	0.647769004299082	CUL4B/MC1R/INO80	3
GO:0071696	BP	GO:0071696	ectodermal placode development	3/2029	13/18866	0.157132441289629	0.686338046597789	0.647769004299082	CTNNB1/HDAC2/TBX2	3
GO:0072310	BP	GO:0072310	glomerular epithelial cell development	3/2029	13/18866	0.157132441289629	0.686338046597789	0.647769004299082	IQGAP1/FOXJ1/NPHS1	3
GO:0098789	BP	GO:0098789	pre-mRNA cleavage required for polyadenylation	3/2029	13/18866	0.157132441289629	0.686338046597789	0.647769004299082	CPSF6/CPSF7/TUT1	3
GO:0099150	BP	GO:0099150	regulation of postsynaptic specialization assembly	3/2029	13/18866	0.157132441289629	0.686338046597789	0.647769004299082	NRXN1/LRFN4/LRFN1	3
GO:0099640	BP	GO:0099640	axo-dendritic protein transport	3/2029	13/18866	0.157132441289629	0.686338046597789	0.647769004299082	KIF5C/KIF5B/MAPK8IP3	3
GO:0150052	BP	GO:0150052	regulation of postsynapse assembly	3/2029	13/18866	0.157132441289629	0.686338046597789	0.647769004299082	NRXN1/LRFN4/LRFN1	3
GO:1905155	BP	GO:1905155	positive regulation of membrane invagination	3/2029	13/18866	0.157132441289629	0.686338046597789	0.647769004299082	GATA2/ABCA7/TREM2	3
GO:0042795	BP	GO:0042795	snRNA transcription by RNA polymerase II	11/2029	73/18866	0.157223008817926	0.686338046597789	0.647769004299082	INTS9/SNAPC2/MYOD1/CCNT1/GTF2B/ICE1/POU2F2/INTS12/ICE2/CCNK/RPRD1B	11
GO:1903779	BP	GO:1903779	regulation of cardiac conduction	11/2029	73/18866	0.157223008817926	0.686338046597789	0.647769004299082	RNF207/FXYD2/NOS1/AHCYL1/ITPR3/NPPA/ATP1A3/RANGRF/TRPM4/NPPC/CAMK2D	11
GO:0033238	BP	GO:0033238	regulation of cellular amine metabolic process	12/2029	81/18866	0.157394124267729	0.686338046597789	0.647769004299082	PSMD6/VPS35/HPRT1/PSMA1/PSMD12/PSMA4/PSMD5/PDE1B/CHRNB2/SLC6A3/DRD4/PAOX	12
GO:0007628	BP	GO:0007628	adult walking behavior	5/2029	27/18866	0.158124124690985	0.686338046597789	0.647769004299082	ZIC1/DRD2/GBX1/CEND1/SPTBN4	5
GO:0010714	BP	GO:0010714	positive regulation of collagen metabolic process	5/2029	27/18866	0.158124124690985	0.686338046597789	0.647769004299082	HDAC2/TGFB1/F2/UCN/IHH	5
GO:0015949	BP	GO:0015949	nucleobase-containing small molecule interconversion	5/2029	27/18866	0.158124124690985	0.686338046597789	0.647769004299082	DTYMK/AK8/AK6/NME3/DUT	5
GO:0032201	BP	GO:0032201	telomere maintenance via semi-conservative replication	5/2029	27/18866	0.158124124690985	0.686338046597789	0.647769004299082	PCNA/RPA1/TERF1/RFC3/RTEL1	5
GO:0045603	BP	GO:0045603	positive regulation of endothelial cell differentiation	5/2029	27/18866	0.158124124690985	0.686338046597789	0.647769004299082	CTNNB1/VEZF1/PROC/ETV2/GDF2	5
GO:0046426	BP	GO:0046426	negative regulation of receptor signaling pathway via JAK-STAT	5/2029	27/18866	0.158124124690985	0.686338046597789	0.647769004299082	GGNBP2/INPP5F/PPP2CA/PIBF1/MIR146A	5
GO:0090140	BP	GO:0090140	regulation of mitochondrial fission	5/2029	27/18866	0.158124124690985	0.686338046597789	0.647769004299082	VPS35/DNM1L/MIEF1/DHODH/MFF	5
GO:0099590	BP	GO:0099590	neurotransmitter receptor internalization	5/2029	27/18866	0.158124124690985	0.686338046597789	0.647769004299082	HPCA/DRD4/CACNG2/ATAD1/GSG1L	5
GO:0048706	BP	GO:0048706	embryonic skeletal system development	18/2029	130/18866	0.158271003563394	0.686483471759565	0.647906257235461	CTNNB1/DLG1/HOXD9/LHX1/WNT11/HOXC5/TBX1/HOXB3/HOXA11/HOXA6/HOXA3/BMP7/IHH/HOXB9/FUZ/HOXB8/SLC39A3/HOXB4	18
GO:0070085	BP	GO:0070085	glycosylation	34/2029	265/18866	0.158792267340585	0.688029352888887	0.649365266953586	FUT8/MGAT5B/TET2/MVD/MGAT2/B3GAT3/ALG8/CLN5/GOLGA2/RAMP1/ST3GAL2/GALNT8/GAL3ST1/ASGR2/ST8SIA5/EXTL1/MGAT3/EXTL3/B4GALT2/ABCA2/FUT7/B4GALT4/FUT5/MUC3B/MUC3A/MUC13/POMT2/B3GNT4/ST6GALNAC6/STT3B/TET1/GALNT9/FUOM/B3GNT8	34
GO:0009749	BP	GO:0009749	response to glucose	26/2029	197/18866	0.159007816888477	0.688029352888887	0.649365266953586	GATA4/GRIK5/PRKAA1/SOX4/PFKL/KIF5B/POLG/RAB11FIP2/CRH/ADCY8/PKLR/HNF4A/PDX1/HMGN3/AGER/FOXA2/CASR/OPA1/BRSK2/ZNF236/TRPM4/CCDC186/MLXIPL/FGF21/PRLH/MIR146A	26
GO:0043903	BP	GO:0043903	regulation of symbiotic process	30/2029	231/18866	0.159538446692803	0.688029352888887	0.649365266953586	CNOT7/TRIML2/MDFIC/TRIM13/SUPT5H/TSG101/CHMP2B/BCL2/ADARB1/APOBEC3G/CHD1/HPN/ISG15/TFAP4/FKBP6/CCNT1/GTF2B/TRIM15/TOP2B/ZC3HAV1/TRIM22/UBP1/FAM111A/ZNF639/TRIM62/CCNK/TRIM8/MPHOSPH8/PARP10/BTBD17	30
GO:0051259	BP	GO:0051259	protein complex oligomerization	30/2029	231/18866	0.159538446692803	0.688029352888887	0.649365266953586	TP73/KCTD17/VPS35/HPRT1/PFKL/CPSF6/CRYZ/DNM1L/CEP57/GOLGA2/GRIN1/G3BP2/ADCY8/CRTC1/KCNC3/KIF25/P2RX3/KCNA10/OPA1/PDCD6IP/CPSF7/GSDMD/USP16/KCTD5/TRPM4/UPB1/KCNC2/PNPT1/ZDHHC1/KCTD11	30
GO:0000266	BP	GO:0000266	mitochondrial fission	7/2029	42/18866	0.159661535203198	0.688029352888887	0.649365266953586	VPS35/DNM1L/MIEF1/OPA1/SLC25A46/DHODH/MFF	7
GO:0019985	BP	GO:0019985	translesion synthesis	7/2029	42/18866	0.159661535203198	0.688029352888887	0.649365266953586	POLK/PCNA/RPA1/RFC3/ISG15/USP10/PARP10	7
GO:0090279	BP	GO:0090279	regulation of calcium ion import	7/2029	42/18866	0.159661535203198	0.688029352888887	0.649365266953586	CTNNB1/PDGFB/CRH/ATP2C2/UCN/SPHK2/CASR	7
GO:0000910	BP	GO:0000910	cytokinesis	23/2029	172/18866	0.160719938283632	0.688029352888887	0.649365266953586	NOX5/FMN2/TRIM36/RAB11A/ACTR3/CUL3/CHMP1A/CHMP2B/RASA1/ROCK2/DRD2/GIPC1/SH3GLB1/ZFYVE26/KLHL9/SSTR5/PDCD6IP/GIT1/CHMP6/ALKBH4/BIRC6/RTKN/CNTROB	23
GO:0050714	BP	GO:0050714	positive regulation of protein secretion	23/2029	172/18866	0.160719938283632	0.688029352888887	0.649365266953586	ADAM9/VPS35/FFAR1/SOX4/KIF5B/APBB1/TGFB1/DNM1L/CD2AP/PARD6A/ACHE/CRH/DRD2/ADCY8/DOC2B/IL13/PDX1/CASR/GOLPH3/TRPM4/FGG/TREM2/EXOC1	23
GO:1990138	BP	GO:1990138	neuron projection extension	23/2029	172/18866	0.160719938283632	0.688029352888887	0.649365266953586	CTNNB1/SPG11/CDH4/IQGAP1/RAB11A/USP9X/ADNP/TWF2/RAB21/SLC9A6/STK11/KIAA0319/SEMA3F/SEMA6C/SLIT1/CYFIP1/SEMA7A/UNC13A/MAG/TNFRSF12A/NLGN3/SEMA6B/CPNE9	23
GO:0003085	BP	GO:0003085	negative regulation of systemic arterial blood pressure	4/2029	20/18866	0.161164822384166	0.688029352888887	0.649365266953586	ADORA1/CRH/NPPA/CALCA	4
GO:0006607	BP	GO:0006607	NLS-bearing protein import into nucleus	4/2029	20/18866	0.161164822384166	0.688029352888887	0.649365266953586	KPNA4/RGPD3/NUP54/KPNA3	4
GO:0008356	BP	GO:0008356	asymmetric cell division	4/2029	20/18866	0.161164822384166	0.688029352888887	0.649365266953586	ACTR3/RGS14/GOLGA2/RAB10	4
GO:0015919	BP	GO:0015919	peroxisomal membrane transport	4/2029	20/18866	0.161164822384166	0.688029352888887	0.649365266953586	ABCD3/PEX2/PEX3/PEX16	4
GO:0032211	BP	GO:0032211	negative regulation of telomere maintenance via telomerase	4/2029	20/18866	0.161164822384166	0.688029352888887	0.649365266953586	XRN1/TERF1/POT1/PINX1	4
GO:0043046	BP	GO:0043046	DNA methylation involved in gamete generation	4/2029	20/18866	0.161164822384166	0.688029352888887	0.649365266953586	KDM1B/PICK1/FKBP6/DNMT3L	4
GO:0043950	BP	GO:0043950	positive regulation of cAMP-mediated signaling	4/2029	20/18866	0.161164822384166	0.688029352888887	0.649365266953586	NOS1/GSK3A/CRH/UCN	4
GO:0071071	BP	GO:0071071	regulation of phospholipid biosynthetic process	4/2029	20/18866	0.161164822384166	0.688029352888887	0.649365266953586	ACSL3/PDGFB/AGAP2/ABCA2	4
GO:0098884	BP	GO:0098884	postsynaptic neurotransmitter receptor internalization	4/2029	20/18866	0.161164822384166	0.688029352888887	0.649365266953586	HPCA/DRD4/ATAD1/GSG1L	4
GO:0140239	BP	GO:0140239	postsynaptic endocytosis	4/2029	20/18866	0.161164822384166	0.688029352888887	0.649365266953586	HPCA/DRD4/ATAD1/GSG1L	4
GO:1902004	BP	GO:1902004	positive regulation of amyloid-beta formation	4/2029	20/18866	0.161164822384166	0.688029352888887	0.649365266953586	GSK3A/ROCK2/ABCA2/GSAP	4
GO:2000774	BP	GO:2000774	positive regulation of cellular senescence	4/2029	20/18866	0.161164822384166	0.688029352888887	0.649365266953586	PAWR/EEF1E1/CDKN2A/MIR146A	4
GO:0007043	BP	GO:0007043	cell-cell junction assembly	20/2029	147/18866	0.161354530322414	0.688029352888887	0.649365266953586	CTNNB1/FBF1/MICALL2/ARVCF/PAK2/MTDH/CDH22/GNPAT/DLG1/ROCK2/GJB1/PARD6A/WNT11/CLDN6/CLDN14/NPHP4/PDCD6IP/LIM2/PARD6G/CRB3	20
GO:0051384	BP	GO:0051384	response to glucocorticoid	20/2029	147/18866	0.161354530322414	0.688029352888887	0.649365266953586	SSTR3/CREBRF/NPAS4/ADAM9/PCNA/BCL2/ABCA3/ALDH3A1/CRH/TFAP4/UCN/MYOD1/AGXT/EPO/UCP3/PDX1/MDK/IL1RN/SSTR5/WNT7B	20
GO:0006888	BP	GO:0006888	endoplasmic reticulum to Golgi vesicle-mediated transport	27/2029	206/18866	0.162385563089477	0.691451887838808	0.652595471176825	TRAPPC2/CAPZA2/CUL3/USO1/SEC24B/PPP6C/COG5/TMED1/COL7A1/GOLGA2/F10/F2/PROC/RAB1A/CAPZA1/SPTB/IER3IP1/SCFD1/TFG/DCTN4/ERGIC2/RANGRF/STX17/SPTBN4/ACTR10/CNIH2/MAPK15	27
GO:0035637	BP	GO:0035637	multicellular organismal signaling	27/2029	206/18866	0.162385563089477	0.691451887838808	0.652595471176825	KCNIP3/RNF207/FXYD2/NOS1/AHCYL1/ITPR3/TYMP/CACNA1H/KCNK3/NUP155/CACNG1/HCRT/CACNA1G/CACNA1I/P2RX3/KCNJ4/CLCN1/NPPA/ATP1A3/CACNG2/MAG/CACNA1S/RANGRF/TRPM4/SPTBN4/NPPC/CAMK2D	27
GO:0071496	BP	GO:0071496	cellular response to external stimulus	41/2029	326/18866	0.162931892180522	0.693290658575586	0.654330911453233	SLC39A5/MFSD2A/PRKAA1/LTBR/MAP3K2/ITGA6/ADNP/ATG5/DNM1L/UPP1/NPRL3/MED1/BCL2/VDR/ATG14/PICK1/NUDT1/DAG1/SLC38A3/MYOD1/TNFRSF8/WNT11/CDKN2B/IL13/TNFSF14/MYH13/MAP1LC3B/GABARAPL2/SH3GLB1/NPPA/FOXA2/MAPK8/CASR/BRSK2/MAG/HIGD1A/GSDMD/SEH1L/KCNK4/CPEB4/PCSK9	41
GO:0071868	BP	GO:0071868	cellular response to monoamine stimulus	15/2029	106/18866	0.163841217694681	0.693960983146199	0.654963566865264	HTR6/HRH3/SIRT2/VPS35/GNAI3/HDAC2/GSK3A/DRD2/PTGER1/HTR7/PKLR/DRD4/HRH2/HTR5A/KLF16	15
GO:0071870	BP	GO:0071870	cellular response to catecholamine stimulus	15/2029	106/18866	0.163841217694681	0.693960983146199	0.654963566865264	HTR6/HRH3/SIRT2/VPS35/GNAI3/HDAC2/GSK3A/DRD2/PTGER1/HTR7/PKLR/DRD4/HRH2/HTR5A/KLF16	15
GO:0014009	BP	GO:0014009	glial cell proliferation	8/2029	50/18866	0.164006303366178	0.693960983146199	0.654963566865264	SOX4/PPP1CC/DICER1/UFL1/TREM2/LGI4/IL34/MIR146A	8
GO:0031648	BP	GO:0031648	protein destabilization	8/2029	50/18866	0.164006303366178	0.693960983146199	0.654963566865264	VPS35/PEX2/CUL3/SIAH1/FBXW11/SIRT6/KDM8/FBXL3	8
GO:0045806	BP	GO:0045806	negative regulation of endocytosis	8/2029	50/18866	0.164006303366178	0.693960983146199	0.654963566865264	APOC2/DLG4/APOC3/ABCA2/ABCA7/PACSIN1/ANKRD13D/PCSK9	8
GO:0045981	BP	GO:0045981	positive regulation of nucleotide metabolic process	8/2029	50/18866	0.164006303366178	0.693960983146199	0.654963566865264	GUCA1A/PRKAA1/NOS1/GUCA2A/NOS2/GUCA1B/TREM2/MLXIPL	8
GO:0048546	BP	GO:0048546	digestive tract morphogenesis	8/2029	50/18866	0.164006303366178	0.693960983146199	0.654963566865264	GATA4/CTNNB1/BCL2/TCF21/WNT11/HOXD13/SFRP5/IHH	8
GO:1900544	BP	GO:1900544	positive regulation of purine nucleotide metabolic process	8/2029	50/18866	0.164006303366178	0.693960983146199	0.654963566865264	GUCA1A/PRKAA1/NOS1/GUCA2A/NOS2/GUCA1B/TREM2/MLXIPL	8
GO:0003206	BP	GO:0003206	cardiac chamber morphogenesis	18/2029	131/18866	0.166142454363141	0.696327359242013	0.657196963505566	GATA4/TNNT2/SOX4/GSK3A/TGFB1/MED1/ACVR1/BMPR1A/TNNI1/TBX2/NRG1/WNT11/TBX1/MYBPC3/BMP7/HEYL/DLL4/ZFPM1	18
GO:0010508	BP	GO:0010508	positive regulation of autophagy	18/2029	131/18866	0.166142454363141	0.696327359242013	0.657196963505566	TRIML2/PIK3C2A/PRKAA1/MTDH/TRIM13/GNAI3/SUPT5H/GSK3A/ATG5/STK11/MAP3K7/SH3GLB1/IKBKG/UFL1/PIK3CB/TRIM22/VPS13C/TRIM8	18
GO:0000768	BP	GO:0000768	syncytium formation by plasma membrane fusion	9/2029	58/18866	0.166462613360685	0.696327359242013	0.657196963505566	ADAM9/NOS1/DYRK1B/CACNA1H/MYOD1/MYOG/NPHS1/TNFSF14/TREM2	9
GO:0045851	BP	GO:0045851	pH reduction	9/2029	58/18866	0.166462613360685	0.696327359242013	0.657196963505566	ATP6V1B1/SLC11A1/ATP4B/ATP6AP2/ATP6V1A/BCL2/DMXL1/CLN5/ATP6V1G1	9
GO:0140253	BP	GO:0140253	cell-cell fusion	9/2029	58/18866	0.166462613360685	0.696327359242013	0.657196963505566	ADAM9/NOS1/DYRK1B/CACNA1H/MYOD1/MYOG/NPHS1/TNFSF14/TREM2	9
GO:0042058	BP	GO:0042058	regulation of epidermal growth factor receptor signaling pathway	13/2029	90/18866	0.16659868314091	0.696327359242013	0.657196963505566	SOCS4/TSG101/NEURL1/ADORA1/RNF126/STAM2/DOK1/HAP1/RNF115/CHMP6/CBLC/EPS15L1/EPN1	13
GO:1903351	BP	GO:1903351	cellular response to dopamine	13/2029	90/18866	0.16659868314091	0.696327359242013	0.657196963505566	HTR6/HRH3/VPS35/GNAI3/HDAC2/GSK3A/DRD2/PTGER1/HTR7/DRD4/HRH2/HTR5A/KLF16	13
GO:1903533	BP	GO:1903533	regulation of protein targeting	12/2029	82/18866	0.167483115425701	0.696327359242013	0.657196963505566	PRKAA1/MICALL2/UBE2D3/NPEPPS/GSK3A/MIEF1/HPCA/SH3GLB1/C2CD5/MFF/PDCD5/UBE2J2	12
GO:0006937	BP	GO:0006937	regulation of muscle contraction	23/2029	173/18866	0.167579707882265	0.696327359242013	0.657196963505566	GATA4/RNF207/ASB3/NOS1/TNNT2/DLG1/DAPK3/TNNI1/ADORA1/UCN/ADRA2C/EDN2/TBXA2R/ADRA1B/MYBPC3/ADRA2B/SUMO1/NPPA/CALCA/TNNT1/RANGRF/TRPM4/CAMK2D	23
GO:0032922	BP	GO:0032922	circadian regulation of gene expression	10/2029	66/18866	0.167628594156146	0.696327359242013	0.657196963505566	RAI1/PPP1CC/HDAC2/KDM5A/NRIP1/DRD2/USP2/TOP1/RORA/KDM8	10
GO:0006305	BP	GO:0006305	DNA alkylation	11/2029	74/18866	0.167884489706082	0.696327359242013	0.657196963505566	KDM1B/MAPT-AS1/BAZ2A/GSK3A/MTRR/PICK1/FKBP6/DNMT3L/MPHOSPH8/KMT2E/DMAP1	11
GO:0006306	BP	GO:0006306	DNA methylation	11/2029	74/18866	0.167884489706082	0.696327359242013	0.657196963505566	KDM1B/MAPT-AS1/BAZ2A/GSK3A/MTRR/PICK1/FKBP6/DNMT3L/MPHOSPH8/KMT2E/DMAP1	11
GO:0042273	BP	GO:0042273	ribosomal large subunit biogenesis	11/2029	74/18866	0.167884489706082	0.696327359242013	0.657196963505566	MAK16/BOP1/RRP15/RSL24D1/SDAD1/NIP7/BRIX1/PPAN/NIFK/RPL7L1/SURF6	11
GO:0046503	BP	GO:0046503	glycerolipid catabolic process	11/2029	74/18866	0.167884489706082	0.696327359242013	0.657196963505566	INPP5F/PLA2G15/APOC2/ABHD2/APOC3/APOA4/DAGLA/FGF21/ABHD16A/ABHD16B/PLA2G4F	11
GO:0051865	BP	GO:0051865	protein autoubiquitination	11/2029	74/18866	0.167884489706082	0.696327359242013	0.657196963505566	TRIM37/TRIM13/UBE2D3/CUL3/RNF13/TRAF2/RNF11/ITCH/RNF115/TRIM17/UHRF2	11
GO:0086003	BP	GO:0086003	cardiac muscle cell contraction	11/2029	74/18866	0.167884489706082	0.696327359242013	0.657196963505566	GATA4/RNF207/DLG1/ADORA1/NUP155/CACNA1G/SUMO1/GPD1L/RANGRF/TRPM4/CAMK2D	11
GO:2001259	BP	GO:2001259	positive regulation of cation channel activity	11/2029	74/18866	0.167884489706082	0.696327359242013	0.657196963505566	JPH2/RNF207/KIF5B/AKAP6/NPPA/HAP1/CACNG2/TREM2/NLGN3/KCNC2/STAC3	11
GO:0003203	BP	GO:0003203	endocardial cushion morphogenesis	6/2029	35/18866	0.168318339774611	0.696327359242013	0.657196963505566	ACVR1/BMPR1A/MDM4/TBX2/BMP7/HEYL	6
GO:0006369	BP	GO:0006369	termination of RNA polymerase II transcription	6/2029	35/18866	0.168318339774611	0.696327359242013	0.657196963505566	SYMPK/SCAF8/CLP1/SNRPG/PAPOLA/CPSF7	6
GO:0016486	BP	GO:0016486	peptide hormone processing	6/2029	35/18866	0.168318339774611	0.696327359242013	0.657196963505566	PCSK6/ECE2/ATP6AP2/PCSK2/NGF/PCSK4	6
GO:0019362	BP	GO:0019362	pyridine nucleotide metabolic process	6/2029	35/18866	0.168318339774611	0.696327359242013	0.657196963505566	NMRK2/PARP10/NAPRT/NMNAT3/ASPDH/AFMID	6
GO:0032801	BP	GO:0032801	receptor catabolic process	6/2029	35/18866	0.168318339774611	0.696327359242013	0.657196963505566	CLTC/TGFB1/SH3GLB1/ITCH/ABCA2/PCSK9	6
GO:0039694	BP	GO:0039694	viral RNA genome replication	6/2029	35/18866	0.168318339774611	0.696327359242013	0.657196963505566	ATG5/ROCK2/APOBEC3G/EEA1/TOP2B/MPHOSPH8	6
GO:0046496	BP	GO:0046496	nicotinamide nucleotide metabolic process	6/2029	35/18866	0.168318339774611	0.696327359242013	0.657196963505566	NMRK2/PARP10/NAPRT/NMNAT3/ASPDH/AFMID	6
GO:0048333	BP	GO:0048333	mesodermal cell differentiation	6/2029	35/18866	0.168318339774611	0.696327359242013	0.657196963505566	TAL1/BMPR1A/HOXA11/TRIM15/ITGA8/ETV2	6
GO:0048821	BP	GO:0048821	erythrocyte development	6/2029	35/18866	0.168318339774611	0.696327359242013	0.657196963505566	TAL1/MED1/RHAG/PTBP3/EPO/ERCC2	6
GO:0072525	BP	GO:0072525	pyridine-containing compound biosynthetic process	6/2029	35/18866	0.168318339774611	0.696327359242013	0.657196963505566	NMRK2/PARP10/NAPRT/NMNAT3/ASPDH/AFMID	6
GO:0097009	BP	GO:0097009	energy homeostasis	6/2029	35/18866	0.168318339774611	0.696327359242013	0.657196963505566	MFSD2A/PRKAA1/EDN2/CRTC1/MLXIPL/OMA1	6
GO:0140448	BP	GO:0140448	signaling receptor ligand precursor processing	6/2029	35/18866	0.168318339774611	0.696327359242013	0.657196963505566	PCSK6/ECE2/ATP6AP2/PCSK2/NGF/PCSK4	6
GO:1901020	BP	GO:1901020	negative regulation of calcium ion transmembrane transporter activity	6/2029	35/18866	0.168318339774611	0.696327359242013	0.657196963505566	OPRL1/DRD2/DRD4/CRHR1/REM1/UBQLN1	6
GO:1901030	BP	GO:1901030	positive regulation of mitochondrial outer membrane permeabilization involved in apoptotic signaling pathway	6/2029	35/18866	0.168318339774611	0.696327359242013	0.657196963505566	TP73/GSK3A/BCL2/ZNF205/MAPK8/BBC3	6
GO:1905606	BP	GO:1905606	regulation of presynapse assembly	6/2029	35/18866	0.168318339774611	0.696327359242013	0.657196963505566	NRXN1/VPS35/WNT7A/LRFN4/MDGA1/NTNG2	6
GO:0070252	BP	GO:0070252	actin-mediated cell contraction	17/2029	123/18866	0.168457105925131	0.696327359242013	0.657196963505566	GATA4/RNF207/TNNT2/DES/DLG1/TNNI1/ADORA1/TCAP/NUP155/CACNA1G/MYBPC3/SUMO1/GPD1L/TNNT1/RANGRF/TRPM4/CAMK2D	17
GO:0043254	BP	GO:0043254	regulation of protein-containing complex assembly	55/2029	449/18866	0.1686240793006	0.696327359242013	0.657196963505566	FCHSD2/CAND1/SIRT2/VPS35/TAL1/CAPZA2/LATS1/MAPRE1/ACTR3/RPA1/TWF2/CUL4B/SENP6/HCFC1/DLG1/RASA1/TGFB1/TERF1/ARPC4/MAPRE3/PPM1A/EML2/TRAF2/PICK1/TPPP/NRG1/HRK/TFRC/CSF3/NPHS1/NCKAP1/OPRD1/CAPZA1/SPTB/SUMO1/CYFIP1/DYRK1A/SH3GLB1/ICE1/CDT1/CSF2/ERCC2/INPP5J/ARFIP1/CRBN/RANGRF/AP1AR/SPTBN4/MLST8/BAIAP2L2/ANKRD27/CORO1B/SLAIN2/ZDHHC1/MAPK15	55
GO:0034284	BP	GO:0034284	response to monosaccharide	27/2029	207/18866	0.168669838137122	0.696327359242013	0.657196963505566	GATA4/GRIK5/PRKAA1/SOX4/PFKL/KIF5B/POLG/RAB11FIP2/SLC2A5/CRH/ADCY8/PKLR/HNF4A/PDX1/HMGN3/AGER/FOXA2/CASR/OPA1/BRSK2/ZNF236/TRPM4/CCDC186/MLXIPL/FGF21/PRLH/MIR146A	27
GO:0061337	BP	GO:0061337	cardiac conduction	20/2029	148/18866	0.168820571984686	0.696327359242013	0.657196963505566	KCNIP3/RNF207/FXYD2/NOS1/AHCYL1/ITPR3/KCNK3/NUP155/CACNG1/CACNA1G/KCNJ4/NPPA/ATP1A3/CACNG2/CACNA1S/RANGRF/TRPM4/SPTBN4/NPPC/CAMK2D	20
GO:2001251	BP	GO:2001251	negative regulation of chromosome organization	20/2029	148/18866	0.168820571984686	0.696327359242013	0.657196963505566	XRN1/ATAD2B/TAF7/BUB3/TRIP12/KDM5A/ATG5/TERF1/XRCC1/POT1/UCN/RTEL1/UBR5/CDT1/SPHK2/TNKS2/FOXP3/PINX1/TET1/SLX4	20
GO:0016482	BP	GO:0016482	cytosolic transport	22/2029	165/18866	0.170512691328514	0.702828009526312	0.663332307135182	VPS29/GGA1/VPS35/CLTC/ARL1/TBC1D5/KIF5B/SNX2/ARFRP1/AP1G1/RAB21/CLN5/EEA1/RNF126/MON2/ARFIP1/VPS13C/AP1AR/CORO7/ANKRD27/TBC1D23/TMEM87B	22
GO:0009266	BP	GO:0009266	response to temperature stimulus	30/2029	233/18866	0.171371852516497	0.705888821079855	0.666221115153641	PRKAA1/NOS1/DNAJC2/PTGES3/DNAJA1/RPA1/HDAC2/NUP133/BAG5/ADORA1/NUP155/UCP3/PKLR/P2RX3/MMP24/SUMO1/NR2F6/MAP2K7/CAMK2B/CALCA/NUP205/NUP54/PDCL3/TRPM8/MLST8/SEH1L/KCNK4/CAMK2D/SLU7/SLC52A3	30
GO:0009308	BP	GO:0009308	amine metabolic process	19/2029	140/18866	0.171526867945534	0.706047032909727	0.666370436206165	AZIN2/PSMD6/VPS35/HPRT1/SLC29A4/AMD1/PSMA1/PSMD12/PSMA4/PSMD5/PDE1B/DBH/CHRNB2/SLC6A3/SARDH/DRD4/PAOX/HDAC10/AFMID	19
GO:0034404	BP	GO:0034404	nucleobase-containing small molecule biosynthetic process	15/2029	107/18866	0.172795981061214	0.709444972411172	0.669577427132036	DTYMK/NT5C/HPRT1/AMD1/UPP1/PDE4A/NUDT1/TYMP/NME3/ACOT7/DUT/MBD4/NTHL1/DHODH/MLYCD	15
GO:0098739	BP	GO:0098739	import across plasma membrane	21/2029	157/18866	0.173477042127542	0.709444972411172	0.669577427132036	SLC39A5/FXYD2/TRPV6/ATP4B/SLC3A2/DLG1/SLC9A6/SLC2A5/ATP4A/HCN2/SLC34A1/KCNJ4/SLC12A4/SLC19A1/ARL6IP1/ATP1A3/TRPM4/SLC6A20/SLC27A5/SLC12A9/SLC43A2	21
GO:1903900	BP	GO:1903900	regulation of viral life cycle	21/2029	157/18866	0.173477042127542	0.709444972411172	0.669577427132036	CNOT7/TRIML2/TRIM13/TSG101/CHMP2B/BCL2/ADARB1/APOBEC3G/ISG15/FKBP6/TRIM15/TOP2B/ZC3HAV1/TRIM22/FAM111A/TRIM62/CCNK/TRIM8/MPHOSPH8/PARP10/BTBD17	21
GO:0010470	BP	GO:0010470	regulation of gastrulation	7/2029	43/18866	0.174186766919939	0.709444972411172	0.669577427132036	CRB2/BMPR1A/DAG1/LHX1/HNF4A/FOXA2/IL1RN	7
GO:0045773	BP	GO:0045773	positive regulation of axon extension	7/2029	43/18866	0.174186766919939	0.709444972411172	0.669577427132036	CDH4/RAB11A/ADNP/TWF2/CYFIP1/SEMA7A/TNFRSF12A	7
GO:0090207	BP	GO:0090207	regulation of triglyceride metabolic process	7/2029	43/18866	0.174186766919939	0.709444972411172	0.669577427132036	MFSD2A/APOC2/ATG14/APOC3/GNB3/APOA4/FGF21	7
GO:1901659	BP	GO:1901659	glycosyl compound biosynthetic process	7/2029	43/18866	0.174186766919939	0.709444972411172	0.669577427132036	DTYMK/HPRT1/AMD1/UPP1/TYMP/NME3/DHODH	7
GO:2000648	BP	GO:2000648	positive regulation of stem cell proliferation	7/2029	43/18866	0.174186766919939	0.709444972411172	0.669577427132036	CTNNB1/N4BP2L2/KAT7/DRD2/SIRT6/LTBP3/ZNF335	7
GO:0033673	BP	GO:0033673	negative regulation of kinase activity	34/2029	268/18866	0.175425369611109	0.709444972411172	0.669577427132036	SOCS4/CAMK2N2/GGNBP2/PAK2/LATS1/DNAJA1/IPO7/TAF7/PRDX3/TSG101/COX11/ADARB1/CDKN2C/RGS14/TFAP4/DUSP9/MYCNOS/CDKN2A/CDKN2B/PTPRH/PPP2CA/DUSP6/BMP7/NPPA/FOXA2/CDKN2D/ZNF675/CDK5RAP1/CHMP6/DUSP26/CBLC/UBASH3B/SPRED3/PYDC1	34
GO:1903350	BP	GO:1903350	response to dopamine	13/2029	91/18866	0.176464820034385	0.709444972411172	0.669577427132036	HTR6/HRH3/VPS35/GNAI3/HDAC2/GSK3A/DRD2/PTGER1/HTR7/DRD4/HRH2/HTR5A/KLF16	13
GO:0000469	BP	GO:0000469	cleavage involved in rRNA processing	5/2029	28/18866	0.176564741195502	0.709444972411172	0.669577427132036	NOP9/FCF1/BOP1/TSR1/KRI1	5
GO:0000470	BP	GO:0000470	maturation of LSU-rRNA	5/2029	28/18866	0.176564741195502	0.709444972411172	0.669577427132036	MAK16/BOP1/RRP15/NIFK/RPL7L1	5
GO:0002360	BP	GO:0002360	T cell lineage commitment	5/2029	28/18866	0.176564741195502	0.709444972411172	0.669577427132036	IL12RB1/BCL2/SPN/FOXP3/ZFPM1	5
GO:0003180	BP	GO:0003180	aortic valve morphogenesis	5/2029	28/18866	0.176564741195502	0.709444972411172	0.669577427132036	GATA4/ROCK2/TGFB1/HEYL/DLL4	5
GO:0042745	BP	GO:0042745	circadian sleep/wake cycle	5/2029	28/18866	0.176564741195502	0.709444972411172	0.669577427132036	ADORA1/CRH/DRD2/CHRNB2/CSF2	5
GO:0048596	BP	GO:0048596	embryonic camera-type eye morphogenesis	5/2029	28/18866	0.176564741195502	0.709444972411172	0.669577427132036	TBX2/BMP7/IHH/PHACTR4/KDM2B	5
GO:0048753	BP	GO:0048753	pigment granule organization	5/2029	28/18866	0.176564741195502	0.709444972411172	0.669577427132036	AP1G1/BCL2/BLOC1S6/BLOC1S2/BLOC1S3	5
GO:0051590	BP	GO:0051590	positive regulation of neurotransmitter transport	5/2029	28/18866	0.176564741195502	0.709444972411172	0.669577427132036	DNM1L/RAB3B/DRD2/DRD4/UNC13A	5
GO:0060143	BP	GO:0060143	positive regulation of syncytium formation by plasma membrane fusion	5/2029	28/18866	0.176564741195502	0.709444972411172	0.669577427132036	ADAM9/MYOD1/MYOG/TNFSF14/TREM2	5
GO:0080111	BP	GO:0080111	DNA demethylation	5/2029	28/18866	0.176564741195502	0.709444972411172	0.669577427132036	TET2/USP9X/APOBEC3G/ALKBH4/TET1	5
GO:0090200	BP	GO:0090200	positive regulation of release of cytochrome c from mitochondria	5/2029	28/18866	0.176564741195502	0.709444972411172	0.669577427132036	DNM1L/HRK/BBC3/MFF/PDCD5	5
GO:0099560	BP	GO:0099560	synaptic membrane adhesion	5/2029	28/18866	0.176564741195502	0.709444972411172	0.669577427132036	NRXN1/IGSF9B/LRFN4/MDGA1/NTNG2	5
GO:0045912	BP	GO:0045912	negative regulation of carbohydrate metabolic process	8/2029	51/18866	0.177419420340721	0.709444972411172	0.669577427132036	CLTC/GSK3A/TGFB1/COX11/MYOG/FAM3A/FOXA2/SIRT6	8
GO:0050885	BP	GO:0050885	neuromuscular process controlling balance	8/2029	51/18866	0.177419420340721	0.709444972411172	0.669577427132036	NRXN1/GRIN2C/DLG4/NEUROG1/HERC1/JPH3/SHANK1/NKX6-2	8
GO:0065002	BP	GO:0065002	intracellular protein transmembrane transport	8/2029	51/18866	0.177419420340721	0.709444972411172	0.669577427132036	TIMM17B/PEX2/TOMM40/C2CD5/TIMM23/PEX16/GRPEL2/TIMM23B	8
GO:0071827	BP	GO:0071827	plasma lipoprotein particle organization	8/2029	51/18866	0.177419420340721	0.709444972411172	0.669577427132036	MFSD2A/ACSL3/LPCAT3/APOC2/APOC3/APOA4/ABCA7/SOAT1	8
GO:0071103	BP	GO:0071103	DNA conformation change	44/2029	355/18866	0.177749335561021	0.709444972411172	0.669577427132036	RECQL4/CHD2/HELQ/SIRT2/SMCHD1/KAT6A/TSPYL1/SSBP1/BAZ2A/RPA1/CHMP1A/CUL4B/SMARCA5/BAHD1/HAT1/RFC3/CHD1/POT1/CHAF1B/NCAPH2/RTEL1/MIS18BP1/TNP1/CDKN2A/ERCC6/ZNF304/TOP1/TOP2B/ASCC3/TSPYL4/FAM172A/ERCC2/TOP3B/CHD5/AKAP8L/DSCC1/SIRT6/GRWD1/MPHOSPH8/TSSK6/PARP10/CHTF18/CDAN1/TET1	44
GO:0030177	BP	GO:0030177	positive regulation of Wnt signaling pathway	24/2029	183/18866	0.178390556537416	0.709444972411172	0.669577427132036	JRK/PSMD6/VPS35/SOX4/ATP6AP2/PSMA1/PSMD12/TGFB1/PSMA4/PSMD5/DAPK3/PPM1A/SMURF2/XIAP/UBR5/PPM1B/SPIN1/TNKS2/TRPM4/CSNK1G3/ZRANB1/TMEM198/PPM1N/RSPO1	24
GO:0016052	BP	GO:0016052	carbohydrate catabolic process	26/2029	200/18866	0.178466147589233	0.709444972411172	0.669577427132036	FUT8/PRKAA1/PFKL/SCARB2/RB1CC1/NUP133/GSK3A/AOAH/PGAM2/NUP155/NEU3/MYOG/PKLR/FUT7/FUT5/NUP205/NUP54/PGK2/SIRT6/HKDC1/MLXIPL/NEU2/SEH1L/NEU4/FOXK1/DHDH	26
GO:0030858	BP	GO:0030858	positive regulation of epithelial cell differentiation	11/2029	75/18866	0.17888804204129	0.709444972411172	0.669577427132036	CTNNB1/ETV4/VEZF1/MED1/VDR/FOXJ1/LHX1/PROC/IL13/ETV2/GDF2	11
GO:0042274	BP	GO:0042274	ribosomal small subunit biogenesis	11/2029	75/18866	0.17888804204129	0.709444972411172	0.669577427132036	NOP9/HEATR1/PWP2/RRP7A/FCF1/ERCC2/TSR1/RIOK2/KRI1/DHX37/SURF6	11
GO:0099518	BP	GO:0099518	vesicle cytoskeletal trafficking	11/2029	75/18866	0.17888804204129	0.709444972411172	0.669577427132036	KIF5B/STK11/MYO5A/RAB1A/FBXW11/HAP1/CCDC186/BLOC1S6/BLOC1S2/BLOC1S3/CNIH2	11
GO:0032387	BP	GO:0032387	negative regulation of intracellular transport	9/2029	59/18866	0.178945731256955	0.709444972411172	0.669577427132036	MDFIC/CABP1/ABCA2/CRYAA/ARFIP1/UFM1/SUFU/PCSK9/CNIH2	9
GO:0042306	BP	GO:0042306	regulation of protein import into nucleus	9/2029	59/18866	0.178945731256955	0.709444972411172	0.669577427132036	MDFIC/TGFB1/ZIC1/CABP1/UBR5/NUP54/UFM1/SUFU/DMAP1	9
GO:0051289	BP	GO:0051289	protein homotetramerization	9/2029	59/18866	0.178945731256955	0.709444972411172	0.669577427132036	HPRT1/PFKL/CRYZ/GOLGA2/CRTC1/KIF25/USP16/TRPM4/UPB1	9
GO:0009166	BP	GO:0009166	nucleotide catabolic process	10/2029	67/18866	0.179318864584782	0.709444972411172	0.669577427132036	NT5C/HPRT1/UPP1/PDE4A/NUDT1/ACOT7/DUT/MBD4/NTHL1/MLYCD	10
GO:0031060	BP	GO:0031060	regulation of histone methylation	10/2029	67/18866	0.179318864584782	0.709444972411172	0.669577427132036	CTNNB1/LMNA/PAXBP1/CTR9/KMT2B/ZNF304/ZNF335/KMT2E/PYGO2/TET1	10
GO:0045123	BP	GO:0045123	cellular extravasation	10/2029	67/18866	0.179318864584782	0.709444972411172	0.669577427132036	ITGB7/IL27RA/MDK/SELPLG/AGER/FUT7/CD47/SPN/GOLPH3/PODXL2	10
GO:1903322	BP	GO:1903322	positive regulation of protein modification by small protein conjugation or removal	19/2029	141/18866	0.179474577352101	0.709444972411172	0.669577427132036	CUL3/UBE2N/CTR9/GSK3A/HSPBP1/NMI/TOPORS/GOLGA2/XIAP/RAB1A/FZR1/DCUN1D4/PIAS4/PIAS1/DCUN1D1/BIRC7/UBQLN1/ARRDC3/NDFIP2	19
GO:0032392	BP	GO:0032392	DNA geometric change	16/2029	116/18866	0.179475093548458	0.709444972411172	0.669577427132036	RECQL4/CHD2/HELQ/SSBP1/RPA1/CUL4B/RFC3/CHD1/POT1/RTEL1/ERCC6/ASCC3/ERCC2/CHD5/DSCC1/CHTF18	16
GO:0034968	BP	GO:0034968	histone lysine methylation	16/2029	116/18866	0.179475093548458	0.709444972411172	0.669577427132036	CTNNB1/LMNA/DPY30/KMT2C/SUZ12/TET2/CTR9/KMT2B/ZNF304/SETD1A/CHD5/WDR5B/ZNF335/KMT2E/PYGO2/SMYD1	16
GO:0044706	BP	GO:0044706	multi-multicellular organism process	29/2029	226/18866	0.180985613856589	0.709444972411172	0.669577427132036	TLE6/AGO2/GOT2/PRDX3/MED1/BCL2/VDR/SMURF2/CRH/SLC38A3/UCN/ADRA2C/EPO/PSG9/ADRA2B/CRHR1/C1QBP/SLC19A1/SPHK2/NPPA/FUT7/CALCA/DHODH/IHH/UBE2Q1/DKKL1/KLK14/APOL2/EPN1	29
GO:0006165	BP	GO:0006165	nucleoside diphosphate phosphorylation	18/2029	133/18866	0.182489891011929	0.709444972411172	0.669577427132036	DTYMK/PRKAA1/AK8/PFKL/NUP133/NME3/PGAM2/NUP155/MYOG/PKLR/NUP205/NUP54/PGK2/SIRT6/HKDC1/MLXIPL/SEH1L/FOXK1	18
GO:0006486	BP	GO:0006486	protein glycosylation	32/2029	252/18866	0.182516997664804	0.709444972411172	0.669577427132036	FUT8/MGAT5B/TET2/MVD/MGAT2/B3GAT3/ALG8/GOLGA2/RAMP1/ST3GAL2/GALNT8/GAL3ST1/ASGR2/ST8SIA5/EXTL1/MGAT3/EXTL3/B4GALT2/ABCA2/FUT7/B4GALT4/FUT5/MUC3B/MUC3A/MUC13/POMT2/B3GNT4/ST6GALNAC6/STT3B/TET1/GALNT9/B3GNT8	32
GO:0043413	BP	GO:0043413	macromolecule glycosylation	32/2029	252/18866	0.182516997664804	0.709444972411172	0.669577427132036	FUT8/MGAT5B/TET2/MVD/MGAT2/B3GAT3/ALG8/GOLGA2/RAMP1/ST3GAL2/GALNT8/GAL3ST1/ASGR2/ST8SIA5/EXTL1/MGAT3/EXTL3/B4GALT2/ABCA2/FUT7/B4GALT4/FUT5/MUC3B/MUC3A/MUC13/POMT2/B3GNT4/ST6GALNAC6/STT3B/TET1/GALNT9/B3GNT8	32
GO:0006448	BP	GO:0006448	regulation of translational elongation	4/2029	21/18866	0.183209234100872	0.709444972411172	0.669577427132036	CPEB3/GRM5/SRP9/USP16	4
GO:0009067	BP	GO:0009067	aspartate family amino acid biosynthetic process	4/2029	21/18866	0.183209234100872	0.709444972411172	0.669577427132036	GOT2/AASDHPPT/MTRR/ENOPH1	4
GO:0009713	BP	GO:0009713	catechol-containing compound biosynthetic process	4/2029	21/18866	0.183209234100872	0.709444972411172	0.669577427132036	VPS35/DBH/PNMT/SLC6A3	4
GO:0010310	BP	GO:0010310	regulation of hydrogen peroxide metabolic process	4/2029	21/18866	0.183209234100872	0.709444972411172	0.669577427132036	ZNF205/DUOXA2/NOXA1/NOXO1	4
GO:0032482	BP	GO:0032482	Rab protein signal transduction	4/2029	21/18866	0.183209234100872	0.709444972411172	0.669577427132036	DENND4A/RAB21/DENND4C/MADD	4
GO:0035929	BP	GO:0035929	steroid hormone secretion	4/2029	21/18866	0.183209234100872	0.709444972411172	0.669577427132036	CRH/POMC/CRHR1/RETN	4
GO:0036150	BP	GO:0036150	phosphatidylserine acyl-chain remodeling	4/2029	21/18866	0.183209234100872	0.709444972411172	0.669577427132036	LPCAT3/OSBPL8/OSBPL5/PLA2G4F	4
GO:0042276	BP	GO:0042276	error-prone translesion synthesis	4/2029	21/18866	0.183209234100872	0.709444972411172	0.669577427132036	POLK/PCNA/RPA1/RFC3	4
GO:0042423	BP	GO:0042423	catecholamine biosynthetic process	4/2029	21/18866	0.183209234100872	0.709444972411172	0.669577427132036	VPS35/DBH/PNMT/SLC6A3	4
GO:0043984	BP	GO:0043984	histone H4-K16 acetylation	4/2029	21/18866	0.183209234100872	0.709444972411172	0.669577427132036	KANSL1L/HCFC1/ATG5/MSL2	4
GO:0046823	BP	GO:0046823	negative regulation of nucleocytoplasmic transport	4/2029	21/18866	0.183209234100872	0.709444972411172	0.669577427132036	MDFIC/CABP1/UFM1/SUFU	4
GO:0046827	BP	GO:0046827	positive regulation of protein export from nucleus	4/2029	21/18866	0.183209234100872	0.709444972411172	0.669577427132036	CTDSPL2/PPM1A/EMD/RIOK2	4
GO:0072574	BP	GO:0072574	hepatocyte proliferation	4/2029	21/18866	0.183209234100872	0.709444972411172	0.669577427132036	MED1/HPN/FGL1/MDK	4
GO:0072575	BP	GO:0072575	epithelial cell proliferation involved in liver morphogenesis	4/2029	21/18866	0.183209234100872	0.709444972411172	0.669577427132036	MED1/HPN/FGL1/MDK	4
GO:0090312	BP	GO:0090312	positive regulation of protein deacetylation	4/2029	21/18866	0.183209234100872	0.709444972411172	0.669577427132036	ZBTB7B/DYRK1A/PRKD2/AKAP8L	4
GO:1900543	BP	GO:1900543	negative regulation of purine nucleotide metabolic process	4/2029	21/18866	0.183209234100872	0.709444972411172	0.669577427132036	PDZD3/HPCA/MYOG/SIRT6	4
GO:2000269	BP	GO:2000269	regulation of fibroblast apoptotic process	4/2029	21/18866	0.183209234100872	0.709444972411172	0.669577427132036	API5/CFDP1/STK17B/IER3IP1	4
GO:2000738	BP	GO:2000738	positive regulation of stem cell differentiation	4/2029	21/18866	0.183209234100872	0.709444972411172	0.669577427132036	GATA4/BMP7/LTBP3/HOXB4	4
GO:0007034	BP	GO:0007034	vacuolar transport	20/2029	150/18866	0.184290111414308	0.709444972411172	0.669577427132036	VPS37C/VPS35/SCARB2/TSG101/CHMP1A/CHMP2B/LEPROTL1/AP1G1/ATG14/CDX2/CACNG2/VPS13C/CHMP6/SCYL2/VPS36/VTA1/NDFIP2/VPS37A/PCSK9/VPS37D	20
GO:0060041	BP	GO:0060041	retina development in camera-type eye	20/2029	150/18866	0.184290111414308	0.709444972411172	0.669577427132036	CABP4/MFSD2A/IGFN1/MED1/TOPORS/ACHE/HPCA/ARHGEF15/ROM1/LHX1/TULP1/DIO3/GNAT1/NR2E3/OPA1/NPHP4/IHH/SDK2/VSX1/DLL4	20
GO:0006672	BP	GO:0006672	ceramide metabolic process	14/2029	100/18866	0.184387892853306	0.709444972411172	0.669577427132036	PRKAA1/PLA2G15/GAL3ST1/CERS1/NEU3/PPP2CA/SPHK2/FUT7/FUT5/NEU2/ST6GALNAC6/NEU4/DEGS2/CYP4F22	14
GO:0050848	BP	GO:0050848	regulation of calcium-mediated signaling	14/2029	100/18866	0.184387892853306	0.709444972411172	0.669577427132036	JPH2/NOS1/MYO5A/HOMER3/AKAP6/NRG1/P2RX3/HAP1/TREM2/JPH3/P2RX2/CAMK2D/C10orf71/JSRP1	14
GO:0061640	BP	GO:0061640	cytoskeleton-dependent cytokinesis	14/2029	100/18866	0.184387892853306	0.709444972411172	0.669577427132036	NOX5/FMN2/TRIM36/ACTR3/CHMP1A/CHMP2B/RASA1/ROCK2/ZFYVE26/PDCD6IP/CHMP6/ALKBH4/RTKN/CNTROB	14
GO:0000460	BP	GO:0000460	maturation of 5.8S rRNA	6/2029	36/18866	0.184861642941443	0.709444972411172	0.669577427132036	NOP9/MAK16/FCF1/BOP1/RRP15/KRI1	6
GO:0033572	BP	GO:0033572	transferrin transport	6/2029	36/18866	0.184861642941443	0.709444972411172	0.669577427132036	ATP6V1B1/CLTC/ATP6V1A/TFRC/TFR2/ATP6V1G1	6
GO:0043368	BP	GO:0043368	positive T cell selection	6/2029	36/18866	0.184861642941443	0.709444972411172	0.669577427132036	IL12RB1/BCL2/STK11/SPN/FOXP3/ZFPM1	6
GO:0051973	BP	GO:0051973	positive regulation of telomerase activity	6/2029	36/18866	0.184861642941443	0.709444972411172	0.669577427132036	CTNNB1/PTGES3/CCT2/POT1/MAP2K7/MAPK15	6
GO:0010752	BP	GO:0010752	regulation of cGMP-mediated signaling	3/2029	14/18866	0.184889209985934	0.709444972411172	0.669577427132036	PDZD3/NPPA/NPPC	3
GO:0010838	BP	GO:0010838	positive regulation of keratinocyte proliferation	3/2029	14/18866	0.184889209985934	0.709444972411172	0.669577427132036	REG3A/TGM1/MDK	3
GO:0014841	BP	GO:0014841	skeletal muscle satellite cell proliferation	3/2029	14/18866	0.184889209985934	0.709444972411172	0.669577427132036	PAXBP1/MYOG/SIX5	3
GO:0014854	BP	GO:0014854	response to inactivity	3/2029	14/18866	0.184889209985934	0.709444972411172	0.669577427132036	DAG1/DRD2/MYOG	3
GO:0014857	BP	GO:0014857	regulation of skeletal muscle cell proliferation	3/2029	14/18866	0.184889209985934	0.709444972411172	0.669577427132036	PAXBP1/MYOG/SIX5	3
GO:0030007	BP	GO:0030007	cellular potassium ion homeostasis	3/2029	14/18866	0.184889209985934	0.709444972411172	0.669577427132036	ATP4B/ATP4A/ATP1A3	3
GO:0032688	BP	GO:0032688	negative regulation of interferon-beta production	3/2029	14/18866	0.184889209985934	0.709444972411172	0.669577427132036	YY1/REL/PPM1B	3
GO:0032802	BP	GO:0032802	low-density lipoprotein particle receptor catabolic process	3/2029	14/18866	0.184889209985934	0.709444972411172	0.669577427132036	CLTC/ABCA2/PCSK9	3
GO:0032933	BP	GO:0032933	SREBP signaling pathway	3/2029	14/18866	0.184889209985934	0.709444972411172	0.669577427132036	LPCAT3/ZBTB7B/EIF2A	3
GO:0035437	BP	GO:0035437	maintenance of protein localization in endoplasmic reticulum	3/2029	14/18866	0.184889209985934	0.709444972411172	0.669577427132036	GRIK5/ANKRD13C/PDIA2	3
GO:0035627	BP	GO:0035627	ceramide transport	3/2029	14/18866	0.184889209985934	0.709444972411172	0.669577427132036	ABCA2/PLEKHA3/GLTPD2	3
GO:0035751	BP	GO:0035751	regulation of lysosomal lumen pH	3/2029	14/18866	0.184889209985934	0.709444972411172	0.669577427132036	ATP6AP2/CLN5/TMEM175	3
GO:0040034	BP	GO:0040034	regulation of development, heterochronic	3/2029	14/18866	0.184889209985934	0.709444972411172	0.669577427132036	HMGN1/ASCL1/HES5	3
GO:0043173	BP	GO:0043173	nucleotide salvage	3/2029	14/18866	0.184889209985934	0.709444972411172	0.669577427132036	HPRT1/UPP1/NAPRT	3
GO:0045605	BP	GO:0045605	negative regulation of epidermal cell differentiation	3/2029	14/18866	0.184889209985934	0.709444972411172	0.669577427132036	REG3A/SRSF6/HES5	3
GO:0045836	BP	GO:0045836	positive regulation of meiotic nuclear division	3/2029	14/18866	0.184889209985934	0.709444972411172	0.669577427132036	SIRT2/NPM2/MAPK15	3
GO:0046037	BP	GO:0046037	GMP metabolic process	3/2029	14/18866	0.184889209985934	0.709444972411172	0.669577427132036	CARD11/HPRT1/DLG1	3
GO:0046940	BP	GO:0046940	nucleoside monophosphate phosphorylation	3/2029	14/18866	0.184889209985934	0.709444972411172	0.669577427132036	DTYMK/AK8/AK6	3
GO:0055064	BP	GO:0055064	chloride ion homeostasis	3/2029	14/18866	0.184889209985934	0.709444972411172	0.669577427132036	ATP6V1B1/SLC12A4/SLC12A9	3
GO:0071285	BP	GO:0071285	cellular response to lithium ion	3/2029	14/18866	0.184889209985934	0.709444972411172	0.669577427132036	GSK3A/NFATC4/MYOG	3
GO:0090161	BP	GO:0090161	Golgi ribbon formation	3/2029	14/18866	0.184889209985934	0.709444972411172	0.669577427132036	GOLGA2/VAMP4/GOLPH3	3
GO:0090239	BP	GO:0090239	regulation of histone H4 acetylation	3/2029	14/18866	0.184889209985934	0.709444972411172	0.669577427132036	KAT7/TAF7/ATG5	3
GO:0090308	BP	GO:0090308	regulation of DNA methylation-dependent heterochromatin assembly	3/2029	14/18866	0.184889209985934	0.709444972411172	0.669577427132036	ZNF304/MPHOSPH8/TET1	3
GO:0098787	BP	GO:0098787	mRNA cleavage involved in mRNA processing	3/2029	14/18866	0.184889209985934	0.709444972411172	0.669577427132036	CPSF6/CPSF7/TUT1	3
GO:0110154	BP	GO:0110154	RNA decapping	3/2029	14/18866	0.184889209985934	0.709444972411172	0.669577427132036	CNOT7/PATL1/PAN3	3
GO:0110156	BP	GO:0110156	methylguanosine-cap decapping	3/2029	14/18866	0.184889209985934	0.709444972411172	0.669577427132036	CNOT7/PATL1/PAN3	3
GO:0150011	BP	GO:0150011	regulation of neuron projection arborization	3/2029	14/18866	0.184889209985934	0.709444972411172	0.669577427132036	MFSD2A/DLG4/NTNG2	3
GO:1900044	BP	GO:1900044	regulation of protein K63-linked ubiquitination	3/2029	14/18866	0.184889209985934	0.709444972411172	0.669577427132036	TRIP12/UBR5/PARP10	3
GO:1900452	BP	GO:1900452	regulation of long-term synaptic depression	3/2029	14/18866	0.184889209985934	0.709444972411172	0.669577427132036	ADORA1/ADCY8/AGER	3
GO:1901569	BP	GO:1901569	fatty acid derivative catabolic process	3/2029	14/18866	0.184889209985934	0.709444972411172	0.669577427132036	ACOT7/OXCT2/ABHD16A	3
GO:1902101	BP	GO:1902101	positive regulation of metaphase/anaphase transition of cell cycle	3/2029	14/18866	0.184889209985934	0.709444972411172	0.669577427132036	CUL3/CDT1/MAPK15	3
GO:1902894	BP	GO:1902894	negative regulation of pri-miRNA transcription by RNA polymerase II	3/2029	14/18866	0.184889209985934	0.709444972411172	0.669577427132036	YY1/PDGFB/NFATC4	3
GO:1904668	BP	GO:1904668	positive regulation of ubiquitin protein ligase activity	3/2029	14/18866	0.184889209985934	0.709444972411172	0.669577427132036	GOLGA2/RAB1A/FZR1	3
GO:1990173	BP	GO:1990173	protein localization to nucleoplasm	3/2029	14/18866	0.184889209985934	0.709444972411172	0.669577427132036	CCT8/CCT6A/CCT2	3
GO:2000232	BP	GO:2000232	regulation of rRNA processing	3/2029	14/18866	0.184889209985934	0.709444972411172	0.669577427132036	HEATR1/RIOK2/SHQ1	3
GO:0007416	BP	GO:0007416	synapse assembly	24/2029	184/18866	0.185464082905847	0.710885582345892	0.670937081412638	NPAS4/NRXN1/VPS35/IGFN1/ADNP/GNPAT/NPTN/ACHE/GRIN1/NRG1/DRD2/CHRNB2/SLIT1/WNT7A/SLC25A46/PLXNB1/LRFN4/NLGN3/SHANK1/SDK2/EEF2K/MDGA1/LRFN1/NTNG2	24
GO:0034605	BP	GO:0034605	cellular response to heat	17/2029	125/18866	0.185499458316517	0.710885582345892	0.670937081412638	DNAJC2/PTGES3/RPA1/HDAC2/NUP133/BAG5/NUP155/SUMO1/CAMK2B/NUP205/NUP54/PDCL3/MLST8/SEH1L/CAMK2D/SLU7/SLC52A3	17
GO:0042147	BP	GO:0042147	retrograde transport, endosome to Golgi	13/2029	92/18866	0.186609295434945	0.714234692704547	0.674097987169018	VPS29/GGA1/VPS35/CLTC/ARL1/TBC1D5/SNX2/ARFRP1/CLN5/RNF126/ARFIP1/TBC1D23/TMEM87B	13
GO:1903321	BP	GO:1903321	negative regulation of protein modification by small protein conjugation or removal	13/2029	92/18866	0.186609295434945	0.714234692704547	0.674097987169018	CTNNB1/SOX4/DNAJA1/TRIP12/ATG5/BAG5/ISG15/PRKCG/UBR5/UFL1/PRR7/PINX1/PARP10	13
GO:0051091	BP	GO:0051091	positive regulation of DNA-binding transcription factor activity	34/2029	270/18866	0.187026759991251	0.715380310642466	0.675179226646608	TRIML2/TRIM37/CTNNB1/CARD14/MTDH/CARD11/TRIM13/TRAF5/TRADD/UBE2N/PRDX3/STK3/TRAF2/RPS6KA4/AMH/ADCY8/MAP3K7/CRTC1/TFRC/CSF3/OPRD1/NEUROG3/NEUROG1/PRKD2/IKBKG/AGER/TRIM15/TAB2/ADCY1/TRIM22/NEUROG2/TRIM62/TRIM8/NFAM1	34
GO:0031647	BP	GO:0031647	regulation of protein stability	37/2029	296/18866	0.187250419105356	0.715783641213972	0.67555989189459	GOLGA7/LMNA/VPS35/PEX2/SOX4/PTGES3/CCT8/USP9X/CCT6A/CUL3/CCT2/HCFC1/SIAH1/BAG5/BCL2/STK3/MDM4/ASGR2/MYCNOS/USP2/GIPC1/SUMO1/SH3GLB1/PRKRA/FBXW11/TELO2/CRYAA/PDCD10/MORC3/CDKN2AIP/PDCL3/FKBPL/SIRT6/KDM8/GET4/PINX1/FBXL3	37
GO:0031109	BP	GO:0031109	microtubule polymerization or depolymerization	16/2029	117/18866	0.188485550457997	0.719807482903651	0.679357612183741	KIF19/MAPRE1/RANBP9/KIF2A/MAPRE3/GOLGA2/EML2/APC2/TPPP/DYRK1A/INPP5J/TAOK1/RANGRF/MAP6D1/SLAIN2/TRIM54	16
GO:0061136	BP	GO:0061136	regulation of proteasomal protein catabolic process	25/2029	193/18866	0.188904788242309	0.719807482903651	0.679357612183741	SOCS4/SIRT2/SGTA/RNF14/GSK3A/UBE2K/HSPBP1/DNAJB2/BAG5/USP5/PRKCG/GIPC1/SUMO1/GABARAPL2/FZR1/UFL1/BRSK2/PIAS1/SIRT6/TREM2/UBQLN1/ANKIB1/FAM122A/STYX/NKD2	25
GO:0016241	BP	GO:0016241	regulation of macroautophagy	23/2029	176/18866	0.189085031152538	0.719807482903651	0.679357612183741	ATP6V1B1/PRKAA1/VPS35/TRIM13/LZTS1/GNAI3/SUPT5H/ATP6V1A/RB1CC1/NPRL3/MAP3K7/ATP6V1G1/SH3GLB1/IKBKG/MAPK8/SCFD1/LAMTOR3/VPS13C/MLST8/EXOC1/UBQLN1/LAMTOR4/EXOC8	23
GO:0010463	BP	GO:0010463	mesenchymal cell proliferation	7/2029	44/18866	0.18925408964205	0.719807482903651	0.679357612183741	CTNNB1/LMNA/BMPR1A/WNT11/TBX1/BMP7/IHH	7
GO:0032881	BP	GO:0032881	regulation of polysaccharide metabolic process	7/2029	44/18866	0.18925408964205	0.719807482903651	0.679357612183741	CLTC/GSK3A/TGFB1/PDGFB/POMC/PHLDA2/PPP1R3F	7
GO:0044060	BP	GO:0044060	regulation of endocrine process	7/2029	44/18866	0.18925408964205	0.719807482903651	0.679357612183741	KISS1/CRH/POMC/UCN/CRHR1/RETN/APLN	7
GO:0085029	BP	GO:0085029	extracellular matrix assembly	7/2029	44/18866	0.18925408964205	0.719807482903651	0.679357612183741	TGFB1/DAG1/HAS1/IHH/LTBP3/HAPLN2/NTNG2	7
GO:0120009	BP	GO:0120009	intermembrane lipid transfer	7/2029	44/18866	0.18925408964205	0.719807482903651	0.679357612183741	PITPNB/STARD3/APOA4/OSBPL8/PLEKHA3/OSBPL5/GLTPD2	7
GO:0000381	BP	GO:0000381	regulation of alternative mRNA splicing, via spliceosome	11/2029	76/18866	0.190220958166345	0.720574659620614	0.680081677096843	WTAP/SREK1/SRSF4/FXR2/SRSF6/MYOD1/CELF3/DYRK1A/FAM172A/RBM4/RBFOX3	11
GO:0003281	BP	GO:0003281	ventricular septum development	11/2029	76/18866	0.190220958166345	0.720574659620614	0.680081677096843	GATA4/HECTD1/MATR3/SOX4/NPRL3/ACVR1/MDM4/WNT11/HEYL/SUFU/ZFPM1	11
GO:0030178	BP	GO:0030178	negative regulation of Wnt signaling pathway	28/2029	219/18866	0.19118981397945	0.720574659620614	0.680081677096843	TLE6/PSMD6/LATS1/CUL3/PSMA1/GSK3A/PSMD12/PSMA4/PSMD5/STK3/STK11/APC2/NFATC4/MCC/WNT11/SFRP5/MDK/EMD/WWOX/NPHP4/KREMEN2/BARX1/DKKL1/FUZ/SCYL2/DACT3/NOTUM/NKD2	28
GO:0006301	BP	GO:0006301	postreplication repair	8/2029	52/18866	0.191296469853916	0.720574659620614	0.680081677096843	POLK/PCNA/UBE2N/RPA1/RFC3/ISG15/USP10/PARP10	8
GO:0009948	BP	GO:0009948	anterior/posterior axis specification	8/2029	52/18866	0.191296469853916	0.720574659620614	0.680081677096843	PCSK6/CTNNB1/LHX1/CDX2/CDX1/TBX6/NEUROG1/FOXA2	8
GO:0031103	BP	GO:0031103	axon regeneration	8/2029	52/18866	0.191296469853916	0.720574659620614	0.680081677096843	KLK8/INPP5F/BCL2/DAG1/KIAA0319/MAPK8IP3/MAG/RTN4RL1	8
GO:0032330	BP	GO:0032330	regulation of chondrocyte differentiation	8/2029	52/18866	0.191296469853916	0.720574659620614	0.680081677096843	CTNNB1/CHADL/FGF18/HOXA11/MDK/ZNF219/LTBP3/ADAMTS7	8
GO:0048260	BP	GO:0048260	positive regulation of receptor-mediated endocytosis	8/2029	52/18866	0.191296469853916	0.720574659620614	0.680081677096843	TBC1D5/RAB21/PICK1/DRD2/SCYL2/APLN/ATAD1/PCSK9	8
GO:0060425	BP	GO:0060425	lung morphogenesis	8/2029	52/18866	0.191296469853916	0.720574659620614	0.680081677096843	CTNNB1/SEC24B/TCF21/DAG1/SRSF6/NKX2-1/WNT7B/STK40	8
GO:0090329	BP	GO:0090329	regulation of DNA-dependent DNA replication	8/2029	52/18866	0.191296469853916	0.720574659620614	0.680081677096843	KAT7/PCNA/TERF1/RFC3/CDT1/DSCC1/INO80/CHTF18	8
GO:2001258	BP	GO:2001258	negative regulation of cation channel activity	8/2029	52/18866	0.191296469853916	0.720574659620614	0.680081677096843	OPRL1/DRD2/EPO/DRD4/CRHR1/SUMO1/REM1/UBQLN1	8
GO:0040014	BP	GO:0040014	regulation of multicellular organism growth	10/2029	68/18866	0.191372792097523	0.720574659620614	0.680081677096843	RAI1/MFSD2A/BCL2/DRD2/SLC6A3/DIO3/TNKS2/SPTBN4/NPPC/PRLH	10
GO:0072665	BP	GO:0072665	protein localization to vacuole	10/2029	68/18866	0.191372792097523	0.720574659620614	0.680081677096843	VPS37C/SCARB2/ROCK2/SH3GLB1/CACNG2/VPS13C/VPS36/LAMTOR4/VPS37A/VPS37D	10
GO:0001836	BP	GO:0001836	release of cytochrome c from mitochondria	9/2029	60/18866	0.191835896169848	0.720574659620614	0.680081677096843	LMNA/DNM1L/BCL2/HRK/BBC3/OPA1/HIGD1A/MFF/PDCD5	9
GO:0006949	BP	GO:0006949	syncytium formation	9/2029	60/18866	0.191835896169848	0.720574659620614	0.680081677096843	ADAM9/NOS1/DYRK1B/CACNA1H/MYOD1/MYOG/NPHS1/TNFSF14/TREM2	9
GO:0007602	BP	GO:0007602	phototransduction	9/2029	60/18866	0.191835896169848	0.720574659620614	0.680081677096843	GUCA1A/CABP4/CNGB1/GNAT1/GRK1/NR2E3/METAP2/GUCA1B/AIPL1	9
GO:0035904	BP	GO:0035904	aorta development	9/2029	60/18866	0.191835896169848	0.720574659620614	0.680081677096843	HECTD1/SOX4/SEC24B/NPRL3/BMPR1A/TBX2/TBX1/SUFU/DLL4	9
GO:0050994	BP	GO:0050994	regulation of lipid catabolic process	9/2029	60/18866	0.191835896169848	0.720574659620614	0.680081677096843	MFSD2A/PRKAA1/APOC2/ADORA1/APOC3/APOA4/MLYCD/FGF21/TYSND1	9
GO:0071806	BP	GO:0071806	protein transmembrane transport	9/2029	60/18866	0.191835896169848	0.720574659620614	0.680081677096843	TIMM17B/PEX2/TOMM40/C2CD5/TIMM23/PEX16/GRPEL2/BLOC1S3/TIMM23B	9
GO:0097755	BP	GO:0097755	positive regulation of blood vessel diameter	9/2029	60/18866	0.191835896169848	0.720574659620614	0.680081677096843	NOS1/ATG5/ADORA1/UCN/NPPA/CASR/CALCA/NPPC/APLN	9
GO:0006470	BP	GO:0006470	protein dephosphorylation	40/2029	323/18866	0.192453529794068	0.722446449412946	0.681848280909711	EYA3/TIPRL/PPP2R5C/SYMPK/CTDSPL2/URI1/PPP6R2/PPP1CC/DLG1/ROCK2/TGFB1/B3GAT3/PPP6C/BCL2/PPM1A/STK11/ADORA1/DUSP9/PTP4A3/DRD2/PPP1R8/PTPRH/PPP2CA/DUSP6/PPM1B/FBXW11/DUSP26/PHACTR4/PPP2R2C/FAM220A/RPRD1B/BOD1L1/FAM122A/UBLCP1/UBASH3B/STYX/PPM1J/PPM1N/NSMF/DUSP15	40
GO:0030838	BP	GO:0030838	positive regulation of actin filament polymerization	14/2029	101/18866	0.194284667936815	0.728585495660926	0.687642340987121	FCHSD2/ACTR3/DLG1/ARPC4/PICK1/CSF3/NPHS1/NCKAP1/CYFIP1/ARFIP1/AP1AR/MLST8/BAIAP2L2/CORO1B	14
GO:0018210	BP	GO:0018210	peptidyl-threonine modification	17/2029	126/18866	0.194329574812947	0.728585495660926	0.687642340987121	SIRT2/GSK3A/UBE2K/ROCK2/TGFB1/BCL2/ACVR1/DYRK1B/MAP3K10/DYRK1A/PRKD2/BMP7/MAPK8/CADM4/CLK1/CAMK2D/SPRED3	17
GO:0070555	BP	GO:0070555	response to interleukin-1	27/2029	211/18866	0.195103932847873	0.730808158782065	0.689740100661103	PSMD6/YY1/UBE2N/PSMA1/PSMD12/PSMA4/PSMD5/RPS6KA4/VRK2/MAP3K7/EPO/CCL22/CCL17/USP10/FBXW11/IKBKG/TAB2/RORA/CD47/IL1RN/ZNF675/PELI2/FGG/ADAMTS7/MIR142/NLRP7/MIR146A	27
GO:0002230	BP	GO:0002230	positive regulation of defense response to virus by host	5/2029	29/18866	0.195767272261686	0.730808158782065	0.689740100661103	IL12RB1/IL27/APOBEC3G/PQBP1/ZDHHC1	5
GO:0006515	BP	GO:0006515	protein quality control for misfolded or incompletely synthesized proteins	5/2029	29/18866	0.195767272261686	0.730808158782065	0.689740100661103	UBE2W/CUL3/RNF126/POMT2/OMA1	5
GO:0035116	BP	GO:0035116	embryonic hindlimb morphogenesis	5/2029	29/18866	0.195767272261686	0.730808158782065	0.689740100661103	CTNNB1/MED1/PITX1/WNT7A/TBX4	5
GO:0036296	BP	GO:0036296	response to increased oxygen levels	5/2029	29/18866	0.195767272261686	0.730808158782065	0.689740100661103	HDAC2/ATP6V1A/POLG/EPO/ATP6V1G1	5
GO:0061099	BP	GO:0061099	negative regulation of protein tyrosine kinase activity	5/2029	29/18866	0.195767272261686	0.730808158782065	0.689740100661103	SOCS4/GGNBP2/TSG101/CHMP6/CBLC	5
GO:0070979	BP	GO:0070979	protein K11-linked ubiquitination	5/2029	29/18866	0.195767272261686	0.730808158782065	0.689740100661103	UBE2W/UBE2D3/ANAPC10/FZR1/UBE2E3	5
GO:0016571	BP	GO:0016571	histone methylation	19/2029	143/18866	0.195920982485927	0.73093133022322	0.689856350433632	CTNNB1/LMNA/PAXBP1/DPY30/KMT2C/SUZ12/TET2/CTR9/KMT2B/ZNF304/SETD1A/CHD5/WDR5B/ZNF335/KMT2E/PYGO2/SMYD1/TET1/FBLL1	19
GO:0046777	BP	GO:0046777	protein autophosphorylation	30/2029	237/18866	0.196432832598192	0.732386761307901	0.691229992983719	UHMK1/PPP2R5C/FGFR4/PAK2/IQGAP1/EPHB4/YES1/DAPK3/PDGFB/STK11/DYRK1B/VRK2/STK17B/PRKCG/MAP3K10/GRK1/DYRK1A/PRKD2/CAMK2B/FLT4/TSSK2/CLK1/TAOK1/RIOK2/RAP2C/CAMK2D/EEF2K/MOB1B/NEK10/MAPK15	30
GO:0030324	BP	GO:0030324	lung development	23/2029	177/18866	0.196553011911699	0.732386761307901	0.691229992983719	CTNNB1/CCDC40/SEC24B/BMPR1A/TCF21/DAG1/CRH/FOXJ1/SRSF6/ADAMTSL2/WNT11/EDN2/FGF18/NKX2-8/IL13/ASCL1/FLT4/NKX2-1/CIC/WNT7B/LTBP3/TBX4/STK40	23
GO:0006497	BP	GO:0006497	protein lipidation	13/2029	93/18866	0.197022701559211	0.733685398487713	0.69245565272542	GOLGA7/PIGQ/PIGK/ATG5/PPM1A/ZDHHC24/PPM1B/ZDHHC6/ABHD17A/MAP6D1/ZDHHC20/GOLGA7B/ZDHHC1	13
GO:0010507	BP	GO:0010507	negative regulation of autophagy	12/2029	85/18866	0.199578950794822	0.741964488293281	0.700269495752831	GATA4/EIF4G2/SIRT2/LZTS1/BCL2/GOLGA2/KIF25/TAB2/SCFD1/HERC1/TREM2/FOXK1	12
GO:0030101	BP	GO:0030101	natural killer cell activation	12/2029	85/18866	0.199578950794822	0.741964488293281	0.700269495752831	KAT7/TUSC2/AP1G1/RHBDD3/PGLYRP1/NCR3/PIBF1/DCAF15/UNC13D/BLOC1S3/ZNF683/PGLYRP2	12
GO:0046939	BP	GO:0046939	nucleotide phosphorylation	18/2029	135/18866	0.19961356753588	0.741964488293281	0.700269495752831	DTYMK/PRKAA1/AK8/PFKL/NUP133/NME3/PGAM2/NUP155/MYOG/PKLR/NUP205/NUP54/PGK2/SIRT6/HKDC1/MLXIPL/SEH1L/FOXK1	18
GO:0006874	BP	GO:0006874	cellular calcium ion homeostasis	55/2029	456/18866	0.200133390331268	0.743440293531182	0.701662367522411	JPH2/KCTD17/TRPV6/NOS1/FFAR1/GRM5/GRIN2C/ITPR3/ANXA7/NPTN/ATG5/BCL2/VDR/MYO5A/DLG4/AKAP6/ADORA1/KISS1/F2/GRIN1/KCNK3/ATP2C2/S1PR4/OPRL1/DRD2/EDN2/ADCY8/GNA13/EPO/CNGB1/TBXA2R/ADRA1B/HCRT/PTGER1/CXCR3/IL13/GATA2/DRD4/P2RX3/TMCO1/RAP1GDS1/CASR/CALCA/HAP1/MICU2/PDZD8/CCDC47/TRPM4/LIME1/JPH3/TRPM8/P2RX2/CAMK2D/UBASH3B/JSRP1	55
GO:0009141	BP	GO:0009141	nucleoside triphosphate metabolic process	15/2029	110/18866	0.201084424142635	0.745600850081848	0.703701510729602	DTYMK/AK8/GNAI3/TGFB1/NUDT1/NME3/GTPBP1/VPS9D1/LDHC/PKLR/TBPL1/DUT/SPHK2/OPA1/TREM2	15
GO:0071867	BP	GO:0071867	response to monoamine	15/2029	110/18866	0.201084424142635	0.745600850081848	0.703701510729602	HTR6/HRH3/SIRT2/VPS35/GNAI3/HDAC2/GSK3A/DRD2/PTGER1/HTR7/PKLR/DRD4/HRH2/HTR5A/KLF16	15
GO:0071869	BP	GO:0071869	response to catecholamine	15/2029	110/18866	0.201084424142635	0.745600850081848	0.703701510729602	HTR6/HRH3/SIRT2/VPS35/GNAI3/HDAC2/GSK3A/DRD2/PTGER1/HTR7/PKLR/DRD4/HRH2/HTR5A/KLF16	15
GO:0070423	BP	GO:0070423	nucleotide-binding oligomerization domain containing signaling pathway	6/2029	37/18866	0.202009226015292	0.747656395796207	0.705641544226626	UBE2N/XIAP/MAP3K7/ITCH/IKBKG/TAB2	6
GO:0086010	BP	GO:0086010	membrane depolarization during action potential	6/2029	37/18866	0.202009226015292	0.747656395796207	0.705641544226626	CACNA1H/HCN2/CACNA1G/CACNA1I/RANGRF/TRPM4	6
GO:0098926	BP	GO:0098926	postsynaptic signal transduction	6/2029	37/18866	0.202009226015292	0.747656395796207	0.705641544226626	HRH3/NRG1/CHRNB2/CHRNA4/CRTC1/PRR7	6
GO:0019079	BP	GO:0019079	viral genome replication	17/2029	127/18866	0.203358139760454	0.749743994747232	0.707611829715802	CNOT7/ATG5/HTATSF1/ROCK2/BCL2/ADARB1/APOBEC3G/EEA1/ISG15/FKBP6/TOP2B/ZC3HAV1/FAM111A/CCNK/MPHOSPH8/PARP10/BTBD17	17
GO:0042698	BP	GO:0042698	ovulation cycle	10/2029	69/18866	0.203773312331435	0.749743994747232	0.707611829715802	PCNA/ADNP/NRIP1/KISS1/AMH/OPRL1/HAS1/MDK/PLEKHA1/RETN	10
GO:0051260	BP	GO:0051260	protein homooligomerization	23/2029	178/18866	0.204165608996374	0.749743994747232	0.707611829715802	KCTD17/VPS35/HPRT1/PFKL/CRYZ/CEP57/GOLGA2/G3BP2/ADCY8/CRTC1/KCNC3/KIF25/P2RX3/KCNA10/PDCD6IP/GSDMD/USP16/KCTD5/TRPM4/UPB1/KCNC2/PNPT1/KCTD11	23
GO:1903076	BP	GO:1903076	regulation of protein localization to plasma membrane	14/2029	102/18866	0.204423750154389	0.749743994747232	0.707611829715802	CLTC/RAB11A/ACSL3/KIF5B/DLG1/LYPLA1/TGFB1/RAB11FIP2/CNPY4/APPL1/RANGRF/TREM2/STAC3/NKD2	14
GO:0000070	BP	GO:0000070	mitotic sister chromatid segregation	21/2029	161/18866	0.204600673886781	0.749743994747232	0.707611829715802	PDS5B/RAB11A/CUL3/BUB3/CHMP1A/CHMP2B/NCAPH2/KIF25/KIFC1/CDT1/PDS5A/PIBF1/AKAP8L/DSCC1/NAA50/TACC3/RIOK2/CHMP6/SEH1L/PINX1/INO80	21
GO:0003197	BP	GO:0003197	endocardial cushion development	7/2029	45/18866	0.204826243387366	0.749743994747232	0.707611829715802	GATA4/ACVR1/BMPR1A/MDM4/TBX2/BMP7/HEYL	7
GO:0007520	BP	GO:0007520	myoblast fusion	7/2029	45/18866	0.204826243387366	0.749743994747232	0.707611829715802	NOS1/DYRK1B/CACNA1H/MYOD1/MYOG/NPHS1/TNFSF14	7
GO:0042733	BP	GO:0042733	embryonic digit morphogenesis	9/2029	61/18866	0.205111588147929	0.749743994747232	0.707611829715802	CTNNB1/HDAC2/BMPR1A/TBX2/HOXD13/HOXA11/WNT7A/IHH/LMBR1	9
GO:0090342	BP	GO:0090342	regulation of cell aging	9/2029	61/18866	0.205111588147929	0.749743994747232	0.707611829715802	LMNA/ZNF277/PAWR/BMPR1A/EEF1E1/CDKN2A/FZR1/PNPT1/MIR146A	9
GO:0000731	BP	GO:0000731	DNA synthesis involved in DNA repair	8/2029	53/18866	0.205609616339045	0.749743994747232	0.707611829715802	POLK/PCNA/RPA1/RFC3/ISG15/USP10/CDKN2D/PARP10	8
GO:0018023	BP	GO:0018023	peptidyl-lysine trimethylation	8/2029	53/18866	0.205609616339045	0.749743994747232	0.707611829715802	LMNA/TET2/CTR9/KMT2B/ZNF304/SETD1A/ZNF335/KMT2E	8
GO:0045599	BP	GO:0045599	negative regulation of fat cell differentiation	8/2029	53/18866	0.205609616339045	0.749743994747232	0.707611829715802	SIRT2/TGFB1/MMP11/LRP3/CCDC85B/GATA2/RORA/ZFPM1	8
GO:0045661	BP	GO:0045661	regulation of myoblast differentiation	8/2029	53/18866	0.205609616339045	0.749743994747232	0.707611829715802	TGFB1/MYOD1/MYOG/CCL17/TNFSF14/NMRK2/ANKRD2/SMYD1	8
GO:0061756	BP	GO:0061756	leukocyte adhesion to vascular endothelial cell	8/2029	53/18866	0.205609616339045	0.749743994747232	0.707611829715802	ITGB7/MDK/SELPLG/FUT7/SPN/GOLPH3/PODXL2/MIR146A	8
GO:0072698	BP	GO:0072698	protein localization to microtubule cytoskeleton	8/2029	53/18866	0.205609616339045	0.749743994747232	0.707611829715802	CCDC14/MAPRE1/MAPRE3/PARD6A/PIBF1/CEP131/CRIPT/ABHD17A	8
GO:0001573	BP	GO:0001573	ganglioside metabolic process	4/2029	22/18866	0.206164120768644	0.749743994747232	0.707611829715802	NEU3/NEU2/ST6GALNAC6/NEU4	4
GO:0006379	BP	GO:0006379	mRNA cleavage	4/2029	22/18866	0.206164120768644	0.749743994747232	0.707611829715802	AGO2/CPSF6/CPSF7/TUT1	4
GO:0009235	BP	GO:0009235	cobalamin metabolic process	4/2029	22/18866	0.206164120768644	0.749743994747232	0.707611829715802	AMN/MTRR/MMADHC/LMBRD1	4
GO:0032069	BP	GO:0032069	regulation of nuclease activity	4/2029	22/18866	0.206164120768644	0.749743994747232	0.707611829715802	TCEA1/PCNA/ABCE1/TERF1	4
GO:0033005	BP	GO:0033005	positive regulation of mast cell activation	4/2029	22/18866	0.206164120768644	0.749743994747232	0.707611829715802	IL13/GATA2/SPHK2/NPPA	4
GO:0036120	BP	GO:0036120	cellular response to platelet-derived growth factor stimulus	4/2029	22/18866	0.206164120768644	0.749743994747232	0.707611829715802	IQGAP1/YES1/HAS1/CORO1B	4
GO:0042438	BP	GO:0042438	melanin biosynthetic process	4/2029	22/18866	0.206164120768644	0.749743994747232	0.707611829715802	MYO5A/MC1R/GIPC1/APPL1	4
GO:0045663	BP	GO:0045663	positive regulation of myoblast differentiation	4/2029	22/18866	0.206164120768644	0.749743994747232	0.707611829715802	MYOD1/MYOG/TNFSF14/SMYD1	4
GO:0045980	BP	GO:0045980	negative regulation of nucleotide metabolic process	4/2029	22/18866	0.206164120768644	0.749743994747232	0.707611829715802	PDZD3/HPCA/MYOG/SIRT6	4
GO:0046058	BP	GO:0046058	cAMP metabolic process	4/2029	22/18866	0.206164120768644	0.749743994747232	0.707611829715802	PDE4A/ADCY8/ADCY3/ADCY1	4
GO:0050765	BP	GO:0050765	negative regulation of phagocytosis	4/2029	22/18866	0.206164120768644	0.749743994747232	0.707611829715802	ATG5/CD47/APPL1/ATG3	4
GO:0051291	BP	GO:0051291	protein heterooligomerization	4/2029	22/18866	0.206164120768644	0.749743994747232	0.707611829715802	CPSF6/GRIN1/CPSF7/KCNC2	4
GO:0060487	BP	GO:0060487	lung epithelial cell differentiation	4/2029	22/18866	0.206164120768644	0.749743994747232	0.707611829715802	FOXJ1/IL13/ASCL1/NKX2-1	4
GO:2000316	BP	GO:2000316	regulation of T-helper 17 type immune response	4/2029	22/18866	0.206164120768644	0.749743994747232	0.707611829715802	IL12RB1/ZBTB7B/IL27RA/FOXP3	4
GO:0097191	BP	GO:0097191	extrinsic apoptotic signaling pathway	29/2029	230/18866	0.207263057478836	0.753288003021819	0.710956681021419	EYA3/LMNA/PHIP/PAK2/LTBR/TRADD/ITGA6/RB1CC1/GSK3A/TGFB1/SIVA1/BCL2/DAPK3/ACVR1/STK3/TRAF2/DBH/NGF/CSF2/MADD/WWOX/UNC5B/APPL1/TNFRSF12A/FGG/C8orf44-SGK3/BCL2L10/BIRC6/BLOC1S2	29
GO:0061138	BP	GO:0061138	morphogenesis of a branching epithelium	24/2029	187/18866	0.207530519332256	0.753807615211044	0.71144709339489	CTNNB1/DLG1/MED1/BCL2/ACVR1/VDR/TCF21/DAG1/NFATC4/LHX1/GNA13/HOXD13/HOXA11/MDK/BMP7/GBX2/CASR/NKX2-1/IHH/FKBPL/SIRT6/GDF2/DLL4/ADAMTS16	24
GO:0060993	BP	GO:0060993	kidney morphogenesis	13/2029	94/18866	0.207694886077864	0.753952359233491	0.711583703468838	CTNNB1/SOX4/DLG1/BCL2/TCF21/FOXJ1/LHX1/WNT11/HOXA11/BMP7/WNT7B/ADAMTS16/HES5	13
GO:2000241	BP	GO:2000241	regulation of reproductive process	22/2029	170/18866	0.208410905313049	0.756098281408336	0.713609034684837	NOX5/CTNNB1/SIRT2/AGO2/HDAC2/STK3/STK11/SMURF2/CACNA1H/PTGDR2/AMH/HOXD13/C1QBP/FZR1/BMP7/PHLDA2/RETN/NPPC/DHX37/TEX101/NPM2/MAPK15	22
GO:0051258	BP	GO:0051258	protein polymerization	37/2029	300/18866	0.210510597807731	0.756520009234334	0.714007063346204	FCHSD2/MICALL2/CAPZA2/LATS1/MAPRE1/ACTR3/TWF2/UBE2K/DLG1/RANBP9/RASA1/DNM1L/ARPC4/MAPRE3/GOLGA2/EML2/PICK1/TPPP/CSF3/NPHS1/NCKAP1/CAPZA1/SPTB/CYFIP1/DYRK1A/OPA1/INPP5J/ARFIP1/RANGRF/AP1AR/CORO7/FGG/SPTBN4/MLST8/BAIAP2L2/CORO1B/SLAIN2	37
GO:0045445	BP	GO:0045445	myoblast differentiation	12/2029	86/18866	0.210849495917055	0.756520009234334	0.714007063346204	DTYMK/TGFB1/TBX2/NRG1/MYOD1/MYOG/CCL17/TNFSF14/PITX1/NMRK2/ANKRD2/SMYD1	12
GO:0045927	BP	GO:0045927	positive regulation of growth	34/2029	274/18866	0.211412357879149	0.756520009234334	0.714007063346204	MFSD2A/EIF4G2/CDH4/RAB11A/ADNP/TWF2/ADAM10/ADNP2/BCL2/RPS6KA3/BMPR1A/HPN/AKAP6/F2/TBX2/UCN/DRD2/MYOD1/NGF/SLC6A3/DIO3/CYFIP1/EXTL3/SEMA7A/DDX49/UNC13A/TNFRSF12A/ZNF639/CDKN2AIP/SPTBN4/INO80/KDM2B/FAM122A/CPNE9	34
GO:0001738	BP	GO:0001738	morphogenesis of a polarized epithelium	19/2029	145/18866	0.213071595518682	0.756520009234334	0.714007063346204	PSMD6/DAAM1/CLTC/PSMA1/PSMD12/SEC24B/PSMA4/PSMD5/PARD6A/SMURF2/WNT11/TCF15/WNT7A/SH3BP1/BRSK2/EXOC5/FUZ/RAB10/ARHGEF19	19
GO:0043414	BP	GO:0043414	macromolecule methylation	39/2029	318/18866	0.213603946890932	0.756520009234334	0.714007063346204	KDM1B/TRMT61A/CTNNB1/LMNA/PAXBP1/DPY30/KMT2C/WTAP/MAPT-AS1/SUZ12/TET2/BAZ2A/GSPT1/CTR9/GSK3A/MTRR/FBXO11/KMT2B/PICK1/RAB3B/FKBP6/ZNF304/FAM98A/SETD1A/CHD5/TRMT13/WDR5B/MRM1/DNMT3L/MPHOSPH8/ZNF335/KMT2E/DMAP1/PYGO2/TYW3/METTL14/SMYD1/TET1/FBLL1	39
GO:0000463	BP	GO:0000463	maturation of LSU-rRNA from tricistronic rRNA transcript (SSU-rRNA, 5.8S rRNA, LSU-rRNA)	3/2029	15/18866	0.213791958859512	0.756520009234334	0.714007063346204	BOP1/NIFK/RPL7L1	3
GO:0001325	BP	GO:0001325	formation of extrachromosomal circular DNA	3/2029	15/18866	0.213791958859512	0.756520009234334	0.714007063346204	TERF1/RTEL1/SLX4	3
GO:0007638	BP	GO:0007638	mechanosensory behavior	3/2029	15/18866	0.213791958859512	0.756520009234334	0.714007063346204	NRXN1/DRD2/NEUROG1	3
GO:0009130	BP	GO:0009130	pyrimidine nucleoside monophosphate biosynthetic process	3/2029	15/18866	0.213791958859512	0.756520009234334	0.714007063346204	UPP1/DUT/DHODH	3
GO:0014733	BP	GO:0014733	regulation of skeletal muscle adaptation	3/2029	15/18866	0.213791958859512	0.756520009234334	0.714007063346204	TNNI1/CAMK2B/TNNT1	3
GO:0014856	BP	GO:0014856	skeletal muscle cell proliferation	3/2029	15/18866	0.213791958859512	0.756520009234334	0.714007063346204	PAXBP1/MYOG/SIX5	3
GO:0015936	BP	GO:0015936	coenzyme A metabolic process	3/2029	15/18866	0.213791958859512	0.756520009234334	0.714007063346204	MCCC2/ACOT7/PANK3	3
GO:0032252	BP	GO:0032252	secretory granule localization	3/2029	15/18866	0.213791958859512	0.756520009234334	0.714007063346204	USO1/KIF5B/MYO5A	3
GO:0032785	BP	GO:0032785	negative regulation of DNA-templated transcription, elongation	3/2029	15/18866	0.213791958859512	0.756520009234334	0.714007063346204	SUPT5H/TCERG1/EAPP	3
GO:0033540	BP	GO:0033540	fatty acid beta-oxidation using acyl-CoA oxidase	3/2029	15/18866	0.213791958859512	0.756520009234334	0.714007063346204	SCP2/CRAT/ACOXL	3
GO:0035435	BP	GO:0035435	phosphate ion transmembrane transport	3/2029	15/18866	0.213791958859512	0.756520009234334	0.714007063346204	SLC34A1/SLC25A10/ADAMTS8	3
GO:0042754	BP	GO:0042754	negative regulation of circadian rhythm	3/2029	15/18866	0.213791958859512	0.756520009234334	0.714007063346204	ADORA1/CRH/DRD2	3
GO:0043374	BP	GO:0043374	CD8-positive, alpha-beta T cell differentiation	3/2029	15/18866	0.213791958859512	0.756520009234334	0.714007063346204	BCL2/RUNX3/ZBTB7B	3
GO:0046479	BP	GO:0046479	glycosphingolipid catabolic process	3/2029	15/18866	0.213791958859512	0.756520009234334	0.714007063346204	NEU3/NEU2/NEU4	3
GO:0046606	BP	GO:0046606	negative regulation of centrosome cycle	3/2029	15/18866	0.213791958859512	0.756520009234334	0.714007063346204	TRIM37/CCNF/KIF25	3
GO:0048070	BP	GO:0048070	regulation of developmental pigmentation	3/2029	15/18866	0.213791958859512	0.756520009234334	0.714007063346204	BCL2/IHH/BLOC1S6	3
GO:0048484	BP	GO:0048484	enteric nervous system development	3/2029	15/18866	0.213791958859512	0.756520009234334	0.714007063346204	TLX2/PHOX2A/PHACTR4	3
GO:0051290	BP	GO:0051290	protein heterotetramerization	3/2029	15/18866	0.213791958859512	0.756520009234334	0.714007063346204	CPSF6/GRIN1/CPSF7	3
GO:0051299	BP	GO:0051299	centrosome separation	3/2029	15/18866	0.213791958859512	0.756520009234334	0.714007063346204	RANBP1/KIF25/CNTROB	3
GO:0051608	BP	GO:0051608	histamine transport	3/2029	15/18866	0.213791958859512	0.756520009234334	0.714007063346204	SLC29A4/NPPA/CSF2	3
GO:0060099	BP	GO:0060099	regulation of phagocytosis, engulfment	3/2029	15/18866	0.213791958859512	0.756520009234334	0.714007063346204	GATA2/ABCA7/TREM2	3
GO:0060766	BP	GO:0060766	negative regulation of androgen receptor signaling pathway	3/2029	15/18866	0.213791958859512	0.756520009234334	0.714007063346204	PIAS2/TCF21/HEYL	3
GO:0071501	BP	GO:0071501	cellular response to sterol depletion	3/2029	15/18866	0.213791958859512	0.756520009234334	0.714007063346204	LPCAT3/ZBTB7B/EIF2A	3
GO:0090656	BP	GO:0090656	t-circle formation	3/2029	15/18866	0.213791958859512	0.756520009234334	0.714007063346204	TERF1/RTEL1/SLX4	3
GO:0090737	BP	GO:0090737	telomere maintenance via telomere trimming	3/2029	15/18866	0.213791958859512	0.756520009234334	0.714007063346204	TERF1/RTEL1/SLX4	3
GO:0099171	BP	GO:0099171	presynaptic modulation of chemical synaptic transmission	3/2029	15/18866	0.213791958859512	0.756520009234334	0.714007063346204	PRKCG/GIT1/PLEKHG5	3
GO:1900029	BP	GO:1900029	positive regulation of ruffle assembly	3/2029	15/18866	0.213791958859512	0.756520009234334	0.714007063346204	CYFIP1/FAM98A/EPS8L1	3
GO:1902187	BP	GO:1902187	negative regulation of viral release from host cell	3/2029	15/18866	0.213791958859512	0.756520009234334	0.714007063346204	TRIM13/TRIM15/TRIM8	3
GO:1905820	BP	GO:1905820	positive regulation of chromosome separation	3/2029	15/18866	0.213791958859512	0.756520009234334	0.714007063346204	CUL3/CDT1/MAPK15	3
GO:2000345	BP	GO:2000345	regulation of hepatocyte proliferation	3/2029	15/18866	0.213791958859512	0.756520009234334	0.714007063346204	MED1/HPN/MDK	3
GO:2000846	BP	GO:2000846	regulation of corticosteroid hormone secretion	3/2029	15/18866	0.213791958859512	0.756520009234334	0.714007063346204	CRH/POMC/CRHR1	3
GO:0000288	BP	GO:0000288	nuclear-transcribed mRNA catabolic process, deadenylation-dependent decay	11/2029	78/18866	0.213818691340589	0.756520009234334	0.714007063346204	CNOT7/CNOT6L/CNOT1/CPEB3/AGO2/TOB1/SKIV2L/CNOT2/PATL1/PAN3/NANOS3	11
GO:0043900	BP	GO:0043900	regulation of multi-organism process	11/2029	78/18866	0.213818691340589	0.756520009234334	0.714007063346204	NOX5/SIRT2/AGO2/HDAC2/SMURF2/CACNA1H/PTGDR2/C1QBP/TRIM15/ZG16/NPPC	11
GO:0032271	BP	GO:0032271	regulation of protein polymerization	29/2029	231/18866	0.214114610512474	0.756520009234334	0.714007063346204	FCHSD2/CAPZA2/LATS1/MAPRE1/ACTR3/TWF2/DLG1/RASA1/ARPC4/MAPRE3/EML2/PICK1/TPPP/CSF3/NPHS1/NCKAP1/CAPZA1/SPTB/CYFIP1/DYRK1A/INPP5J/ARFIP1/RANGRF/AP1AR/SPTBN4/MLST8/BAIAP2L2/CORO1B/SLAIN2	29
GO:0055074	BP	GO:0055074	calcium ion homeostasis	56/2029	468/18866	0.215283992149547	0.756520009234334	0.714007063346204	JPH2/KCTD17/ATP6V1B1/TRPV6/NOS1/FFAR1/GRM5/GRIN2C/ITPR3/ANXA7/NPTN/ATG5/BCL2/VDR/MYO5A/DLG4/AKAP6/ADORA1/KISS1/F2/GRIN1/KCNK3/ATP2C2/S1PR4/OPRL1/DRD2/EDN2/ADCY8/GNA13/EPO/CNGB1/TBXA2R/ADRA1B/HCRT/PTGER1/CXCR3/IL13/GATA2/DRD4/P2RX3/TMCO1/RAP1GDS1/CASR/CALCA/HAP1/MICU2/PDZD8/CCDC47/TRPM4/LIME1/JPH3/TRPM8/P2RX2/CAMK2D/UBASH3B/JSRP1	56
GO:0006401	BP	GO:0006401	RNA catabolic process	50/2029	415/18866	0.21538840591208	0.756520009234334	0.714007063346204	CNOT7/CNOT6L/CNOT1/SLC11A1/CPEB3/SYNCRIP/PRR5L/XRN1/PSMD6/LRPPRC/AGO2/YTHDF3/HNRNPA0/PSMA1/GSPT1/PSMD12/FASTK/TOB1/ROCK2/FXR2/PSMA4/PSMD5/UPF2/SKIV2L/ZC3H14/CTIF/GTPBP1/GSPT2/PPP1R8/PPP2CA/PCBP4/SERBP1/CSDC2/DDX49/SMG5/ZC3HAV1/ANGEL2/CNOT2/DROSHA/ZCCHC8/SMG9/MEX3D/PLEKHN1/PNPT1/PATL1/PAN3/RNASEH2C/METTL14/HELZ2/NANOS3	50
GO:0032259	BP	GO:0032259	methylation	45/2029	371/18866	0.215629889755032	0.756520009234334	0.714007063346204	KDM1B/TRMT61A/CTNNB1/LMNA/PAXBP1/ECE2/DPY30/KMT2C/WTAP/MAPT-AS1/SUZ12/TET2/BAZ2A/GSPT1/CTR9/GSK3A/PRDM2/MTRR/FBXO11/KMT2B/PICK1/RAB3B/FKBP6/PNMT/ZNF304/FAM98A/SETD1A/CHD5/MAT2B/TRMT13/WDR5B/PRDM8/MRM1/DNMT3L/MPHOSPH8/ZNF335/KMT2E/DMAP1/PYGO2/COMTD1/TYW3/METTL14/SMYD1/TET1/FBLL1	45
GO:0001516	BP	GO:0001516	prostaglandin biosynthetic process	5/2029	30/18866	0.21564880857778	0.756520009234334	0.714007063346204	PTGES3/EDN2/PIBF1/PTGES2/PLA2G4F	5
GO:0003209	BP	GO:0003209	cardiac atrium morphogenesis	5/2029	30/18866	0.21564880857778	0.756520009234334	0.714007063346204	GATA4/SOX4/ACVR1/DLL4/ZFPM1	5
GO:0006884	BP	GO:0006884	cell volume homeostasis	5/2029	30/18866	0.21564880857778	0.756520009234334	0.714007063346204	ANXA7/GNB3/CLNS1A/SLC12A4/SLC12A9	5
GO:0010586	BP	GO:0010586	miRNA metabolic process	5/2029	30/18866	0.21564880857778	0.756520009234334	0.714007063346204	AGO2/DICER1/PRKRA/DROSHA/PNPT1	5
GO:0018279	BP	GO:0018279	protein N-linked glycosylation via asparagine	5/2029	30/18866	0.21564880857778	0.756520009234334	0.714007063346204	FUT8/MGAT2/ALG8/ASGR2/STT3B	5
GO:0019934	BP	GO:0019934	cGMP-mediated signaling	5/2029	30/18866	0.21564880857778	0.756520009234334	0.714007063346204	PDZD3/ADNP/NPPA/NPPC/KCNC2	5
GO:0033137	BP	GO:0033137	negative regulation of peptidyl-serine phosphorylation	5/2029	30/18866	0.21564880857778	0.756520009234334	0.714007063346204	GGNBP2/INPP5F/GPD1L/INPP5J/MLXIPL	5
GO:0042133	BP	GO:0042133	neurotransmitter metabolic process	5/2029	30/18866	0.21564880857778	0.756520009234334	0.714007063346204	NOS1/ACHE/DBH/SLC6A3/DAGLA	5
GO:0044030	BP	GO:0044030	regulation of DNA methylation	5/2029	30/18866	0.21564880857778	0.756520009234334	0.714007063346204	KDM1B/MAPT-AS1/GSK3A/DNMT3L/MPHOSPH8	5
GO:0046457	BP	GO:0046457	prostanoid biosynthetic process	5/2029	30/18866	0.21564880857778	0.756520009234334	0.714007063346204	PTGES3/EDN2/PIBF1/PTGES2/PLA2G4F	5
GO:0048147	BP	GO:0048147	negative regulation of fibroblast proliferation	5/2029	30/18866	0.21564880857778	0.756520009234334	0.714007063346204	PEX2/PAWR/EMD/MORC3/PARP10	5
GO:0051642	BP	GO:0051642	centrosome localization	5/2029	30/18866	0.21564880857778	0.756520009234334	0.714007063346204	SYNE2/KIF5B/DLG1/SUN1/SUN2	5
GO:0060142	BP	GO:0060142	regulation of syncytium formation by plasma membrane fusion	5/2029	30/18866	0.21564880857778	0.756520009234334	0.714007063346204	ADAM9/MYOD1/MYOG/TNFSF14/TREM2	5
GO:0090162	BP	GO:0090162	establishment of epithelial cell polarity	5/2029	30/18866	0.21564880857778	0.756520009234334	0.714007063346204	FBF1/TCF15/SH3BP1/GOLPH3/HES5	5
GO:1990126	BP	GO:1990126	retrograde transport, endosome to plasma membrane	5/2029	30/18866	0.21564880857778	0.756520009234334	0.714007063346204	VPS29/VPS35/RAB11A/CCDC22/ANKRD27	5
GO:0070302	BP	GO:0070302	regulation of stress-activated protein kinase signaling cascade	30/2029	240/18866	0.216393423452939	0.757757591306029	0.71517509899612	LTBR/MDFIC/MAP3K2/TRAF5/DNAJA1/PJA2/RNF13/RB1CC1/DLG1/MAP4K5/STK3/TRAF2/MAPK8IP2/MAP3K10/MAP3K7/ERCC6/ITCH/MAP2K7/NPPA/AGER/WNT7A/FLT4/PDCD10/MAPK8IP3/TAOK1/ZNF675/WNT7B/BIRC7/DUSP15/KLHL31	30
GO:0071826	BP	GO:0071826	ribonucleoprotein complex subunit organization	30/2029	240/18866	0.216393423452939	0.757757591306029	0.71517509899612	LUC7L/AGO2/PWP2/PTGES3/SNRPC/KIF5B/EIF3M/CD2BP2/PRPF31/CPSF6/RRP7A/CLP1/EIF2S3/SNRPG/DICER1/SRSF6/CELF3/CLNS1A/BOP1/DHX29/CPSF7/RSL24D1/EIF2D/ZFAND1/SHQ1/BRIX1/CRNKL1/DENR/PPAN/SLU7	30
GO:0003143	BP	GO:0003143	embryonic heart tube morphogenesis	10/2029	70/18866	0.21650216894458	0.757757591306029	0.71517509899612	GATA4/RNF207/CCDC40/ACVR1/TBX2/TBX6/LBX1/IHH/SUFU/TEAD2	10
GO:0032374	BP	GO:0032374	regulation of cholesterol transport	10/2029	70/18866	0.21650216894458	0.757757591306029	0.71517509899612	SCP2/LPCAT3/APOC2/APOC3/APOA4/ABCA2/ABCA7/PCSK9/YJEFN3/SCP2D1	10
GO:0010977	BP	GO:0010977	negative regulation of neuron projection development	20/2029	154/18866	0.217271907400064	0.760012362395948	0.717303162318676	KLK8/HDAC2/GSK3A/BAG5/INPP5F/NFATC4/KIAA0319/SEMA3F/TLX2/TBX6/SEMA6C/SEMA7A/THOC2/INPP5J/MAG/NLGN3/SEMA6B/LINGO1/SYNGAP1/RTN4RL1	20
GO:0007589	BP	GO:0007589	body fluid secretion	13/2029	95/18866	0.218614999087826	0.763673509089534	0.720758569402769	GOT2/ATG5/MED1/VDR/NEURL1/ADORA1/ZBTB7B/UCN/SLC6A3/NEUROG1/DHODH/GUCA1B/APLN	13
GO:0055081	BP	GO:0055081	anion homeostasis	9/2029	62/18866	0.218749853644338	0.763673509089534	0.720758569402769	ATP6V1B1/FGFR4/PRKAA1/ADORA1/SLC34A1/HNF4A/SLC12A4/SLC12A9/MLXIPL	9
GO:0003298	BP	GO:0003298	physiological muscle hypertrophy	6/2029	38/18866	0.219705904679433	0.763673509089534	0.720758569402769	GATA4/YY1/GSK3A/AKAP6/NPPA/PI16	6
GO:0003301	BP	GO:0003301	physiological cardiac muscle hypertrophy	6/2029	38/18866	0.219705904679433	0.763673509089534	0.720758569402769	GATA4/YY1/GSK3A/AKAP6/NPPA/PI16	6
GO:0006862	BP	GO:0006862	nucleotide transport	6/2029	38/18866	0.219705904679433	0.763673509089534	0.720758569402769	SLC25A48/SLC25A43/SLC25A36/GJB1/SLC35B3/SLC25A47	6
GO:0035872	BP	GO:0035872	nucleotide-binding domain, leucine rich repeat containing receptor signaling pathway	6/2029	38/18866	0.219705904679433	0.763673509089534	0.720758569402769	UBE2N/XIAP/MAP3K7/ITCH/IKBKG/TAB2	6
GO:0042769	BP	GO:0042769	DNA damage response, detection of DNA damage	6/2029	38/18866	0.219705904679433	0.763673509089534	0.720758569402769	SOX4/PCNA/RPA1/CUL4B/USP1/RFC3	6
GO:0043029	BP	GO:0043029	T cell homeostasis	6/2029	38/18866	0.219705904679433	0.763673509089534	0.720758569402769	PPP2R3C/CCNB2/BCL2/TNFSF14/FOXP3/SLC39A3	6
GO:0051954	BP	GO:0051954	positive regulation of amine transport	6/2029	38/18866	0.219705904679433	0.763673509089534	0.720758569402769	RAB3B/SLC38A3/DRD2/CHRNB2/DRD4/ARL6IP1	6
GO:0061049	BP	GO:0061049	cell growth involved in cardiac muscle cell development	6/2029	38/18866	0.219705904679433	0.763673509089534	0.720758569402769	GATA4/YY1/GSK3A/AKAP6/NPPA/PI16	6
GO:0071604	BP	GO:0071604	transforming growth factor beta production	6/2029	38/18866	0.219705904679433	0.763673509089534	0.720758569402769	ATP6AP2/CD2AP/WNT11/IL13/LTBP3/FOXP3	6
GO:0010524	BP	GO:0010524	positive regulation of calcium ion transport into cytosol	8/2029	54/18866	0.220329267708991	0.764057275085662	0.721120769514548	JPH2/AKAP6/F2/GRIN1/IL13/P2RX3/HAP1/P2RX2	8
GO:0031050	BP	GO:0031050	dsRNA processing	8/2029	54/18866	0.220329267708991	0.764057275085662	0.721120769514548	AGO2/TGFB1/TSNAX/ZC3H7B/DICER1/PRKRA/MYCN/DROSHA	8
GO:0070918	BP	GO:0070918	production of small RNA involved in gene silencing by RNA	8/2029	54/18866	0.220329267708991	0.764057275085662	0.721120769514548	AGO2/TGFB1/TSNAX/ZC3H7B/DICER1/PRKRA/MYCN/DROSHA	8
GO:0003007	BP	GO:0003007	heart morphogenesis	32/2029	258/18866	0.220528460897808	0.764057275085662	0.721120769514548	GATA4/ARID2/CTNNB1/RNF207/CCDC40/TNNT2/SOX4/GSK3A/SEC24B/EPHB4/TGFB1/MED1/ACVR1/BMPR1A/TNNI1/MDM4/TCAP/TBX2/NRG1/WNT11/TBX1/TBX6/MYBPC3/LBX1/BMP7/IHH/SIRT6/HEYL/SUFU/DLL4/TEAD2/ZFPM1	32
GO:1901617	BP	GO:1901617	organic hydroxy compound biosynthetic process	32/2029	258/18866	0.220528460897808	0.764057275085662	0.721120769514548	FGFR4/PRKAA1/VPS35/SCP2/ACAA2/EBP/LPCAT3/MVD/SPR/MVK/VDR/MYO5A/SEC14L2/MC1R/CACNA1H/ITPKA/DBH/PNMT/SLC6A3/APOA4/LDHC/GIPC1/SPHK2/ABCA2/IP6K1/CYP11B2/OSBPL9/APPL1/IPPK/SLC27A5/DKKL1/ISYNA1	32
GO:0009259	BP	GO:0009259	ribonucleotide metabolic process	50/2029	416/18866	0.220573429702682	0.764057275085662	0.721120769514548	SLC26A1/PRKAA1/FAR1/MCCC2/CARD11/HPRT1/PAICS/PFKL/GNAI3/ACSL3/NUP133/DLG1/SUCLA2/MVD/TGFB1/UPP1/MVK/PDE4A/NME3/GTPBP1/PGAM2/VPS9D1/NUP155/ADCY8/LDHC/MYOG/PKLR/ACOT7/PDHB/ADCY3/SPHK2/NPPA/RORA/OPA1/NUP205/SUCLG2/ADCY1/DHODH/NUP54/PGK2/PANK3/MLYCD/SIRT6/TREM2/HKDC1/MLXIPL/NPPC/SEH1L/SLC35B3/FOXK1	50
[truncated: 6,434 more rows]
