# Supplementary material for: Construction of the coexpression network involved in the pathogenesis of thyroid eye disease via bioinformatics analysis
Source: Hum Genomics. 2022 Sep 8;16:38. doi: 10.1186/s40246-022-00412-0 (PMC9461120; doi:10.1186/s40246-022-00412-0)
Supplement: Supplementary file 3 — Additional file 3: Table S3 Results of the functional enrichment analysis of genes in the red module identified in lmQCM analysis as the output of cluster profiler analysis. [file 40246_2022_412_MOESM3_ESM.csv]

	ONTOLOGY	ID	Description	GeneRatio	BgRatio	pvalue	p.adjust	qvalue	geneID	Count
GO:0048193	BP	GO:0048193	Golgi vesicle transport	71/1518	374/18866	7.05204530340951e-12	2.52255452054982e-08	2.24871862363895e-08	GCC2/ARFGEF2/AP1G1/ERGIC2/IER3IP1/AP1AR/MON2/KIF2A/CUL3/RAB10/SCAMP1/LMAN1/VPS13C/ACSL3/GOLPH3/LYPLA1/PITPNB/EXOC8/CAPZA2/PRKCI/PPP6C/GOLGA5/COG5/DCTN4/EXOC5/RAB1A/MIA2/ARFGAP3/TMED7/ARL1/BET1/EPS15/EXOC4/SNX2/NAPA/COPB2/USO1/TRAPPC12/BCAP29/RAB8B/VCP/RABEP1/ARF4/VAPA/COPB1/CNIH3/SNX3/TRAPPC1/TRAPPC8/RNF139/COPZ1/KIF18A/COG1/SEC16A/ERGIC1/PPP6R3/PEF1/DYNLL1/SCFD1/CAPZA1/TMED2/COPA/SEC31A/KLHL12/P…	71
GO:0043161	BP	GO:0043161	proteasome-mediated ubiquitin-dependent protein catabolic process	77/1518	424/18866	9.06741380499577e-12	2.52255452054982e-08	2.24871862363895e-08	RCHY1/ITCH/EDEM3/UBE2K/FAM122A/UBE2W/STYX/PSMD12/PPP2R5C/CUL3/UFL1/PCNP/UBXN4/UBE2G1/CUL4B/DNAJC10/UBQLN1/FBXL5/CCDC47/PSMD5/STT3B/ARMC8/SUMO1/PSMA1/PIAS1/ANAPC10/FBXW11/CTNNB1/NEMF/FAF2/BUB3/BAG5/UBE2D3/SVIP/DNAJB9/SPOP/SKP1/PSMD6/PSMC2/ANKIB1/WWP1/RNF14/TBL1XR1/FBXL3/UBXN11/PSMB7/SMURF2/PSMA4/PSMD11/HUWE1/VCP/PSME3/IL33/SGTB/UBXN2B/UBE2E1/SDCBP/HECTD3/PSME1/TOPORS/UBE2J1/WAC/HSP90AB1/PSMD14/FBX…	77
GO:0008380	BP	GO:0008380	RNA splicing	84/1518	487/18866	1.67861648183789e-11	3.11327403498201e-08	2.77531258330531e-08	C1QBP/CRNKL1/DDX46/PPP2CA/PAPOLA/SLU7/FAM172A/SNRNP27/SYNCRIP/TCERG1/SMNDC1/HNRNPH2/CWC27/CLNS1A/C2orf49/WTAP/PPP1R8/SNRPG/U2SURP/RBM3/AQR/ZCCHC8/CLK1/SRSF6/HNRNPLL/DDX42/PPIL1/SRPK1/THOC7/RBM4/MAGOH/SF3B2/DHX15/FRG1/CCAR1/MPHOSPH10/RRAGC/TARDBP/HNRNPA3/DDX17/SF3B1/PRPF4B/SETX/RBM39/TIA1/SCAF11/SRSF11/ZNF638/THOC2/DDX5/SRSF4/CLK3/RBM5/SRPK2/RBM20/KHDRBS1/CPSF7/PRPF18/MBNL1/ALYREF/HNRNPM/LSM10/SNR…	84
GO:0010498	BP	GO:0010498	proteasomal protein catabolic process	83/1518	483/18866	2.70334965969935e-11	3.76035937664179e-08	3.35215357802719e-08	RCHY1/ITCH/EDEM3/UBE2K/FAM122A/UBE2W/STYX/PSMD12/PPP2R5C/CUL3/UFL1/PCNP/UBXN4/UBE2G1/CUL4B/DNAJC10/UBQLN1/FBXL5/CCDC47/PSMD5/STT3B/ARMC8/SUMO1/PSMA1/PIAS1/ANAPC10/FBXW11/CTNNB1/NEMF/FAF2/BUB3/BAG5/UBE2D3/SVIP/DNAJB9/ERLEC1/SPOP/SKP1/PSMD6/PSMC2/ANKIB1/WWP1/RNF14/TBL1XR1/USP25/FBXL3/UBXN11/PSMB7/SMURF2/PSMA4/PSMD11/HUWE1/F8A1/VCP/PSME3/IL33/SGTB/UBXN2B/UBE2E1/SDCBP/HECTD3/PSME1/RNF139/TOPORS/UBE2J…	83
GO:0016236	BP	GO:0016236	macroautophagy	61/1518	310/18866	4.67085796568145e-11	5.19773074421032e-08	4.633491101956e-08	ATP6V1A/STAM2/ATG3/MAPK8/UFL1/RB1CC1/UBQLN1/VPS13C/VTA1/UFM1/MAP3K7/TMEM41B/EXOC8/VPS36/MTERF3/CHMP2B/LAMTOR3/RAB1A/LAMP2/UBA5/ATP6V1G1/CHMP2A/PRKAG1/SH3GLB1/VPS35/RRAGC/PIK3CA/EXOC4/PRKAA1/CDC37/ATP6V1H/SESN3/TSG101/GNAI3/LIX1L/FEZ2/HUWE1/ATP6V1E1/VCP/TOMM5/UFC1/ATG16L2/UBXN2B/HIF1A/TRAPPC8/ATP6V0E1/PHB2/CSNK2B/WAC/DYNLL1/ATP6V0D1/SCFD1/SNX6/RNF5/NPC1/NBR1/UBQLN2/SNX5/SIRT1/AUP1/MTMR3	61
GO:0006888	BP	GO:0006888	endoplasmic reticulum to Golgi vesicle-mediated transport	45/1518	206/18866	5.09950613910772e-10	4.30281548783245e-07	3.83572336801743e-07	ERGIC2/IER3IP1/CUL3/LMAN1/CAPZA2/PPP6C/COG5/DCTN4/RAB1A/MIA2/ARFGAP3/TMED7/BET1/NAPA/COPB2/USO1/TRAPPC12/BCAP29/VCP/ARF4/VAPA/COPB1/CNIH3/TRAPPC1/TRAPPC8/RNF139/COPZ1/COG1/SEC16A/ERGIC1/PPP6R3/PEF1/DYNLL1/SCFD1/CAPZA1/TMED2/COPA/SEC31A/KLHL12/PGAP1/CNIH1/MCFD2/TMED10/SEC23B/ANK3	45
GO:0006413	BP	GO:0006413	translational initiation	43/1518	192/18866	5.41331926937943e-10	4.30281548783245e-07	3.83572336801743e-07	ABCE1/DENR/EIF3M/EIF1B/EIF2D/EIF3J/EIF2A/EIF1AX/EIF2S3/RBM4/RPS6KB1/YTHDF3/MTFMT/EIF4A2/PPP1R15B/TPR/KHDRBS1/NCK1/EIF3A/EIF4G1/PAIP2/RPS17/RPL36A/RPS15A/RPL30/RPL22/RPL21/RPL9/EIF3H/EIF2AK1/EIF3F/RPS4X/EIF4H/DDX3X/EIF4G3/FMR1/RPS27A/EIF5B/EIF4E3/DNAJC3/RPL35A/RPL27/RPL24	43
GO:0000375	BP	GO:0000375	RNA splicing, via transesterification reactions	68/1518	393/18866	1.2774192334875e-09	8.88445076890557e-07	7.91999924762251e-07	C1QBP/CRNKL1/DDX46/PAPOLA/SLU7/FAM172A/SNRNP27/SYNCRIP/SMNDC1/HNRNPH2/CWC27/CLNS1A/WTAP/SNRPG/U2SURP/RBM3/AQR/ZCCHC8/SRSF6/DDX42/PPIL1/SRPK1/RBM4/MAGOH/SF3B2/DHX15/FRG1/CCAR1/MPHOSPH10/HNRNPA3/DDX17/SF3B1/PRPF4B/SETX/RBM39/TIA1/SCAF11/SRSF11/DDX5/SRSF4/RBM5/SRPK2/KHDRBS1/CPSF7/PRPF18/MBNL1/ALYREF/HNRNPM/SNRPA/SF3A3/PPIL3/SNRPB/ZMAT2/DDX39A/DHX8/LSM5/SRRM1/SPEN/PHF5A/SF3B3/CWC15/QKI/FMR1/SRSF3/LSM…	68
GO:0006403	BP	GO:0006403	RNA localization	48/1518	236/18866	1.73012899677562e-09	1.06183826297592e-06	9.46570414155383e-07	AHCTF1/SHQ1/NUP205/ABCE1/LRPPRC/SDAD1/SLU7/YY1/NUP54/NXT2/SRSF6/CCT8/THOC7/MAGOH/CETN2/CCT4/PNPT1/CCT2/SSB/NUP160/NPIPA1/TPR/SRSF11/THOC2/SRSF4/CPSF6/NXF1/PIH1D1/KHDRBS1/PRPF18/TERF1/ALYREF/TERF2/NUTF2/DDX39A/SMG7/SRRM1/RAN/POLDIP3/NMD3/QKI/FMR1/SRSF3/SEH1L/SETD2/G3BP2/ATXN2/SRSF5	48
GO:0000209	BP	GO:0000209	protein polyubiquitination	61/1518	340/18866	2.17236904902424e-09	1.06183826297592e-06	9.46570414155383e-07	ITCH/UBE2K/UBE2W/PSMD12/RC3H1/CUL3/UBE2G1/HECTD1/XIAP/FBXL5/PSMD5/FBXO21/UBE2Q1/PSMA1/UBE2E3/ANAPC10/FBXW11/CTNNB1/UBR5/UBE2D3/TRIM22/BLMH/SPOP/SKP1/PSMD6/PSMC2/ANKIB1/TRIP12/WWP1/RNF14/NPEPPS/RNF146/FBXL3/RNF115/RNF114/PSMB7/TTC3/TRIM14/SMURF2/WSB1/PSMA4/PSMD11/HUWE1/FBXO11/PSME3/ANAPC13/UBE2E1/PSME1/TOPORS/UBE2J1/UBE2F/PSMD14/FBXL14/RNF5/HECTD2/UBE4A/DDX3X/RNF152/RPS27A/RNF168/LNPEP	61
GO:0000377	BP	GO:0000377	RNA splicing, via transesterification reactions with bulged adenosine as nucleophile	67/1518	390/18866	2.29008971166625e-09	1.06183826297592e-06	9.46570414155383e-07	C1QBP/CRNKL1/DDX46/PAPOLA/SLU7/FAM172A/SNRNP27/SYNCRIP/SMNDC1/HNRNPH2/CWC27/CLNS1A/WTAP/SNRPG/U2SURP/RBM3/AQR/ZCCHC8/SRSF6/DDX42/PPIL1/SRPK1/RBM4/MAGOH/SF3B2/DHX15/FRG1/CCAR1/HNRNPA3/DDX17/SF3B1/PRPF4B/SETX/RBM39/TIA1/SCAF11/SRSF11/DDX5/SRSF4/RBM5/SRPK2/KHDRBS1/CPSF7/PRPF18/MBNL1/ALYREF/HNRNPM/SNRPA/SF3A3/PPIL3/SNRPB/ZMAT2/DDX39A/DHX8/LSM5/SRRM1/SPEN/PHF5A/SF3B3/CWC15/QKI/FMR1/SRSF3/LSM3/RNPC3/EL…	67
GO:0000398	BP	GO:0000398	mRNA splicing, via spliceosome	67/1518	390/18866	2.29008971166625e-09	1.06183826297592e-06	9.46570414155383e-07	C1QBP/CRNKL1/DDX46/PAPOLA/SLU7/FAM172A/SNRNP27/SYNCRIP/SMNDC1/HNRNPH2/CWC27/CLNS1A/WTAP/SNRPG/U2SURP/RBM3/AQR/ZCCHC8/SRSF6/DDX42/PPIL1/SRPK1/RBM4/MAGOH/SF3B2/DHX15/FRG1/CCAR1/HNRNPA3/DDX17/SF3B1/PRPF4B/SETX/RBM39/TIA1/SCAF11/SRSF11/DDX5/SRSF4/RBM5/SRPK2/KHDRBS1/CPSF7/PRPF18/MBNL1/ALYREF/HNRNPM/SNRPA/SF3A3/PPIL3/SNRPB/ZMAT2/DDX39A/DHX8/LSM5/SRRM1/SPEN/PHF5A/SF3B3/CWC15/QKI/FMR1/SRSF3/LSM3/RNPC3/EL…	67
GO:0048194	BP	GO:0048194	Golgi vesicle budding	24/1518	81/18866	1.17392717324252e-08	5.02440830147801e-06	4.47898367637148e-06	CUL3/LMAN1/GOLPH3/PRKCI/PPP6C/RAB1A/ARFGAP3/BET1/NAPA/USO1/VAPA/CNIH3/TRAPPC1/SEC16A/PPP6R3/PEF1/SCFD1/TMED2/SEC31A/KLHL12/CNIH1/MCFD2/TMED10/SEC23B	24
GO:0006401	BP	GO:0006401	RNA catabolic process	68/1518	415/18866	1.2697121627762e-08	5.04619890977625e-06	4.49840880526423e-06	CNOT7/CNOT6L/PPP2CA/PSMD12/RC3H1/LRPPRC/SYNCRIP/GSPT1/PSMD5/PPP1R8/DROSHA/XRN1/PSMA1/ZCCHC8/ZC3H14/SERBP1/TOB1/MAGOH/TTC37/PSMD6/PSMC2/YTHDF3/PNPT1/SSB/TARDBP/DDX5/CNOT4/CNOT2/DCP1A/PSMB7/RNASE6/MYD88/PATL1/HBS1L/PRPF18/PSMA4/EIF4G1/HNRNPM/PSMD11/RNASEH2A/DEDD2/WDR61/PSME3/RPS17/RPL36A/RPS15A/RPL30/PSME1/RPL22/RPL21/RPL9/LSM5/SMG7/RPS4X/PSMD14/MYEF2/AGO3/MAPK14/YWHAB/FMR1/LSM3/RPS27A/DDX6/ELAVL1/…	68
GO:0043312	BP	GO:0043312	neutrophil degranulation	76/1518	487/18866	1.57023238372044e-08	5.57547877624898e-06	4.97023269773453e-06	RAB4B/CD47/ATP11B/RAB18/PSMD12/RAP2C/CD58/RAB10/SCAMP1/ARMC8/TMEM30A/YPEL5/CYFIP1/KCMF1/FAF2/IQGAP1/LAMTOR3/SVIP/DSP/LAMP2/CCT8/PSMD6/PSMC2/CCT2/CPNE3/PKM/XRCC6/XRCC5/PSMB7/PRDX4/COMMD3/ERP44/FCER1G/CD53/PTPRC/ARPC5/GLIPR1/RAP2B/RAP1B/SLCO4C1/ATP6AP2/PSMD11/HUWE1/CREG1/VCP/VAPA/MNDA/FGR/SELL/COPB1/SDCBP/TRAPPC1/VCL/CSNK2B/HSP90AA1/DYNLL1/HPSE/HSP90AB1/PSMD14/SRP14/IQGAP2/CTSS/ALAD/MAPK14/DDX3X/HG…	76
GO:0032386	BP	GO:0032386	regulation of intracellular transport	61/1518	358/18866	1.63531739692438e-08	5.57547877624898e-06	4.97023269773453e-06	GCC2/RAB21/MAPK8/MDFIC/MFF/KIF5B/PPP1CC/ARFIP1/LMAN1/NUP54/UFM1/TMEM30A/RHOT1/ZFAND1/PPM1A/SCP2/UBR5/UBE2D3/C2CD5/SVIP/ERLEC1/NUS1/ARV1/INPP5F/RBM4/RAB11B/SH3GLB1/RDX/NPEPPS/TARDBP/TPR/THOC2/CPSF6/PRKAA1/HCLS1/LCP1/KHDRBS1/CTDSPL2/LEPROT/HUWE1/YWHAQ/CIB1/NUTF2/SNX3/RNF139/UBE2J1/BAG4/SEC16A/RAN/OAZ2/SCFD1/HSP90AB1/YWHAE/MAPK14/YWHAB/NMT1/PTPN11/MSN/SETD2/PDCD10/ANK3	61
GO:0006605	BP	GO:0006605	protein targeting	71/1518	444/18866	1.70350717462675e-08	5.57547877624898e-06	4.97023269773453e-06	GCC2/PMPCB/ATG3/SYNJ2BP/MFF/ZDHHC6/SRP9/LMAN1/GRPEL2/NUP54/VPS13C/USP9X/ZFAND6/ARL6IP1/PRKCI/SCARB2/GNPAT/SCP2/TIMM23B/UBE2D3/C2CD5/LAMP2/TRAM1/ZDHHC20/MPV17/SH3GLB1/PEX3/NPEPPS/EXOC4/PRKAA1/CDC37/SEC63/NCOA4/LEPROT/RAB8B/HUWE1/HSPD1/YWHAQ/PARD3/TOMM5/SGTB/CIB1/RPS17/RPL36A/RPS15A/RPL30/SDCBP/RPL22/RPL21/RPL9/SPCS1/SPCS2/ECI2/BAG4/SSR2/HSP90AA1/RPS4X/SRP14/YWHAE/YWHAB/PEX14/ZDHHC9/RPS27A/PEX2/HSD…	71
GO:0002283	BP	GO:0002283	neutrophil activation involved in immune response	76/1518	490/18866	2.05200208283686e-08	6.34296643828017e-06	5.65440573937269e-06	RAB4B/CD47/ATP11B/RAB18/PSMD12/RAP2C/CD58/RAB10/SCAMP1/ARMC8/TMEM30A/YPEL5/CYFIP1/KCMF1/FAF2/IQGAP1/LAMTOR3/SVIP/DSP/LAMP2/CCT8/PSMD6/PSMC2/CCT2/CPNE3/PKM/XRCC6/XRCC5/PSMB7/PRDX4/COMMD3/ERP44/FCER1G/CD53/PTPRC/ARPC5/GLIPR1/RAP2B/RAP1B/SLCO4C1/ATP6AP2/PSMD11/HUWE1/CREG1/VCP/VAPA/MNDA/FGR/SELL/COPB1/SDCBP/TRAPPC1/VCL/CSNK2B/HSP90AA1/DYNLL1/HPSE/HSP90AB1/PSMD14/SRP14/IQGAP2/CTSS/ALAD/MAPK14/DDX3X/HG…	76
GO:0006913	BP	GO:0006913	nucleocytoplasmic transport	60/1518	354/18866	2.61185919897267e-08	7.64862346478102e-06	6.81832717205498e-06	MED1/NUP205/RAB18/STYX/ABCE1/MDFIC/SDAD1/IPO7/SLU7/PPP1CC/NUP54/APPL1/UFM1/NXT2/SNRPG/PPP3CA/PPM1A/SRSF6/NEMF/UBR5/THOC7/RBM4/MAGOH/PRKAG1/SSB/NUP160/TARDBP/TPR/SRSF11/THOC2/SRSF4/HSPA9/CPSF6/NXF1/HCLS1/KHDRBS1/PTTG1IP/CTDSPL2/KPNA3/ALYREF/STAT3/SNRPB/NUTF2/DDX39A/PHB2/SMG7/SRRM1/RAN/HSP90AB1/POLDIP3/YWHAE/MAPK14/NMD3/PTPN11/SRSF3/KPNA1/SEH1L/SETD2/ELAVL1/SRSF5	60
GO:0051236	BP	GO:0051236	establishment of RNA localization	41/1518	203/18866	3.21808910311287e-08	8.95272388486e-06	7.98086097571991e-06	AHCTF1/NUP205/ABCE1/LRPPRC/SDAD1/SLU7/NUP54/NXT2/SRSF6/THOC7/MAGOH/CETN2/PNPT1/SSB/NUP160/NPIPA1/TPR/SRSF11/THOC2/SRSF4/CPSF6/NXF1/KHDRBS1/TERF1/ALYREF/TERF2/NUTF2/DDX39A/SMG7/SRRM1/RAN/POLDIP3/NMD3/QKI/FMR1/SRSF3/SEH1L/SETD2/G3BP2/ATXN2/SRSF5	41
GO:0016050	BP	GO:0016050	vesicle organization	58/1518	340/18866	3.51989007515335e-08	9.04779787633759e-06	8.0656142103944e-06	ARFGEF2/AP1G1/STAM2/CUL3/KIF5B/RAB22A/LMAN1/PDCD6IP/VTA1/GOLPH3/SPG11/EXOC8/PRKCI/PPP6C/SCARB2/VPS36/CHMP2B/C2CD5/TBPL1/RAB1A/ARFGAP3/BET1/CHMP2A/RAB11A/EPS15/ANKRD27/BLOC1S6/LYST/NAPA/USO1/TSG101/GNAI3/ZEB2/ABCA1/RAB8B/VAPA/CREB1/BLOC1S4/SDCBP/CNIH3/SNX3/TRAPPC1/SEC16A/PPP6R3/PEF1/SCFD1/TMED2/SEC31A/KLHL12/TAP2/RAB13/CNIH1/EEA1/MCFD2/TMED10/CLCN3/SEC23B/SDC4	58
GO:0051169	BP	GO:0051169	nuclear transport	60/1518	357/18866	3.57749017396526e-08	9.04779787633759e-06	8.0656142103944e-06	MED1/NUP205/RAB18/STYX/ABCE1/MDFIC/SDAD1/IPO7/SLU7/PPP1CC/NUP54/APPL1/UFM1/NXT2/SNRPG/PPP3CA/PPM1A/SRSF6/NEMF/UBR5/THOC7/RBM4/MAGOH/PRKAG1/SSB/NUP160/TARDBP/TPR/SRSF11/THOC2/SRSF4/HSPA9/CPSF6/NXF1/HCLS1/KHDRBS1/PTTG1IP/CTDSPL2/KPNA3/ALYREF/STAT3/SNRPB/NUTF2/DDX39A/PHB2/SMG7/SRRM1/RAN/HSP90AB1/POLDIP3/YWHAE/MAPK14/NMD3/PTPN11/SRSF3/KPNA1/SEH1L/SETD2/ELAVL1/SRSF5	60
GO:0022613	BP	GO:0022613	ribonucleoprotein complex biogenesis	74/1518	482/18866	4.84137345171572e-08	1.1711913863194e-05	1.04405270958739e-05	SHQ1/C1QBP/NIFK/RSL24D1/CRNKL1/NIP7/ABCE1/DENR/SDAD1/SLU7/CUL4B/CDC73/EIF3M/PTGES3/CLNS1A/EIF2D/DROSHA/SNRPG/EIF3J/EIF2A/KRR1/MTERF3/SRSF6/THUMPD1/SRPK1/EIF2S3/RPP30/MRPL1/RPL7L1/FRG1/SBDS/PTEN/MPHOSPH10/DICER1/BRIX1/DDX17/SF3B1/SETX/SCAF11/CPSF6/HEATR1/RBM5/XRCC5/SRPK2/PIH1D1/CPSF7/PRPF18/EIF3A/SF3A3/METTL5/GTF3A/SNRPB/RPS17/EIF3H/HSP90AA1/RAN/EIF3F/NGDN/DCAF13/HSP90AB1/ZCCHC4/AGO3/EIF4H/ADAR/DD…	74
GO:0034976	BP	GO:0034976	response to endoplasmic reticulum stress	52/1518	294/18866	5.35671130250382e-08	1.19633404835721e-05	1.06646601003806e-05	TMCO1/TMEM33/EDEM3/UBE2K/UFL1/UBXN4/OPA1/DNAJC10/UBQLN1/UFM1/CCDC47/STT3B/FAF2/SVIP/DNAJB9/SERP1/ERLEC1/PDIA6/UBA5/CANX/TMX1/PPP1R15B/TARDBP/USP25/ERP44/TPP1/NCK1/EIF4G1/VCP/UFC1/SGTB/RNF139/UBE2J1/SEC16A/PDIA3/ATP6V0D1/RNF5/SEC31A/UBE4A/DDX3X/UBQLN2/EXTL2/HERPUD1/SIRT1/HERPUD2/DNAJB14/AUP1/SSR1/P4HB/DNAJC3/HSPA5/HSP90B1	52
GO:1903311	BP	GO:1903311	regulation of mRNA metabolic process	58/1518	344/18866	5.37533271188537e-08	1.19633404835721e-05	1.06646601003806e-05	C1QBP/CNOT7/CNOT6L/PSMD12/RC3H1/PAPOLA/FAM172A/SYNCRIP/CDC73/PSMD5/WTAP/XRN1/RBM3/PSMA1/ZC3H14/SRSF6/SERBP1/SRPK1/TOB1/RBM4/MAGOH/PSMD6/PSMC2/YTHDF3/PNPT1/TARDBP/DDX17/RBM39/TIA1/DDX5/SRSF4/CPSF6/RBM5/DCP1A/SRPK2/PSMB7/MYD88/KHDRBS1/CPSF7/MBNL1/PSMA4/EIF4G1/HNRNPM/PSMD11/SNRPA/PSME3/PSME1/CTR9/PSMD14/MYEF2/MAPK14/YWHAB/QKI/FMR1/SRSF3/RPS27A/ELAVL1/SRSF5	58
GO:0050657	BP	GO:0050657	nucleic acid transport	40/1518	200/18866	6.25394259671935e-08	1.28877542993135e-05	1.1488724177677e-05	AHCTF1/NUP205/ABCE1/LRPPRC/SDAD1/SLU7/NUP54/NXT2/SRSF6/THOC7/MAGOH/CETN2/PNPT1/SSB/NUP160/NPIPA1/TPR/SRSF11/THOC2/SRSF4/CPSF6/NXF1/KHDRBS1/ALYREF/TERF2/NUTF2/DDX39A/SMG7/SRRM1/RAN/POLDIP3/NMD3/QKI/FMR1/SRSF3/SEH1L/SETD2/G3BP2/ATXN2/SRSF5	40
GO:0050658	BP	GO:0050658	RNA transport	40/1518	200/18866	6.25394259671935e-08	1.28877542993135e-05	1.1488724177677e-05	AHCTF1/NUP205/ABCE1/LRPPRC/SDAD1/SLU7/NUP54/NXT2/SRSF6/THOC7/MAGOH/CETN2/PNPT1/SSB/NUP160/NPIPA1/TPR/SRSF11/THOC2/SRSF4/CPSF6/NXF1/KHDRBS1/ALYREF/TERF2/NUTF2/DDX39A/SMG7/SRRM1/RAN/POLDIP3/NMD3/QKI/FMR1/SRSF3/SEH1L/SETD2/G3BP2/ATXN2/SRSF5	40
GO:0090114	BP	GO:0090114	COPII-coated vesicle budding	21/1518	73/18866	1.67135612943044e-07	3.32122339433962e-05	2.96068800070534e-05	CUL3/LMAN1/PPP6C/RAB1A/BET1/NAPA/USO1/VAPA/CNIH3/TRAPPC1/SEC16A/PPP6R3/PEF1/SCFD1/TMED2/SEC31A/KLHL12/CNIH1/MCFD2/TMED10/SEC23B	21
GO:0010506	BP	GO:0010506	regulation of autophagy	57/1518	347/18866	1.73935216513004e-07	3.33715705061502e-05	2.97489197898104e-05	MTDH/TAB2/ATP6V1A/MAPK8/PIK3C2A/UFL1/RB1CC1/UBQLN1/VPS13C/USP10/HERC1/MAP3K7/EXOC8/LAMTOR3/TRIM22/PTK2/SVIP/ATP6V1G1/PIK3CB/PRKAG1/DRAM2/SH3GLB1/VPS35/DNM1L/RRAGC/DAPK1/PIK3CA/EXOC4/PRKAA1/CDC37/ATP6V1H/TRIM14/SESN3/GNAI3/FEZ2/EIF4G1/STAT3/HUWE1/ATP6V1E1/ZMPSTE24/CISD2/HIF1A/ATP6V0E1/PHB2/TMEM59/WAC/ATP6V0D1/SCFD1/SNX6/RNF5/NPC1/UBQLN2/SNX5/SH3BP4/RNF152/SIRT1/MTMR3	57
GO:0071826	BP	GO:0071826	ribonucleoprotein complex subunit organization	44/1518	240/18866	1.96691296020405e-07	3.64796790352512e-05	3.2519627608707e-05	SHQ1/RSL24D1/CRNKL1/DENR/SLU7/KIF5B/CDC73/EIF3M/PTGES3/CLNS1A/EIF2D/SNRPG/EIF3J/ZFAND1/SRSF6/SRPK1/EIF2S3/DICER1/BRIX1/SF3B1/SETX/SCAF11/CPSF6/RBM5/XRCC5/SRPK2/PIH1D1/CPSF7/PRPF18/EIF3A/SF3A3/VCP/SNRPB/DHX8/EIF3H/HSP90AA1/EIF3F/HSP90AB1/AGO3/EIF4H/ADAR/RPS27L/RPL24/SRSF5	44
GO:0048199	BP	GO:0048199	vesicle targeting, to, from or within Golgi	21/1518	74/18866	2.15805655148991e-07	3.87336343628706e-05	3.45289048238386e-05	AP1AR/CUL3/LMAN1/PPP6C/RAB1A/ARFGAP3/BET1/NAPA/USO1/CNIH3/TRAPPC1/SEC16A/PPP6R3/PEF1/SCFD1/TMED2/SEC31A/KLHL12/CNIH1/MCFD2/TMED10	21
GO:0006402	BP	GO:0006402	mRNA catabolic process	60/1518	376/18866	2.34080253956329e-07	4.07007041566567e-05	3.6282439363231e-05	CNOT7/CNOT6L/PPP2CA/PSMD12/RC3H1/SYNCRIP/GSPT1/PSMD5/XRN1/PSMA1/ZC3H14/SERBP1/TOB1/MAGOH/TTC37/PSMD6/PSMC2/YTHDF3/PNPT1/SSB/TARDBP/DDX5/CNOT4/CNOT2/DCP1A/PSMB7/MYD88/PATL1/HBS1L/PRPF18/PSMA4/EIF4G1/HNRNPM/PSMD11/WDR61/PSME3/RPS17/RPL36A/RPS15A/RPL30/PSME1/RPL22/RPL21/RPL9/LSM5/SMG7/RPS4X/PSMD14/MYEF2/AGO3/MAPK14/YWHAB/FMR1/LSM3/RPS27A/DDX6/ELAVL1/RPL35A/RPL27/RPL24	60
GO:0051656	BP	GO:0051656	establishment of organelle localization	66/1518	432/18866	3.07408392674069e-07	5.18309180860158e-05	4.62044129594965e-05	AP1AR/ABCE1/LRPPRC/CUL3/SDAD1/KIF5B/CCDC186/OPA1/LMAN1/SPG11/RHOT1/PPP6C/CHMP2B/FBXW11/CTNNB1/SUN1/RAB1A/PTK2/MYO5B/KIF1B/ARFGAP3/MYO5C/BET1/ACTR3/CHMP2A/RAB11A/RAB11B/C12orf4/BLOC1S6/EXOC4/SYNE2/NAPA/USO1/FCER1G/TRAPPC12/TERF1/F8A1/AP3S1/PARD3/CLASP1/FGR/BLOC1S4/UBXN2B/HIF1A/CNIH3/TRAPPC1/KIF18A/SEC16A/RAN/PPP6R3/PEF1/MKKS/SCFD1/TMED2/SEC31A/PEX14/KLHL12/NMD3/CHAMP1/KIT/CNIH1/SEH1L/BBS5/PDCD10/M…	66
GO:0006901	BP	GO:0006901	vesicle coating	20/1518	70/18866	3.7014808475627e-07	6.05736453995261e-05	5.39980735409147e-05	CUL3/LMAN1/PPP6C/RAB1A/ARFGAP3/BET1/NAPA/USO1/CNIH3/TRAPPC1/SEC16A/PPP6R3/PEF1/SCFD1/TMED2/SEC31A/KLHL12/CNIH1/MCFD2/TMED10	20
GO:0002181	BP	GO:0002181	cytoplasmic translation	25/1518	103/18866	4.33290730732224e-07	6.88808464512599e-05	6.14034864123381e-05	DENR/EIF3M/GSPT1/EIF2D/EIF3J/CPEB4/EIF2S3/RBM4/EIF4A2/PKM/NCK1/EIF3A/EIF4G1/CNBP/RPL36A/RPL30/RPL22/RPL9/EIF3H/EIF3F/EIF4H/FMR1/ZC3H15/RPL35A/RPL24	25
GO:0016241	BP	GO:0016241	regulation of macroautophagy	35/1518	176/18866	4.72567708475717e-07	7.30379647210803e-05	6.5109328723321e-05	ATP6V1A/MAPK8/RB1CC1/UBQLN1/VPS13C/MAP3K7/EXOC8/LAMTOR3/ATP6V1G1/PRKAG1/SH3GLB1/VPS35/RRAGC/PIK3CA/EXOC4/PRKAA1/CDC37/ATP6V1H/SESN3/GNAI3/FEZ2/HUWE1/ATP6V1E1/HIF1A/ATP6V0E1/WAC/ATP6V0D1/SCFD1/SNX6/RNF5/NPC1/UBQLN2/SNX5/SIRT1/MTMR3	35
GO:0048207	BP	GO:0048207	vesicle targeting, rough ER to cis-Golgi	19/1518	66/18866	6.34447603062921e-07	9.28964858800551e-05	8.28121081892655e-05	CUL3/LMAN1/PPP6C/RAB1A/BET1/NAPA/USO1/CNIH3/TRAPPC1/SEC16A/PPP6R3/PEF1/SCFD1/TMED2/SEC31A/KLHL12/CNIH1/MCFD2/TMED10	19
GO:0048208	BP	GO:0048208	COPII vesicle coating	19/1518	66/18866	6.34447603062921e-07	9.28964858800551e-05	8.28121081892655e-05	CUL3/LMAN1/PPP6C/RAB1A/BET1/NAPA/USO1/CNIH3/TRAPPC1/SEC16A/PPP6R3/PEF1/SCFD1/TMED2/SEC31A/KLHL12/CNIH1/MCFD2/TMED10	19
GO:0006417	BP	GO:0006417	regulation of translation	67/1518	450/18866	6.52024280250326e-07	9.30221306490465e-05	8.29241135908107e-05	C1QBP/CNOT7/CNOT6L/RC3H1/LRPPRC/SECISBP2L/SRP9/SYNCRIP/EIF1B/GSPT1/XRN1/EIF2A/RBM3/CYFIP1/MATR3/NEMF/HNRNPLL/SERP1/CPEB4/TOB1/EIF2S3/RBM4/MAGOH/RPS6KB1/YTHDF3/EIF4A2/PPP1R15B/DAPK1/TARDBP/TPR/TIA1/CNOT2/PKM/RBM20/KHDRBS1/NCK1/EIF4G1/STAT3/PAIP2/METTL5/CNBP/COA3/RPL30/RNF139/MIR21/EIF3H/EIF2AK1/NGDN/RPS4X/POLDIP3/ZCCHC4/AGO3/EIF4H/DDX3X/RHOA/QKI/EIF4G3/FMR1/RPS27L/CAPRIN1/USP16/EIF5B/ZNF706/ATXN2/…	67
GO:0016197	BP	GO:0016197	endosomal transport	43/1518	244/18866	8.25072355862527e-07	0.000114767564700478	0.000102308972126953	GCC2/TMEM87B/STAM2/ARFIP1/RAB10/VTA1/TMEM50A/CLN5/VPS36/CHMP2B/VPS29/MYO5B/REPS1/ARL1/INPP5F/AP5M1/CHMP2A/RAB11A/RAB11B/VPS35/CLTC/DNM1L/AP5S1/ACAP2/EPS15/ANKRD27/LYST/KIAA1109/SNX2/RAB9A/LEPROTL1/TSG101/ABCA1/LEPROT/ARL8B/VCP/SNX3/SNX6/SNX5/RPS27A/RAB13/EEA1/SNX9	43
GO:0015931	BP	GO:0015931	nucleobase-containing compound transport	45/1518	261/18866	8.67843373350747e-07	0.000115693641319022	0.0001031345185015	AHCTF1/NUP205/SLC35B3/ABCE1/LRPPRC/SDAD1/SLU7/NUP54/NXT2/SLC25A36/SRSF6/SLC35A3/THOC7/SLC35A1/MAGOH/CETN2/PNPT1/SSB/NUP160/NPIPA1/TPR/SRSF11/THOC2/SRSF4/CPSF6/NXF1/KHDRBS1/ALYREF/TERF2/SLC25A43/NUTF2/DDX39A/SMG7/SRRM1/RAN/POLDIP3/NMD3/QKI/FMR1/SRSF3/SEH1L/SETD2/G3BP2/ATXN2/SRSF5	45
GO:0051650	BP	GO:0051650	establishment of vesicle localization	39/1518	212/18866	8.73316487311091e-07	0.000115693641319022	0.0001031345185015	AP1AR/CUL3/KIF5B/CCDC186/LMAN1/SPG11/PPP6C/FBXW11/CTNNB1/RAB1A/MYO5B/KIF1B/ARFGAP3/MYO5C/BET1/RAB11A/RAB11B/BLOC1S6/EXOC4/NAPA/USO1/F8A1/AP3S1/CLASP1/BLOC1S4/CNIH3/TRAPPC1/SEC16A/PPP6R3/PEF1/MKKS/SCFD1/TMED2/SEC31A/KLHL12/CNIH1/BBS5/MCFD2/TMED10	39
GO:0033157	BP	GO:0033157	regulation of intracellular protein transport	45/1518	264/18866	1.20064990198415e-06	0.0001553585128986	0.000138493570089334	GCC2/MAPK8/MDFIC/MFF/KIF5B/LMAN1/NUP54/UFM1/TMEM30A/ZFAND1/PPM1A/UBR5/UBE2D3/C2CD5/SVIP/ERLEC1/SH3GLB1/NPEPPS/TARDBP/TPR/THOC2/PRKAA1/HCLS1/LCP1/CTDSPL2/LEPROT/HUWE1/YWHAQ/CIB1/NUTF2/SNX3/UBE2J1/BAG4/SEC16A/RAN/OAZ2/HSP90AB1/YWHAE/MAPK14/YWHAB/NMT1/PTPN11/SETD2/PDCD10/ANK3	45
GO:0006903	BP	GO:0006903	vesicle targeting	23/1518	95/18866	1.30082970297738e-06	0.000164495828803776	0.000146638984699268	AP1AR/CUL3/LMAN1/PPP6C/RAB1A/ARFGAP3/BET1/EXOC4/NAPA/USO1/CLASP1/CNIH3/TRAPPC1/SEC16A/PPP6R3/PEF1/SCFD1/TMED2/SEC31A/KLHL12/CNIH1/MCFD2/TMED10	23
GO:0002183	BP	GO:0002183	cytoplasmic translational initiation	13/1518	35/18866	1.54369586235362e-06	0.000190869417291901	0.000170149588383866	DENR/EIF3M/EIF2D/EIF3J/EIF2S3/RBM4/EIF4A2/NCK1/EIF3A/EIF4G1/EIF3H/EIF3F/EIF4H	13
GO:0006900	BP	GO:0006900	vesicle budding from membrane	25/1518	110/18866	1.61209591668383e-06	0.000194993514791931	0.000173825994494605	CUL3/LMAN1/GOLPH3/PRKCI/PPP6C/RAB1A/ARFGAP3/BET1/NAPA/USO1/VAPA/CNIH3/SNX3/TRAPPC1/SEC16A/PPP6R3/PEF1/SCFD1/TMED2/SEC31A/KLHL12/CNIH1/MCFD2/TMED10/SEC23B	25
GO:0030433	BP	GO:0030433	ubiquitin-dependent ERAD pathway	20/1518	78/18866	2.42698544493731e-06	0.000287247703098451	0.000256065529721121	EDEM3/UBXN4/DNAJC10/UBQLN1/CCDC47/STT3B/FAF2/SVIP/DNAJB9/VCP/SGTB/UBE2J1/RNF5/UBE4A/UBQLN2/HERPUD1/DNAJB14/AUP1/HSPA5/HSP90B1	20
GO:0051648	BP	GO:0051648	vesicle localization	40/1518	229/18866	2.4780535134302e-06	0.000287247703098451	0.000256065529721121	AP1AR/CUL3/KIF5B/CCDC186/LMAN1/SPG11/PPP6C/FBXW11/CTNNB1/RAB1A/MYO5B/KIF1B/ARFGAP3/MYO5C/BET1/RAB11A/RAB11B/PTEN/BLOC1S6/EXOC4/NAPA/USO1/F8A1/AP3S1/CLASP1/BLOC1S4/CNIH3/TRAPPC1/SEC16A/PPP6R3/PEF1/MKKS/SCFD1/TMED2/SEC31A/KLHL12/CNIH1/BBS5/MCFD2/TMED10	40
GO:0090150	BP	GO:0090150	establishment of protein localization to membrane	53/1518	342/18866	2.87292557726105e-06	0.000326223630854703	0.000290810425779894	ATG3/MAPK8/MFF/ZDHHC6/SRP9/RAB10/ACSL3/GOLPH3/LYPLA1/ARL6IP1/PRKCI/C2CD5/TRAM1/ZDHHC20/RAB11A/RAB11B/BRAF/PEX3/VPS35/EXOC4/SEC63/RAB8B/CLIP1/YWHAQ/PARD3/SGTB/CIB1/RPS17/RPL36A/RPS15A/RPL30/SDCBP/RPL22/RPL21/RPL9/SEC16A/SSR2/HSP90AA1/RPS4X/SRP14/OXA1L/YWHAE/YWHAB/NPC1/NMT1/ZDHHC9/RPS27A/SSR1/ANK3/HSPA5/RPL35A/RPL27/RPL24	53
GO:0036503	BP	GO:0036503	ERAD pathway	23/1518	100/18866	3.35156696406979e-06	0.00037207575993823	0.000331685077155575	EDEM3/UBXN4/DNAJC10/UBQLN1/CCDC47/STT3B/FAF2/SVIP/DNAJB9/ERLEC1/USP25/VCP/SGTB/RNF139/UBE2J1/RNF5/UBE4A/UBQLN2/HERPUD1/DNAJB14/AUP1/HSPA5/HSP90B1	23
GO:0070646	BP	GO:0070646	protein modification by small protein removal	48/1518	300/18866	3.41047155946257e-06	0.00037207575993823	0.000331685077155575	ITCH/STAM2/PSMD12/SENP6/YY1/USP1/MDM4/USP9X/USP10/ZRANB1/PSMD5/SUDS3/MAP3K7/USPL1/RHOT1/PSMA1/UCHL3/PSMD6/PSMC2/COPS2/PTEN/USP25/TRRAP/PSMB7/SMURF2/IFIH1/DESI2/USP32/PSMA4/PSMD11/TNIP1/VCP/PSME3/IL33/HIF1A/USP18/SNX3/PSME1/EIF3F/WDR20/PSMD14/UCHL5/TADA2B/SMAD2/COPS8/RHOA/RPS27A/USP16	48
GO:0051028	BP	GO:0051028	mRNA transport	30/1518	152/18866	3.57579626135351e-06	0.000382610199964826	0.00034107595108295	AHCTF1/NUP205/LRPPRC/SLU7/NUP54/NXT2/SRSF6/THOC7/MAGOH/CETN2/NUP160/NPIPA1/TPR/SRSF11/THOC2/SRSF4/NXF1/ALYREF/NUTF2/DDX39A/SMG7/SRRM1/POLDIP3/QKI/FMR1/SRSF3/SEH1L/SETD2/G3BP2/SRSF5	30
GO:0038093	BP	GO:0038093	Fc receptor signaling pathway	41/1518	241/18866	3.70468460895099e-06	0.000388921984230251	0.000346702559630131	TAB2/CD47/ABI1/PSMD12/MAPK8/YES1/APPL1/PSMD5/NCKAP1/MAP3K7/PPP3CA/PSMA1/CYFIP1/PAK2/FBXW11/PTK2/PIK3CB/ACTR3/ARPC1A/SKP1/PSMD6/PPP3CB/PSMC2/PIK3CA/PSMB7/FCER1G/LCP2/PTPRC/ARPC5/NCK1/PSMA4/PSMD11/PSME3/FGR/PSME1/HSP90AA1/ELMO2/HSP90AB1/PSMD14/KIT/CHUK	41
GO:0022618	BP	GO:0022618	ribonucleoprotein complex assembly	40/1518	233/18866	3.85416165154908e-06	0.000397121396837391	0.000354011885031175	SHQ1/RSL24D1/CRNKL1/DENR/SLU7/CDC73/EIF3M/PTGES3/CLNS1A/EIF2D/SNRPG/EIF3J/SRSF6/SRPK1/EIF2S3/DICER1/BRIX1/SF3B1/SETX/SCAF11/CPSF6/RBM5/XRCC5/SRPK2/PIH1D1/CPSF7/PRPF18/EIF3A/SF3A3/SNRPB/EIF3H/HSP90AA1/EIF3F/HSP90AB1/AGO3/EIF4H/ADAR/RPS27L/RPL24/SRSF5	40
GO:1903362	BP	GO:1903362	regulation of cellular protein catabolic process	43/1518	260/18866	4.59871541296293e-06	0.000465222773776832	0.000414720517241748	RCHY1/UBE2K/FAM122A/STYX/UFL1/UBQLN1/FBXL5/SUMO1/PIAS1/BAG5/LATS1/PTK2/SVIP/ERLEC1/PSMC2/ANKIB1/RDX/VPS35/RNF14/PTEN/USP25/PDCL3/PTTG1IP/F8A1/ATRAID/VCP/PSME3/IL33/SDCBP/PSME1/RNF139/UBE2J1/WAC/HSP90AA1/HSP90AB1/PSMD14/ALAD/UCHL5/UBQLN2/FMR1/MSN/HERPUD1/NELL1	43
GO:0051168	BP	GO:0051168	nuclear export	36/1518	204/18866	6.10183322158469e-06	0.00060626071508745	0.000540448085340358	NUP205/STYX/ABCE1/SDAD1/SLU7/NUP54/PPM1A/SRSF6/NEMF/THOC7/MAGOH/SSB/NUP160/TPR/SRSF11/THOC2/SRSF4/HSPA9/CPSF6/NXF1/KHDRBS1/CTDSPL2/ALYREF/NUTF2/DDX39A/SMG7/SRRM1/RAN/POLDIP3/YWHAE/NMD3/PTPN11/SRSF3/SEH1L/SETD2/SRSF5	36
GO:1903320	BP	GO:1903320	regulation of protein modification by small protein conjugation or removal	40/1518	242/18866	9.89736783587673e-06	0.000962254474559393	0.000857796943532456	RCHY1/ITCH/NDFIP2/CUL3/UFL1/UBQLN1/XIAP/ARRDC3/PIAS1/DCUN1D1/CTNNB1/UBR5/BAG5/RAB1A/FEM1B/SKP1/TRIP12/DNAJA1/DNM1L/DCUN1D4/PTEN/MYCBP2/PTTG1IP/HUWE1/TNIP1/PIAS3/VCP/BMI1/ZMIZ1/IVNS1ABP/TOPORS/HSP90AA1/PEF1/CTR9/HSP90AB1/GNL3/DDX3X/PAXIP1/HERPUD1/HSPA5	40
GO:0006405	BP	GO:0006405	RNA export from nucleus	28/1518	144/18866	1.00306900655005e-05	0.000962254474559393	0.000857796943532456	NUP205/ABCE1/SDAD1/SLU7/NUP54/SRSF6/THOC7/MAGOH/SSB/NUP160/TPR/SRSF11/THOC2/SRSF4/CPSF6/NXF1/KHDRBS1/ALYREF/DDX39A/SMG7/SRRM1/RAN/POLDIP3/NMD3/SRSF3/SEH1L/SETD2/SRSF5	28
GO:0006611	BP	GO:0006611	protein export from nucleus	33/1518	184/18866	1.03261333880007e-05	0.000973806884251456	0.000868095281431924	NUP205/STYX/ABCE1/SDAD1/SLU7/NUP54/PPM1A/SRSF6/THOC7/MAGOH/SSB/NUP160/TPR/SRSF11/THOC2/SRSF4/HSPA9/NXF1/CTDSPL2/ALYREF/NUTF2/DDX39A/SMG7/SRRM1/RAN/POLDIP3/YWHAE/NMD3/PTPN11/SRSF3/SEH1L/SETD2/SRSF5	33
GO:0006446	BP	GO:0006446	regulation of translational initiation	19/1518	79/18866	1.18031549643482e-05	0.00109454590369389	0.000975727477052787	EIF1B/RBM4/RPS6KB1/YTHDF3/EIF4A2/PPP1R15B/TPR/KHDRBS1/NCK1/EIF4G1/PAIP2/EIF3H/EIF2AK1/EIF4H/DDX3X/EIF4G3/FMR1/EIF5B/DNAJC3	19
GO:0071426	BP	GO:0071426	ribonucleoprotein complex export from nucleus	26/1518	130/18866	1.21911920681888e-05	0.00111199660110496	0.000991283814069121	NUP205/ABCE1/SDAD1/SLU7/NUP54/SRSF6/THOC7/MAGOH/SSB/NUP160/TPR/SRSF11/THOC2/SRSF4/NXF1/ALYREF/DDX39A/SMG7/SRRM1/RAN/POLDIP3/NMD3/SRSF3/SEH1L/SETD2/SRSF5	26
GO:1902115	BP	GO:1902115	regulation of organelle assembly	34/1518	194/18866	1.27290219883021e-05	0.00114232707004698	0.00101832175906417	CNOT6L/ATG3/SENP6/CEP97/PDCD6IP/DYNC2LI1/TRIM37/CHMP2B/CHMP2A/SH3GLB1/RDX/TPR/SYNE2/PRKAA1/CNOT2/LCP1/TRAPPC12/TSG101/CDKL1/FEZ2/SDCBP/RBM14/MDM1/SCFD1/RNF5/ARHGAP35/UBQLN2/RHOA/MSN/VDAC3/G3BP2/ATXN2/SDC4/MTMR3	34
GO:0031124	BP	GO:0031124	mRNA 3'-end processing	22/1518	101/18866	1.37800318356065e-05	0.00121701741481452	0.00108490409372394	PAPOLA/SLU7/CDC73/SCAF8/ZC3H14/SRSF6/THOC7/MAGOH/PNPT1/SRSF11/THOC2/SRSF4/CPSF6/CPSF7/ALYREF/SNRPA/DDX39A/SRRM1/CTR9/POLDIP3/SRSF3/SRSF5	22
GO:0071166	BP	GO:0071166	ribonucleoprotein complex localization	26/1518	131/18866	1.40629892227091e-05	0.00122260112554928	0.00108988166475996	NUP205/ABCE1/SDAD1/SLU7/NUP54/SRSF6/THOC7/MAGOH/SSB/NUP160/TPR/SRSF11/THOC2/SRSF4/NXF1/ALYREF/DDX39A/SMG7/SRRM1/RAN/POLDIP3/NMD3/SRSF3/SEH1L/SETD2/SRSF5	26
GO:0006457	BP	GO:0006457	protein folding	38/1518	230/18866	1.6504610361789e-05	0.00141279464696914	0.00125942872914575	SACS/VBP1/DNAJC10/LMAN1/PTGES3/GRPEL2/CWC27/BAG5/PPIL1/PDIA6/CANX/CCT8/CCT4/CCT2/DNAJA1/NKTR/HSPA9/PDCL3/CDC37/PRDX4/ERP44/GNAI3/HSPD1/PPIL3/VCP/SGTB/BAG4/CSNK2B/DFFA/PDIA3/HSP90AA1/MKKS/HSP90AB1/DNAJB14/P4HB/DNAJC3/HSPA5/HSP90B1	38
GO:0032388	BP	GO:0032388	positive regulation of intracellular transport	37/1518	222/18866	1.73852337366757e-05	0.00146562788652824	0.00130652665657442	RAB21/MAPK8/MFF/KIF5B/TMEM30A/ZFAND1/PPM1A/SCP2/UBR5/UBE2D3/C2CD5/SH3GLB1/RDX/NPEPPS/TARDBP/TPR/CPSF6/PRKAA1/HCLS1/KHDRBS1/CTDSPL2/LEPROT/HUWE1/YWHAQ/CIB1/NUTF2/SEC16A/RAN/OAZ2/HSP90AB1/YWHAE/MAPK14/YWHAB/NMT1/MSN/PDCD10/ANK3	37
GO:0016579	BP	GO:0016579	protein deubiquitination	44/1518	283/18866	1.79337902770211e-05	0.00146740601619626	0.00130811176138272	ITCH/STAM2/PSMD12/YY1/USP1/MDM4/USP9X/USP10/ZRANB1/PSMD5/SUDS3/MAP3K7/RHOT1/PSMA1/UCHL3/PSMD6/PSMC2/PTEN/USP25/TRRAP/PSMB7/SMURF2/IFIH1/DESI2/USP32/PSMA4/PSMD11/TNIP1/VCP/PSME3/IL33/HIF1A/USP18/SNX3/PSME1/EIF3F/WDR20/PSMD14/UCHL5/TADA2B/SMAD2/RHOA/RPS27A/USP16	44
GO:0032868	BP	GO:0032868	response to insulin	44/1518	283/18866	1.79337902770211e-05	0.00146740601619626	0.00130811176138272	SLC2A1/GOT2/ATP6V1A/PIK3C2A/PHIP/OPA1/RAB10/VPS13C/APPL1/EEF2K/DENND4C/PRKCI/CYFIP1/SRSF6/C2CD5/ATP6V1G1/RPS6KB1/PTEN/PIK3CA/SRSF4/PRKAA1/PKM/ATP6V1H/USO1/SESN3/EPM2AIP1/RAB8B/NCK1/ATP6V1E1/AP3S1/ADIPOR1/OSBPL8/ATP6V0E1/ERRFI1/ATP6V0D1/SP1/SYAP1/PTPN11/SNX5/UPRT/RAB13/SIRT1/KBTBD2/SRSF5	44
GO:0070498	BP	GO:0070498	interleukin-1-mediated signaling pathway	22/1518	103/18866	1.91161416711987e-05	0.00154148133708043	0.00137414583607457	TAB2/PSMD12/PSMD5/MAP3K7/PSMA1/FBXW11/SKP1/PSMD6/PSMC2/ZNF675/PSMB7/MYD88/PSMA4/PSMD11/PSME3/PSME1/MIR21/PSMD14/PLCB1/RPS27A/VRK2/CHUK	22
GO:0010256	BP	GO:0010256	endomembrane system organization	64/1518	468/18866	1.95019501699795e-05	0.00155012643922523	0.00138185246918712	GCC2/ARFGEF2/TMEM33/STAM2/RAB18/PPP2CA/RAB22A/RAB10/LMAN1/PDCD6IP/VTA1/CCDC47/GOLPH3/ARL6IP1/EXOC8/SCARB2/GOLGA5/LEMD3/REEP3/VPS36/CHMP2B/BAG5/SUN1/TBPL1/TOR1AIP1/RAB1A/SERP1/ARV1/TMED7/ARL1/TRAM1/CHMP2A/RAB11A/SH3GLB1/PTEN/TARDBP/LYST/USO1/PTPRC/TRAPPC12/TSG101/ABCA1/EPB41L3/ATL3/HUWE1/ZMPSTE24/CLASP1/CREB1/UBXN2B/GOLGA8N/SNX3/TRAPPC8/COG1/SEC16A/TMED2/SEC31A/ARHGEF7/PLSCR4/DEGS1/SNX9/PDCD10/TME…	64
GO:1903829	BP	GO:1903829	positive regulation of cellular protein localization	50/1518	338/18866	1.98826333568284e-05	0.00155812636616046	0.00138898396408266	MAPK8/MFF/NPTN/KIF5B/ACSL3/TMEM30A/ZFAND1/PRKCI/PPM1A/UBR5/UBE2D3/IQGAP1/C2CD5/RAB11FIP2/CCT8/GPD1L/GAS8/RAB11A/CCT4/CCT2/SH3GLB1/RDX/NPEPPS/TARDBP/TPR/PRKAA1/FCER1G/HCLS1/TRAPPC12/TSG101/CTDSPL2/LEPROT/HUWE1/YWHAQ/CIB1/NUTF2/SEC16A/RAN/OAZ2/HSP90AB1/GNL3/YWHAE/MAPK14/YWHAB/NMT1/NMD3/MSN/PDCD10/AP2B1/ANK3	50
GO:0071349	BP	GO:0071349	cellular response to interleukin-12	14/1518	49/18866	2.06444446570579e-05	0.00159535680655375	0.00142217285415287	CD47/PAK2/PITPNA/HNRNPDL/HSPA9/LCP1/RAP1B/STAT4/TALDO1/CAPZA1/PLCB1/MSN/JAK1/P4HB	14
GO:0006513	BP	GO:0006513	protein monoubiquitination	17/1518	69/18866	2.4000495724088e-05	0.00182929805765515	0.00163071861358187	UBE2W/CUL3/CUL4B/CDC73/TRIM37/UBE2D3/SKP1/TSG101/HUWE1/BMI1/UBE2E1/TOPORS/WAC/PEF1/CTR9/KLHL12/RNF168	17
GO:0031647	BP	GO:0031647	regulation of protein stability	45/1518	296/18866	2.56748660872071e-05	0.00191962789608184	0.00171124269672285	CUL3/CDC73/PTGES3/MDM4/USP9X/STK3/SUMO1/PRKRA/NAA16/MORC3/FBXW11/BAG5/CDKN2AIP/LAMP2/CCT8/CCT4/CCT2/SH3GLB1/VPS35/PTEN/TARDBP/FBXL3/ZNF207/PDCL3/CDC37/DAD1/RASSF2/CREBL2/HSPD1/CCNH/PFN2/CREB1/STK4/PFN1/RNF139/PHB2/BAG4/SEC16A/HSP90AA1/HSP90AB1/RNF5/PEX2/PDCD10/SIRT1/DDOST	45
GO:0032786	BP	GO:0032786	positive regulation of DNA-templated transcription, elongation	10/1518	27/18866	2.60551203487561e-05	0.00191962789608184	0.00171124269672285	CDC73/TCERG1/SCAF8/EAPP/HMGN1/CCNK/ALYREF/ELL3/CCNT2/ELL	10
GO:0042176	BP	GO:0042176	regulation of protein catabolic process	56/1518	397/18866	2.64005719614034e-05	0.00191962789608184	0.00171124269672285	RCHY1/ITCH/UBE2K/FAM122A/STYX/UFL1/CUL4B/MDM4/UBQLN1/FBXL5/SUMO1/PIAS1/BAG5/LATS1/PTK2/SVIP/ERLEC1/PSMC2/ANKIB1/RDX/WWP1/VPS35/RNF14/ADAM9/PTEN/USP25/MYCBP2/PDCL3/SMURF2/PTTG1IP/HUWE1/F8A1/ATRAID/VCP/PSME3/IL33/SDCBP/SNX3/PSME1/RNF139/UBE2J1/WAC/HSP90AA1/OAZ2/GRIN2A/HSP90AB1/PSMD14/ALAD/SF3B3/UCHL5/UBQLN2/FMR1/MSN/SNX9/HERPUD1/NELL1	56
GO:0070671	BP	GO:0070671	response to interleukin-12	14/1518	50/18866	2.65656628321894e-05	0.00191962789608184	0.00171124269672285	CD47/PAK2/PITPNA/HNRNPDL/HSPA9/LCP1/RAP1B/STAT4/TALDO1/CAPZA1/PLCB1/MSN/JAK1/P4HB	14
GO:0050684	BP	GO:0050684	regulation of mRNA processing	28/1518	152/18866	2.84819862068152e-05	0.00201752796563873	0.00179851522458089	C1QBP/PAPOLA/FAM172A/CDC73/WTAP/RBM3/ZC3H14/SRSF6/SRPK1/RBM4/MAGOH/DDX17/RBM39/TIA1/DDX5/SRSF4/CPSF6/RBM5/SRPK2/KHDRBS1/CPSF7/MBNL1/SNRPA/CTR9/QKI/FMR1/SRSF3/SRSF5	28
GO:0000956	BP	GO:0000956	nuclear-transcribed mRNA catabolic process	35/1518	210/18866	2.90083100738854e-05	0.00201752796563873	0.00179851522458089	CNOT7/CNOT6L/PPP2CA/RC3H1/GSPT1/XRN1/TOB1/MAGOH/TTC37/SSB/DDX5/CNOT4/CNOT2/DCP1A/PATL1/HBS1L/PRPF18/EIF4G1/WDR61/RPS17/RPL36A/RPS15A/RPL30/RPL22/RPL21/RPL9/LSM5/SMG7/RPS4X/LSM3/RPS27A/DDX6/RPL35A/RPL27/RPL24	35
GO:0006612	BP	GO:0006612	protein targeting to membrane	35/1518	210/18866	2.90083100738854e-05	0.00201752796563873	0.00179851522458089	ATG3/MFF/ZDHHC6/SRP9/ARL6IP1/PRKCI/C2CD5/TRAM1/ZDHHC20/PEX3/EXOC4/SEC63/RAB8B/PARD3/SGTB/CIB1/RPS17/RPL36A/RPS15A/RPL30/SDCBP/RPL22/RPL21/RPL9/SSR2/RPS4X/SRP14/ZDHHC9/RPS27A/SSR1/ANK3/HSPA5/RPL35A/RPL27/RPL24	35
GO:0002478	BP	GO:0002478	antigen processing and presentation of exogenous peptide antigen	31/1518	177/18866	3.05826448046832e-05	0.00210076340362046	0.00187271503989171	AP1G1/KIF2A/PSMD12/PSMD5/PSMA1/CAPZA2/DCTN4/MFSD6/CANX/PSMD6/PSMC2/CLTC/PSMB7/FCER1G/HLA-DMA/AP1S2/PSMA4/PSMD11/PSME3/PSME1/KIF18A/PDIA3/DYNLL1/PSMD14/CTSS/CAPZA1/SEC31A/TAP2/CHUK/AP2B1/LNPEP	31
GO:0031331	BP	GO:0031331	positive regulation of cellular catabolic process	55/1518	390/18866	3.12523779270046e-05	0.00212058818031529	0.00189038773802369	RCHY1/ITCH/MTDH/CNOT7/CNOT6L/FAM122A/PIK3C2A/RC3H1/UFL1/UBQLN1/VPS13C/FBXL5/MAP3K7/SUMO1/PIAS1/TRIM22/PTK2/SVIP/TOB1/PIK3CB/PSMC2/ANKIB1/YTHDF3/PNPT1/SH3GLB1/RDX/VPS35/RNF14/ADAM9/PTEN/DAPK1/TARDBP/PRKAA1/CDC37/TRIM14/SESN3/PTTG1IP/GNAI3/HUWE1/VCP/IL33/HIF1A/RNF139/PHB2/TMEM59/WAC/HSP90AA1/UBQLN2/FMR1/SH3BP4/RNF152/MSN/SNX9/HERPUD1/SIRT1	55
GO:0043687	BP	GO:0043687	post-translational protein modification	52/1518	363/18866	3.33398644964883e-05	0.00223497597660796	0.00199235816750098	PSMD12/CUL3/CUL4B/DCAF17/FBXL5/WSB2/PSMD5/STT3B/FBXO21/ESCO1/NAE1/UBA3/PSMA1/DCUN1D1/FBXW11/RAB1A/PDIA6/FEM1B/UCHL3/RAB11A/SKP1/PSMD6/PSMC2/RAB11B/DCAF16/COPS2/ASB3/FBXL3/PSMB7/KLHL9/WSB1/PSMA4/PSMD11/FBXO11/PSME3/KLHL5/ASB8/HIF1A/PSME1/UBE2F/SOCS2/DCAF13/PSMD14/APLP2/FBXL14/COPS8/RAB13/KLHL2/PTP4A2/P4HB/DNAJC3/HSP90B1	52
GO:0019080	BP	GO:0019080	viral gene expression	33/1518	195/18866	3.53929854919706e-05	0.00234436394377767	0.00208987152428779	NUP205/UBP1/DENR/MDFIC/ZNF639/CHD1/NUP54/EIF2D/SSB/NUP160/TARDBP/TPR/GTF2B/TRIM14/EIF3A/RPS17/RPL36A/RPS15A/RPL30/HDAC1/RPL22/RPL21/RPL9/SPCS1/EIF3F/CCNT2/RPS4X/SP1/RPS27A/SEH1L/RPL35A/RPL27/RPL24	33
GO:0035966	BP	GO:0035966	response to topologically incorrect protein	34/1518	205/18866	4.15245997837844e-05	0.00271815144937619	0.00242308252855965	TMEM33/EDEM3/UBE2W/CUL3/UFL1/UBXN4/STT3B/FAF2/DNAJB9/SERP1/PDIA6/CANX/DNAJA1/PPP1R15B/HSPA9/ERP44/TPP1/NCK1/HSPD1/VCP/HSP90AA1/ATP6V0D1/HSP90AB1/RNF5/SEC31A/EXTL2/HERPUD1/HERPUD2/DNAJB14/AUP1/SSR1/DNAJC3/HSPA5/HSP90B1	34
GO:0034975	BP	GO:0034975	protein folding in endoplasmic reticulum	6/1518	10/18866	4.250460871226e-05	0.00274994933575598	0.00245142859549779	DNAJC10/CANX/PDIA3/DNAJC3/HSPA5/HSP90B1	6
GO:0043484	BP	GO:0043484	regulation of RNA splicing	28/1518	156/18866	4.63055016227747e-05	0.00296142311527722	0.00263994583964324	C1QBP/FAM172A/HNRNPH2/WTAP/RBM3/CLK1/SRSF6/HNRNPLL/SRPK1/RBM4/MAGOH/DDX17/SETX/RBM39/TIA1/DDX5/SRSF4/CLK3/RBM5/SRPK2/RBM20/KHDRBS1/MBNL1/QKI/FMR1/SRSF3/ESRP1/SRSF5	28
GO:0090316	BP	GO:0090316	positive regulation of intracellular protein transport	31/1518	182/18866	5.31013864234341e-05	0.00332751878773623	0.00296629999769441	MAPK8/MFF/KIF5B/TMEM30A/ZFAND1/PPM1A/UBR5/UBE2D3/C2CD5/SH3GLB1/NPEPPS/TARDBP/TPR/PRKAA1/HCLS1/CTDSPL2/LEPROT/HUWE1/YWHAQ/CIB1/NUTF2/SEC16A/RAN/OAZ2/HSP90AB1/YWHAE/MAPK14/YWHAB/NMT1/PDCD10/ANK3	31
GO:1903322	BP	GO:1903322	positive regulation of protein modification by small protein conjugation or removal	26/1518	141/18866	5.32259475392747e-05	0.00332751878773623	0.00296629999769441	RCHY1/NDFIP2/CUL3/UBQLN1/XIAP/ARRDC3/PIAS1/DCUN1D1/RAB1A/SKP1/DCUN1D4/PTEN/MYCBP2/PTTG1IP/HUWE1/TNIP1/PIAS3/VCP/BMI1/TOPORS/PEF1/CTR9/GNL3/DDX3X/PAXIP1/HSPA5	26
GO:0035722	BP	GO:0035722	interleukin-12-mediated signaling pathway	13/1518	47/18866	5.90243905642344e-05	0.00364901898999334	0.00325289974665114	PAK2/PITPNA/HNRNPDL/HSPA9/LCP1/RAP1B/STAT4/TALDO1/CAPZA1/PLCB1/MSN/JAK1/P4HB	13
GO:0032869	BP	GO:0032869	cellular response to insulin stimulus	36/1518	226/18866	6.01018312257035e-05	0.0036747976806573	0.00327588003164274	ATP6V1A/PIK3C2A/PHIP/OPA1/RAB10/APPL1/EEF2K/DENND4C/PRKCI/CYFIP1/C2CD5/ATP6V1G1/RPS6KB1/PTEN/PIK3CA/PRKAA1/PKM/ATP6V1H/USO1/SESN3/RAB8B/NCK1/ATP6V1E1/AP3S1/ADIPOR1/OSBPL8/ATP6V0E1/ERRFI1/ATP6V0D1/SP1/SYAP1/PTPN11/SNX5/RAB13/SIRT1/SRSF5	36
GO:1901990	BP	GO:1901990	regulation of mitotic cell cycle phase transition	60/1518	448/18866	6.44504268557713e-05	0.00389784972853817	0.00347471866526767	CNOT7/CNOT6L/PSMD12/CUL3/CUL4B/CDC73/MDM4/APPL1/PSMD5/NAE1/PSMA1/ANAPC10/BUB3/TAOK1/OFD1/RAD17/RAB11A/CETN2/HAUS6/SKP1/PSMD6/PSMC2/NBN/RDX/PTEN/MAPRE1/TPR/ZNF207/KMT2E/CNOT4/CNOT2/ZNF655/PSMB7/PKD2/PLAGL1/PSMA4/EIF4G1/PSMD11/LSM10/PSMG2/ANKRD17/PSME3/CLASP1/GEN1/UBE2E1/ID2/PSME1/TMEM14B/PHB2/MIR21/E2F8/HSP90AA1/RAD21/DYNLL1/PSMD14/YWHAE/DDX3X/RPS27L/PLCB1/RBL2	60
GO:0038061	BP	GO:0038061	NIK/NF-kappaB signaling	31/1518	184/18866	6.56964691019007e-05	0.00393048552777393	0.00350381168543471	PSMD12/RC3H1/PPM1B/PSMD5/MAP3K7/PSMA1/PPM1A/FBXW11/NFAT5/SKP1/PSMD6/PSMC2/DICER1/PPP4C/PSMB7/RASSF2/PSMA4/PSMD11/TERF2IP/ADIPOR1/PSME3/PSME1/PHB2/MIR21/PSMD14/AGO3/DDX3X/COPS8/RHOA/CHUK/LITAF	31
GO:0019884	BP	GO:0019884	antigen processing and presentation of exogenous antigen	31/1518	185/18866	7.29544514947476e-05	0.00431828263954017	0.00384951148312711	AP1G1/KIF2A/PSMD12/PSMD5/PSMA1/CAPZA2/DCTN4/MFSD6/CANX/PSMD6/PSMC2/CLTC/PSMB7/FCER1G/HLA-DMA/AP1S2/PSMA4/PSMD11/PSME3/PSME1/KIF18A/PDIA3/DYNLL1/PSMD14/CTSS/CAPZA1/SEC31A/TAP2/CHUK/AP2B1/LNPEP	31
GO:0070198	BP	GO:0070198	protein localization to chromosome, telomeric region	10/1518	30/18866	7.41997408997902e-05	0.00434576166701508	0.00387400752487326	CCT8/CCT4/CCT2/XRCC5/TPP1/BRCA2/TERF1/TERF2/TERF2IP/GNL3	10
GO:0016574	BP	GO:0016574	histone ubiquitination	13/1518	48/18866	7.50359864083931e-05	0.00434896071225312	0.00387685929776698	CUL4B/CDC73/TRIM37/UBR5/SUZ12/SKP1/TRIP12/HUWE1/BMI1/UBE2E1/WAC/CTR9/RNF168	13
GO:0050821	BP	GO:0050821	protein stabilization	31/1518	187/18866	8.96774077835423e-05	0.00505764214425942	0.00450860981946922	PTGES3/MDM4/USP9X/STK3/SUMO1/PRKRA/NAA16/MORC3/BAG5/LAMP2/CCT8/CCT4/CCT2/PTEN/ZNF207/PDCL3/CDC37/RASSF2/CREBL2/HSPD1/CCNH/PFN2/CREB1/STK4/PFN1/PHB2/BAG4/SEC16A/HSP90AA1/HSP90AB1/PDCD10	31
GO:0031334	BP	GO:0031334	positive regulation of protein-containing complex assembly	39/1518	257/18866	8.9890767240607e-05	0.00505764214425942	0.00450860981946922	RICTOR/AP1AR/CUL4B/ARFIP1/SLAIN2/NCKAP1/SUMO1/CYFIP1/ACTR3/ARPC1A/PSMC2/SH3GLB1/MAPRE1/PIH1D1/LCP1/ARPC5/RAP1B/FCHSD2/ABCA1/NCK1/TERF1/EIF4G1/CLIP1/VCP/PFN2/CLASP1/CREB1/FNIP1/PFN1/CHD1L/BAG4/HSP90AA1/IQGAP2/CRBN/DDX3X/RHOA/MSN/SNX9/ARFIP2	39
GO:0032984	BP	GO:0032984	protein-containing complex disassembly	47/1518	330/18866	8.99903976063413e-05	0.00505764214425942	0.00450860981946922	KIF2A/ABCE1/MRPL19/MRPL3/KIF5B/MRPL32/UBQLN1/SCAF8/GSPT1/VTA1/MRPS10/ZFAND1/MRPL42/CAPZA2/CHMP2B/CTNNB1/TAOK1/LAMP2/CHMP2A/ARID2/MRPL1/MRPS31/RDX/SCAF4/SETX/MRPL38/NAPA/TSG101/MRPS33/CFL2/LIX1L/ZMPSTE24/VCP/CLASP1/CIB1/DHX8/KIF18A/MRPL49/MRPS24/MRPL50/OXA1L/FZD1/CAPZA1/PEX14/ADD3/DSTN/LIMA1	47
GO:1903050	BP	GO:1903050	regulation of proteolysis involved in cellular protein catabolic process	35/1518	225/18866	0.000122866296368023	0.00683628072991683	0.00609416829985396	RCHY1/UBE2K/FAM122A/STYX/UFL1/UBQLN1/SUMO1/PIAS1/BAG5/LATS1/PTK2/SVIP/ERLEC1/PSMC2/ANKIB1/RNF14/PTEN/USP25/PDCL3/F8A1/VCP/PSME3/IL33/SDCBP/PSME1/RNF139/UBE2J1/WAC/HSP90AB1/PSMD14/ALAD/UCHL5/UBQLN2/FMR1/HERPUD1	35
GO:0043254	BP	GO:0043254	regulation of protein-containing complex assembly	59/1518	449/18866	0.000125615366175321	0.0069200385881137	0.00616883382405535	RICTOR/AP1AR/SENP6/CUL4B/ARFIP1/SLAIN2/RASA1/NCKAP1/SUMO1/CAPZA2/PPM1A/CYFIP1/LATS1/SVIP/ACTR3/ARPC1A/PSMC2/SH3GLB1/RDX/VPS35/ANKRD27/MAPRE1/PIH1D1/NAPA/HCLS1/LCP1/ARPC5/RAP1B/FCHSD2/TRAPPC12/ABCA1/NCK1/TERF1/EIF4G1/CLIP1/VCP/PFN2/CLASP1/CREB1/FNIP1/RAF1/PFN1/CHD1L/BAG4/HSP90AA1/DKK1/MKKS/IQGAP2/CRBN/CAPZA1/DDX3X/AIDA/RHOA/PTPN11/ADD3/MSN/SNX9/HSPA5/ARFIP2	59
GO:0045088	BP	GO:0045088	regulation of innate immune response	44/1518	307/18866	0.000128657656655816	0.00701814903561723	0.00625629389228279	MED1/TAB2/AP1G1/CNOT7/UBE2K/ABCE1/PSMD12/XIAP/APPL1/PSMD5/MAP3K7/SUMO1/PSMA1/PIAS1/MATR3/PAK2/FBXW11/PRKACB/IFNGR2/SKP1/PSMD6/PSMC2/YTHDF3/CDC37/XRCC6/XRCC5/PSMB7/FCER1G/PSMA4/PSMD11/PSME3/MNDA/FGR/RAF1/USP18/PSME1/MIR21/RBM14/HSP90AB1/PSMD14/ADAR/PTPN11/JAK1/CHUK	44
GO:0033962	BP	GO:0033962	P-body assembly	8/1518	21/18866	0.000135368528936042	0.00731252907767122	0.00651871750992977	CNOT7/CNOT6L/RC3H1/CNOT2/PATL1/LSM3/DDX6/ATXN2	8
GO:0006997	BP	GO:0006997	nucleus organization	24/1518	133/18866	0.000143969012217983	0.00770234215366209	0.00686621442885765	AHCTF1/NUP205/PPP2CA/NUP54/SUMO1/USPL1/PITPNB/LEMD3/REEP3/CHMP2B/SERBP1/SUN1/TBPL1/TOR1AIP1/SRPK1/CHMP2A/TARDBP/TPR/SRPK2/SYCP3/ZMPSTE24/ETS1/UBXN2B/SEH1L	24
GO:0016569	BP	GO:0016569	covalent chromatin modification	62/1518	481/18866	0.00014788713182878	0.00783660953805079	0.00698590641781667	EYA3/MAPK8/BAZ1A/UFL1/TET2/CUL4B/CHD1/CDC73/SUDS3/MAP3K7/KAT6A/TRIM37/KMT2C/CTNNB1/EPC1/MPHOSPH8/UBR5/MIER1/SUPT7L/SUZ12/MEAF6/GTF3C4/NAA50/SKP1/KDM5A/TRIP12/MORF4L2/TAF7/SMARCAD1/TBL1XR1/KMT2E/ASH1L/PRKAA1/TRRAP/PIH1D1/GTF2B/MBD2/BRCA2/HUWE1/ZMPSTE24/WDR61/BMI1/WBP2/PAXBP1/UBE2E1/HDAC1/MORF4L1/WAC/RBM14/CTR9/KDM6A/HAT1/SKI/TADA2B/PAXIP1/KANSL1/FMR1/RNF168/CTBP1/USP16/SETD2/SIRT1	62
GO:0006890	BP	GO:0006890	retrograde vesicle-mediated transport, Golgi to endoplasmic reticulum	18/1518	87/18866	0.000163610370269538	0.00850773925401596	0.00758418164987764	ERGIC2/KIF2A/GOLPH3/PITPNB/RAB1A/ARFGAP3/TMED7/NAPA/COPB2/ARF4/COPB1/COPZ1/KIF18A/ERGIC1/SCFD1/TMED2/COPA/TMED10	18
GO:0060218	BP	GO:0060218	hematopoietic stem cell differentiation	18/1518	87/18866	0.000163610370269538	0.00850773925401596	0.00758418164987764	ITCH/PSMD12/UFL1/PSMD5/PSMA1/TCF12/N4BP2L2/PSMD6/PSMC2/CHD2/HSPA9/XRCC5/PSMB7/PSMA4/PSMD11/PSME3/PSME1/PSMD14	18
GO:0009896	BP	GO:0009896	positive regulation of catabolic process	59/1518	454/18866	0.000169893353788367	0.00875265389331921	0.00780250958139168	RCHY1/ITCH/MTDH/CNOT7/CNOT6L/FAM122A/PIK3C2A/RC3H1/UFL1/CUL4B/UBQLN1/VPS13C/FBXL5/MAP3K7/SUMO1/PIAS1/TRIM22/PTK2/SVIP/TOB1/PIK3CB/PSMC2/ANKIB1/YTHDF3/PNPT1/SH3GLB1/RDX/WWP1/VPS35/RNF14/ADAM9/PTEN/DAPK1/TARDBP/PRKAA1/CDC37/TRIM14/SESN3/SMURF2/PTTG1IP/GNAI3/HUWE1/VCP/IL33/HIF1A/RNF139/PHB2/TMEM59/WAC/HSP90AA1/OAZ2/UBQLN2/FMR1/SH3BP4/RNF152/MSN/SNX9/HERPUD1/SIRT1	59
GO:0042590	BP	GO:0042590	antigen processing and presentation of exogenous peptide antigen via MHC class I	17/1518	80/18866	0.000175189949372054	0.0089427236541845	0.00797194632004945	PSMD12/PSMD5/PSMA1/MFSD6/PSMD6/PSMC2/PSMB7/FCER1G/PSMA4/PSMD11/PSME3/PSME1/PDIA3/PSMD14/TAP2/CHUK/LNPEP	17
GO:0048002	BP	GO:0048002	antigen processing and presentation of peptide antigen	31/1518	194/18866	0.000178805341133725	0.00897618488933499	0.00800177517093845	AP1G1/KIF2A/PSMD12/PSMD5/PSMA1/CAPZA2/DCTN4/MFSD6/CANX/PSMD6/PSMC2/CLTC/PSMB7/FCER1G/HLA-DMA/AP1S2/PSMA4/PSMD11/PSME3/PSME1/KIF18A/PDIA3/DYNLL1/PSMD14/CTSS/CAPZA1/SEC31A/TAP2/CHUK/AP2B1/LNPEP	31
GO:0010639	BP	GO:0010639	negative regulation of organelle organization	55/1518	416/18866	0.000179071984672211	0.00897618488933499	0.00800177517093845	CEP97/OPA1/LMAN1/XRN1/CAPZA2/TRIM37/PAK2/UBR5/BUB3/TAOK1/CHMP2A/MNAT1/NBN/KDM5A/TRIP12/RDX/DNM1L/OMA1/TAF7/ANKRD27/MAPRE1/TPR/BCL2L2/ATAD2B/ZNF207/XRCC5/PIH1D1/HIGD1A/FEZ2/TERF1/HUWE1/TERF2/PSMG2/TERF2IP/PFN2/CLASP1/TJP1/GEN1/FNIP1/CIB1/PFN1/MIR21/BAG4/RBM14/RAD21/MDM1/MKKS/SCFD1/SKI/CAPZA1/ADD3/CTBP1/SIRT1/PRELID1/LIMA1	55
GO:0010948	BP	GO:0010948	negative regulation of cell cycle process	49/1518	359/18866	0.000185177043928894	0.00919933100375327	0.00820069765970816	CNOT7/CNOT6L/PSMD12/PHC3/CDC73/MDM4/PSMD5/NAE1/PSMA1/TRIM37/EPC1/BUB3/TAOK1/SUZ12/CHMP2A/RAD17/SKP1/PSMD6/PSMC2/NBN/PTEN/TPR/ZNF207/CNOT4/CNOT2/ZNF655/PSMB7/PKD2/PLAGL1/TERF1/PSMA4/PSMD11/TERF2/PSMG2/PSME3/BMI1/GEN1/EVI2B/CBX3/PSME1/MIR21/E2F8/RBM14/RAD21/MDM1/HSP90AB1/PSMD14/RPS27L/RBL2	49
GO:0019058	BP	GO:0019058	viral life cycle	47/1518	341/18866	0.00019751246100227	0.00963234875543755	0.00858670917091485	NUP205/ITCH/CNOT7/ZNF639/NUP54/PDCD6IP/VTA1/TOP2B/SCARB2/CHMP2B/MPHOSPH8/TRIM22/RAB1A/SRPK1/CHMP2A/PKN2/CCNK/WWP1/NUP160/EPS15/TPR/DDX5/SRPK2/TRIM14/TSG101/KPNA3/TNIP1/STAU1/DEK/VCP/VAPA/ATG16L2/SNX3/SPCS1/RAN/HSP90AB1/ADAR/NPC1/DDX3X/FMR1/RPS27A/KPNA1/CTBP1/SEH1L/EEA1/DDX6/P4HB	47
GO:0051131	BP	GO:0051131	chaperone-mediated protein complex assembly	8/1518	22/18866	0.000197775300478811	0.00963234875543755	0.00858670917091485	PTGES3/PSMG1/CCT2/HSPD1/PSMG2/HSP90AA1/MKKS/HSP90AB1	8
GO:0002218	BP	GO:0002218	activation of innate immune response	25/1518	144/18866	0.000199087006986937	0.00963234875543755	0.00858670917091485	TAB2/PSMD12/PSMD5/MAP3K7/PSMA1/MATR3/PAK2/FBXW11/PRKACB/SKP1/PSMD6/PSMC2/XRCC6/XRCC5/PSMB7/FCER1G/PSMA4/PSMD11/PSME3/MNDA/RAF1/PSME1/RBM14/PSMD14/CHUK	25
GO:0045727	BP	GO:0045727	positive regulation of translation	24/1518	136/18866	0.00020504133962714	0.00983491391108112	0.00876728486681566	C1QBP/RBM3/SERP1/EIF2S3/RPS6KB1/YTHDF3/PKM/KHDRBS1/NCK1/EIF4G1/METTL5/CNBP/COA3/RPL30/RPS4X/POLDIP3/ZCCHC4/DDX3X/RHOA/FMR1/RPS27L/USP16/ELAVL1/DNAJC3	24
GO:0006470	BP	GO:0006470	protein dephosphorylation	45/1518	323/18866	0.000209424770793472	0.00995931132217843	0.00887817831739845	EYA3/FAM122A/STYX/PPP2CA/PPP2R5C/PPP1CC/PPM1B/BOD1L1/PPP1R8/URI1/UBLCP1/PPP3CA/PPM1A/PPP6C/FBXW11/TIPRL/PPM1K/PPP1CB/PTP4A1/ARPP19/PPP3CB/PPP1R15B/PTEN/PPP4C/PTPRC/CTDSPL2/CTTNBP2NL/PTPN12/NCK1/CAMTA1/TPTE/MFHAS1/PHLPP1/PPP6R3/PPP2R5E/PPP1R2/HSP90AB1/PPP1R3C/YWHAE/YWHAB/SPPL3/PTPN11/PTP4A2/HSP90B1/MTMR3	45
GO:0046822	BP	GO:0046822	regulation of nucleocytoplasmic transport	21/1518	112/18866	0.000211437439502832	0.00996981282537084	0.00888753982994956	MDFIC/PPP1CC/NUP54/UFM1/PPM1A/UBR5/RBM4/TARDBP/TPR/THOC2/CPSF6/HCLS1/KHDRBS1/CTDSPL2/NUTF2/RAN/HSP90AB1/YWHAE/MAPK14/PTPN11/SETD2	21
GO:0000082	BP	GO:0000082	G1/S transition of mitotic cell cycle	41/1518	287/18866	0.000230360517729802	0.0107708060558707	0.00960158124319175	NPAT/CNOT7/CNOT6L/CUL3/CUL4B/CDC73/MDM4/GSPT1/APPL1/PPP3CA/PPP6C/PIAS1/LATS1/MNAT1/RPS6KB1/RDX/PTEN/ACVR1/KMT2E/CNOT4/CNOT2/ZNF655/ORC5/KHDRBS1/PKD2/PLAGL1/EIF4G1/LSM10/ANKRD17/CCNH/PSME3/ID2/PSME1/TMEM14B/MIR21/E2F8/CRLF3/DDX3X/RPS27L/PLCB1/RBL2	41
GO:0016925	BP	GO:0016925	protein sumoylation	17/1518	82/18866	0.000239913772583444	0.0108722518699144	0.00969201460725659	NUP205/SENP6/NUP54/SUMO1/PIAS1/PIAS2/CTNNB1/ZBED1/NUP160/TPR/IFIH1/PIAS3/ZMIZ1/TOPORS/GNL3/SUMO4/SEH1L	17
GO:0006406	BP	GO:0006406	mRNA export from nucleus	21/1518	113/18866	0.000240346329978339	0.0108722518699144	0.00969201460725659	NUP205/SLU7/NUP54/SRSF6/THOC7/MAGOH/NUP160/TPR/SRSF11/THOC2/SRSF4/NXF1/ALYREF/DDX39A/SMG7/SRRM1/POLDIP3/SRSF3/SEH1L/SETD2/SRSF5	21
GO:0048024	BP	GO:0048024	regulation of mRNA splicing, via spliceosome	21/1518	113/18866	0.000240346329978339	0.0108722518699144	0.00969201460725659	C1QBP/FAM172A/WTAP/RBM3/SRSF6/SRPK1/RBM4/MAGOH/DDX17/RBM39/TIA1/DDX5/SRSF4/RBM5/SRPK2/KHDRBS1/MBNL1/QKI/FMR1/SRSF3/SRSF5	21
GO:0071427	BP	GO:0071427	mRNA-containing ribonucleoprotein complex export from nucleus	21/1518	113/18866	0.000240346329978339	0.0108722518699144	0.00969201460725659	NUP205/SLU7/NUP54/SRSF6/THOC7/MAGOH/NUP160/TPR/SRSF11/THOC2/SRSF4/NXF1/ALYREF/DDX39A/SMG7/SRRM1/POLDIP3/SRSF3/SEH1L/SETD2/SRSF5	21
GO:1903902	BP	GO:1903902	positive regulation of viral life cycle	14/1518	61/18866	0.000276081700715344	0.0123880530869369	0.0110432680286138	CNOT7/TOP2B/CHMP2B/SRPK1/CHMP2A/PKN2/SRPK2/TSG101/STAU1/VAPA/ADAR/DDX3X/FMR1/P4HB	14
GO:0061013	BP	GO:0061013	regulation of mRNA catabolic process	32/1518	208/18866	0.000288026839906554	0.0128206506979205	0.011428905007492	CNOT7/CNOT6L/PSMD12/RC3H1/SYNCRIP/PSMD5/XRN1/PSMA1/ZC3H14/SERBP1/TOB1/PSMD6/PSMC2/YTHDF3/PNPT1/TARDBP/DCP1A/PSMB7/MYD88/PSMA4/EIF4G1/HNRNPM/PSMD11/PSME3/PSME1/PSMD14/MYEF2/MAPK14/YWHAB/FMR1/RPS27A/ELAVL1	32
GO:0010508	BP	GO:0010508	positive regulation of autophagy	23/1518	131/18866	0.000297439031129747	0.0130502145436579	0.0116335485507806	MTDH/PIK3C2A/UFL1/VPS13C/MAP3K7/TRIM22/SVIP/PIK3CB/SH3GLB1/DAPK1/PRKAA1/CDC37/TRIM14/SESN3/GNAI3/HUWE1/HIF1A/PHB2/TMEM59/WAC/SH3BP4/RNF152/SIRT1	23
GO:0018205	BP	GO:0018205	peptidyl-lysine modification	53/1518	405/18866	0.000299976681830714	0.0130502145436579	0.0116335485507806	NUP205/BAZ1A/SENP6/TET2/NUP54/MAP3K7/SUMO1/ESCO1/USPL1/KAT6A/PIAS1/PIAS2/KMT2C/CTNNB1/EPC1/SUPT7L/SUZ12/MEAF6/GTF3C4/NAA50/LIPT1/MORF4L2/TAF7/ZBED1/NUP160/TPR/KMT2E/ASH1L/PRKAA1/TRRAP/PIH1D1/GTF2B/BRCA2/IFIH1/PIAS3/ZMPSTE24/WDR61/ZMIZ1/WBP2/MORF4L1/TOPORS/CTR9/KDM6A/HAT1/GNL3/SUMO4/TADA2B/PAXIP1/KANSL1/CTBP1/SEH1L/SETD2/SIRT1	53
GO:0002474	BP	GO:0002474	antigen processing and presentation of peptide antigen via MHC class I	19/1518	99/18866	0.000304955527999063	0.0130502145436579	0.0116335485507806	PSMD12/PSMD5/PSMA1/MFSD6/CANX/PSMD6/PSMC2/PSMB7/FCER1G/PSMA4/PSMD11/PSME3/PSME1/PDIA3/PSMD14/SEC31A/TAP2/CHUK/LNPEP	19
GO:0010821	BP	GO:0010821	regulation of mitochondrion organization	30/1518	191/18866	0.000305953145394826	0.0130502145436579	0.0116335485507806	MAPK8/MFF/ZDHHC6/OPA1/LMAN1/VPS13C/GOLPH3/RHOT1/UBE2D3/MPV17/SH3GLB1/VPS35/DNM1L/OMA1/NPEPPS/DDHD2/BCL2L2/PRKAA1/CDC37/HIGD1A/LEPROT/HUWE1/YWHAQ/FNIP1/HIF1A/BAG4/YWHAE/YWHAB/NMT1/PRELID1	30
GO:0030330	BP	GO:0030330	DNA damage response, signal transduction by p53 class mediator	20/1518	107/18866	0.000309139913115884	0.0130502145436579	0.0116335485507806	CNOT7/CNOT6L/MDM4/USP10/EEF1E1/NBN/DDX5/CNOT4/CNOT2/PTTG1IP/BRCA2/SPRED1/PLAGL1/ZMPSTE24/E2F8/PAXIP1/RPS27L/SIRT1/RBL2/CD44	20
GO:0000086	BP	GO:0000086	G2/M transition of mitotic cell cycle	37/1518	254/18866	0.000309292148427065	0.0130502145436579	0.0116335485507806	PSMD12/PSMD5/NAE1/PSMA1/FBXW11/LATS1/TAOK1/OFD1/PPP1CB/ARPP19/MNAT1/RAD17/RAB11A/CETN2/HAUS6/SKP1/PSMD6/PSMC2/NBN/FBXL3/MAPRE1/TAF2/PSMB7/KHDRBS1/PSMA4/PSMD11/CCNH/PSME3/CLASP1/PSME1/MIR21/HSP90AA1/RAD21/DYNLL1/PSMD14/YWHAE/PLCB1	37
GO:0017038	BP	GO:0017038	protein import	31/1518	200/18866	0.000311097506152351	0.0130502145436579	0.0116335485507806	MED1/MDFIC/IPO7/GRPEL2/NUP54/APPL1/UFM1/NXT2/PPP3CA/TIMM23B/UBR5/LAMP2/PEX3/TARDBP/TPR/HCLS1/PTTG1IP/RAB8B/KPNA3/STAT3/HSPD1/NUTF2/PHB2/HSP90AA1/RAN/HSP90AB1/MAPK14/PEX14/KPNA1/PEX2/ELAVL1	31
GO:0060338	BP	GO:0060338	regulation of type I interferon-mediated signaling pathway	10/1518	35/18866	0.000312695341379082	0.0130502145436579	0.0116335485507806	CNOT7/UBE2K/ABCE1/YTHDF3/CDC37/USP18/MIR21/HSP90AB1/ADAR/PTPN11	10
GO:0010390	BP	GO:0010390	histone monoubiquitination	9/1518	29/18866	0.000314293448750928	0.0130502145436579	0.0116335485507806	CUL4B/CDC73/TRIM37/SKP1/BMI1/UBE2E1/WAC/CTR9/RNF168	9
GO:0031952	BP	GO:0031952	regulation of protein autophosphorylation	12/1518	48/18866	0.000320462067727491	0.0132077847765612	0.0117740137476175	PPP2R5C/RAP2C/EEF2K/IQGAP1/NBN/PTPRC/RASSF2/RAP2B/ERRFI1/PPP2R5E/PDGFA/DDX3X	12
GO:0006986	BP	GO:0006986	response to unfolded protein	29/1518	183/18866	0.000328383575102962	0.0132400450135716	0.0118027719747152	TMEM33/EDEM3/UFL1/UBXN4/STT3B/FAF2/DNAJB9/SERP1/PDIA6/CANX/DNAJA1/PPP1R15B/HSPA9/ERP44/TPP1/NCK1/HSPD1/VCP/HSP90AA1/ATP6V0D1/HSP90AB1/SEC31A/EXTL2/HERPUD1/HERPUD2/SSR1/DNAJC3/HSPA5/HSP90B1	29
GO:0030177	BP	GO:0030177	positive regulation of Wnt signaling pathway	29/1518	183/18866	0.000328383575102962	0.0132400450135716	0.0118027719747152	PSMD12/PPM1B/CDC73/XIAP/ZRANB1/PSMD5/SPIN1/PSMA1/PPM1A/UBR5/PSMD6/PSMC2/VPS35/RNF146/TBL1XR1/PSMB7/SMURF2/MBD2/ZEB2/ATP6AP2/PSMA4/PSMD11/VCP/PSME3/PSME1/DKK1/PSMD14/SKI/DDX3X	29
GO:0071347	BP	GO:0071347	cellular response to interleukin-1	29/1518	183/18866	0.000328383575102962	0.0132400450135716	0.0118027719747152	TAB2/CD47/PSMD12/RORA/RC3H1/YY1/USP10/PSMD5/MAP3K7/PSMA1/FBXW11/SKP1/PSMD6/PSMC2/ZNF675/PSMB7/MYD88/PSMA4/PSMD11/PSME3/HIF1A/PSME1/MIR21/PSMD14/GBP1/PLCB1/RPS27A/VRK2/CHUK	29
GO:1901987	BP	GO:1901987	regulation of cell cycle phase transition	61/1518	486/18866	0.000342245052005903	0.0136996508587111	0.0122124853089876	CNOT7/CNOT6L/PSMD12/CUL3/CUL4B/CDC73/MDM4/APPL1/PSMD5/NAE1/PSMA1/ANAPC10/BUB3/TAOK1/OFD1/RAD17/RAB11A/CETN2/HAUS6/SKP1/PSMD6/PSMC2/NBN/RDX/PTEN/MAPRE1/TPR/ZNF207/KMT2E/CNOT4/CNOT2/ZNF655/PSMB7/PKD2/PLAGL1/PSMA4/EIF4G1/PSMD11/LSM10/PSMG2/ANKRD17/PSME3/CLASP1/GEN1/UBE2E1/ID2/PSME1/TMEM14B/PHB2/MIR21/E2F8/HSP90AA1/RAD21/DYNLL1/PSMD14/YWHAE/DDX3X/PAXIP1/RPS27L/PLCB1/RBL2	61
GO:0061136	BP	GO:0061136	regulation of proteasomal protein catabolic process	30/1518	193/18866	0.000367089650902969	0.0145512948443897	0.0129716790848621	RCHY1/UBE2K/FAM122A/STYX/UFL1/UBQLN1/SUMO1/PIAS1/BAG5/SVIP/ERLEC1/PSMC2/ANKIB1/RNF14/USP25/F8A1/VCP/PSME3/IL33/SDCBP/PSME1/UBE2J1/WAC/HSP90AB1/PSMD14/ALAD/UCHL5/UBQLN2/FMR1/HERPUD1	30
GO:0007179	BP	GO:0007179	transforming growth factor beta receptor signaling pathway	31/1518	202/18866	0.000371448374148943	0.0145512948443897	0.0129716790848621	BMPR1A/TRIM33/USP9X/APPL1/MAP3K7/PPM1A/LEMD3/EID2/PTK2/ADAM9/ACVR1/SMURF2/SPRED1/FNTA/PARD3/ZMIZ1/LPXN/CREB1/SDCBP/MIR21/ASPN/HSP90AB1/TGFB1I1/SKI/SNX6/SMAD2/RHOA/RPS27A/SIRT1/NREP/HSPA5	31
GO:0031396	BP	GO:0031396	regulation of protein ubiquitination	32/1518	211/18866	0.000373755452560491	0.0145512948443897	0.0129716790848621	RCHY1/NDFIP2/CUL3/UFL1/UBQLN1/XIAP/ARRDC3/DCUN1D1/UBR5/BAG5/RAB1A/FEM1B/SKP1/TRIP12/DNAJA1/DNM1L/DCUN1D4/PTEN/MYCBP2/PTTG1IP/HUWE1/BMI1/IVNS1ABP/TOPORS/HSP90AA1/PEF1/CTR9/HSP90AB1/DDX3X/PAXIP1/HERPUD1/HSPA5	32
GO:0043967	BP	GO:0043967	histone H4 acetylation	15/1518	70/18866	0.000376297016066984	0.0145512948443897	0.0129716790848621	KAT6A/EPC1/MEAF6/NAA50/MORF4L2/TAF7/TRRAP/PIH1D1/BRCA2/ZMPSTE24/MORF4L1/HAT1/KANSL1/CTBP1/SIRT1	15
GO:1904951	BP	GO:1904951	positive regulation of establishment of protein localization	49/1518	370/18866	0.000378279161032523	0.0145512948443897	0.0129716790848621	MAPK8/MFF/KIF5B/ACSL3/GOLPH3/TMEM30A/ZFAND1/PPM1A/UBR5/UBE2D3/C2CD5/SERP1/EXPH5/CCT8/PPP3CB/CCT4/CCT2/SH3GLB1/VPS35/ADAM9/DNM1L/NPEPPS/SRI/TARDBP/TPR/PRKAA1/HCLS1/TSG101/CTDSPL2/LEPROT/HUWE1/YWHAQ/IL33/CIB1/FGR/NUTF2/HIF1A/PANX1/MIR21/SEC16A/RAN/OAZ2/HSP90AB1/YWHAE/MAPK14/YWHAB/NMT1/PDCD10/ANK3	49
GO:0016570	BP	GO:0016570	histone modification	59/1518	468/18866	0.000379212392601815	0.0145512948443897	0.0129716790848621	EYA3/MAPK8/BAZ1A/UFL1/TET2/CUL4B/CDC73/SUDS3/MAP3K7/KAT6A/TRIM37/KMT2C/CTNNB1/EPC1/UBR5/MIER1/SUPT7L/SUZ12/MEAF6/GTF3C4/NAA50/SKP1/KDM5A/TRIP12/MORF4L2/TAF7/SMARCAD1/TBL1XR1/KMT2E/ASH1L/PRKAA1/TRRAP/PIH1D1/GTF2B/BRCA2/HUWE1/ZMPSTE24/WDR61/BMI1/WBP2/PAXBP1/UBE2E1/HDAC1/MORF4L1/WAC/RBM14/CTR9/KDM6A/HAT1/SKI/TADA2B/PAXIP1/KANSL1/FMR1/RNF168/CTBP1/USP16/SETD2/SIRT1	59
GO:0031146	BP	GO:0031146	SCF-dependent proteasomal ubiquitin-dependent protein catabolic process	18/1518	93/18866	0.000390414028538557	0.0148785181834831	0.0132633806955565	STYX/PSMD12/CUL4B/FBXL5/PSMD5/PSMA1/FBXW11/SKP1/PSMD6/PSMC2/FBXL3/PSMB7/PSMA4/PSMD11/PSME3/PSME1/PSMD14/FBXL14	18
GO:0032527	BP	GO:0032527	protein exit from endoplasmic reticulum	12/1518	49/18866	0.000393689535157404	0.014892826624882	0.0132761358841507	GCC2/TMEM30A/FAF2/SVIP/ERLEC1/VCP/UBE2J1/SEC16A/TECPR2/HERPUD1/AUP1/HSP90B1	12
GO:0043543	BP	GO:0043543	protein acylation	36/1518	248/18866	0.000396142764285143	0.014892826624882	0.0132761358841507	BAZ1A/PPM1B/ZDHHC6/MAP3K7/ESCO1/KAT6A/PPM1A/NAA16/EPC1/TAOK1/SUPT7L/MEAF6/GTF3C4/NAA50/ZDHHC20/DLD/MORF4L2/TAF7/PRKAA1/TRRAP/PIH1D1/GTF2B/BRCA2/ZMPSTE24/TERF2IP/WBP2/MORF4L1/HAT1/DDX3X/TADA2B/NMT1/PAXIP1/ZDHHC9/KANSL1/CTBP1/SIRT1	36
GO:0018279	BP	GO:0018279	protein N-linked glycosylation via asparagine	9/1518	30/18866	0.000417190752115705	0.0155788546628979	0.0138876921509657	LMAN1/STT3B/ALG5/ALG8/DAD1/RPN2/UBE2J1/MCFD2/DDOST	9
GO:0035567	BP	GO:0035567	non-canonical Wnt signaling pathway	25/1518	151/18866	0.000421530144029928	0.0156359581425501	0.0139385967625896	PSMD12/PSMD5/MAP3K7/PPP3CA/PSMA1/CTNNB1/PSMD6/PPP3CB/PSMC2/CLTC/PSMB7/SMURF2/PSMA4/PSMD11/PSME3/PFN1/PSME1/DKK1/PSMD14/FZD1/AGO3/RHOA/PLCB1/FZD3/AP2B1	25
GO:0043488	BP	GO:0043488	regulation of mRNA stability	29/1518	186/18866	0.000433108901482179	0.0159590591248135	0.0142266235188848	CNOT6L/PSMD12/RC3H1/SYNCRIP/PSMD5/XRN1/PSMA1/ZC3H14/SERBP1/PSMD6/PSMC2/YTHDF3/TARDBP/DCP1A/PSMB7/MYD88/PSMA4/EIF4G1/HNRNPM/PSMD11/PSME3/PSME1/PSMD14/MYEF2/MAPK14/YWHAB/FMR1/RPS27A/ELAVL1	29
GO:0070972	BP	GO:0070972	protein localization to endoplasmic reticulum	25/1518	152/18866	0.000466731859623208	0.0170848425456811	0.0152301975245468	SRP9/RAB10/ANKRD13C/TRAM1/SEC63/BCAP29/VAPA/SGTB/RPS17/RPL36A/RPS15A/RPL30/RPL22/RPL21/RPL9/SPCS1/SPCS2/SEC16A/RPS4X/SRP14/RPS27A/HSPA5/RPL35A/RPL27/RPL24	25
GO:0016311	BP	GO:0016311	dephosphorylation	61/1518	492/18866	0.000472207522788342	0.0171271225019655	0.0152678877803287	EYA3/FAM122A/STYX/PPP2CA/PPP2R5C/PPP1CC/PPM1B/BOD1L1/IMPA1/PPP1R8/URI1/UBLCP1/PPP3CA/PPM1A/PPP6C/FBXW11/TIPRL/IQGAP1/ENOPH1/PPM1K/NT5DC1/PPP1CB/PTP4A1/INPP5F/ARPP19/PPP3CB/PPP1R15B/PTEN/MPHOSPH10/PPP4C/PTPRC/CTDSPL2/CTTNBP2NL/SPRED1/PTPN12/NCK1/SACM1L/CAMTA1/TPTE/HDDC2/MFHAS1/PHLPP1/BAG4/SMG7/PPP6R3/PPP2R5E/PPP1R2/ELL/HSP90AB1/PPP1R3C/YWHAE/YWHAB/HDHD2/SPPL3/PTPN11/PTP4A2/GPATCH2/SYTL2/ATP1A1/HSP…	61
GO:0045333	BP	GO:0045333	cellular respiration	29/1518	187/18866	0.000474043289953755	0.0171271225019655	0.0152678877803287	SDHD/NDUFA5/SUCLG2/PDHB/NOA1/UQCRC2/DLD/PNPT1/PIK3CA/NDUFA9/NDUFA12/ISCU/VCP/NDUFC1/COX5A/NDUFB1/NDUFS3/UQCRB/HIF1A/NDUFB9/UQCRH/NDUFA8/MDH2/UQCRFS1/NDUFV2/OXA1L/COQ10B/PRELID1/NDUFA4	29
GO:0070936	BP	GO:0070936	protein K48-linked ubiquitination	13/1518	57/18866	0.000482128611073512	0.017306861883955	0.0154281155543524	ITCH/UBE2K/UBE2G1/UBE2E3/UBR5/UBE2D3/RNF146/RNF115/TTC3/UBE2E1/TOPORS/RNF5/RNF152	13
GO:1901991	BP	GO:1901991	negative regulation of mitotic cell cycle phase transition	36/1518	251/18866	0.000498807450353284	0.0176950201542855	0.0157741373050425	CNOT7/CNOT6L/PSMD12/CDC73/MDM4/PSMD5/NAE1/PSMA1/BUB3/TAOK1/RAD17/SKP1/PSMD6/PSMC2/NBN/PTEN/TPR/ZNF207/CNOT4/CNOT2/ZNF655/PSMB7/PKD2/PLAGL1/PSMA4/PSMD11/PSMG2/PSME3/GEN1/PSME1/MIR21/E2F8/RAD21/PSMD14/RPS27L/RBL2	36
GO:0000380	BP	GO:0000380	alternative mRNA splicing, via spliceosome	17/1518	87/18866	0.000499302330018481	0.0176950201542855	0.0157741373050425	SLU7/FAM172A/WTAP/SRSF6/RBM4/MAGOH/DDX17/DDX5/SRSF4/RBM5/KHDRBS1/MBNL1/HNRNPM/QKI/FMR1/SRSF3/SRSF5	17
GO:1903008	BP	GO:1903008	organelle disassembly	20/1518	111/18866	0.000508729510728436	0.0179150063145128	0.015970242868437	DENR/ATG3/UFL1/KIF5B/RB1CC1/VPS13C/UFM1/EIF2D/ZFAND1/UBA5/SLC25A46/DNM1L/CDC37/FUNDC2/HUWE1/VCP/UFC1/CISD2/HIF1A/PHB2	20
GO:0033044	BP	GO:0033044	regulation of chromosome organization	47/1518	356/18866	0.00052772567305656	0.0184670795275893	0.0164623857758524	MAPK8/CUL3/SENP6/XRN1/CTNNB1/MPHOSPH8/UBR5/BUB3/MIER1/CCT8/MNAT1/CCT4/NBN/KDM5A/TRIP12/CCT2/TAF7/TPR/HMBOX1/ATAD2B/ZNF207/KMT2E/YLPM1/XRCC5/PIH1D1/TLK1/TRAPPC12/TERF1/ZMPSTE24/TERF2/PSMG2/TERF2IP/WDR61/GEN1/WBP2/PAXBP1/RAD21/SSBP1/CTR9/SKI/GNL3/TADA2B/PAXIP1/FMR1/SPTY2D1/CTBP1/SIRT1	47
GO:0018196	BP	GO:0018196	peptidyl-asparagine modification	9/1518	31/18866	0.000546264303878389	0.0188815792224293	0.016831889457809	LMAN1/STT3B/ALG5/ALG8/DAD1/RPN2/UBE2J1/MCFD2/DDOST	9
GO:0033135	BP	GO:0033135	regulation of peptidyl-serine phosphorylation	24/1518	145/18866	0.00054635770215872	0.0188815792224293	0.016831889457809	RICTOR/LATS1/INPP5F/GPD1L/BRAF/PTEN/PIK3CA/PRKAA1/HCLS1/RASSF2/CREBL2/NCK1/EIF4G1/TERF2IP/PFN2/FNIP1/STK4/RAF1/BAG4/HSP90AA1/DKK1/HSP90AB1/PDCD10/CD44	24
GO:0090307	BP	GO:0090307	mitotic spindle assembly	14/1518	65/18866	0.000552318663489317	0.0189697595287319	0.0169104973512779	KIF2A/STAG1/CEP97/XIAP/CHMP2B/CHMP2A/RAB11A/TPR/ZNF207/MAP9/CLASP1/SMC1A/RHOA/SMC3	14
GO:0010972	BP	GO:0010972	negative regulation of G2/M transition of mitotic cell cycle	18/1518	96/18866	0.00058239490577119	0.019530413783183	0.0174102897851524	PSMD12/PSMD5/NAE1/PSMA1/TAOK1/RAD17/SKP1/PSMD6/PSMC2/NBN/PSMB7/PSMA4/PSMD11/PSME3/PSME1/MIR21/RAD21/PSMD14	18
GO:1903573	BP	GO:1903573	negative regulation of response to endoplasmic reticulum stress	12/1518	51/18866	0.00058301228868132	0.019530413783183	0.0174102897851524	UFL1/OPA1/SVIP/DNAJB9/ERLEC1/PPP1R15B/USP25/NCK1/UBE2J1/HERPUD1/DNAJC3/HSPA5	12
GO:0036490	BP	GO:0036490	regulation of translation in response to endoplasmic reticulum stress	5/1518	10/18866	0.000598575390871042	0.019530413783183	0.0174102897851524	PPP1R15B/NCK1/EIF4G1/DDX3X/DNAJC3	5
GO:0075522	BP	GO:0075522	IRES-dependent viral translational initiation	5/1518	10/18866	0.000598575390871042	0.019530413783183	0.0174102897851524	DENR/EIF2D/SSB/EIF3A/EIF3F	5
GO:0031503	BP	GO:0031503	protein-containing complex localization	40/1518	291/18866	0.000601169233431629	0.019530413783183	0.0174102897851524	NUP205/ABCE1/SYNJ2BP/NPTN/SDAD1/SLU7/KIF5B/ATAD1/NUP54/DYNC2LI1/SRSF6/THOC7/MAGOH/RAB11A/SSB/VPS35/NUP160/EPS15/TPR/SRSF11/THOC2/SRSF4/NXF1/TERF1/ALYREF/TERF2/DDX39A/SMG7/SRRM1/RAN/DYNLL1/POLDIP3/NMD3/WDR19/SRSF3/IFT52/SEH1L/SETD2/AP2B1/SRSF5	40
GO:0071453	BP	GO:0071453	cellular response to oxygen levels	34/1518	235/18866	0.000601225412112392	0.019530413783183	0.0174102897851524	ATP6V1A/PSMD12/RORA/OPA1/MDM4/UBQLN1/EEF2K/PSMD5/PSMA1/CPEB4/ATP6V1G1/PSMD6/PSMC2/DNM1L/NPEPPS/PTEN/MALAT1/PRKAA1/PSMB7/HIGD1A/PSMA4/PSMD11/PSME3/HIF1A/KCNMB1/PSME1/PHB2/MIR21/ATP6V0D1/PSMD14/PDK3/RPS27A/SIRT1/P4HB	34
GO:0018105	BP	GO:0018105	peptidyl-serine phosphorylation	42/1518	310/18866	0.000601293483518557	0.019530413783183	0.0174102897851524	RICTOR/MAPK8/PRKCI/C8orf44-SGK3/CLK1/MORC3/PAK2/LATS1/MAP3K13/INPP5F/GPD1L/RPS6KB1/PKN2/BRAF/PTEN/PIK3CA/PRKAA1/SRPK2/HCLS1/RASSF2/CREBL2/TLK1/AKT3/NCK1/EIF4G1/TERF2IP/PFN2/FNIP1/STK4/RAF1/BAG4/HSP90AA1/DKK1/HSP90AB1/MAPK14/STK39/PDK3/VRK2/TOP1/CHUK/PDCD10/CD44	42
GO:0044843	BP	GO:0044843	cell cycle G1/S phase transition	42/1518	310/18866	0.000601293483518557	0.019530413783183	0.0174102897851524	NPAT/CNOT7/CNOT6L/CUL3/CUL4B/CDC73/MDM4/GSPT1/APPL1/PPP3CA/PPP6C/PIAS1/LATS1/MNAT1/RPS6KB1/RDX/PTEN/ACVR1/KMT2E/CNOT4/CNOT2/ZNF655/ORC5/KHDRBS1/PKD2/PLAGL1/EIF4G1/LSM10/ANKRD17/CCNH/PSME3/ID2/PSME1/TMEM14B/PHB2/MIR21/E2F8/CRLF3/DDX3X/RPS27L/PLCB1/RBL2	42
GO:0002244	BP	GO:0002244	hematopoietic progenitor cell differentiation	27/1518	172/18866	0.000602650787694439	0.019530413783183	0.0174102897851524	ITCH/PSMD12/UFL1/C12orf29/PSMD5/PSMA1/TCF12/N4BP2L2/PSMD6/PSMC2/CHD2/SBDS/PRRC2C/HSPA9/XRCC5/PSMB7/PTPRC/PSMA4/PSMD11/PSME3/FST/FNIP1/PSME1/WDR7/PSMD14/ADAR/KIT	27
GO:1902036	BP	GO:1902036	regulation of hematopoietic stem cell differentiation	15/1518	73/18866	0.000603743919968993	0.019530413783183	0.0174102897851524	ITCH/PSMD12/PSMD5/PSMA1/TCF12/N4BP2L2/PSMD6/PSMC2/HSPA9/PSMB7/PSMA4/PSMD11/PSME3/PSME1/PSMD14	15
GO:0043434	BP	GO:0043434	response to peptide hormone	56/1518	447/18866	0.000614614685287394	0.0197622367903675	0.0176169472466253	SLC2A1/GOT2/ATP6V1A/PIK3C2A/PHIP/OPA1/RAB10/VPS13C/APPL1/EEF2K/DENND4C/PRKCI/CYFIP1/SRSF6/IQGAP1/C2CD5/CACYBP/PTK2/PRKACB/ATP6V1G1/RPS6KB1/PNPT1/PTEN/PIK3CA/SRSF4/PRKAA1/PKM/ATP6V1H/USO1/SESN3/EPM2AIP1/RAP1B/LEPROT/RAB8B/NCK1/STAT3/ATP6V1E1/AP3S1/ADIPOR1/STAT4/CREB1/OSBPL8/ATP6V0E1/ERRFI1/SOCS2/ATP6V0D1/SP1/SYAP1/PTPN11/SNX5/UPRT/RAB13/CHUK/SIRT1/KBTBD2/SRSF5	56
GO:0008064	BP	GO:0008064	regulation of actin polymerization or depolymerization	29/1518	190/18866	0.000618013875184032	0.0197622367903675	0.0176169472466253	RICTOR/AP1AR/ARFIP1/RASA1/NCKAP1/CAPZA2/CYFIP1/LATS1/ACTR3/ARPC1A/RDX/HCLS1/ARPC5/FCHSD2/CFL2/NCK1/PFN2/PFN1/BAG4/MKKS/IQGAP2/CAPZA1/ARHGAP35/RHOA/ADD3/DSTN/SNX9/ARFIP2/LIMA1	29
GO:0031398	BP	GO:0031398	positive regulation of protein ubiquitination	21/1518	121/18866	0.000625939188212854	0.0199012893898075	0.0177409049916329	RCHY1/NDFIP2/CUL3/UBQLN1/XIAP/ARRDC3/DCUN1D1/RAB1A/SKP1/DCUN1D4/PTEN/MYCBP2/PTTG1IP/HUWE1/BMI1/TOPORS/PEF1/CTR9/DDX3X/PAXIP1/HSPA5	21
GO:0044839	BP	GO:0044839	cell cycle G2/M phase transition	38/1518	273/18866	0.000638187869048069	0.0201754392237696	0.0179852944913547	PSMD12/PSMD5/NAE1/PSMA1/FBXW11/LATS1/TAOK1/OFD1/PPP1CB/ARPP19/MNAT1/RAD17/RAB11A/CETN2/HAUS6/SKP1/PSMD6/PSMC2/NBN/FBXL3/MAPRE1/TAF2/PSMB7/KHDRBS1/PSMA4/PSMD11/CCNH/PSME3/CLASP1/PSME1/MIR21/HSP90AA1/RAD21/DYNLL1/PSMD14/YWHAE/PAXIP1/PLCB1	38
GO:0002223	BP	GO:0002223	stimulatory C-type lectin receptor signaling pathway	20/1518	113/18866	0.000644973682485104	0.0202747659285148	0.0180738387860232	TAB2/PSMD12/PSMD5/MAP3K7/PSMA1/PAK2/FBXW11/PRKACB/SKP1/PSMD6/PSMC2/PSMB7/FCER1G/PSMA4/PSMD11/PSME3/RAF1/PSME1/PSMD14/CHUK	20
GO:0043555	BP	GO:0043555	regulation of translation in response to stress	7/1518	20/18866	0.000654254745447616	0.0204509741779244	0.0182309187495516	RBM4/PPP1R15B/NCK1/EIF4G1/EIF2AK1/DDX3X/DNAJC3	7
GO:0042775	BP	GO:0042775	mitochondrial ATP synthesis coupled electron transport	18/1518	97/18866	0.000662284722931016	0.0205863251306602	0.0183515766800997	SDHD/NDUFA5/UQCRC2/DLD/NDUFA9/NDUFA12/ISCU/NDUFC1/COX5A/NDUFB1/NDUFS3/UQCRB/NDUFB9/UQCRH/NDUFA8/UQCRFS1/NDUFV2/NDUFA4	18
GO:0030832	BP	GO:0030832	regulation of actin filament length	29/1518	191/18866	0.000673876598417896	0.0208302744088732	0.0185690440452931	RICTOR/AP1AR/ARFIP1/RASA1/NCKAP1/CAPZA2/CYFIP1/LATS1/ACTR3/ARPC1A/RDX/HCLS1/ARPC5/FCHSD2/CFL2/NCK1/PFN2/PFN1/BAG4/MKKS/IQGAP2/CAPZA1/ARHGAP35/RHOA/ADD3/DSTN/SNX9/ARFIP2/LIMA1	29
GO:0042773	BP	GO:0042773	ATP synthesis coupled electron transport	18/1518	98/18866	0.000751409658659946	0.0230985819932814	0.0205911155080295	SDHD/NDUFA5/UQCRC2/DLD/NDUFA9/NDUFA12/ISCU/NDUFC1/COX5A/NDUFB1/NDUFS3/UQCRB/NDUFB9/UQCRH/NDUFA8/UQCRFS1/NDUFV2/NDUFA4	18
GO:0035967	BP	GO:0035967	cellular response to topologically incorrect protein	26/1518	166/18866	0.000779591730096717	0.0238332328915282	0.0212460163806578	TMEM33/UBE2W/CUL3/UFL1/DNAJB9/SERP1/PDIA6/CANX/PPP1R15B/HSPA9/TPP1/NCK1/HSPD1/VCP/ATP6V0D1/RNF5/SEC31A/EXTL2/HERPUD1/HERPUD2/DNAJB14/AUP1/SSR1/DNAJC3/HSPA5/HSP90B1	26
GO:0070555	BP	GO:0070555	response to interleukin-1	31/1518	211/18866	0.000790650230856389	0.0240392234124861	0.0214296456013535	TAB2/CD47/PSMD12/RORA/RC3H1/YY1/USP10/PSMD5/MAP3K7/PSMA1/PRKCI/FBXW11/SKP1/PSMD6/PSMC2/ZNF675/PSMB7/MYD88/PSMA4/PSMD11/PSME3/ETS1/HIF1A/PSME1/MIR21/PSMD14/GBP1/PLCB1/RPS27A/VRK2/CHUK	31
GO:0048524	BP	GO:0048524	positive regulation of viral process	19/1518	107/18866	0.000835550218309441	0.0251617923140067	0.0224303540398047	CNOT7/MDFIC/ZNF639/CHD1/TOP2B/CHMP2B/SRPK1/CHMP2A/PKN2/SRPK2/GTF2B/TSG101/STAU1/VAPA/SP1/ADAR/DDX3X/FMR1/P4HB	19
GO:0007031	BP	GO:0007031	peroxisome organization	16/1518	83/18866	0.000842747499554413	0.0251617923140067	0.0224303540398047	MFF/USP9X/ZFAND6/GNPAT/SCP2/UBE2D3/MPV17/PEX3/DNM1L/RAB8B/PEX11B/ECI2/PEX14/RPS27A/PEX2/HSD17B4	16
GO:0031145	BP	GO:0031145	anaphase-promoting complex-dependent catabolic process	16/1518	83/18866	0.000842747499554413	0.0251617923140067	0.0224303540398047	PSMD12/CUL3/PSMD5/PSMA1/ANAPC10/BUB3/PSMD6/PSMC2/PSMB7/PSMA4/PSMD11/PSME3/UBE2E1/PSME1/PSMD14/RPS27A	16
GO:0051222	BP	GO:0051222	positive regulation of protein transport	46/1518	354/18866	0.000845660525291023	0.0251617923140067	0.0224303540398047	MAPK8/MFF/KIF5B/ACSL3/GOLPH3/TMEM30A/ZFAND1/PPM1A/UBR5/UBE2D3/C2CD5/SERP1/EXPH5/PPP3CB/SH3GLB1/VPS35/ADAM9/DNM1L/NPEPPS/SRI/TARDBP/TPR/PRKAA1/HCLS1/TSG101/CTDSPL2/LEPROT/HUWE1/YWHAQ/IL33/CIB1/FGR/NUTF2/HIF1A/PANX1/MIR21/SEC16A/RAN/OAZ2/HSP90AB1/YWHAE/MAPK14/YWHAB/NMT1/PDCD10/ANK3	46
GO:0034250	BP	GO:0034250	positive regulation of cellular amide metabolic process	26/1518	167/18866	0.000854220381453733	0.0252812883106839	0.0225368781489921	C1QBP/RBM3/SLC2A13/SERP1/EIF2S3/RPS6KB1/YTHDF3/PKM/KHDRBS1/NCK1/EIF4G1/METTL5/CNBP/COA3/RPL30/RPS4X/POLDIP3/ZCCHC4/SP1/DDX3X/RHOA/FMR1/RPS27L/USP16/ELAVL1/DNAJC3	26
GO:0072599	BP	GO:0072599	establishment of protein localization to endoplasmic reticulum	21/1518	124/18866	0.000870704890629016	0.0256328148754489	0.0228502447487826	SRP9/RAB10/TRAM1/SEC63/SGTB/RPS17/RPL36A/RPS15A/RPL30/RPL22/RPL21/RPL9/SPCS1/SPCS2/RPS4X/SRP14/RPS27A/HSPA5/RPL35A/RPL27/RPL24	21
GO:0043928	BP	GO:0043928	exonucleolytic catabolism of deadenylated mRNA	9/1518	33/18866	0.000902573908246634	0.0263440927082344	0.0234843098189868	CNOT7/TTC37/DCP1A/PATL1/HBS1L/WDR61/LSM5/LSM3/DDX6	9
GO:0002220	BP	GO:0002220	innate immune response activating cell surface receptor signaling pathway	20/1518	116/18866	0.000908054036277329	0.0263440927082344	0.0234843098189868	TAB2/PSMD12/PSMD5/MAP3K7/PSMA1/PAK2/FBXW11/PRKACB/SKP1/PSMD6/PSMC2/PSMB7/FCER1G/PSMA4/PSMD11/PSME3/RAF1/PSME1/PSMD14/CHUK	20
GO:0051052	BP	GO:0051052	regulation of DNA metabolic process	47/1518	365/18866	0.000909070057509167	0.0263440927082344	0.0234843098189868	AUNIP/ZNF93/EYA3/USP1/PTGES3/USP9X/XRN1/CTNNB1/MPHOSPH8/UBR5/CCT8/CHTF8/MPV17/ARID2/CCT4/NBN/TRIP12/SMCHD1/CCT2/SMARCAD1/HMBOX1/PIK3CA/YLPM1/ZNF91/XRCC5/PPP4C/PTPRC/MBD2/FAM168A/TERF1/ALYREF/ZMPSTE24/TERF2/DEK/TERF2IP/PARP4/DFFA/HSP90AA1/HSP90AB1/GNL3/PAXIP1/RNF168/KPNA1/SETD2/ANXA3/SIRT1/PARPBP	47
GO:0042770	BP	GO:0042770	signal transduction in response to DNA damage	22/1518	133/18866	0.000919397721899673	0.0263852486440559	0.0235209980723431	CNOT7/CNOT6L/MDM4/USP10/EEF1E1/NBN/DDX5/CNOT4/CNOT2/PTTG1IP/BRCA2/SPRED1/PLAGL1/ZMPSTE24/MIR21/E2F8/MAPK14/PAXIP1/RPS27L/SIRT1/RBL2/CD44	22
GO:2000058	BP	GO:2000058	regulation of ubiquitin-dependent protein catabolic process	25/1518	159/18866	0.000919974521377938	0.0263852486440559	0.0235209980723431	RCHY1/UBE2K/FAM122A/STYX/UFL1/UBQLN1/SUMO1/PIAS1/BAG5/LATS1/PTK2/SVIP/ANKIB1/RNF14/PTEN/PDCL3/VCP/IL33/SDCBP/RNF139/WAC/HSP90AB1/UCHL5/UBQLN2/HERPUD1	25
GO:0060071	BP	GO:0060071	Wnt signaling pathway, planar cell polarity pathway	19/1518	108/18866	0.000938949872159599	0.0266568366190427	0.0237631038156815	PSMD12/PSMD5/PSMA1/PSMD6/PSMC2/CLTC/PSMB7/SMURF2/PSMA4/PSMD11/PSME3/PFN1/PSME1/DKK1/PSMD14/FZD1/RHOA/FZD3/AP2B1	19
GO:0000381	BP	GO:0000381	regulation of alternative mRNA splicing, via spliceosome	15/1518	76/18866	0.000939025876587413	0.0266568366190427	0.0237631038156815	FAM172A/WTAP/SRSF6/RBM4/MAGOH/DDX17/DDX5/SRSF4/RBM5/KHDRBS1/MBNL1/QKI/FMR1/SRSF3/SRSF5	15
GO:0043487	BP	GO:0043487	regulation of RNA stability	29/1518	195/18866	0.000944012365500087	0.0266623593992004	0.023768027070459	CNOT6L/PSMD12/RC3H1/SYNCRIP/PSMD5/XRN1/PSMA1/ZC3H14/SERBP1/PSMD6/PSMC2/YTHDF3/TARDBP/DCP1A/PSMB7/MYD88/PSMA4/EIF4G1/HNRNPM/PSMD11/PSME3/PSME1/PSMD14/MYEF2/MAPK14/YWHAB/FMR1/RPS27A/ELAVL1	29
GO:0019882	BP	GO:0019882	antigen processing and presentation	33/1518	232/18866	0.000966422418944518	0.0271574461566025	0.024209369686691	AP1G1/KIF2A/PSMD12/RAB10/PSMD5/PSMA1/CAPZA2/DCTN4/MFSD6/CANX/PSMD6/PSMC2/CLTC/PSMB7/FCER1G/HLA-DMA/AP1S2/RAB8B/PSMA4/PSMD11/PSME3/PSME1/KIF18A/PDIA3/DYNLL1/PSMD14/CTSS/CAPZA1/SEC31A/TAP2/CHUK/AP2B1/LNPEP	33
GO:0034314	BP	GO:0034314	Arp2/3 complex-mediated actin nucleation	10/1518	40/18866	0.000997407023210316	0.0278525789696247	0.0248290423596942	AP1AR/ARFIP1/NCKAP1/CYFIP1/ACTR3/ARPC1A/ARPC5/FCHSD2/IQGAP2/ARFIP2	10
GO:0031050	BP	GO:0031050	dsRNA processing	12/1518	54/18866	0.00100617691820535	0.0278525789696247	0.0248290423596942	TSNAX/DROSHA/PRKRA/PPP3CA/DICER1/DDX5/STAT3/ZMPSTE24/AGO3/ADAR/SMAD2/ZC3H7A	12
GO:0070918	BP	GO:0070918	production of small RNA involved in gene silencing by RNA	12/1518	54/18866	0.00100617691820535	0.0278525789696247	0.0248290423596942	TSNAX/DROSHA/PRKRA/PPP3CA/DICER1/DDX5/STAT3/ZMPSTE24/AGO3/ADAR/SMAD2/ZC3H7A	12
GO:0002758	BP	GO:0002758	innate immune response-activating signal transduction	20/1518	117/18866	0.00101412982339842	0.0279337541454891	0.0249014055646344	TAB2/PSMD12/PSMD5/MAP3K7/PSMA1/PAK2/FBXW11/PRKACB/SKP1/PSMD6/PSMC2/PSMB7/FCER1G/PSMA4/PSMD11/PSME3/RAF1/PSME1/PSMD14/CHUK	20
GO:0019083	BP	GO:0019083	viral transcription	27/1518	178/18866	0.00102890082165467	0.0282010057718552	0.025139645691661	NUP205/UBP1/MDFIC/ZNF639/CHD1/NUP54/NUP160/TARDBP/TPR/GTF2B/TRIM14/RPS17/RPL36A/RPS15A/RPL30/HDAC1/RPL22/RPL21/RPL9/CCNT2/RPS4X/SP1/RPS27A/SEH1L/RPL35A/RPL27/RPL24	27
GO:0006613	BP	GO:0006613	cotranslational protein targeting to membrane	19/1518	109/18866	0.00105311393820927	0.0287231664323351	0.0256051232035195	SRP9/ARL6IP1/TRAM1/SEC63/RPS17/RPL36A/RPS15A/RPL30/RPL22/RPL21/RPL9/SSR2/RPS4X/SRP14/RPS27A/SSR1/RPL35A/RPL27/RPL24	19
GO:0050852	BP	GO:0050852	T cell receptor signaling pathway	30/1518	206/18866	0.00109922499927115	0.0297451406151027	0.0265161569825502	TAB2/PSMD12/RC3H1/PSMD5/MAP3K7/PSMA1/PAK2/FBXW11/PIK3CB/SKP1/PSMD6/PSMC2/ELF1/PIK3CA/PSMB7/LCP2/PTPRC/BTN3A3/KHDRBS1/NCK1/PSMA4/PSMD11/PSME3/TRAT1/PSME1/PSMD14/BTN3A2/GBP1/SPPL3/CHUK	30
GO:0034502	BP	GO:0034502	protein localization to chromosome	16/1518	85/18866	0.0011012758746785	0.0297451406151027	0.0265161569825502	BUB3/CCT8/CCT4/CCT2/XRCC5/PIH1D1/TPP1/TRAPPC12/BRCA2/TERF1/TERF2/TERF2IP/RAD21/GNL3/CHAMP1/SETD2	16
GO:0042254	BP	GO:0042254	ribosome biogenesis	41/1518	310/18866	0.00111814110409377	0.0300547686143852	0.0267921733154835	SHQ1/C1QBP/NIFK/RSL24D1/NIP7/ABCE1/SDAD1/CUL4B/DROSHA/EIF2A/KRR1/MTERF3/THUMPD1/RPP30/MRPL1/RPL7L1/FRG1/SBDS/PTEN/MPHOSPH10/BRIX1/DDX17/HEATR1/XRCC5/PIH1D1/METTL5/GTF3A/RPS17/RAN/NGDN/DCAF13/ZCCHC4/DDX3X/NMD3/RPS27L/RPP38/UTP18/WDR75/RPL35A/RPL27/RPL24	41
GO:0071375	BP	GO:0071375	cellular response to peptide hormone stimulus	43/1518	330/18866	0.00116000740064637	0.0308911574878855	0.0275377679978275	ATP6V1A/PIK3C2A/PHIP/OPA1/RAB10/APPL1/EEF2K/DENND4C/PRKCI/CYFIP1/C2CD5/PTK2/PRKACB/ATP6V1G1/RPS6KB1/PTEN/PIK3CA/PRKAA1/PKM/ATP6V1H/USO1/SESN3/RAP1B/LEPROT/RAB8B/NCK1/STAT3/ATP6V1E1/AP3S1/ADIPOR1/CREB1/OSBPL8/ATP6V0E1/ERRFI1/SOCS2/ATP6V0D1/SP1/SYAP1/PTPN11/SNX5/RAB13/SIRT1/SRSF5	43
GO:0070585	BP	GO:0070585	protein localization to mitochondrion	23/1518	144/18866	0.00116399981491649	0.0308911574878855	0.0275377679978275	PMPCB/MAPK8/MFF/LMAN1/GRPEL2/TIMM23B/UBE2D3/DNAJA1/SH3GLB1/DNM1L/NPEPPS/PRKAA1/LEPROT/HUWE1/HSPD1/YWHAQ/TOMM5/BAG4/HSP90AA1/OXA1L/YWHAE/YWHAB/NMT1	23
GO:0002831	BP	GO:0002831	regulation of response to biotic stimulus	51/1518	409/18866	0.00116591356442415	0.0308911574878855	0.0275377679978275	MED1/C1QBP/ITCH/TAB2/AP1G1/CNOT7/UBE2K/ABCE1/PSMD12/PPM1B/XIAP/APPL1/PSMD5/MAP3K7/SUMO1/PSMA1/PIAS1/MATR3/PAK2/FBXW11/PRKACB/IFNGR2/SKP1/PSMD6/PSMC2/YTHDF3/CDC37/XRCC6/XRCC5/PSMB7/FCER1G/LY96/PSMA4/PSMD11/HSPD1/ZMPSTE24/ANKRD17/PSME3/MNDA/FGR/RAF1/USP18/PSME1/MIR21/RBM14/HSP90AB1/PSMD14/ADAR/PTPN11/JAK1/CHUK	51
GO:0090175	BP	GO:0090175	regulation of establishment of planar polarity	19/1518	110/18866	0.00117893160291437	0.0310880352541021	0.0277132736988401	PSMD12/PSMD5/PSMA1/PSMD6/PSMC2/CLTC/PSMB7/SMURF2/PSMA4/PSMD11/PSME3/PFN1/PSME1/DKK1/PSMD14/FZD1/RHOA/FZD3/AP2B1	19
GO:0006120	BP	GO:0006120	mitochondrial electron transport, NADH to ubiquinone	12/1518	55/18866	0.00119422718535338	0.0313428304684254	0.0279404096195884	NDUFA5/DLD/NDUFA9/NDUFA12/ISCU/NDUFC1/NDUFB1/NDUFS3/NDUFB9/NDUFA8/NDUFV2/NDUFA4	12
GO:0051170	BP	GO:0051170	import into nucleus	26/1518	171/18866	0.00121832165233056	0.0318250782796583	0.0283703070214064	MED1/RAB18/MDFIC/IPO7/NUP54/APPL1/UFM1/NXT2/SNRPG/PPP3CA/UBR5/PRKAG1/TARDBP/TPR/HCLS1/PTTG1IP/KPNA3/STAT3/SNRPB/NUTF2/PHB2/RAN/HSP90AB1/MAPK14/KPNA1/ELAVL1	26
GO:0071985	BP	GO:0071985	multivesicular body sorting pathway	10/1518	41/18866	0.00122532448782602	0.0318584366834764	0.028400044203818	VTA1/TMEM50A/VPS36/CHMP2B/EXPH5/CHMP2A/LYST/LEPROTL1/LEPROT/VCP	10
GO:0032784	BP	GO:0032784	regulation of DNA-templated transcription, elongation	11/1518	48/18866	0.00123485787535594	0.0319569731092115	0.0284878840082115	CDC73/TCERG1/SCAF8/EAPP/HMGN1/CCNK/ALYREF/ELL3/CCNT2/ELL/RNF168	11
GO:1901532	BP	GO:1901532	regulation of hematopoietic progenitor cell differentiation	16/1518	86/18866	0.00125386296617578	0.0322671459203626	0.028764386010963	ITCH/PSMD12/PSMD5/PSMA1/TCF12/N4BP2L2/PSMD6/PSMC2/HSPA9/PSMB7/PSMA4/PSMD11/PSME3/FNIP1/PSME1/PSMD14	16
GO:0010822	BP	GO:0010822	positive regulation of mitochondrion organization	20/1518	119/18866	0.00125844188797963	0.0322671459203626	0.028764386010963	MAPK8/MFF/ZDHHC6/OPA1/VPS13C/UBE2D3/SH3GLB1/VPS35/DNM1L/NPEPPS/DDHD2/PRKAA1/CDC37/LEPROT/HUWE1/YWHAQ/HIF1A/YWHAE/YWHAB/NMT1	20
GO:0006521	BP	GO:0006521	regulation of cellular amino acid metabolic process	13/1518	63/18866	0.00131226956961413	0.033492971951069	0.0298571425013124	PSMD12/PSMD5/PSMA1/PSMD6/PSMC2/PSMB7/PSMA4/PSMD11/PSME3/PSME1/MIR21/OAZ2/PSMD14	13
GO:1905330	BP	GO:1905330	regulation of morphogenesis of an epithelium	27/1518	181/18866	0.00132650132658465	0.0337016136124064	0.0300431350678533	PSMD12/PSMD5/PSMA1/CTNNB1/PSMD6/PSMC2/CLTC/PTEN/PSMB7/SMURF2/PSMA4/PSMD11/PSME3/NTN4/CLASP1/PFN1/PSME1/PHB2/MIR21/DKK1/PSMD14/PDGFA/FZD1/RHOA/BTBD7/FZD3/AP2B1	27
GO:0031330	BP	GO:0031330	negative regulation of cellular catabolic process	36/1518	265/18866	0.00135609321142206	0.0342123545097845	0.0304984324889524	TAB2/STYX/LRPPRC/SYNCRIP/HERC1/BAG5/PTK2/SVIP/ERLEC1/TOB1/VPS35/TARDBP/USP25/PIK3CA/PDCL3/MYD88/FEZ2/EIF4G1/STAT3/F8A1/ATRAID/SDCBP/UBE2J1/MIR21/WAC/DFFA/SCFD1/HSP90AB1/ALAD/RNF5/MAPK14/NPC1/UCHL5/FMR1/ELAVL1/NELL1	36
GO:0036294	BP	GO:0036294	cellular response to decreased oxygen levels	31/1518	218/18866	0.00136025763717048	0.0342123545097845	0.0304984324889524	PSMD12/RORA/OPA1/MDM4/UBQLN1/EEF2K/PSMD5/PSMA1/CPEB4/PSMD6/PSMC2/DNM1L/NPEPPS/PTEN/MALAT1/PRKAA1/PSMB7/HIGD1A/PSMA4/PSMD11/PSME3/HIF1A/KCNMB1/PSME1/PHB2/MIR21/PSMD14/PDK3/RPS27A/SIRT1/P4HB	31
GO:0009895	BP	GO:0009895	negative regulation of catabolic process	42/1518	323/18866	0.00136934161166639	0.0342123545097845	0.0304984324889524	TAB2/STYX/LRPPRC/SYNCRIP/MDM4/HERC1/BAG5/PTK2/SVIP/ERLEC1/TOB1/VPS35/TARDBP/USP25/MYCBP2/PIK3CA/PDCL3/PRKAA1/MYD88/FEZ2/EIF4G1/STAT3/F8A1/ATRAID/SDCBP/SNX3/UBE2J1/MIR21/WAC/DFFA/GRIN2A/SCFD1/HSP90AB1/ALAD/RNF5/SF3B3/MAPK14/NPC1/UCHL5/FMR1/ELAVL1/NELL1	42
GO:0032273	BP	GO:0032273	positive regulation of protein polymerization	22/1518	137/18866	0.00137119968649927	0.0342123545097845	0.0304984324889524	RICTOR/AP1AR/ARFIP1/SLAIN2/NCKAP1/CYFIP1/ACTR3/ARPC1A/MAPRE1/ARPC5/FCHSD2/NCK1/CLIP1/PFN2/CLASP1/PFN1/BAG4/HSP90AA1/IQGAP2/RHOA/SNX9/ARFIP2	22
GO:0018209	BP	GO:0018209	peptidyl-serine modification	43/1518	333/18866	0.00138825191080604	0.0344831858559143	0.0307398637392766	RICTOR/MAPK8/PRKCI/C8orf44-SGK3/CLK1/MORC3/PAK2/LATS1/GALNT1/MAP3K13/INPP5F/GPD1L/RPS6KB1/PKN2/BRAF/PTEN/PIK3CA/PRKAA1/SRPK2/HCLS1/RASSF2/CREBL2/TLK1/AKT3/NCK1/EIF4G1/TERF2IP/PFN2/FNIP1/STK4/RAF1/BAG4/HSP90AA1/DKK1/HSP90AB1/MAPK14/STK39/PDK3/VRK2/TOP1/CHUK/PDCD10/CD44	43
GO:0045047	BP	GO:0045047	protein targeting to ER	20/1518	120/18866	0.00139835946851617	0.0345798759236621	0.0308260576170676	SRP9/TRAM1/SEC63/SGTB/RPS17/RPL36A/RPS15A/RPL30/RPL22/RPL21/RPL9/SPCS1/SPCS2/RPS4X/SRP14/RPS27A/HSPA5/RPL35A/RPL27/RPL24	20
GO:1903363	BP	GO:1903363	negative regulation of cellular protein catabolic process	16/1518	87/18866	0.00142390479967601	0.0348381892341968	0.0310563297271057	STYX/BAG5/SVIP/ERLEC1/VPS35/USP25/PDCL3/F8A1/ATRAID/SDCBP/UBE2J1/WAC/HSP90AB1/ALAD/UCHL5/NELL1	16
GO:0000291	BP	GO:0000291	nuclear-transcribed mRNA catabolic process, exonucleolytic	9/1518	35/18866	0.00142758935035889	0.0348381892341968	0.0310563297271057	CNOT7/TTC37/DCP1A/PATL1/HBS1L/WDR61/LSM5/LSM3/DDX6	9
GO:0032509	BP	GO:0032509	endosome transport via multivesicular body sorting pathway	9/1518	35/18866	0.00142758935035889	0.0348381892341968	0.0310563297271057	VTA1/TMEM50A/VPS36/CHMP2B/CHMP2A/LYST/LEPROTL1/LEPROT/VCP	9
GO:2001233	BP	GO:2001233	regulation of apoptotic signaling pathway	51/1518	413/18866	0.00144247334050467	0.0350476928671092	0.0312430906939004	EYA3/MAPK8/MFF/PHIP/OPA1/RB1CC1/UBQLN1/STK3/URI1/PRKRA/C8orf44-SGK3/BIRC6/PAK2/CTNNB1/BAG5/FEM1B/DNAJA1/DNM1L/PTEN/ACVR1/BCL2L2/PIH1D1/PTPRC/HIGD1A/PTTG1IP/GNAI3/NCK1/BCLAF1/DEDD2/YWHAQ/PSME3/NDUFS3/STK4/HIF1A/ELL3/ITGA6/IVNS1ABP/HDAC1/RAF1/MIR21/PDIA3/YWHAE/YWHAB/DDX3X/NMT1/DEPTOR/HERPUD1/SIRT1/PRELID1/P4HB/CD44	51
GO:0035196	BP	GO:0035196	production of miRNAs involved in gene silencing by miRNA	11/1518	49/18866	0.00147835397383447	0.0357633109148477	0.0318810248270389	DROSHA/PRKRA/PPP3CA/DICER1/DDX5/STAT3/ZMPSTE24/AGO3/ADAR/SMAD2/ZC3H7A	11
GO:0071470	BP	GO:0071470	cellular response to osmotic stress	10/1518	42/18866	0.00149395117462009	0.0359841746129272	0.0320779126671673	SLC2A1/XRCC6/XRCC5/PKD2/SLC12A6/MYLK/ERRFI1/AKR1B1/DDX3X/STK39	10
GO:0035855	BP	GO:0035855	megakaryocyte development	6/1518	17/18866	0.00153045802449475	0.0365785765731712	0.0326077893247536	MED1/ABI1/SH2B3/PTPN11/KIT/MEIS1	6
GO:0006892	BP	GO:0006892	post-Golgi vesicle-mediated transport	18/1518	104/18866	0.0015317772001346	0.0365785765731712	0.0326077893247536	ARFGEF2/AP1G1/AP1AR/MON2/RAB10/SCAMP1/VPS13C/ACSL3/GOLPH3/LYPLA1/EXOC8/EXOC5/EPS15/EXOC4/RABEP1/SEC16A/SCFD1/ANK3	18
GO:0016482	BP	GO:0016482	cytosolic transport	25/1518	165/18866	0.00157355135304815	0.0373183508710195	0.0332672574263582	GCC2/TMEM87B/AP1G1/RAB21/AP1AR/MON2/KIF5B/ARFIP1/VPS13C/CLN5/VPS29/KIF1B/ARL1/RDX/VPS35/CLTC/EPS15/ANKRD27/SNX2/RAB9A/SNX3/SNX6/SNX5/MSN/EEA1	25
GO:0071902	BP	GO:0071902	positive regulation of protein serine/threonine kinase activity	44/1518	345/18866	0.00157617046274076	0.0373183508710195	0.0332672574263582	TAB2/MAP4K5/PPP2CA/MDFIC/MAP4K3/STK3/MAP3K7/CCNYL1/IQGAP1/LAMTOR3/TAOK1/MAP3K13/PIK3CB/MNAT1/BRAF/CCNK/ADAM9/FRS2/PRKAA1/PIH1D1/PTPRC/HIGD1A/ZEB2/PKD2/CIB1/STK4/RAF1/CCNT2/DKK1/MLKL/HSP90AB1/PDGFA/DAZAP2/MAPK14/SYAP1/DDX3X/RHOA/PTPN11/KIT/STK39/RPS27A/PDCD10/SIRT1/CCNYL2	44
GO:0034504	BP	GO:0034504	protein localization to nucleus	37/1518	277/18866	0.00159194670530492	0.0373564218268657	0.0333011955897293	MED1/MDFIC/IPO7/NUP54/APPL1/UFM1/NXT2/SUMO1/PPP3CA/MORC3/UBR5/SUN1/TOR1AIP1/SUPT7L/CCT8/SKP1/CCT4/CCT2/TARDBP/TPR/HCLS1/PTTG1IP/KPNA3/STAT3/NUTF2/MFHAS1/TOPORS/OSBPL8/PHB2/RAN/HSP90AB1/SUMO4/YWHAE/MAPK14/NMD3/KPNA1/ELAVL1	37
GO:0030970	BP	GO:0030970	retrograde protein transport, ER to cytosol	8/1518	29/18866	0.00159792027224911	0.0373564218268657	0.0333011955897293	FAF2/SVIP/ERLEC1/VCP/UBE2J1/HERPUD1/AUP1/HSP90B1	8
GO:1903513	BP	GO:1903513	endoplasmic reticulum to cytosol transport	8/1518	29/18866	0.00159792027224911	0.0373564218268657	0.0333011955897293	FAF2/SVIP/ERLEC1/VCP/UBE2J1/HERPUD1/AUP1/HSP90B1	8
GO:0061709	BP	GO:0061709	reticulophagy	5/1518	12/18866	0.00164079951688408	0.0381983619746571	0.0340517389278036	UFL1/RB1CC1/UFM1/UBA5/UFC1	5
GO:0030520	BP	GO:0030520	intracellular estrogen receptor signaling pathway	12/1518	57/18866	0.00165802896660472	0.0384386382091194	0.0342659319764975	MED1/UFL1/UFM1/LATS1/UBA5/TAF7/DDX17/DDX5/CNOT2/NCOA4/WBP2/PHB2	12
GO:0008154	BP	GO:0008154	actin polymerization or depolymerization	31/1518	221/18866	0.00169712489897676	0.0390331301240485	0.0347958888237385	RICTOR/AP1AR/ABI1/ARFIP1/RASA1/NCKAP1/CAPZA2/CYFIP1/LATS1/ACTR3/ARPC1A/RDX/TTC17/HCLS1/ARPC5/FCHSD2/CFL2/NCK1/PFN2/PFN1/BAG4/MKKS/IQGAP2/CAPZA1/ARHGAP35/RHOA/ADD3/DSTN/SNX9/ARFIP2/LIMA1	31
GO:0015980	BP	GO:0015980	energy derivation by oxidation of organic compounds	37/1518	278/18866	0.00169770264019047	0.0390331301240485	0.0347958888237385	SDHD/PPP1CC/RB1CC1/NDUFA5/SUCLG2/PDHB/PPP1CB/NOA1/UQCRC2/DLD/PNPT1/PIK3CA/NDUFA9/EPM2AIP1/NDUFA12/ISCU/VCP/NDUFC1/COX5A/NDUFB1/NDUFS3/UQCRB/HIF1A/NDUFB9/UQCRH/GYS1/NDUFA8/MDH2/PPP1R2/UQCRFS1/NDUFV2/OXA1L/PPP1R3C/AGL/COQ10B/PRELID1/NDUFA4	37
GO:0006473	BP	GO:0006473	protein acetylation	29/1518	203/18866	0.0017775227245584	0.0407001499565552	0.0362819453243195	BAZ1A/MAP3K7/ESCO1/KAT6A/NAA16/EPC1/TAOK1/SUPT7L/MEAF6/GTF3C4/NAA50/MORF4L2/TAF7/PRKAA1/TRRAP/PIH1D1/GTF2B/BRCA2/ZMPSTE24/TERF2IP/WBP2/MORF4L1/HAT1/DDX3X/TADA2B/PAXIP1/KANSL1/CTBP1/SIRT1	29
GO:0021762	BP	GO:0021762	substantia nigra development	10/1518	43/18866	0.0018084508265121	0.0411832124632861	0.0367125689823686	SUDS3/CCDC14/ZNF430/YWHAQ/NDUFS3/SEC16A/DYNLL1/YWHAE/RHOA/HSPA5	10
GO:0072655	BP	GO:0072655	establishment of protein localization to mitochondrion	22/1518	140/18866	0.00182415015274361	0.0411832124632861	0.0367125689823686	PMPCB/MAPK8/MFF/LMAN1/GRPEL2/TIMM23B/UBE2D3/DNAJA1/SH3GLB1/NPEPPS/PRKAA1/LEPROT/HUWE1/HSPD1/YWHAQ/TOMM5/BAG4/HSP90AA1/OXA1L/YWHAE/YWHAB/NMT1	22
GO:0006487	BP	GO:0006487	protein N-linked glycosylation	14/1518	73/18866	0.00182937371639813	0.0411832124632861	0.0367125689823686	LMAN1/STT3B/ALG5/NUS1/ALG2/ALG14/ALG8/DAD1/RPN2/UBE2J1/TMEM258/ALG9/MCFD2/DDOST	14
GO:1903747	BP	GO:1903747	regulation of establishment of protein localization to mitochondrion	14/1518	73/18866	0.00182937371639813	0.0411832124632861	0.0367125689823686	MAPK8/LMAN1/UBE2D3/DNAJA1/SH3GLB1/NPEPPS/PRKAA1/LEPROT/HUWE1/YWHAQ/BAG4/YWHAE/YWHAB/NMT1	14
GO:2000045	BP	GO:2000045	regulation of G1/S transition of mitotic cell cycle	27/1518	185/18866	0.00183698084553567	0.0411832124632861	0.0367125689823686	CNOT7/CNOT6L/CUL4B/CDC73/MDM4/APPL1/RDX/PTEN/KMT2E/CNOT4/CNOT2/ZNF655/PKD2/PLAGL1/EIF4G1/LSM10/ANKRD17/PSME3/ID2/PSME1/TMEM14B/MIR21/E2F8/DDX3X/RPS27L/PLCB1/RBL2	27
GO:0033238	BP	GO:0033238	regulation of cellular amine metabolic process	15/1518	81/18866	0.00184303017673584	0.0411832124632861	0.0367125689823686	PSMD12/PSMD5/PSMA1/HPRT1/PSMD6/PSMC2/VPS35/PSMB7/PSMA4/PSMD11/PSME3/PSME1/MIR21/OAZ2/PSMD14	15
GO:1901988	BP	GO:1901988	negative regulation of cell cycle phase transition	36/1518	270/18866	0.00188439928457076	0.0419391904774067	0.0373864818058838	CNOT7/CNOT6L/PSMD12/CDC73/MDM4/PSMD5/NAE1/PSMA1/BUB3/TAOK1/RAD17/SKP1/PSMD6/PSMC2/NBN/PTEN/TPR/ZNF207/CNOT4/CNOT2/ZNF655/PSMB7/PKD2/PLAGL1/PSMA4/PSMD11/PSMG2/PSME3/GEN1/PSME1/MIR21/E2F8/RAD21/PSMD14/RPS27L/RBL2	36
GO:0007034	BP	GO:0007034	vacuolar transport	23/1518	150/18866	0.00202444395921439	0.0447609771078006	0.0399019493987583	GCC2/NDFIP2/AP1G1/SCYL2/VPS13C/VTA1/TMEM50A/SCARB2/VPS36/CHMP2B/LAMP2/TMEM106B/CHMP2A/VPS35/LYST/LEPROTL1/NCOA4/TSG101/LEPROT/VCP/ATP6V0D1/NPC1/HGSNAT	23
GO:0036258	BP	GO:0036258	multivesicular body assembly	8/1518	30/18866	0.00202727646138853	0.0447609771078006	0.0399019493987583	STAM2/PDCD6IP/VTA1/VPS36/CHMP2B/CHMP2A/RAB11A/TSG101	8
GO:0046824	BP	GO:0046824	positive regulation of nucleocytoplasmic transport	13/1518	66/18866	0.00204652926016476	0.0450074656267065	0.0401216803573803	PPM1A/UBR5/TARDBP/TPR/CPSF6/HCLS1/KHDRBS1/CTDSPL2/NUTF2/RAN/HSP90AB1/YWHAE/MAPK14	13
GO:0001736	BP	GO:0001736	establishment of planar polarity	20/1518	124/18866	0.00209817768220066	0.045781414210841	0.0408116129557461	PSMD12/PSMD5/PSMA1/EXOC5/PSMD6/PSMC2/CLTC/PSMB7/SMURF2/PSMA4/PSMD11/PSME3/PFN1/PSME1/DKK1/PSMD14/FZD1/RHOA/FZD3/AP2B1	20
GO:0007164	BP	GO:0007164	establishment of tissue polarity	20/1518	124/18866	0.00209817768220066	0.045781414210841	0.0408116129557461	PSMD12/PSMD5/PSMA1/EXOC5/PSMD6/PSMC2/CLTC/PSMB7/SMURF2/PSMA4/PSMD11/PSME3/PFN1/PSME1/DKK1/PSMD14/FZD1/RHOA/FZD3/AP2B1	20
GO:0035601	BP	GO:0035601	protein deacylation	18/1518	107/18866	0.00212866628935945	0.0461663691233738	0.0411547790891326	MAPK8/SUDS3/LYPLA1/MIER1/KDM5A/MORF4L2/SMARCAD1/TBL1XR1/PRKAA1/PPT1/SPRED1/FNTA/HDAC1/MORF4L1/RBM14/SKI/CTBP1/SIRT1	18
GO:0071786	BP	GO:0071786	endoplasmic reticulum tubular network organization	6/1518	18/18866	0.0021407122993944	0.0461663691233738	0.0411547790891326	TMEM33/RAB18/RAB10/ARL6IP1/REEP3/ATL3	6
GO:0099010	BP	GO:0099010	modification of postsynaptic structure	6/1518	18/18866	0.0021407122993944	0.0461663691233738	0.0411547790891326	CYFIP1/CHMP2B/STAU1/PFN2/PFN1/RHOA	6
GO:0042177	BP	GO:0042177	negative regulation of protein catabolic process	21/1518	133/18866	0.00215550293981114	0.0463058623826609	0.0412791296581593	STYX/MDM4/BAG5/SVIP/ERLEC1/VPS35/USP25/MYCBP2/PDCL3/F8A1/ATRAID/SDCBP/SNX3/UBE2J1/WAC/GRIN2A/HSP90AB1/ALAD/SF3B3/UCHL5/NELL1	21
GO:0045070	BP	GO:0045070	positive regulation of viral genome replication	9/1518	37/18866	0.00217374077103643	0.0463524854681937	0.0413206915748097	CNOT7/TOP2B/SRPK1/PKN2/SRPK2/STAU1/VAPA/ADAR/DDX3X	9
GO:0035329	BP	GO:0035329	hippo signaling	10/1518	44/18866	0.00217433477843252	0.0463524854681937	0.0413206915748097	PJA2/STK3/LATS1/MOB1A/TJP1/STK4/YWHAE/MAPK14/YWHAB/TEAD1	10
GO:0044346	BP	GO:0044346	fibroblast apoptotic process	7/1518	24/18866	0.00219618326768644	0.0466395561122418	0.041576599266125	IER3IP1/API5/CUL3/CFDP1/PIK3CA/STK17A/STK17B	7
GO:0030518	BP	GO:0030518	intracellular steroid hormone receptor signaling pathway	19/1518	116/18866	0.00223488592988665	0.0471019140677626	0.0419887659554461	MED1/UFL1/UFM1/PIAS2/UBR5/LATS1/UBA5/RNF14/TAF7/DDX17/DDX5/CNOT2/NCOA4/ZMIZ1/WBP2/HDAC1/PHB2/RHOA/SIRT1	19
GO:1903828	BP	GO:1903828	negative regulation of cellular protein localization	19/1518	116/18866	0.00223488592988665	0.0471019140677626	0.0419887659554461	MDFIC/LZTFL1/LMAN1/UFM1/LYPLA1/SVIP/ERLEC1/DNAJA1/VPS35/CLTC/LEPROTL1/LEPROT/TERF1/UBXN2B/MFHAS1/UBE2J1/TMEM59/BAG4/GBP1	19
GO:0045454	BP	GO:0045454	cell redox homeostasis	12/1518	59/18866	0.00226058062057336	0.047285227717557	0.0421521799926461	PRDX3/DNAJC10/TXNL1/PDIA6/TMX1/DLD/PRDX4/ERP44/PDIA3/TMX4/GSR/P4HB	12
GO:1901799	BP	GO:1901799	negative regulation of proteasomal protein catabolic process	12/1518	59/18866	0.00226058062057336	0.047285227717557	0.0421521799926461	STYX/BAG5/SVIP/ERLEC1/USP25/F8A1/SDCBP/UBE2J1/WAC/HSP90AB1/ALAD/UCHL5	12
GO:1902750	BP	GO:1902750	negative regulation of cell cycle G2/M phase transition	18/1518	108/18866	0.00236660957279943	0.0491710382482312	0.0438332763679416	PSMD12/PSMD5/NAE1/PSMA1/TAOK1/RAD17/SKP1/PSMD6/PSMC2/NBN/PSMB7/PSMA4/PSMD11/PSME3/PSME1/MIR21/RAD21/PSMD14	18
GO:0048863	BP	GO:0048863	stem cell differentiation	35/1518	264/18866	0.00237808864720227	0.0491710382482312	0.0438332763679416	ITCH/BMPR1A/PSMD12/UFL1/FAM172A/PSMD5/PSMA1/TCF12/N4BP2L2/PSMD6/PSMC2/CHD2/ACVR1/HSPA9/XRCC5/PSMB7/PTPRC/ZEB2/PSMA4/STAT3/PSMD11/METTL5/PSME3/HIF1A/ELL3/PSME1/PEF1/PHF5A/PSMD14/FZD1/KLHL12/KIT/MSI2/SETD2/EPCAM	35
GO:0002479	BP	GO:0002479	antigen processing and presentation of exogenous peptide antigen via MHC class I, TAP-dependent	14/1518	75/18866	0.00238608560873875	0.0491710382482312	0.0438332763679416	PSMD12/PSMD5/PSMA1/PSMD6/PSMC2/PSMB7/PSMA4/PSMD11/PSME3/PSME1/PDIA3/PSMD14/TAP2/CHUK	14
GO:0033143	BP	GO:0033143	regulation of intracellular steroid hormone receptor signaling pathway	14/1518	75/18866	0.00238608560873875	0.0491710382482312	0.0438332763679416	MED1/UFL1/UFM1/PIAS2/LATS1/UBA5/RNF14/DDX5/CNOT2/WBP2/HDAC1/PHB2/RHOA/SIRT1	14
GO:0008286	BP	GO:0008286	insulin receptor signaling pathway	22/1518	143/18866	0.00239859020227429	0.0492463316806426	0.0439003963220682	ATP6V1A/PIK3C2A/PHIP/OPA1/APPL1/C2CD5/ATP6V1G1/RPS6KB1/PIK3CA/PRKAA1/ATP6V1H/SESN3/NCK1/ATP6V1E1/AP3S1/ADIPOR1/OSBPL8/ATP6V0E1/ATP6V0D1/PTPN11/SNX5/SIRT1	22
GO:0033059	BP	GO:0033059	cellular pigmentation	11/1518	52/18866	0.00245369610191975	0.0500218091310851	0.0445916918206654	AP1G1/RAB1A/RAB11A/RAB11B/ANKRD27/BLOC1S6/LYST/ZEB2/BLOC1S4/MKKS/BBS5	11
GO:0032535	BP	GO:0032535	regulation of cellular component size	47/1518	383/18866	0.00245434110222614	0.0500218091310851	0.0445916918206654	RICTOR/RAB21/AP1AR/ARFIP1/RAB22A/RB1CC1/CLNS1A/RASA1/NCKAP1/CAPZA2/CYFIP1/LATS1/MAP3K13/ACTR3/RAB11A/ARPC1A/ANXA7/RDX/PTEN/HCLS1/ARPC5/FCHSD2/CFL2/NCK1/PEX11B/PFN2/LRRC8A/CREB1/SLC12A6/PFN1/BAG4/MKKS/HSP90AB1/IQGAP2/CAPZA1/ARHGAP35/RHOA/ADD3/DSTN/DEPTOR/TMEM123/SLC12A2/MSN/SNX9/CLCN3/ARFIP2/LIMA1	47
GO:0010635	BP	GO:0010635	regulation of mitochondrial fusion	5/1518	13/18866	0.0024906698507612	0.0502104603247656	0.044759863984694	ZDHHC6/OPA1/DNM1L/OMA1/HUWE1	5
GO:0043248	BP	GO:0043248	proteasome assembly	5/1518	13/18866	0.0024906698507612	0.0502104603247656	0.044759863984694	PSMD5/PSMG1/PSMD11/PSMG2/POMP	5
GO:1900102	BP	GO:1900102	negative regulation of endoplasmic reticulum unfolded protein response	5/1518	13/18866	0.0024906698507612	0.0502104603247656	0.044759863984694	UFL1/DNAJB9/PPP1R15B/NCK1/HSPA5	5
GO:0036257	BP	GO:0036257	multivesicular body organization	8/1518	31/18866	0.00254241112487031	0.0510685036056983	0.0455247623803493	STAM2/PDCD6IP/VTA1/VPS36/CHMP2B/CHMP2A/RAB11A/TSG101	8
GO:1905897	BP	GO:1905897	regulation of response to endoplasmic reticulum stress	16/1518	92/18866	0.00259278132653622	0.0516150612732721	0.0460119884822843	TMEM33/UFL1/OPA1/UBQLN1/SVIP/DNAJB9/ERLEC1/PPP1R15B/USP25/NCK1/UBE2J1/UBQLN2/HERPUD1/SIRT1/DNAJC3/HSPA5	16
GO:0006414	BP	GO:0006414	translational elongation	21/1518	135/18866	0.0025954517529276	0.0516150612732721	0.0460119884822843	MRPL19/MRPL3/SECISBP2L/MRPL32/SRP9/EEF2K/MRPS10/MRPL42/NEMF/MRPL1/MRPS31/MRPL38/HBS1L/MRPS33/RPL30/MRPL49/MRPS24/MRPL50/OXA1L/EEF1B2/USP16	21
GO:0072583	BP	GO:0072583	clathrin-dependent endocytosis	10/1518	45/18866	0.0025974509627096	0.0516150612732721	0.0460119884822843	SCYL2/CANX/SMAP1/INPP5F/PIK3CB/CLTC/BMP2K/FCHSD2/UBQLN2/AP2B1	10
GO:0031123	BP	GO:0031123	RNA 3'-end processing	23/1518	153/18866	0.0026271937472913	0.0520203060851558	0.0463732419450706	PAPOLA/SLU7/CDC73/SCAF8/ZC3H14/SRSF6/THOC7/MAGOH/PNPT1/SSB/SRSF11/THOC2/SRSF4/CPSF6/CPSF7/ALYREF/SNRPA/DDX39A/SRRM1/CTR9/POLDIP3/SRSF3/SRSF5	23
GO:2000144	BP	GO:2000144	positive regulation of DNA-templated transcription, initiation	9/1518	38/18866	0.00264823228251134	0.0522509376591954	0.0465788373094193	MED1/MED13/CTNNB1/PSMC2/SETX/GTF2B/BCLAF1/CREB1/PAXIP1	9
GO:0006625	BP	GO:0006625	protein targeting to peroxisome	13/1518	68/18866	0.00270246532568042	0.0527597090248626	0.0470323790013153	USP9X/ZFAND6/GNPAT/SCP2/UBE2D3/MPV17/PEX3/RAB8B/ECI2/PEX14/RPS27A/PEX2/HSD17B4	13
GO:0072662	BP	GO:0072662	protein localization to peroxisome	13/1518	68/18866	0.00270246532568042	0.0527597090248626	0.0470323790013153	USP9X/ZFAND6/GNPAT/SCP2/UBE2D3/MPV17/PEX3/RAB8B/ECI2/PEX14/RPS27A/PEX2/HSD17B4	13
GO:0072663	BP	GO:0072663	establishment of protein localization to peroxisome	13/1518	68/18866	0.00270246532568042	0.0527597090248626	0.0470323790013153	USP9X/ZFAND6/GNPAT/SCP2/UBE2D3/MPV17/PEX3/RAB8B/ECI2/PEX14/RPS27A/PEX2/HSD17B4	13
GO:0030838	BP	GO:0030838	positive regulation of actin filament polymerization	17/1518	101/18866	0.00277256967579898	0.0539390827837257	0.0480837258460243	RICTOR/AP1AR/ARFIP1/NCKAP1/CYFIP1/ACTR3/ARPC1A/ARPC5/FCHSD2/NCK1/PFN2/PFN1/BAG4/IQGAP2/RHOA/SNX9/ARFIP2	17
GO:0018394	BP	GO:0018394	peptidyl-lysine acetylation	25/1518	172/18866	0.00280604643873902	0.0544001476834282	0.048494739847197	BAZ1A/MAP3K7/ESCO1/KAT6A/EPC1/SUPT7L/MEAF6/GTF3C4/NAA50/MORF4L2/TAF7/PRKAA1/TRRAP/PIH1D1/GTF2B/BRCA2/ZMPSTE24/WBP2/MORF4L1/HAT1/TADA2B/PAXIP1/KANSL1/CTBP1/SIRT1	25
GO:0045324	BP	GO:0045324	late endosome to vacuole transport	7/1518	25/18866	0.0028410783582764	0.0545095171912066	0.0485922367484516	VTA1/TMEM50A/VPS36/CHMP2B/CHMP2A/LEPROTL1/LEPROT	7
GO:0060330	BP	GO:0060330	regulation of response to interferon-gamma	7/1518	25/18866	0.0028410783582764	0.0545095171912066	0.0485922367484516	MED1/SUMO1/PIAS1/IFNGR2/CDC37/HSP90AB1/JAK1	7
GO:0060334	BP	GO:0060334	regulation of interferon-gamma-mediated signaling pathway	7/1518	25/18866	0.0028410783582764	0.0545095171912066	0.0485922367484516	MED1/SUMO1/PIAS1/IFNGR2/CDC37/HSP90AB1/JAK1	7
GO:0002262	BP	GO:0002262	myeloid cell homeostasis	23/1518	154/18866	0.00285914407876222	0.0545164472364872	0.0485984145026916	MED1/UFL1/SLC11A2/UBA5/SMAP1/PIK3CB/HSPA9/KMT2E/FCER1G/HCLS1/TMEM14C/SH2B3/STAT3/ETS1/RPS17/HIF1A/ID2/MFHAS1/ALAS1/MAPK14/ADAR/NCSTN/KIT	23
GO:0001738	BP	GO:0001738	morphogenesis of a polarized epithelium	22/1518	145/18866	0.00286103569249717	0.0545164472364872	0.0485984145026916	PSMD12/RAB10/PSMD5/PSMA1/EXOC5/PSMD6/PSMC2/CLTC/PSMB7/SMURF2/PSMA4/PSMD11/PSME3/PFN1/PSME1/DKK1/PSMD14/FZD1/RHOA/MSN/FZD3/AP2B1	22
GO:0072331	BP	GO:0072331	signal transduction by p53 class mediator	35/1518	267/18866	0.0028710370659709	0.0545203079694952	0.0486018561338419	CNOT7/CNOT6L/MDM4/USP10/KAT6A/MEAF6/EEF1E1/PRKAG1/RAD17/NBN/TAF7/DDX5/PRKAA1/TAF2/CNOT4/CNOT2/PTTG1IP/BRCA2/SPRED1/PLAGL1/ZMPSTE24/HINT1/ELL3/HDAC1/TOPORS/MIR21/E2F8/CSNK2B/MAPK14/PAXIP1/RPS27L/PERP/SIRT1/RBL2/CD44	35
GO:1990182	BP	GO:1990182	exosomal secretion	6/1518	19/18866	0.00291789586497936	0.0552216754855278	0.0492270867016926	PDCD6IP/CHMP2A/RAB11A/TSG101/SDCBP/SDC4	6
GO:2001252	BP	GO:2001252	positive regulation of chromosome organization	26/1518	182/18866	0.00298009464560595	0.0562076156208526	0.0501059981091713	CUL3/CTNNB1/MPHOSPH8/MIER1/CCT8/CCT4/NBN/CCT2/TPR/HMBOX1/KMT2E/XRCC5/PIH1D1/TERF1/WDR61/WBP2/PAXBP1/RAD21/SSBP1/CTR9/GNL3/TADA2B/PAXIP1/FMR1/CTBP1/SIRT1	26
GO:0006970	BP	GO:0006970	response to osmotic stress	15/1518	85/18866	0.00300795462744661	0.056541417388895	0.0504035640274837	SLC2A1/NFAT5/ANXA7/XRCC6/XRCC5/PKD2/LRRC8A/SLC12A6/MYLK/ERRFI1/HSP90AB1/AKR1B1/DDX3X/STK39/SLC12A2	15
GO:0061418	BP	GO:0061418	regulation of transcription from RNA polymerase II promoter in response to hypoxia	14/1518	77/18866	0.00307547090355667	0.0576158926174724	0.0513613996014851	PSMD12/PSMD5/PSMA1/PSMD6/PSMC2/PSMB7/HIGD1A/PSMA4/PSMD11/PSME3/HIF1A/PSME1/PSMD14/RPS27A	14
GO:0007004	BP	GO:0007004	telomere maintenance via telomerase	13/1518	69/18866	0.00308967252446724	0.0576877111615292	0.05142542188375	PTGES3/XRN1/CTNNB1/CCT8/CCT4/CCT2/HMBOX1/XRCC5/TERF1/TERF2/TERF2IP/HSP90AA1/HSP90AB1	13
GO:0098732	BP	GO:0098732	macromolecule deacylation	18/1518	111/18866	0.00321781044402862	0.0598792552193153	0.0533790628842206	MAPK8/SUDS3/LYPLA1/MIER1/KDM5A/MORF4L2/SMARCAD1/TBL1XR1/PRKAA1/PPT1/SPRED1/FNTA/HDAC1/MORF4L1/RBM14/SKI/CTBP1/SIRT1	18
GO:0098876	BP	GO:0098876	vesicle-mediated transport to the plasma membrane	16/1518	94/18866	0.00324304911385818	0.0601477508983564	0.0536184120157886	ARFGEF2/RAB10/ACSL3/GOLPH3/LYPLA1/EXOC8/EXOC5/VPS29/RAB11A/RAB11B/VPS35/ANKRD27/EXOC4/RABEP1/SEC16A/ANK3	16
GO:0030833	BP	GO:0030833	regulation of actin filament polymerization	25/1518	174/18866	0.00328121851734519	0.0606534878089988	0.0540692486579141	RICTOR/AP1AR/ARFIP1/RASA1/NCKAP1/CAPZA2/CYFIP1/LATS1/ACTR3/ARPC1A/RDX/HCLS1/ARPC5/FCHSD2/NCK1/PFN2/PFN1/BAG4/MKKS/IQGAP2/CAPZA1/RHOA/ADD3/SNX9/ARFIP2	25
GO:0051438	BP	GO:0051438	regulation of ubiquitin-protein transferase activity	11/1518	54/18866	0.0033536232523717	0.0617866217754839	0.0550793752707405	ARRDC3/DCUN1D1/BAG5/RAB1A/FEM1B/SKP1/DNM1L/DCUN1D4/PTEN/BMI1/TOPORS	11
GO:0034101	BP	GO:0034101	erythrocyte homeostasis	20/1518	129/18866	0.00336875203373626	0.0618605158934276	0.0551452478129765	MED1/UFL1/SLC11A2/UBA5/SMAP1/HSPA9/KMT2E/HCLS1/TMEM14C/SH2B3/STAT3/ETS1/RPS17/HIF1A/ID2/MFHAS1/ALAS1/MAPK14/ADAR/KIT	20
GO:0007178	BP	GO:0007178	transmembrane receptor protein serine/threonine kinase signaling pathway	44/1518	359/18866	0.00338410777390878	0.0619380778093041	0.0552143899953537	BMPR1A/TRIM33/XIAP/USP9X/APPL1/MAP3K7/PPM1A/LEMD3/EID2/UBE2D3/PTK2/TOB1/ADAM9/ACVR1/DDX5/SMURF2/CTDSPL2/SPRED1/FNTA/PARD3/ZMIZ1/LPXN/FST/CREB1/SDCBP/MIR21/CSNK2B/RBM14/DKK1/ASPN/HSP90AB1/TGFB1I1/SKI/SNX6/FZD1/MAPK14/SMAD2/RHOA/RPS27A/SIRT1/NREP/DSG4/LNPEP/HSPA5	44
GO:0000288	BP	GO:0000288	nuclear-transcribed mRNA catabolic process, deadenylation-dependent decay	14/1518	78/18866	0.00347683640849717	0.0634266156618959	0.056541339626708	CNOT7/CNOT6L/RC3H1/TOB1/TTC37/CNOT4/CNOT2/DCP1A/PATL1/HBS1L/WDR61/LSM5/LSM3/DDX6	14
GO:0031098	BP	GO:0031098	stress-activated protein kinase signaling cascade	38/1518	300/18866	0.00355267231313639	0.0643878460921528	0.0573982236910636	ITCH/TAB2/MAP4K5/MAPK8/MDFIC/RB1CC1/MAP4K3/PJA2/RNF13/STK3/MAP3K7/PAK2/FBXW11/TAOK1/MAP3K13/SKP1/DNAJA1/ZNF675/RASSF2/ZEB2/ZMPSTE24/STK4/SDCBP/MFHAS1/PHLPP1/DKK1/MLKL/AKR1B1/MAPK14/NBR1/AIDA/RHOA/ARL6IP5/PLCB1/RPS27A/CHUK/PDCD10/TNFRSF19	38
GO:0051258	BP	GO:0051258	protein polymerization	38/1518	300/18866	0.00355267231313639	0.0643878460921528	0.0573982236910636	RICTOR/UBE2K/AP1AR/ARFIP1/OPA1/SLAIN2/RASA1/NCKAP1/CAPZA2/CYFIP1/RANBP9/LATS1/ACTR3/CHMP2A/ARPC1A/RDX/DNM1L/MAPRE1/ZNF207/TTC17/HCLS1/ARPC5/FCHSD2/NCK1/CLIP1/PFN2/CLASP1/PFN1/BAG4/HSP90AA1/MKKS/IQGAP2/CAPZA1/RHOA/ADD3/TUBGCP3/SNX9/ARFIP2	38
GO:0006999	BP	GO:0006999	nuclear pore organization	5/1518	14/18866	0.00361974315275606	0.064792391735106	0.0577588538832001	AHCTF1/NUP205/NUP54/TPR/SEH1L	5
GO:0090239	BP	GO:0090239	regulation of histone H4 acetylation	5/1518	14/18866	0.00361974315275606	0.064792391735106	0.0577588538832001	TAF7/PIH1D1/ZMPSTE24/CTBP1/SIRT1	5
GO:1904814	BP	GO:1904814	regulation of protein localization to chromosome, telomeric region	5/1518	14/18866	0.00361974315275606	0.064792391735106	0.0577588538832001	CCT8/CCT4/CCT2/TERF1/GNL3	5
GO:0033522	BP	GO:0033522	histone H2A ubiquitination	7/1518	26/18866	0.0036215732979184	0.064792391735106	0.0577588538832001	CUL4B/TRIM37/UBR5/SKP1/TRIP12/BMI1/RNF168	7
GO:0030218	BP	GO:0030218	erythrocyte differentiation	19/1518	121/18866	0.00363897229086	0.06489500585367	0.0578503287264923	MED1/UFL1/SLC11A2/UBA5/SMAP1/HSPA9/KMT2E/HCLS1/TMEM14C/SH2B3/STAT3/ETS1/HIF1A/ID2/MFHAS1/ALAS1/MAPK14/ADAR/KIT	19
GO:0006839	BP	GO:0006839	mitochondrial transport	35/1518	271/18866	0.00366266057294157	0.0651087649451978	0.0580408832006076	PMPCB/MAPK8/MFF/OPA1/LMAN1/GRPEL2/MICU2/SLC25A36/RHOT1/TIMM23B/UBE2D3/MTX2/PNPT1/SH3GLB1/VPS35/SLC25A46/NPEPPS/BCL2L2/PRKAA1/TMEM14C/LEPROT/STAT3/HUWE1/HSPD1/YWHAQ/TOMM5/MPC1/TMEM14B/BAG4/HSP90AA1/OXA1L/YWHAE/YWHAB/NMT1/MICU3	35
GO:2001251	BP	GO:2001251	negative regulation of chromosome organization	22/1518	148/18866	0.00369398060061061	0.0654563951012657	0.0583507763663332	XRN1/UBR5/BUB3/MNAT1/NBN/KDM5A/TRIP12/TAF7/TPR/ATAD2B/ZNF207/XRCC5/PIH1D1/TERF1/TERF2/PSMG2/TERF2IP/GEN1/RAD21/SKI/CTBP1/SIRT1	22
GO:0006368	BP	GO:0006368	transcription elongation from RNA polymerase II promoter	15/1518	87/18866	0.00378575249218331	0.0668696091000252	0.0596105789245372	CDC73/TCERG1/TCEA1/EAPP/AFF4/MNAT1/CCNK/WDR61/CCNH/ELL3/CCNT2/CTR9/ELL/RNF168/SETD2	15
GO:0019068	BP	GO:0019068	virion assembly	9/1518	40/18866	0.00384086241675247	0.0676283496418061	0.0602869543895324	PDCD6IP/VTA1/CHMP2B/RAB1A/CHMP2A/TSG101/SPCS1/RPS27A/DDX6	9
GO:0034315	BP	GO:0034315	regulation of Arp2/3 complex-mediated actin nucleation	6/1518	20/18866	0.0038880277733501	0.0680282595311949	0.0606434520623161	AP1AR/ARFIP1/NCKAP1/CYFIP1/FCHSD2/ARFIP2	6
GO:0097734	BP	GO:0097734	extracellular exosome biogenesis	6/1518	20/18866	0.0038880277733501	0.0680282595311949	0.0606434520623161	PDCD6IP/CHMP2A/RAB11A/TSG101/SDCBP/SDC4	6
GO:0007032	BP	GO:0007032	endosome organization	14/1518	79/18866	0.00391991931593117	0.0683712572847682	0.0609492156959832	ARFGEF2/STAM2/RAB22A/PDCD6IP/VTA1/EXOC8/SCARB2/VPS36/CHMP2B/CHMP2A/RAB11A/TSG101/SNX3/CLCN3	14
GO:1903364	BP	GO:1903364	positive regulation of cellular protein catabolic process	22/1518	149/18866	0.0040131181654443	0.0696598291362212	0.0620979066347335	RCHY1/FAM122A/UBQLN1/FBXL5/SUMO1/PIAS1/PTK2/PSMC2/ANKIB1/RDX/VPS35/RNF14/PTEN/PTTG1IP/VCP/IL33/RNF139/HSP90AA1/UBQLN2/FMR1/MSN/HERPUD1	22
GO:0032434	BP	GO:0032434	regulation of proteasomal ubiquitin-dependent protein catabolic process	20/1518	131/18866	0.00403135603556133	0.0696598291362212	0.0620979066347335	RCHY1/UBE2K/FAM122A/STYX/UFL1/UBQLN1/SUMO1/PIAS1/BAG5/SVIP/ANKIB1/RNF14/VCP/IL33/SDCBP/WAC/HSP90AB1/UCHL5/UBQLN2/HERPUD1	20
GO:0044106	BP	GO:0044106	cellular amine metabolic process	20/1518	131/18866	0.00403135603556133	0.0696598291362212	0.0620979066347335	PSMD12/PSMD5/AMD1/PSMA1/HPRT1/MOXD1/PSMD6/PSMC2/VPS35/PSMB7/TPH2/PSMA4/PSMD11/SMS/GDE1/PSME3/PSME1/MIR21/OAZ2/PSMD14	20
GO:0051972	BP	GO:0051972	regulation of telomerase activity	10/1518	48/18866	0.00427339208037508	0.0735172967565607	0.0655366268714129	PTGES3/CTNNB1/CCT4/CCT2/HMBOX1/XRCC5/TERF1/PARP4/HSP90AA1/HSP90AB1	10
GO:0045732	BP	GO:0045732	positive regulation of protein catabolic process	30/1518	225/18866	0.00429167308440995	0.0735172967565607	0.0655366268714129	RCHY1/ITCH/FAM122A/CUL4B/UBQLN1/FBXL5/SUMO1/PIAS1/PTK2/PSMC2/ANKIB1/RDX/WWP1/VPS35/RNF14/ADAM9/PTEN/SMURF2/PTTG1IP/HUWE1/VCP/IL33/RNF139/HSP90AA1/OAZ2/UBQLN2/FMR1/MSN/SNX9/HERPUD1	30
GO:0016573	BP	GO:0016573	histone acetylation	23/1518	159/18866	0.00429423462363088	0.0735172967565607	0.0655366268714129	BAZ1A/MAP3K7/KAT6A/EPC1/SUPT7L/MEAF6/GTF3C4/NAA50/MORF4L2/TAF7/TRRAP/PIH1D1/GTF2B/BRCA2/ZMPSTE24/WBP2/MORF4L1/HAT1/TADA2B/PAXIP1/KANSL1/CTBP1/SIRT1	23
GO:1902806	BP	GO:1902806	regulation of cell cycle G1/S phase transition	28/1518	206/18866	0.00433449321617717	0.0739788964871466	0.0659481176449042	CNOT7/CNOT6L/CUL4B/CDC73/MDM4/APPL1/RDX/PTEN/KMT2E/CNOT4/CNOT2/ZNF655/PKD2/PLAGL1/EIF4G1/LSM10/ANKRD17/PSME3/ID2/PSME1/TMEM14B/PHB2/MIR21/E2F8/DDX3X/RPS27L/PLCB1/RBL2	28
GO:0006606	BP	GO:0006606	protein import into nucleus	22/1518	150/18866	0.00435492154464006	0.074100255273325	0.0660563023284853	MED1/MDFIC/IPO7/NUP54/APPL1/UFM1/NXT2/PPP3CA/UBR5/TARDBP/TPR/HCLS1/PTTG1IP/KPNA3/STAT3/NUTF2/PHB2/RAN/HSP90AB1/MAPK14/KPNA1/ELAVL1	22
GO:0006476	BP	GO:0006476	protein deacetylation	16/1518	97/18866	0.00446576258162146	0.0757545823297006	0.0675310439172025	MAPK8/SUDS3/MIER1/KDM5A/MORF4L2/SMARCAD1/TBL1XR1/PRKAA1/SPRED1/FNTA/HDAC1/MORF4L1/RBM14/SKI/CTBP1/SIRT1	16
GO:0043574	BP	GO:0043574	peroxisomal transport	13/1518	72/18866	0.0045295857011657	0.0765653566861766	0.0682538046663256	USP9X/ZFAND6/GNPAT/SCP2/UBE2D3/MPV17/PEX3/RAB8B/ECI2/PEX14/RPS27A/PEX2/HSD17B4	13
GO:0038095	BP	GO:0038095	Fc-epsilon receptor signaling pathway	24/1518	169/18866	0.00454764579404092	0.0765653566861766	0.0682538046663256	TAB2/PSMD12/MAPK8/PSMD5/MAP3K7/PPP3CA/PSMA1/PAK2/FBXW11/PIK3CB/SKP1/PSMD6/PPP3CB/PSMC2/PIK3CA/PSMB7/FCER1G/LCP2/PSMA4/PSMD11/PSME3/PSME1/PSMD14/CHUK	24
GO:0031954	BP	GO:0031954	positive regulation of protein autophosphorylation	7/1518	27/18866	0.00455484059366004	0.0765653566861766	0.0682538046663256	RAP2C/IQGAP1/NBN/RASSF2/RAP2B/PDGFA/DDX3X	7
GO:0046794	BP	GO:0046794	transport of virus	12/1518	64/18866	0.00457168594737394	0.0766170500337006	0.068299886442695	NUP205/NUP54/NUP160/EPS15/TPR/TSG101/KPNA3/RAN/FMR1/RPS27A/KPNA1/SEH1L	12
GO:0070482	BP	GO:0070482	response to oxygen levels	47/1518	396/18866	0.00467794453903846	0.0781624126582882	0.0696774922331254	SLC2A1/ATP6V1A/PSMD12/RORA/OPA1/MDM4/UBQLN1/EEF2K/PSMD5/PSMA1/SLC11A2/CPEB4/ATP6V1G1/PSMD6/PSMC2/DNM1L/NPEPPS/PTEN/MALAT1/PRKAA1/PKM/PSMB7/HIGD1A/PSMA4/PSMD11/HSPD1/PSME3/CREB1/ETS1/HIF1A/KCNMB1/RAF1/PAM/PSME1/PHB2/MIR21/ALAS1/ATP6V0D1/SCFD1/PSMD14/ALAD/RHOA/PDK3/RPS27A/SIRT1/P4HB/HSP90B1	47
GO:0006891	BP	GO:0006891	intra-Golgi vesicle-mediated transport	8/1518	34/18866	0.00471632627016843	0.078164769603244	0.06967959331993	GOLGA5/COG5/NAPA/COPB2/COPB1/COPZ1/COG1/COPA	8
GO:0009156	BP	GO:0009156	ribonucleoside monophosphate biosynthetic process	8/1518	34/18866	0.00471632627016843	0.078164769603244	0.06967959331993	PAICS/HPRT1/CMPK1/GMPS/PRPS2/UMPS/UPRT/RFK	8
GO:0007030	BP	GO:0007030	Golgi organization	22/1518	151/18866	0.0047205988528101	0.078164769603244	0.06967959331993	GCC2/LMAN1/GOLPH3/GOLGA5/BAG5/RAB1A/TMED7/ARL1/USO1/TRAPPC12/ATL3/HUWE1/CLASP1/UBXN2B/GOLGA8N/TRAPPC8/COG1/SEC16A/TMED2/ARHGEF7/PDCD10/TMED10	22
GO:0051225	BP	GO:0051225	spindle assembly	18/1518	115/18866	0.00473427882032589	0.078164769603244	0.06967959331993	KIF2A/SENP6/STAG1/CEP97/XIAP/CHMP2B/CHMP2A/RAB11A/HAUS6/MAPRE1/TPR/ZNF207/MAP9/CLASP1/SMC1A/RHOA/TUBGCP3/SMC3	18
GO:0050792	BP	GO:0050792	regulation of viral process	29/1518	217/18866	0.00476912492361811	0.0785071333580212	0.0699847917785379	CNOT7/UBP1/MDFIC/ZNF639/CHD1/TOP2B/CHMP2B/MPHOSPH8/TRIM22/SRPK1/CHMP2A/PKN2/CCNK/TARDBP/DDX5/SRPK2/GTF2B/TRIM14/TSG101/TNIP1/STAU1/VAPA/HDAC1/SNX3/SP1/ADAR/DDX3X/FMR1/P4HB	29
GO:0031929	BP	GO:0031929	TOR signaling	19/1518	124/18866	0.00478778546108327	0.0785284596084138	0.0700038029578958	RICTOR/GOLPH3/TIPRL/LAMTOR3/RPS6KB1/RRAGC/PIK3CA/PRKAA1/PIH1D1/SESN3/ZMPSTE24/FNIP1/HIF1A/SYAP1/SH3BP4/DEPTOR/RNF152/SEH1L/SIRT1	19
GO:0090101	BP	GO:0090101	negative regulation of transmembrane receptor protein serine/threonine kinase signaling pathway	20/1518	133/18866	0.00479864778340415	0.0785284596084138	0.0700038029578958	TRIM33/PPM1A/LEMD3/EID2/TOB1/ACVR1/SMURF2/CTDSPL2/SPRED1/FST/DKK1/ASPN/TGFB1I1/SKI/SNX6/FZD1/SMAD2/RPS27A/SIRT1/HSPA5	20
GO:2001243	BP	GO:2001243	negative regulation of intrinsic apoptotic signaling pathway	16/1518	98/18866	0.00494846287916909	0.0806916881491655	0.0719322022321821	OPA1/URI1/BAG5/DNAJA1/BCL2L2/PTTG1IP/NDUFS3/HIF1A/ELL3/IVNS1ABP/HDAC1/MIR21/DDX3X/HERPUD1/SIRT1/CD44	16
GO:0071456	BP	GO:0071456	cellular response to hypoxia	28/1518	208/18866	0.00495984136358997	0.0806916881491655	0.0719322022321821	PSMD12/RORA/OPA1/MDM4/UBQLN1/PSMD5/PSMA1/PSMD6/PSMC2/NPEPPS/PTEN/MALAT1/PRKAA1/PSMB7/HIGD1A/PSMA4/PSMD11/PSME3/HIF1A/KCNMB1/PSME1/PHB2/MIR21/PSMD14/PDK3/RPS27A/SIRT1/P4HB	28
GO:0019081	BP	GO:0019081	viral translation	5/1518	15/18866	0.00507358374137287	0.0814197556198434	0.0725812343411975	DENR/EIF2D/SSB/EIF3A/EIF3F	5
GO:0031054	BP	GO:0031054	pre-miRNA processing	5/1518	15/18866	0.00507358374137287	0.0814197556198434	0.0725812343411975	DROSHA/PRKRA/DICER1/AGO3/ADAR	5
GO:0071474	BP	GO:0071474	cellular hyperosmotic response	5/1518	15/18866	0.00507358374137287	0.0814197556198434	0.0725812343411975	SLC2A1/XRCC6/XRCC5/ERRFI1/AKR1B1	5
GO:1903543	BP	GO:1903543	positive regulation of exosomal secretion	5/1518	15/18866	0.00507358374137287	0.0814197556198434	0.0725812343411975	PDCD6IP/CHMP2A/TSG101/SDCBP/SDC4	5
GO:2000269	BP	GO:2000269	regulation of fibroblast apoptotic process	6/1518	21/18866	0.00507775974120878	0.0814197556198434	0.0725812343411975	IER3IP1/API5/CFDP1/PIK3CA/STK17A/STK17B	6
GO:0046148	BP	GO:0046148	pigment biosynthetic process	11/1518	57/18866	0.00518013228475879	0.0818207346670389	0.0729386851093661	APPL1/PAICS/HPRT1/SLC11A2/GMPS/TMEM14C/ZEB2/ALAS1/SRRD/ALAD/UROD	11
GO:0070534	BP	GO:0070534	protein K63-linked ubiquitination	11/1518	57/18866	0.00518013228475879	0.0818207346670389	0.0729386851093661	ITCH/UBE2G1/HECTD1/UBE2E3/UBR5/TRIP12/RNF115/RNF5/DDX3X/RNF152/RNF168	11
GO:0075733	BP	GO:0075733	intracellular transport of virus	11/1518	57/18866	0.00518013228475879	0.0818207346670389	0.0729386851093661	NUP205/NUP54/NUP160/TPR/TSG101/KPNA3/RAN/FMR1/RPS27A/KPNA1/SEH1L	11
GO:0006354	BP	GO:0006354	DNA-templated transcription, elongation	18/1518	116/18866	0.00519335098387597	0.0818207346670389	0.0729386851093661	CDC73/TCERG1/SCAF8/TCEA1/EAPP/HMGN1/AFF4/MNAT1/CCNK/ALYREF/WDR61/CCNH/ELL3/CCNT2/CTR9/ELL/RNF168/SETD2	18
GO:0022904	BP	GO:0022904	respiratory electron transport chain	18/1518	116/18866	0.00519335098387597	0.0818207346670389	0.0729386851093661	SDHD/NDUFA5/UQCRC2/DLD/NDUFA9/NDUFA12/ISCU/NDUFC1/COX5A/NDUFB1/NDUFS3/UQCRB/NDUFB9/UQCRH/NDUFA8/UQCRFS1/NDUFV2/NDUFA4	18
GO:0010257	BP	GO:0010257	NADH dehydrogenase complex assembly	12/1518	65/18866	0.00520570454207976	0.0818207346670389	0.0729386851093661	NDUFA5/NDUFA9/TMEM126B/NDUFA12/NDUFC1/NDUFB1/NDUFS3/NDUFB9/NDUFA8/TIMMDC1/NDUFV2/OXA1L	12
GO:0032981	BP	GO:0032981	mitochondrial respiratory chain complex I assembly	12/1518	65/18866	0.00520570454207976	0.0818207346670389	0.0729386851093661	NDUFA5/NDUFA9/TMEM126B/NDUFA12/NDUFC1/NDUFB1/NDUFS3/NDUFB9/NDUFA8/TIMMDC1/NDUFV2/OXA1L	12
GO:0030968	BP	GO:0030968	endoplasmic reticulum unfolded protein response	19/1518	125/18866	0.00523132626827759	0.081991829173793	0.0730912064525545	TMEM33/UFL1/DNAJB9/SERP1/PDIA6/CANX/PPP1R15B/TPP1/NCK1/VCP/ATP6V0D1/SEC31A/EXTL2/HERPUD1/HERPUD2/SSR1/DNAJC3/HSPA5/HSP90B1	19
GO:0035303	BP	GO:0035303	regulation of dephosphorylation	28/1518	209/18866	0.00529980696337668	0.0828318144500782	0.0738400071301919	FAM122A/PPP2R5C/BOD1L1/PPP1R8/URI1/TIPRL/IQGAP1/ARPP19/PPP1R15B/MPHOSPH10/PTPRC/SPRED1/CAMTA1/MFHAS1/BAG4/SMG7/PPP6R3/PPP2R5E/PPP1R2/ELL/HSP90AB1/YWHAE/YWHAB/SPPL3/GPATCH2/SYTL2/HSP90B1/MTMR3	28
GO:0071559	BP	GO:0071559	response to transforming growth factor beta	33/1518	258/18866	0.00542358820175741	0.0845289769035804	0.0753529341196547	BMPR1A/TRIM33/YES1/USP9X/APPL1/MAP3K7/PPM1A/LEMD3/EID2/PTK2/ADAM9/ACVR1/SMURF2/SPRED1/FNTA/PARD3/ZMIZ1/LPXN/CREB1/SDCBP/MIR21/ZFHX3/ASPN/HSP90AB1/TGFB1I1/SKI/SNX6/SMAD2/RHOA/RPS27A/SIRT1/NREP/HSPA5	33
GO:0034340	BP	GO:0034340	response to type I interferon	16/1518	99/18866	0.00547278634122112	0.085057494979202	0.075824078917477	CNOT7/UBE2K/ABCE1/IFNAR1/IRF2/YTHDF3/CDC37/MYD88/USP18/MIR21/HSP90AB1/ADAR/IFIT3/PTPN11/JAK1/SETD2	16
GO:0110053	BP	GO:0110053	regulation of actin filament organization	35/1518	278/18866	0.00549648607782774	0.0851414936277734	0.0758989590930546	RICTOR/CD47/AP1AR/ARFIP1/RASA1/NCKAP1/CAPZA2/CYFIP1/PAK2/LATS1/ACTR3/ARPC1A/RDX/HCLS1/ARPC5/FCHSD2/CFL2/NCK1/PFN2/CLASP1/TJP1/PFN1/MIR21/BAG4/MKKS/IQGAP2/CAPZA1/ARHGAP35/RHOA/ADD3/DSTN/SNX9/ARFIP2/SDC4/LIMA1	35
GO:0010389	BP	GO:0010389	regulation of G2/M transition of mitotic cell cycle	27/1518	200/18866	0.00550879541804429	0.0851414936277734	0.0758989590930546	PSMD12/PSMD5/NAE1/PSMA1/TAOK1/OFD1/RAD17/RAB11A/CETN2/HAUS6/SKP1/PSMD6/PSMC2/NBN/MAPRE1/PSMB7/PSMA4/PSMD11/PSME3/CLASP1/PSME1/MIR21/HSP90AA1/RAD21/DYNLL1/PSMD14/YWHAE	27
GO:0032508	BP	GO:0032508	DNA duplex unwinding	17/1518	108/18866	0.00561348469667697	0.0863868420448757	0.0770091187172149	ASCC3/CUL4B/CHD1/CHTF8/MNAT1/CETN2/NBN/CHD2/SMARCAD1/SETX/XRCC6/XRCC5/RECQL/CHD1L/SSBP1/DDX3X/RPS27A	17
GO:1902850	BP	GO:1902850	microtubule cytoskeleton organization involved in mitosis	21/1518	144/18866	0.00562042358379673	0.0863868420448757	0.0770091187172149	KIF2A/STAG1/CEP97/XIAP/CHMP2B/FBXW11/CHMP2A/RAB11A/SBDS/CLTC/TPR/ZNF207/MAP9/VCP/CLASP1/UBXN2B/RAN/SMC1A/RHOA/SMC3/SETD2	21
GO:0031440	BP	GO:0031440	regulation of mRNA 3'-end processing	7/1518	28/18866	0.00565851535123363	0.0865120947874342	0.0771207746487552	PAPOLA/CDC73/ZC3H14/CPSF6/CPSF7/SNRPA/CTR9	7
GO:0006369	BP	GO:0006369	termination of RNA polymerase II transcription	8/1518	35/18866	0.00569076683900089	0.0865120947874342	0.0771207746487552	PAPOLA/SCAF8/SNRPG/SCAF4/SETX/CPSF7/LSM10/SNRPB	8
GO:0051443	BP	GO:0051443	positive regulation of ubiquitin-protein transferase activity	8/1518	35/18866	0.00569076683900089	0.0865120947874342	0.0771207746487552	ARRDC3/DCUN1D1/RAB1A/SKP1/DCUN1D4/PTEN/BMI1/TOPORS	8
GO:1901223	BP	GO:1901223	negative regulation of NIK/NF-kappaB signaling	8/1518	35/18866	0.00569076683900089	0.0865120947874342	0.0771207746487552	PPM1B/PPM1A/FBXW11/RASSF2/ADIPOR1/MIR21/DDX3X/LITAF	8
GO:1903051	BP	GO:1903051	negative regulation of proteolysis involved in cellular protein catabolic process	13/1518	74/18866	0.00575869949113947	0.0873062778438692	0.0778287451663536	STYX/BAG5/SVIP/ERLEC1/USP25/PDCL3/F8A1/SDCBP/UBE2J1/WAC/HSP90AB1/ALAD/UCHL5	13
GO:0010998	BP	GO:0010998	regulation of translational initiation by eIF2 alpha phosphorylation	4/1518	10/18866	0.00590677418819586	0.0881251603176454	0.0785587338561325	PPP1R15B/NCK1/EIF2AK1/DNAJC3	4
GO:0032926	BP	GO:0032926	negative regulation of activin receptor signaling pathway	4/1518	10/18866	0.00590677418819586	0.0881251603176454	0.0785587338561325	LEMD3/ACVR1/FST/SKI	4
GO:0045792	BP	GO:0045792	negative regulation of cell size	4/1518	10/18866	0.00590677418819586	0.0881251603176454	0.0785587338561325	RDX/PTEN/RHOA/DEPTOR	4
GO:1903897	BP	GO:1903897	regulation of PERK-mediated unfolded protein response	4/1518	10/18866	0.00590677418819586	0.0881251603176454	0.0785587338561325	TMEM33/PPP1R15B/NCK1/HSPA5	4
GO:0044766	BP	GO:0044766	multi-organism transport	12/1518	66/18866	0.00590774349361641	0.0881251603176454	0.0785587338561325	NUP205/NUP54/NUP160/EPS15/TPR/TSG101/KPNA3/RAN/FMR1/RPS27A/KPNA1/SEH1L	12
GO:1902579	BP	GO:1902579	multi-organism localization	12/1518	66/18866	0.00590774349361641	0.0881251603176454	0.0785587338561325	NUP205/NUP54/NUP160/EPS15/TPR/TSG101/KPNA3/RAN/FMR1/RPS27A/KPNA1/SEH1L	12
GO:1903749	BP	GO:1903749	positive regulation of establishment of protein localization to mitochondrion	11/1518	58/18866	0.00593840865055213	0.08834573725046	0.0787553660607983	MAPK8/UBE2D3/SH3GLB1/NPEPPS/PRKAA1/LEPROT/HUWE1/YWHAQ/YWHAE/YWHAB/NMT1	11
GO:0038127	BP	GO:0038127	ERBB signaling pathway	21/1518	145/18866	0.0060877392750652	0.0903258168705674	0.0805204981448624	STAM2/PIK3C2A/IQGAP1/PTK2/BRAF/CPNE3/EPS15/PIK3CA/RNF115/CDC37/RASSF2/TSG101/PTPN12/ARF4/ERRFI1/MIR21/HSP90AA1/SNX6/ARHGEF7/PTPN11/SNX5	21
GO:0036293	BP	GO:0036293	response to decreased oxygen levels	44/1518	371/18866	0.00614046279934467	0.0907715220092401	0.0809178197638086	SLC2A1/PSMD12/RORA/OPA1/MDM4/UBQLN1/EEF2K/PSMD5/PSMA1/SLC11A2/CPEB4/PSMD6/PSMC2/DNM1L/NPEPPS/PTEN/MALAT1/PRKAA1/PKM/PSMB7/HIGD1A/PSMA4/PSMD11/HSPD1/PSME3/CREB1/ETS1/HIF1A/KCNMB1/RAF1/PAM/PSME1/PHB2/MIR21/ALAS1/SCFD1/PSMD14/ALAD/RHOA/PDK3/RPS27A/SIRT1/P4HB/HSP90B1	44
GO:0097193	BP	GO:0097193	intrinsic apoptotic signaling pathway	36/1518	290/18866	0.00615040686511207	0.0907715220092401	0.0809178197638086	UBE2K/CUL3/OPA1/DNAJC10/UBQLN1/URI1/PRKRA/BAG5/NBN/DNAJA1/DNM1L/BCL2L2/DDX5/PTTG1IP/BRCA2/NCK1/BCLAF1/HINT1/NDUFS3/HIF1A/ELL3/IVNS1ABP/HDAC1/TOPORS/MIR21/STK24/DDX3X/ARL6IP5/RPS27L/PERP/DIABLO/HERPUD1/PDCD10/SIRT1/P4HB/CD44	36
GO:0019079	BP	GO:0019079	viral genome replication	19/1518	127/18866	0.00621971192864913	0.0910870383277442	0.0811990852094916	CNOT7/TOP2B/MPHOSPH8/SRPK1/PKN2/CCNK/DDX5/SRPK2/TNIP1/STAU1/DEK/VCP/VAPA/ATG16L2/ADAR/DDX3X/FMR1/CTBP1/EEA1	19
GO:0007052	BP	GO:0007052	mitotic spindle organization	18/1518	118/18866	0.00622089765717879	0.0910870383277442	0.0811990852094916	KIF2A/STAG1/CEP97/XIAP/CHMP2B/CHMP2A/RAB11A/SBDS/CLTC/TPR/ZNF207/MAP9/VCP/CLASP1/RAN/SMC1A/RHOA/SMC3	18
GO:0007569	BP	GO:0007569	cell aging	18/1518	118/18866	0.00622089765717879	0.0910870383277442	0.0811990852094916	BMPR1A/OPA1/KAT6A/MORC3/EEF1E1/PNPT1/PTEN/BRCA2/AKT3/ZMPSTE24/TERF2/ZMIZ1/ID2/MIR21/NEK4/SMC6/MAPK14/SIRT1	18
GO:0032271	BP	GO:0032271	regulation of protein polymerization	30/1518	231/18866	0.00626427757117187	0.0914814708818906	0.0815507001391404	RICTOR/AP1AR/ARFIP1/SLAIN2/RASA1/NCKAP1/CAPZA2/CYFIP1/LATS1/ACTR3/ARPC1A/RDX/MAPRE1/HCLS1/ARPC5/FCHSD2/NCK1/CLIP1/PFN2/CLASP1/PFN1/BAG4/HSP90AA1/MKKS/IQGAP2/CAPZA1/RHOA/ADD3/SNX9/ARFIP2	30
GO:0018393	BP	GO:0018393	internal peptidyl-lysine acetylation	23/1518	164/18866	0.00628568247524835	0.0915537625452403	0.0816151441812351	BAZ1A/MAP3K7/KAT6A/EPC1/SUPT7L/MEAF6/GTF3C4/NAA50/MORF4L2/TAF7/TRRAP/PIH1D1/GTF2B/BRCA2/ZMPSTE24/WBP2/MORF4L1/HAT1/TADA2B/PAXIP1/KANSL1/CTBP1/SIRT1	23
GO:0045930	BP	GO:0045930	negative regulation of mitotic cell cycle	41/1518	341/18866	0.00633030428527887	0.091962958337576	0.0819799197258047	CNOT7/CNOT6L/PSMD12/CDC73/MDM4/PSMD5/TOP2B/NAE1/PSMA1/CTNNB1/BUB3/TAOK1/RAD17/SKP1/PSMD6/PSMC2/NBN/PNPT1/PTEN/TPR/ZNF207/CNOT4/CNOT2/ZNF655/PSMB7/PKD2/PLAGL1/PSMA4/PSMD11/PSMG2/PSME3/GEN1/PSME1/MIR21/E2F8/RAD21/PSMD14/ZWILCH/RPS27L/FZD3/RBL2	41
GO:0008631	BP	GO:0008631	intrinsic apoptotic signaling pathway in response to oxidative stress	9/1518	43/18866	0.00637242274632529	0.0923337504181091	0.0823104604733683	UBQLN1/BAG5/HIF1A/STK24/ARL6IP5/DIABLO/PDCD10/SIRT1/P4HB	9
GO:0006353	BP	GO:0006353	DNA-templated transcription, termination	13/1518	75/18866	0.00646586046648155	0.0931719191215702	0.083057641776238	PAPOLA/SCAF8/SNRPG/MTERF2/MNAT1/SCAF4/SETX/CPSF7/LSM10/ZMPSTE24/CCNH/SNRPB/TTF1	13
GO:0032069	BP	GO:0032069	regulation of nuclease activity	6/1518	22/18866	0.00651399650220899	0.0931719191215702	0.083057641776238	ABCE1/TCEA1/TERF1/TERF2/DFFA/SIRT1	6
GO:0032402	BP	GO:0032402	melanosome transport	6/1518	22/18866	0.00651399650220899	0.0931719191215702	0.083057641776238	RAB1A/RAB11A/RAB11B/BLOC1S6/MKKS/BBS5	6
GO:0036120	BP	GO:0036120	cellular response to platelet-derived growth factor stimulus	6/1518	22/18866	0.00651399650220899	0.0931719191215702	0.083057641776238	YES1/IQGAP1/RDX/CREB1/ERRFI1/SYAP1	6
GO:0140112	BP	GO:0140112	extracellular vesicle biogenesis	6/1518	22/18866	0.00651399650220899	0.0931719191215702	0.083057641776238	PDCD6IP/CHMP2A/RAB11A/TSG101/SDCBP/SDC4	6
GO:0030041	BP	GO:0030041	actin filament polymerization	26/1518	193/18866	0.00654517088105652	0.0933324105666211	0.0832007110730483	RICTOR/AP1AR/ARFIP1/RASA1/NCKAP1/CAPZA2/CYFIP1/LATS1/ACTR3/ARPC1A/RDX/TTC17/HCLS1/ARPC5/FCHSD2/NCK1/PFN2/PFN1/BAG4/MKKS/IQGAP2/CAPZA1/RHOA/ADD3/SNX9/ARFIP2	26
GO:0007033	BP	GO:0007033	vacuole organization	24/1518	174/18866	0.00655876573176651	0.0933324105666211	0.0832007110730483	ATG3/RB1CC1/UBQLN1/TMEM41B/SPG11/CLN5/SCARB2/RAB1A/TMEM106B/SH3GLB1/VPS35/LYST/PPT1/TPP1/ABCA1/ATP6AP2/FEZ2/ATG16L2/UBXN2B/TRAPPC8/SCFD1/RNF5/UBQLN2/MTMR3	24
GO:0034620	BP	GO:0034620	cellular response to unfolded protein	21/1518	146/18866	0.00658647827090053	0.0934876660696187	0.0833391128154761	TMEM33/UFL1/DNAJB9/SERP1/PDIA6/CANX/PPP1R15B/HSPA9/TPP1/NCK1/HSPD1/VCP/ATP6V0D1/SEC31A/EXTL2/HERPUD1/HERPUD2/SSR1/DNAJC3/HSPA5/HSP90B1	21
GO:0036498	BP	GO:0036498	IRE1-mediated unfolded protein response	12/1518	67/18866	0.00668270487411909	0.0946121371999964	0.0843415169863376	TMEM33/UFL1/DNAJB9/SERP1/PDIA6/TPP1/ATP6V0D1/SEC31A/EXTL2/SSR1/DNAJC3/HSPA5	12
GO:0042306	BP	GO:0042306	regulation of protein import into nucleus	11/1518	59/18866	0.00678124424075559	0.0947430381898057	0.0844582080196686	MDFIC/NUP54/UFM1/UBR5/TARDBP/TPR/HCLS1/NUTF2/RAN/HSP90AB1/MAPK14	11
GO:0098930	BP	GO:0098930	axonal transport	11/1518	59/18866	0.00678124424075559	0.0947430381898057	0.0844582080196686	RAB21/KIF5B/OPA1/FBXW11/KIF1B/BLOC1S6/AP3S1/TERF2/ARL8B/BLOC1S4/HIF1A	11
GO:0071560	BP	GO:0071560	cellular response to transforming growth factor beta stimulus	32/1518	252/18866	0.00678905171546131	0.0947430381898057	0.0844582080196686	BMPR1A/TRIM33/YES1/USP9X/APPL1/MAP3K7/PPM1A/LEMD3/EID2/PTK2/ADAM9/ACVR1/SMURF2/SPRED1/FNTA/PARD3/ZMIZ1/LPXN/CREB1/SDCBP/MIR21/ASPN/HSP90AB1/TGFB1I1/SKI/SNX6/SMAD2/RHOA/RPS27A/SIRT1/NREP/HSPA5	32
GO:0022900	BP	GO:0022900	electron transport chain	25/1518	184/18866	0.00679488816921697	0.0947430381898057	0.0844582080196686	SDHD/NDUFA5/UQCRC2/DLD/NDUFA9/AKR1A1/NDUFA12/COX11/ME1/ISCU/NDUFC1/COX5A/NDUFB1/NDUFS3/UQCRB/NDUFB9/UQCRH/NDUFA8/UQCRFS1/NDUFV2/AKR1B1/FDX1/GSR/DEGS1/NDUFA4	25
GO:0021955	BP	GO:0021955	central nervous system neuron axonogenesis	8/1518	36/18866	0.00681114580803779	0.0947430381898057	0.0844582080196686	PTK2/PTEN/MYCBP2/NFIB/ZEB2/HSP90AA1/HSP90AB1/ARHGAP35	8
GO:0033572	BP	GO:0033572	transferrin transport	8/1518	36/18866	0.00681114580803779	0.0947430381898057	0.0844582080196686	ATP6V1A/ATP6V1G1/RAB11B/CLTC/ATP6V1H/ATP6V1E1/ATP6V0E1/ATP6V0D1	8
GO:0051973	BP	GO:0051973	positive regulation of telomerase activity	8/1518	36/18866	0.00681114580803779	0.0947430381898057	0.0844582080196686	PTGES3/CTNNB1/CCT4/CCT2/HMBOX1/XRCC5/HSP90AA1/HSP90AB1	8
GO:0045089	BP	GO:0045089	positive regulation of innate immune response	28/1518	213/18866	0.00686053603771901	0.0947525215731909	0.0844666619344046	MED1/TAB2/AP1G1/UBE2K/PSMD12/PSMD5/MAP3K7/PSMA1/MATR3/PAK2/FBXW11/PRKACB/SKP1/PSMD6/PSMC2/XRCC6/XRCC5/PSMB7/FCER1G/PSMA4/PSMD11/PSME3/MNDA/RAF1/PSME1/RBM14/PSMD14/CHUK	28
GO:0001732	BP	GO:0001732	formation of cytoplasmic translation initiation complex	5/1518	16/18866	0.00689697542004715	0.0947525215731909	0.0844666619344046	EIF3M/EIF3J/EIF3A/EIF3H/EIF3F	5
GO:0045116	BP	GO:0045116	protein neddylation	5/1518	16/18866	0.00689697542004715	0.0947525215731909	0.0844666619344046	NAE1/UBA3/DCUN1D1/DCUN1D4/UBE2F	5
GO:0046831	BP	GO:0046831	regulation of RNA export from nucleus	5/1518	16/18866	0.00689697542004715	0.0947525215731909	0.0844666619344046	TPR/THOC2/CPSF6/KHDRBS1/SETD2	5
GO:1903541	BP	GO:1903541	regulation of exosomal secretion	5/1518	16/18866	0.00689697542004715	0.0947525215731909	0.0844666619344046	PDCD6IP/CHMP2A/TSG101/SDCBP/SDC4	5
GO:0006515	BP	GO:0006515	protein quality control for misfolded or incompletely synthesized proteins	7/1518	29/18866	0.00695052287636507	0.0952529785322543	0.0849127917900758	UBE2W/CUL3/OMA1/VCP/YME1L1/RNF5/AUP1	7
GO:2001234	BP	GO:2001234	negative regulation of apoptotic signaling pathway	30/1518	233/18866	0.00707010298475854	0.0966536928923748	0.0861614516078683	EYA3/PHIP/OPA1/RB1CC1/URI1/C8orf44-SGK3/BIRC6/CTNNB1/BAG5/DNAJA1/ACVR1/BCL2L2/PIH1D1/HIGD1A/PTTG1IP/GNAI3/PSME3/NDUFS3/HIF1A/ELL3/ITGA6/IVNS1ABP/HDAC1/RAF1/MIR21/DDX3X/HERPUD1/SIRT1/PRELID1/CD44	30
GO:0045185	BP	GO:0045185	maintenance of protein location	15/1518	93/18866	0.00715161424196038	0.0975283863781067	0.0869411927454006	VPS13C/GOLPH3/ANKRD13C/MORC3/SUN1/LATS1/SUPT7L/SKP1/SRI/PKD2/TOPORS/YWHAB/G3BP2/ANK3/HSPA5	15
GO:0006278	BP	GO:0006278	RNA-dependent DNA biosynthetic process	13/1518	76/18866	0.00724029304817362	0.0984963093399462	0.0878040428335969	PTGES3/XRN1/CTNNB1/CCT8/CCT4/CCT2/HMBOX1/XRCC5/TERF1/TERF2/TERF2IP/HSP90AA1/HSP90AB1	13
GO:0006475	BP	GO:0006475	internal protein amino acid acetylation	23/1518	166/18866	0.00727075857016246	0.0986695138643511	0.0879584451414776	BAZ1A/MAP3K7/KAT6A/EPC1/SUPT7L/MEAF6/GTF3C4/NAA50/MORF4L2/TAF7/TRRAP/PIH1D1/GTF2B/BRCA2/ZMPSTE24/WBP2/MORF4L1/HAT1/TADA2B/PAXIP1/KANSL1/CTBP1/SIRT1	23
GO:0032006	BP	GO:0032006	regulation of TOR signaling	16/1518	102/18866	0.00732133397946778	0.0988735491790261	0.0881403314033015	RICTOR/GOLPH3/LAMTOR3/RRAGC/PIK3CA/PRKAA1/PIH1D1/SESN3/ZMPSTE24/FNIP1/HIF1A/SH3BP4/DEPTOR/RNF152/SEH1L/SIRT1	16
GO:0033108	BP	GO:0033108	mitochondrial respiratory chain complex assembly	16/1518	102/18866	0.00732133397946778	0.0988735491790261	0.0881403314033015	NDUFA5/TTC19/OMA1/NDUFA9/TMEM126B/NDUFA12/NDUFC1/NDUFB1/COA3/NDUFS3/UQCRB/NDUFB9/NDUFA8/TIMMDC1/NDUFV2/OXA1L	16
GO:0035305	BP	GO:0035305	negative regulation of dephosphorylation	17/1518	111/18866	0.0074013066457318	0.0994449380058083	0.0886496931180462	FAM122A/BOD1L1/PPP1R8/URI1/TIPRL/IQGAP1/ARPP19/MPHOSPH10/SPRED1/MFHAS1/BAG4/PPP1R2/ELL/YWHAE/YWHAB/GPATCH2/SYTL2	17
GO:0000184	BP	GO:0000184	nuclear-transcribed mRNA catabolic process, nonsense-mediated decay	18/1518	120/18866	0.0074079604425255	0.0994449380058083	0.0886496931180462	PPP2CA/GSPT1/MAGOH/DCP1A/EIF4G1/RPS17/RPL36A/RPS15A/RPL30/RPL22/RPL21/RPL9/SMG7/RPS4X/RPS27A/RPL35A/RPL27/RPL24	18
GO:0043624	BP	GO:0043624	cellular protein complex disassembly	29/1518	224/18866	0.00741726262983653	0.0994449380058083	0.0886496931180462	KIF2A/ABCE1/MRPL19/MRPL3/MRPL32/GSPT1/MRPS10/MRPL42/CAPZA2/TAOK1/MRPL1/MRPS31/RDX/MRPL38/NAPA/MRPS33/CFL2/CLASP1/CIB1/KIF18A/MRPL49/MRPS24/MRPL50/OXA1L/CAPZA1/PEX14/ADD3/DSTN/LIMA1	29
GO:0120009	BP	GO:0120009	intermembrane lipid transfer	9/1518	44/18866	0.00745193108092627	0.0996695782073888	0.0888499475033516	PLEKHA3/PITPNB/PITPNA/GLTP/STARD5/STARD4/ABCA1/OSBPL8/PRELID1	9
GO:0045787	BP	GO:0045787	positive regulation of cell cycle	46/1518	396/18866	0.00751846948122808	0.100318379361038	0.0894283180500989	MED1/CNOT7/CCPG1/CNOT6L/CUL3/CUL4B/PHIP/CDC73/MDM4/CCNYL1/MNAT1/RPS6KB1/RAB11A/PKN2/RDX/CCNK/TPR/KMT2E/CNOT4/CNOT2/SRPK2/BRCA2/PKD2/PLAGL1/EIF4G1/LSM10/DYNLT3/ANKRD17/GEN1/EVI2B/UBXN2B/RPS15A/ID2/PHB2/E2F8/RAD21/CCNT2/HSP90AB1/CRLF3/DDX3X/RHOA/PTPN11/MEIS2/PLCB1/RBL2/CCNYL2	46
GO:0072384	BP	GO:0072384	organelle transport along microtubule	14/1518	85/18866	0.00763555738024582	0.101636940822219	0.0906037430766011	LRPPRC/KIF5B/OPA1/RHOT1/FBXW11/SUN1/RAB1A/KIF1B/BLOC1S6/SYNE2/AP3S1/BLOC1S4/HIF1A/PEX14	14
GO:0006893	BP	GO:0006893	Golgi to plasma membrane transport	11/1518	60/18866	0.00771476800136219	0.102446227111168	0.0913251772953615	ARFGEF2/RAB10/ACSL3/GOLPH3/LYPLA1/EXOC8/EXOC5/EXOC4/RABEP1/SEC16A/ANK3	11
GO:0043401	BP	GO:0043401	steroid hormone mediated signaling pathway	20/1518	139/18866	0.00785226674670726	0.104023838520665	0.0927315311039714	MED1/UFL1/ABHD2/UFM1/PIAS2/UBR5/LATS1/UBA5/RNF14/TAF7/DDX17/DDX5/CNOT2/NCOA4/ZMIZ1/WBP2/HDAC1/PHB2/RHOA/SIRT1	20
GO:0006275	BP	GO:0006275	regulation of DNA replication	17/1518	112/18866	0.00809001828130476	0.106408539597137	0.0948573609636595	PDS5A/PPP2CA/ESCO1/CACYBP/CHTF8/RAD17/ATF1/NBN/ORC5/BRCA2/TERF1/ZMPSTE24/TERF2/ANKRD17/E2F8/TTF1/SMC3	17
GO:1901653	BP	GO:1901653	cellular response to peptide	46/1518	398/18866	0.00821665997408895	0.106408539597137	0.0948573609636595	ATP6V1A/PIK3C2A/PHIP/OPA1/RAB10/APPL1/EEF2K/DENND4C/PRKCI/CYFIP1/C2CD5/PTK2/PRKACB/ATP6V1G1/RPS6KB1/PTEN/BCL2L2/PIK3CA/PRKAA1/PKM/ATP6V1H/USO1/SESN3/RAP1B/LEPROT/RAB8B/NCK1/STAT3/ATP6V1E1/AP3S1/ADIPOR1/CREB1/OSBPL8/ATP6V0E1/ERRFI1/SOCS2/ATP6V0D1/SNX6/AKR1B1/SP1/SYAP1/PTPN11/SNX5/RAB13/SIRT1/SRSF5	46
GO:0006783	BP	GO:0006783	heme biosynthetic process	6/1518	23/18866	0.00822352121257532	0.106408539597137	0.0948573609636595	SLC11A2/TMEM14C/ALAS1/SRRD/ALAD/UROD	6
GO:0007035	BP	GO:0007035	vacuolar acidification	6/1518	23/18866	0.00822352121257532	0.106408539597137	0.0948573609636595	CLN5/ATP6V1H/PPT1/ATP6AP2/ATP6V0E1/ATP6V0D1	6
GO:0032401	BP	GO:0032401	establishment of melanosome localization	6/1518	23/18866	0.00822352121257532	0.106408539597137	0.0948573609636595	RAB1A/RAB11A/RAB11B/BLOC1S6/MKKS/BBS5	6
GO:0034063	BP	GO:0034063	stress granule assembly	6/1518	23/18866	0.00822352121257532	0.106408539597137	0.0948573609636595	PRRC2C/PRKAA1/DDX3X/DDX6/G3BP2/ATXN2	6
GO:0035162	BP	GO:0035162	embryonic hemopoiesis	6/1518	23/18866	0.00822352121257532	0.106408539597137	0.0948573609636595	MED1/STK3/SH2B3/STK4/HIF1A/KIT	6
GO:0036119	BP	GO:0036119	response to platelet-derived growth factor	6/1518	23/18866	0.00822352121257532	0.106408539597137	0.0948573609636595	YES1/IQGAP1/RDX/CREB1/ERRFI1/SYAP1	6
GO:0051904	BP	GO:0051904	pigment granule transport	6/1518	23/18866	0.00822352121257532	0.106408539597137	0.0948573609636595	RAB1A/RAB11A/RAB11B/BLOC1S6/MKKS/BBS5	6
GO:0071218	BP	GO:0071218	cellular response to misfolded protein	6/1518	23/18866	0.00822352121257532	0.106408539597137	0.0948573609636595	UBE2W/CUL3/VCP/RNF5/DNAJB14/AUP1	6
GO:2001020	BP	GO:2001020	regulation of response to DNA damage stimulus	29/1518	226/18866	0.00836572169911982	0.107997391029937	0.0962737346348823	AUNIP/EYA3/USP1/UBR5/EEF1E1/FEM1B/ARID2/TRIP12/SMCHD1/DDX5/PPP4C/FAM168A/PTTG1IP/SPRED1/BCLAF1/ZMPSTE24/TERF2/DEK/TERF2IP/ELL3/MIR21/NEK4/PAXIP1/FMR1/RNF168/SETD2/SIRT1/PARPBP/CD44	29
GO:0010586	BP	GO:0010586	miRNA metabolic process	7/1518	30/18866	0.00844890222005359	0.108567417903876	0.09678188224357	RC3H1/DROSHA/PRKRA/PNPT1/DICER1/DDX17/RAN	7
GO:0043457	BP	GO:0043457	regulation of cellular respiration	7/1518	30/18866	0.00844890222005359	0.108567417903876	0.09678188224357	NOA1/PNPT1/PIK3CA/ISCU/VCP/HIF1A/PRELID1	7
GO:0009308	BP	GO:0009308	amine metabolic process	20/1518	140/18866	0.00848828779339236	0.108822196503307	0.0970090033530556	PSMD12/PSMD5/AMD1/PSMA1/HPRT1/MOXD1/PSMD6/PSMC2/VPS35/PSMB7/TPH2/PSMA4/PSMD11/SMS/GDE1/PSME3/PSME1/MIR21/OAZ2/PSMD14	20
GO:0010828	BP	GO:0010828	positive regulation of glucose transmembrane transport	9/1518	45/18866	0.00866555111048043	0.109226245416766	0.0973691907381663	APPL1/PRKCI/C2CD5/ARPP19/BRAF/CREBL2/OSBPL8/MAPK14/PTPN11	9
GO:0060337	BP	GO:0060337	type I interferon signaling pathway	15/1518	95/18866	0.00869593462157344	0.109226245416766	0.0973691907381663	CNOT7/UBE2K/ABCE1/IFNAR1/IRF2/YTHDF3/CDC37/MYD88/USP18/MIR21/HSP90AB1/ADAR/IFIT3/PTPN11/JAK1	15
GO:0071357	BP	GO:0071357	cellular response to type I interferon	15/1518	95/18866	0.00869593462157344	0.109226245416766	0.0973691907381663	CNOT7/UBE2K/ABCE1/IFNAR1/IRF2/YTHDF3/CDC37/MYD88/USP18/MIR21/HSP90AB1/ADAR/IFIT3/PTPN11/JAK1	15
GO:0001731	BP	GO:0001731	formation of translation preinitiation complex	4/1518	11/18866	0.00869648215665477	0.109226245416766	0.0973691907381663	DENR/EIF2D/EIF2S3/EIF4H	4
GO:0030422	BP	GO:0030422	production of siRNA involved in RNA interference	4/1518	11/18866	0.00869648215665477	0.109226245416766	0.0973691907381663	TSNAX/DROSHA/PRKRA/DICER1	4
GO:0033210	BP	GO:0033210	leptin-mediated signaling pathway	4/1518	11/18866	0.00869648215665477	0.109226245416766	0.0973691907381663	STAT3/ADIPOR1/MKKS/SIRT1	4
GO:0046501	BP	GO:0046501	protoporphyrinogen IX metabolic process	4/1518	11/18866	0.00869648215665477	0.109226245416766	0.0973691907381663	ALAS1/EIF2AK1/ALAD/UROD	4
GO:0070203	BP	GO:0070203	regulation of establishment of protein localization to telomere	4/1518	11/18866	0.00869648215665477	0.109226245416766	0.0973691907381663	CCT8/CCT4/CCT2/TERF1	4
GO:0070757	BP	GO:0070757	interleukin-35-mediated signaling pathway	4/1518	11/18866	0.00869648215665477	0.109226245416766	0.0973691907381663	CANX/STAT3/STAT4/JAK1	4
GO:0061912	BP	GO:0061912	selective autophagy	11/1518	61/18866	0.0087452281226894	0.109591101969919	0.0976944402895032	UFL1/RB1CC1/UBQLN1/VPS13C/UFM1/UBA5/CDC37/HUWE1/UFC1/PHB2/AUP1	11
GO:1902749	BP	GO:1902749	regulation of cell cycle G2/M phase transition	28/1518	217/18866	0.00878411158236628	0.109831004144463	0.0979082998843522	PSMD12/PSMD5/NAE1/PSMA1/TAOK1/OFD1/RAD17/RAB11A/CETN2/HAUS6/SKP1/PSMD6/PSMC2/NBN/MAPRE1/PSMB7/PSMA4/PSMD11/PSME3/CLASP1/PSME1/MIR21/HSP90AA1/RAD21/DYNLL1/PSMD14/YWHAE/PAXIP1	28
GO:0045010	BP	GO:0045010	actin nucleation	10/1518	53/18866	0.0088410010269595	0.110294461242158	0.0983214463984734	AP1AR/ARFIP1/NCKAP1/CYFIP1/ACTR3/ARPC1A/ARPC5/FCHSD2/IQGAP2/ARFIP2	10
GO:0090263	BP	GO:0090263	positive regulation of canonical Wnt signaling pathway	21/1518	150/18866	0.00892674285373193	0.111040558600791	0.0989865511610217	PSMD12/PPM1B/XIAP/PSMD5/PSMA1/PPM1A/UBR5/PSMD6/PSMC2/VPS35/RNF146/TBL1XR1/PSMB7/SMURF2/PSMA4/PSMD11/VCP/PSME3/PSME1/PSMD14/DDX3X	21
GO:0046777	BP	GO:0046777	protein autophosphorylation	30/1518	237/18866	0.00894072075002777	0.111040558600791	0.0989865511610217	PPP2R5C/RAP2C/YES1/EEF2K/CLK1/PAK2/IQGAP1/TAOK1/PTK2/MAP3K13/NBN/DAPK1/CLK3/PTPRC/RASSF2/RAP2B/STK17B/FGR/STK4/ERRFI1/EIF2AK1/PPP2R5E/TRPM7/PDGFA/STK24/DDX3X/KIT/STK39/VRK2/DDR1	30
GO:0016246	BP	GO:0016246	RNA interference	5/1518	17/18866	0.00913302433486066	0.111929840086266	0.0997792966980372	TSNAX/DROSHA/PRKRA/DICER1/ADAR	5
GO:0030575	BP	GO:0030575	nuclear body organization	5/1518	17/18866	0.00913302433486066	0.111929840086266	0.0997792966980372	SUMO1/USPL1/SERBP1/SRPK2/ETS1	5
GO:0032511	BP	GO:0032511	late endosome to vacuole transport via multivesicular body sorting pathway	5/1518	17/18866	0.00913302433486066	0.111929840086266	0.0997792966980372	VTA1/TMEM50A/VPS36/LEPROTL1/LEPROT	5
GO:0035518	BP	GO:0035518	histone H2A monoubiquitination	5/1518	17/18866	0.00913302433486066	0.111929840086266	0.0997792966980372	CUL4B/TRIM37/SKP1/BMI1/RNF168	5
GO:0043968	BP	GO:0043968	histone H2A acetylation	5/1518	17/18866	0.00913302433486066	0.111929840086266	0.0997792966980372	EPC1/MEAF6/MORF4L2/TRRAP/MORF4L1	5
GO:1900363	BP	GO:1900363	regulation of mRNA polyadenylation	5/1518	17/18866	0.00913302433486066	0.111929840086266	0.0997792966980372	ZC3H14/CPSF6/CPSF7/SNRPA/CTR9	5
GO:0001666	BP	GO:0001666	response to hypoxia	42/1518	359/18866	0.00916002219396817	0.112013985686239	0.099854307872708	SLC2A1/PSMD12/RORA/OPA1/MDM4/UBQLN1/PSMD5/PSMA1/SLC11A2/PSMD6/PSMC2/DNM1L/NPEPPS/PTEN/MALAT1/PRKAA1/PKM/PSMB7/HIGD1A/PSMA4/PSMD11/HSPD1/PSME3/CREB1/ETS1/HIF1A/KCNMB1/RAF1/PAM/PSME1/PHB2/MIR21/ALAS1/SCFD1/PSMD14/ALAD/RHOA/PDK3/RPS27A/SIRT1/P4HB/HSP90B1	42
GO:0048013	BP	GO:0048013	ephrin receptor signaling pathway	14/1518	87/18866	0.00936037733767612	0.114213025234276	0.101814630690512	YES1/RASA1/PTK2/ACTR3/ARPC1A/ARPC5/NCK1/SDCBP/ARHGEF7/SS18/RHOA/PTPN11/NCSTN/AP2B1	14
GO:0008088	BP	GO:0008088	axo-dendritic transport	12/1518	70/18866	0.00949589042390334	0.115612985379865	0.103062618167529	RAB21/KIF5B/OPA1/SPG11/FBXW11/KIF1B/BLOC1S6/AP3S1/TERF2/ARL8B/BLOC1S4/HIF1A	12
GO:0007173	BP	GO:0007173	epidermal growth factor receptor signaling pathway	18/1518	123/18866	0.00952521143793368	0.115664318891437	0.103108379169936	STAM2/PIK3C2A/IQGAP1/PTK2/BRAF/EPS15/PIK3CA/RNF115/RASSF2/TSG101/PTPN12/ARF4/ERRFI1/MIR21/SNX6/ARHGEF7/PTPN11/SNX5	18
GO:0007223	BP	GO:0007223	Wnt signaling pathway, calcium modulating pathway	8/1518	38/18866	0.00954168266915337	0.115664318891437	0.103108379169936	MAP3K7/PPP3CA/CTNNB1/PPP3CB/DKK1/AGO3/PLCB1/FZD3	8
GO:0006614	BP	GO:0006614	SRP-dependent cotranslational protein targeting to membrane	16/1518	105/18866	0.00964027896201801	0.116605461184061	0.103947355764368	SRP9/TRAM1/SEC63/RPS17/RPL36A/RPS15A/RPL30/RPL22/RPL21/RPL9/RPS4X/SRP14/RPS27A/RPL35A/RPL27/RPL24	16
GO:0048857	BP	GO:0048857	neural nucleus development	11/1518	62/18866	0.00987896794981283	0.118975276347962	0.10605991565167	SUDS3/CCDC14/NFIB/ZNF430/YWHAQ/NDUFS3/SEC16A/DYNLL1/YWHAE/RHOA/HSPA5	11
GO:1904589	BP	GO:1904589	regulation of protein import	11/1518	62/18866	0.00987896794981283	0.118975276347962	0.10605991565167	MDFIC/NUP54/UFM1/UBR5/TARDBP/TPR/HCLS1/NUTF2/RAN/HSP90AB1/MAPK14	11
GO:0010970	BP	GO:0010970	transport along microtubule	22/1518	161/18866	0.00998118072110668	0.119420276796773	0.10645660907836	RAB21/LRPPRC/KIF5B/OPA1/SPG11/RHOT1/DYNC2LI1/FBXW11/SUN1/RAB1A/KIF1B/BLOC1S6/SYNE2/AP3S1/TERF2/ARL8B/BLOC1S4/HIF1A/DYNLL1/PEX14/WDR19/IFT52	22
GO:0016575	BP	GO:0016575	histone deacetylation	13/1518	79/18866	0.0100103889549663	0.119420276796773	0.10645660907836	MAPK8/SUDS3/MIER1/KDM5A/MORF4L2/SMARCAD1/TBL1XR1/HDAC1/MORF4L1/RBM14/SKI/CTBP1/SIRT1	13
GO:0043462	BP	GO:0043462	regulation of ATPase activity	13/1518	79/18866	0.0100103889549663	0.119420276796773	0.10645660907836	DNAJC10/VMA21/TOR1AIP1/MNAT1/DNAJA1/PXK/NAPA/PFN2/PFN1/SSBP1/DYNLL1/OXA1L/SIRT1	13
GO:0090398	BP	GO:0090398	cellular senescence	13/1518	79/18866	0.0100103889549663	0.119420276796773	0.10645660907836	BMPR1A/OPA1/KAT6A/EEF1E1/PNPT1/AKT3/ZMPSTE24/TERF2/ID2/NEK4/SMC6/MAPK14/SIRT1	13
GO:2000142	BP	GO:2000142	regulation of DNA-templated transcription, initiation	9/1518	46/18866	0.0100232331531439	0.119420276796773	0.10645660907836	MED1/MED13/CTNNB1/PSMC2/SETX/GTF2B/BCLAF1/CREB1/PAXIP1	9
GO:1904292	BP	GO:1904292	regulation of ERAD pathway	7/1518	31/18866	0.010171628789482	0.120623675427732	0.107529372775261	UBQLN1/SVIP/ERLEC1/USP25/UBE2J1/UBQLN2/HERPUD1	7
GO:0032925	BP	GO:0032925	regulation of activin receptor signaling pathway	6/1518	24/18866	0.0102326338608716	0.120623675427732	0.107529372775261	LEMD3/ACVR1/FST/CSNK2B/SKI/SMAD2	6
GO:0046628	BP	GO:0046628	positive regulation of insulin receptor signaling pathway	6/1518	24/18866	0.0102326338608716	0.120623675427732	0.107529372775261	OPA1/ADIPOR1/OSBPL8/PTPN11/SNX5/SIRT1	6
GO:0051905	BP	GO:0051905	establishment of pigment granule localization	6/1518	24/18866	0.0102326338608716	0.120623675427732	0.107529372775261	RAB1A/RAB11A/RAB11B/BLOC1S6/MKKS/BBS5	6
GO:0099563	BP	GO:0099563	modification of synaptic structure	6/1518	24/18866	0.0102326338608716	0.120623675427732	0.107529372775261	CYFIP1/CHMP2B/STAU1/PFN2/PFN1/RHOA	6
GO:0030705	BP	GO:0030705	cytoskeleton-dependent intracellular transport	26/1518	200/18866	0.0102733960641979	0.120848151588154	0.107729480926895	RAB21/LRPPRC/KIF5B/CCDC186/OPA1/SPG11/RHOT1/DYNC2LI1/FBXW11/SUN1/RAB1A/MYO5B/KIF1B/MYO5C/BLOC1S6/SYNE2/F8A1/AP3S1/TERF2/ARL8B/BLOC1S4/HIF1A/DYNLL1/PEX14/WDR19/IFT52	26
GO:0043620	BP	GO:0043620	regulation of DNA-templated transcription in response to stress	17/1518	115/18866	0.0104691636562535	0.122891195323617	0.109550742056998	PSMD12/PSMD5/PSMA1/PSMD6/PSMC2/PSMB7/HIGD1A/NCK1/PSMA4/BCLAF1/PSMD11/PSME3/HIF1A/PSME1/PSMD14/RPS27A/HSPA5	17
GO:0001841	BP	GO:0001841	neural tube formation	16/1518	106/18866	0.0105310059350674	0.123356877942558	0.109965872500915	STK3/PRKACB/ZEB2/STK4/HIF1A/PFN1/KDM6A/BRD2/SKI/FZD1/TMED2/ARHGAP35/IFT52/SETD2/FZD3/SDC4	16
GO:0000910	BP	GO:0000910	cytokinesis	23/1518	172/18866	0.0110077942658275	0.128670939695514	0.114703066299379	AHCTF1/CUL3/PDCD6IP/RASA1/BIRC6/CHMP2B/ACTR3/CHMP2A/TTC19/RAB11A/CETN2/PKN2/SH3GLB1/MAP9/ZFYVE26/KLHL9/BRCA2/JTB/E2F8/RHOA/SETD2/SNX9/ANK3	23
GO:0032204	BP	GO:0032204	regulation of telomere maintenance	13/1518	80/18866	0.0110974549174758	0.129222113708296	0.115194407619185	XRN1/CTNNB1/CCT8/CCT4/NBN/CCT2/HMBOX1/YLPM1/XRCC5/TERF1/TERF2/TERF2IP/GNL3	13
GO:0032970	BP	GO:0032970	regulation of actin filament-based process	46/1518	405/18866	0.0111019473720532	0.129222113708296	0.115194407619185	RICTOR/CD47/AP1AR/ARFIP1/RASA1/NCKAP1/SUMO1/CAPZA2/CYFIP1/PAK2/IQGAP1/LATS1/TAOK1/DSP/DSC2/ACTR3/ARPC1A/RDX/SRI/HCLS1/ARPC5/FCHSD2/CFL2/NCK1/PFN2/CLASP1/TJP1/PAM/PFN1/MIR21/BAG4/CTNNA3/MKKS/IQGAP2/PDGFA/CAPZA1/ARHGAP35/RHOA/ADD3/DSTN/SNX9/DSG2/ATP1A1/ARFIP2/SDC4/LIMA1	46
GO:0033146	BP	GO:0033146	regulation of intracellular estrogen receptor signaling pathway	8/1518	39/18866	0.0111779659506883	0.129222113708296	0.115194407619185	MED1/UFL1/UFM1/LATS1/UBA5/CNOT2/WBP2/PHB2	8
GO:0046326	BP	GO:0046326	positive regulation of glucose import	8/1518	39/18866	0.0111779659506883	0.129222113708296	0.115194407619185	APPL1/PRKCI/C2CD5/ARPP19/CREBL2/OSBPL8/MAPK14/PTPN11	8
GO:0043903	BP	GO:0043903	regulation of symbiotic process	29/1518	231/18866	0.0111799614220219	0.129222113708296	0.115194407619185	CNOT7/UBP1/MDFIC/ZNF639/CHD1/TOP2B/CHMP2B/MPHOSPH8/TRIM22/SRPK1/CHMP2A/PKN2/CCNK/TARDBP/DDX5/SRPK2/GTF2B/TRIM14/TSG101/TNIP1/STAU1/VAPA/HDAC1/SNX3/SP1/ADAR/DDX3X/FMR1/P4HB	29
GO:0002833	BP	GO:0002833	positive regulation of response to biotic stimulus	31/1518	251/18866	0.0111942952565418	0.129222113708296	0.115194407619185	MED1/TAB2/AP1G1/UBE2K/PSMD12/PSMD5/MAP3K7/PSMA1/MATR3/PAK2/FBXW11/PRKACB/SKP1/PSMD6/PSMC2/XRCC6/XRCC5/PSMB7/FCER1G/LY96/PSMA4/PSMD11/HSPD1/ANKRD17/PSME3/MNDA/RAF1/PSME1/RBM14/PSMD14/CHUK	31
GO:0032392	BP	GO:0032392	DNA geometric change	17/1518	116/18866	0.0113751112868638	0.131037513871863	0.116812737024522	ASCC3/CUL4B/CHD1/CHTF8/MNAT1/CETN2/NBN/CHD2/SMARCAD1/SETX/XRCC6/XRCC5/RECQL/CHD1L/SSBP1/DDX3X/RPS27A	17
GO:0051452	BP	GO:0051452	intracellular pH reduction	10/1518	55/18866	0.0114647234660857	0.13179694496963	0.117489728082201	ATP6V1A/CLN5/ATP6V1G1/ATP6V1H/PPT1/ATP6AP2/ATP6V1E1/ATP6V0E1/ATP6V0D1/CLCN3	10
GO:0006378	BP	GO:0006378	mRNA polyadenylation	9/1518	47/18866	0.0115349652923369	0.132331024508376	0.117965830618538	PAPOLA/CDC73/SCAF8/ZC3H14/PNPT1/CPSF6/CPSF7/SNRPA/CTR9	9
GO:0030111	BP	GO:0030111	regulation of Wnt signaling pathway	43/1518	375/18866	0.0117694575804168	0.134244275826658	0.119671388946841	SCYL2/PPP2CA/PSMD12/MDFIC/CUL3/PPM1B/CDC73/XIAP/STK3/ZRANB1/PSMD5/SPIN1/PSMA1/PPM1A/CTNNB1/UBR5/LATS1/PSMD6/PSMC2/VPS35/RNF146/TBL1XR1/PSMB7/SMURF2/MBD2/ZEB2/ATP6AP2/PSMA4/PSMD11/VCP/PSME3/STK4/HDAC1/SNX3/PSME1/DKK1/PSMD14/SKI/FZD1/MAPK14/DDX3X/KLHL12/CMAHP	43
GO:0046112	BP	GO:0046112	nucleobase biosynthetic process	5/1518	18/18866	0.0118223751177323	0.134244275826658	0.119671388946841	PAICS/HPRT1/CMPK1/GMPS/UMPS	5
GO:0051571	BP	GO:0051571	positive regulation of histone H3-K4 methylation	5/1518	18/18866	0.0118223751177323	0.134244275826658	0.119671388946841	CTNNB1/KMT2E/WDR61/CTR9/PAXIP1	5
GO:0070200	BP	GO:0070200	establishment of protein localization to telomere	5/1518	18/18866	0.0118223751177323	0.134244275826658	0.119671388946841	CCT8/CCT4/CCT2/BRCA2/TERF1	5
GO:2000369	BP	GO:2000369	regulation of clathrin-dependent endocytosis	5/1518	18/18866	0.0118223751177323	0.134244275826658	0.119671388946841	SCYL2/SMAP1/PIK3CB/BMP2K/UBQLN2	5
GO:0006465	BP	GO:0006465	signal peptide processing	4/1518	12/18866	0.0122243234765401	0.136304881409758	0.121508305498274	CLN5/SPCS1/SPCS2/SPPL3	4
GO:0006983	BP	GO:0006983	ER overload response	4/1518	12/18866	0.0122243234765401	0.136304881409758	0.121508305498274	TMCO1/CCDC47/PPP1R15B/HSPA5	4
GO:0031987	BP	GO:0031987	locomotion involved in locomotory behavior	4/1518	12/18866	0.0122243234765401	0.136304881409758	0.121508305498274	ARRDC3/PPP3CB/VPS35/SLC25A46	4
GO:0033523	BP	GO:0033523	histone H2B ubiquitination	4/1518	12/18866	0.0122243234765401	0.136304881409758	0.121508305498274	CDC73/UBE2E1/WAC/CTR9	4
GO:0070202	BP	GO:0070202	regulation of establishment of protein localization to chromosome	4/1518	12/18866	0.0122243234765401	0.136304881409758	0.121508305498274	CCT8/CCT4/CCT2/TERF1	4
GO:0071472	BP	GO:0071472	cellular response to salt stress	4/1518	12/18866	0.0122243234765401	0.136304881409758	0.121508305498274	XRCC6/XRCC5/SLC12A6/AKR1B1	4
GO:0098885	BP	GO:0098885	modification of postsynaptic actin cytoskeleton	4/1518	12/18866	0.0122243234765401	0.136304881409758	0.121508305498274	CYFIP1/PFN2/PFN1/RHOA	4
GO:1903332	BP	GO:1903332	regulation of protein folding	4/1518	12/18866	0.0122243234765401	0.136304881409758	0.121508305498274	BAG5/PDCL3/SGTB/HSPA5	4
GO:1904816	BP	GO:1904816	positive regulation of protein localization to chromosome, telomeric region	4/1518	12/18866	0.0122243234765401	0.136304881409758	0.121508305498274	CCT8/CCT4/CCT2/GNL3	4
GO:0010833	BP	GO:0010833	telomere maintenance via telomere lengthening	13/1518	81/18866	0.0122738996352646	0.136583955141225	0.121757084381825	PTGES3/XRN1/CTNNB1/CCT8/CCT4/CCT2/HMBOX1/XRCC5/TERF1/TERF2/TERF2IP/HSP90AA1/HSP90AB1	13
GO:0032465	BP	GO:0032465	regulation of cytokinesis	14/1518	90/18866	0.0125058335776328	0.137689553229063	0.122742664273212	AHCTF1/CUL3/BIRC6/RAB11A/CETN2/PKN2/SH3GLB1/MAP9/ZFYVE26/KLHL9/BRCA2/E2F8/RHOA/SETD2	14
GO:0006851	BP	GO:0006851	mitochondrial calcium ion transmembrane transport	6/1518	25/18866	0.0125668092827438	0.137689553229063	0.122742664273212	PMPCB/OPA1/MICU2/YME1L1/PHB2/MICU3	6
GO:0032366	BP	GO:0032366	intracellular sterol transport	6/1518	25/18866	0.0125668092827438	0.137689553229063	0.122742664273212	SCP2/NUS1/ARV1/STARD4/ABCA1/NPC1	6
GO:0032367	BP	GO:0032367	intracellular cholesterol transport	6/1518	25/18866	0.0125668092827438	0.137689553229063	0.122742664273212	SCP2/NUS1/ARV1/STARD4/ABCA1/NPC1	6
GO:0032400	BP	GO:0032400	melanosome localization	6/1518	25/18866	0.0125668092827438	0.137689553229063	0.122742664273212	RAB1A/RAB11A/RAB11B/BLOC1S6/MKKS/BBS5	6
GO:0051788	BP	GO:0051788	response to misfolded protein	6/1518	25/18866	0.0125668092827438	0.137689553229063	0.122742664273212	UBE2W/CUL3/VCP/RNF5/DNAJB14/AUP1	6
GO:0006626	BP	GO:0006626	protein targeting to mitochondrion	15/1518	99/18866	0.0125712244860468	0.137689553229063	0.122742664273212	PMPCB/MFF/LMAN1/GRPEL2/TIMM23B/UBE2D3/SH3GLB1/NPEPPS/PRKAA1/LEPROT/HUWE1/HSPD1/TOMM5/BAG4/HSP90AA1	15
GO:0019886	BP	GO:0019886	antigen processing and presentation of exogenous peptide antigen via MHC class II	15/1518	99/18866	0.0125712244860468	0.137689553229063	0.122742664273212	AP1G1/KIF2A/CAPZA2/DCTN4/CANX/CLTC/FCER1G/HLA-DMA/AP1S2/KIF18A/DYNLL1/CTSS/CAPZA1/SEC31A/AP2B1	15
GO:0042307	BP	GO:0042307	positive regulation of protein import into nucleus	8/1518	40/18866	0.0130122418341723	0.142239908772759	0.126799055987219	UBR5/TARDBP/TPR/HCLS1/NUTF2/RAN/HSP90AB1/MAPK14	8
GO:2000027	BP	GO:2000027	regulation of animal organ morphogenesis	31/1518	254/18866	0.0131313512942955	0.143260467846001	0.127708828273933	MED1/BMPR1A/PSMD12/PSMD5/PSMA1/SRSF6/CTNNB1/PSMD6/PSMC2/CLTC/FRS2/ACVR1/NFIB/PSMB7/SMURF2/PSMA4/PSMD11/PSME3/NTN4/PFN1/PSME1/PHB2/DKK1/ASPN/PSMD14/PDGFA/FZD1/RHOA/BTBD7/FZD3/AP2B1	31
GO:0043631	BP	GO:0043631	RNA polyadenylation	9/1518	48/18866	0.0132107129566357	0.143844240490648	0.128229229481239	PAPOLA/CDC73/SCAF8/ZC3H14/PNPT1/CPSF6/CPSF7/SNRPA/CTR9	9
GO:0033138	BP	GO:0033138	positive regulation of peptidyl-serine phosphorylation	16/1518	109/18866	0.0135976728985109	0.147193486395554	0.131214898008977	LATS1/BRAF/PIK3CA/HCLS1/CREBL2/EIF4G1/TERF2IP/PFN2/FNIP1/STK4/RAF1/BAG4/HSP90AA1/HSP90AB1/PDCD10/CD44	16
GO:0043618	BP	GO:0043618	regulation of transcription from RNA polymerase II promoter in response to stress	16/1518	109/18866	0.0135976728985109	0.147193486395554	0.131214898008977	PSMD12/PSMD5/PSMA1/PSMD6/PSMC2/PSMB7/HIGD1A/NCK1/PSMA4/PSMD11/PSME3/HIF1A/PSME1/PSMD14/RPS27A/HSPA5	16
GO:0098781	BP	GO:0098781	ncRNA transcription	16/1518	109/18866	0.0135976728985109	0.147193486395554	0.131214898008977	NIFK/ICE2/SPIN1/USPL1/GTF3C4/GTF2A2/CCNK/PIH1D1/GTF2B/SNAPC3/GTF3A/ELL3/CCNT2/ELL/SP1/GTF3C6	16
GO:0030901	BP	GO:0030901	midbrain development	14/1518	91/18866	0.0137187527573115	0.147928566553646	0.13187018154315	SUDS3/CCDC14/CTNNB1/ZNF430/YWHAQ/NDUFS3/SEC16A/DYNLL1/DKK1/FZD1/YWHAE/RHOA/FZD3/HSPA5	14
GO:0045921	BP	GO:0045921	positive regulation of exocytosis	14/1518	91/18866	0.0137187527573115	0.147928566553646	0.13187018154315	AP1G1/PDCD6IP/CADPS2/EXPH5/CHMP2A/DNM1L/RAB9A/FCER1G/RAB2B/TSG101/CLASP1/FGR/SDCBP/SDC4	14
GO:1902275	BP	GO:1902275	regulation of chromatin organization	25/1518	195/18866	0.0137630405188018	0.148119066627879	0.132040001882509	MAPK8/CTNNB1/MPHOSPH8/UBR5/MIER1/KDM5A/TRIP12/TAF7/TPR/ATAD2B/KMT2E/PIH1D1/TLK1/ZMPSTE24/WDR61/WBP2/PAXBP1/CTR9/SKI/TADA2B/PAXIP1/FMR1/SPTY2D1/CTBP1/SIRT1	25
GO:2001242	BP	GO:2001242	regulation of intrinsic apoptotic signaling pathway	22/1518	166/18866	0.0139958156560959	0.150333433031888	0.13401398774949	OPA1/UBQLN1/URI1/PRKRA/BAG5/DNAJA1/DNM1L/BCL2L2/PTTG1IP/NCK1/BCLAF1/NDUFS3/HIF1A/ELL3/IVNS1ABP/HDAC1/MIR21/DDX3X/HERPUD1/SIRT1/P4HB/CD44	22
GO:0007249	BP	GO:0007249	I-kappaB kinase/NF-kappaB signaling	34/1518	286/18866	0.0141634172045472	0.151840565175531	0.135357513168698	MTDH/TAB2/NDFIP2/RORA/UFL1/PPM1B/USP10/ZFAND6/MAP3K7/PPM1A/CTNNB1/MIER1/TRIM22/ZNF675/ASH1L/PRDX4/TRIM14/MYD88/LY96/TNIP1/TERF2IP/ANKRD17/VAPA/HDAC1/SUMO4/RHOA/TIFA/RPS27A/CHUK/GOLT1B/LITAF/SIRT1/TMEM9B/TNFRSF19	34
GO:0051592	BP	GO:0051592	response to calcium ion	20/1518	147/18866	0.0141934540691995	0.151869958540435	0.13538371573698	EEF2K/PPP3CA/IQGAP1/CACYBP/ALG2/MNAT1/ANXA7/BRAF/ADAM9/CPNE3/PRKAA1/ALOX5AP/TPH2/PKD2/CARF/KCNMB1/PEF1/SEC31A/NCSTN/HSPA5	20
GO:0044319	BP	GO:0044319	wound healing, spreading of cells	7/1518	33/18866	0.0143606589947145	0.153070319246343	0.136453771290773	PTEN/CLASP1/ARHGAP35/RHOA/PDCD10/DDR1/CD44	7
GO:0090505	BP	GO:0090505	epiboly involved in wound healing	7/1518	33/18866	0.0143606589947145	0.153070319246343	0.136453771290773	PTEN/CLASP1/ARHGAP35/RHOA/PDCD10/DDR1/CD44	7
GO:1903900	BP	GO:1903900	regulation of viral life cycle	21/1518	157/18866	0.0146065484630908	0.155124190305808	0.138284684384761	CNOT7/TOP2B/CHMP2B/MPHOSPH8/TRIM22/SRPK1/CHMP2A/PKN2/CCNK/DDX5/SRPK2/TRIM14/TSG101/TNIP1/STAU1/VAPA/SNX3/ADAR/DDX3X/FMR1/P4HB	21
GO:0000819	BP	GO:0000819	sister chromatid segregation	25/1518	196/18866	0.0146091077858094	0.155124190305808	0.138284684384761	PDS5A/CUL3/STAG1/TOP2B/ESCO1/CHMP2B/CTNNB1/BUB3/LATS1/NAA50/CHMP2A/CHTF8/RAB11A/TPR/ZNF207/PSMG2/GEN1/PHB2/KIF18A/RAN/RAD21/SMC1A/CHAMP1/SMC3/SEH1L	25
GO:0051568	BP	GO:0051568	histone H3-K4 methylation	10/1518	57/18866	0.0146379705899357	0.155134606404576	0.138293969763964	TET2/KMT2C/CTNNB1/KMT2E/ASH1L/PIH1D1/WDR61/CTR9/KDM6A/PAXIP1	10
GO:0006289	BP	GO:0006289	nucleotide-excision repair	16/1518	110/18866	0.0147614315176214	0.156145636813775	0.139195247770727	SLC30A9/CUL4B/POLK/TCEA1/HMGN1/AQR/MNAT1/CETN2/COPS2/BRCA2/CCNH/CHD1L/UVSSA/COPS8/RPS27A/SIRT1	16
GO:0032239	BP	GO:0032239	regulation of nucleobase-containing compound transport	5/1518	19/18866	0.0150025462794298	0.156921033077738	0.139886470896043	TPR/THOC2/CPSF6/KHDRBS1/SETD2	5
GO:0044320	BP	GO:0044320	cellular response to leptin stimulus	5/1518	19/18866	0.0150025462794298	0.156921033077738	0.139886470896043	PTEN/STAT3/ADIPOR1/MKKS/SIRT1	5
GO:0045947	BP	GO:0045947	negative regulation of translational initiation	5/1518	19/18866	0.0150025462794298	0.156921033077738	0.139886470896043	RBM4/TPR/PAIP2/EIF2AK1/FMR1	5
GO:0060749	BP	GO:0060749	mammary gland alveolus development	5/1518	19/18866	0.0150025462794298	0.156921033077738	0.139886470896043	HIF1A/ID2/PHB2/SOCS2/DDR1	5
GO:0061377	BP	GO:0061377	mammary gland lobule development	5/1518	19/18866	0.0150025462794298	0.156921033077738	0.139886470896043	HIF1A/ID2/PHB2/SOCS2/DDR1	5
GO:1901998	BP	GO:1901998	toxin transport	8/1518	41/18866	0.0150572744099078	0.156921033077738	0.139886470896043	SLC17A3/CCT8/CCT4/CCT2/COPB2/COPZ1/SCFD1/HSPA5	8
GO:0007595	BP	GO:0007595	lactation	9/1518	49/18866	0.0150603579553401	0.156921033077738	0.139886470896043	GOT2/MED1/CREB1/HIF1A/PAM/SOCS2/UMPS/UPRT/DDR1	9
GO:0042149	BP	GO:0042149	cellular response to glucose starvation	9/1518	49/18866	0.0150603579553401	0.156921033077738	0.139886470896043	SLC2A1/CPEB4/PRKAG1/SH3GLB1/PRKAA1/SESN3/HIGD1A/HSPA5/MTMR3	9
GO:0062197	BP	GO:0062197	cellular response to chemical stress	41/1518	360/18866	0.0151621443255074	0.157686300985277	0.140568665148629	SLC2A1/ERCC6L2/PRDX3/MAPK8/UBQLN1/PRKRA/PYROXD1/CTNNB1/BAG5/MPV17/PNPT1/DNAJA1/DAPK1/SETX/PRKAA1/XRCC6/XRCC5/GPX8/PKD2/STAU1/ETS1/SLC12A6/HIF1A/MYLK/ERRFI1/MIR21/AKR1B1/FZD1/STK24/SUMO4/DDX3X/ARL6IP5/STK39/GSR/VRK2/DIABLO/CHUK/GCH1/PDCD10/SIRT1/P4HB	41
GO:0007015	BP	GO:0007015	actin filament organization	48/1518	434/18866	0.0152455109193113	0.15771954415438	0.14059829960563	RICTOR/CD47/AP1AR/ABI1/CUL3/ARFIP1/RASA1/NCKAP1/CAPZA2/PRKCI/CYFIP1/PAK2/LATS1/MYO5B/MYO5C/ACTR3/ARPC1A/RDX/TTC17/HCLS1/LCP1/ARPC5/TPM3/FCHSD2/CFL2/NCK1/TPM4/PFN2/CLASP1/TJP1/SORBS2/PFN1/MIR21/BAG4/ELMO2/MKKS/IQGAP2/CAPZA1/ARHGAP35/RHOA/PLS3/ADD3/DSTN/SNX9/HSP90B1/ARFIP2/SDC4/LIMA1	48
GO:0051875	BP	GO:0051875	pigment granule localization	6/1518	26/18866	0.0152503800781913	0.15771954415438	0.14059829960563	RAB1A/RAB11A/RAB11B/BLOC1S6/MKKS/BBS5	6
GO:0097066	BP	GO:0097066	response to thyroid hormone	6/1518	26/18866	0.0152503800781913	0.15771954415438	0.14059829960563	MED1/CRLS1/RDX/AKR1B1/CTSS/KIT	6
GO:0032922	BP	GO:0032922	circadian regulation of gene expression	11/1518	66/18866	0.0155754767075846	0.160782843044529	0.14332906209577	RORA/PPP1CC/PPP1CB/KDM5A/MYCBP2/HUWE1/ID2/HDAC1/ZFHX3/TOP1/SIRT1	11
GO:0035304	BP	GO:0035304	regulation of protein dephosphorylation	19/1518	139/18866	0.0157980747128662	0.162778680930347	0.145108241807067	FAM122A/PPP2R5C/BOD1L1/PPP1R8/URI1/TIPRL/ARPP19/PPP1R15B/PTPRC/CAMTA1/MFHAS1/PPP6R3/PPP2R5E/PPP1R2/HSP90AB1/YWHAE/YWHAB/SPPL3/HSP90B1	19
GO:1901983	BP	GO:1901983	regulation of protein acetylation	12/1518	75/18866	0.016128783867926	0.16587902669342	0.147872029546974	TAOK1/TAF7/PRKAA1/PIH1D1/ZMPSTE24/TERF2IP/WBP2/DDX3X/TADA2B/PAXIP1/CTBP1/SIRT1	12
GO:0006119	BP	GO:0006119	oxidative phosphorylation	20/1518	149/18866	0.0162839569772135	0.167165934725491	0.149019237282249	SDHD/NDUFA5/UQCRC2/DLD/NDUFA9/NDUFA12/ISCU/VCP/NDUFC1/COX5A/NDUFB1/NDUFS3/UQCRB/NDUFB9/UQCRH/NDUFA8/UQCRFS1/NDUFV2/RHOA/NDUFA4	20
GO:0043112	BP	GO:0043112	receptor metabolic process	25/1518	198/18866	0.0164254335300865	0.168237306600877	0.149974306387554	ARFGEF2/ITCH/AP1AR/SCYL2/ATAD1/MKLN1/ANKRD13C/INPP5F/RAB11B/SH3GLB1/CLTC/EPS15/FCER1G/FNTA/TRAT1/SDCBP/HIF1A/HDAC1/CNPY2/DKK1/UBQLN2/FMR1/ATXN2/AP2B1/CD9	25
GO:0045851	BP	GO:0045851	pH reduction	10/1518	58/18866	0.0164503793273073	0.168237306600877	0.149974306387554	ATP6V1A/CLN5/ATP6V1G1/ATP6V1H/PPT1/ATP6AP2/ATP6V1E1/ATP6V0E1/ATP6V0D1/CLCN3	10
GO:0007623	BP	GO:0007623	circadian rhythm	27/1518	218/18866	0.0164790316494389	0.168237306600877	0.149974306387554	MAPK8/RORA/PPP1CC/USP9X/FBXW11/PPP1CB/RBM4/KDM5A/PTEN/TARDBP/FBXL3/SETX/MYCBP2/PRKAA1/NDUFA9/TPH2/HUWE1/CREB1/ID2/HDAC1/PHLPP1/NFIL3/ZFHX3/SRRD/TOP1/HEBP1/SIRT1	27
GO:0010826	BP	GO:0010826	negative regulation of centrosome duplication	4/1518	13/18866	0.0165503917546641	0.168348043369198	0.150073022126387	TRIM37/CHMP2A/RBM14/MDM1	4
GO:0032968	BP	GO:0032968	positive regulation of transcription elongation from RNA polymerase II promoter	4/1518	13/18866	0.0165503917546641	0.168348043369198	0.150073022126387	CDC73/TCERG1/EAPP/ELL	4
GO:0006409	BP	GO:0006409	tRNA export from nucleus	7/1518	34/18866	0.0168610415529301	0.169954411595114	0.151505011055314	NUP205/NUP54/SSB/NUP160/TPR/RAN/SEH1L	7
GO:0043516	BP	GO:0043516	regulation of DNA damage response, signal transduction by p53 class mediator	7/1518	34/18866	0.0168610415529301	0.169954411595114	0.151505011055314	EEF1E1/DDX5/PTTG1IP/SPRED1/ZMPSTE24/SIRT1/CD44	7
GO:0045648	BP	GO:0045648	positive regulation of erythrocyte differentiation	7/1518	34/18866	0.0168610415529301	0.169954411595114	0.151505011055314	MED1/SMAP1/STAT3/ETS1/HIF1A/ID2/MAPK14	7
GO:0071431	BP	GO:0071431	tRNA-containing ribonucleoprotein complex export from nucleus	7/1518	34/18866	0.0168610415529301	0.169954411595114	0.151505011055314	NUP205/NUP54/SSB/NUP160/TPR/RAN/SEH1L	7
GO:0090504	BP	GO:0090504	epiboly	7/1518	34/18866	0.0168610415529301	0.169954411595114	0.151505011055314	PTEN/CLASP1/ARHGAP35/RHOA/PDCD10/DDR1/CD44	7
GO:0031648	BP	GO:0031648	protein destabilization	9/1518	50/18866	0.017093637574368	0.171987340802502	0.153317255639901	CUL3/CDC73/FBXW11/VPS35/FBXL3/RNF139/RNF5/PEX2/SIRT1	9
GO:0042255	BP	GO:0042255	ribosome assembly	11/1518	67/18866	0.0173222711748725	0.173692376587214	0.154837201271132	C1QBP/RSL24D1/NIP7/EIF2A/MTERF3/SBDS/BRIX1/XRCC5/DDX3X/RPS27L/RPL24	11
GO:1904591	BP	GO:1904591	positive regulation of protein import	8/1518	42/18866	0.0173255336099755	0.173692376587214	0.154837201271132	UBR5/TARDBP/TPR/HCLS1/NUTF2/RAN/HSP90AB1/MAPK14	8
GO:0002495	BP	GO:0002495	antigen processing and presentation of peptide antigen via MHC class II	15/1518	103/18866	0.0176760951853906	0.176888118006319	0.157686028991974	AP1G1/KIF2A/CAPZA2/DCTN4/CANX/CLTC/FCER1G/HLA-DMA/AP1S2/KIF18A/DYNLL1/CTSS/CAPZA1/SEC31A/AP2B1	15
GO:0022406	BP	GO:0022406	membrane docking	23/1518	180/18866	0.0182421686486824	0.180156963326118	0.160600024819832	IQCB1/CEP97/RAB10/PDZD8/OFD1/RAB11A/CETN2/HAUS6/MAPRE1/BLOC1S6/EXOC4/TCTN3/USO1/RAB8B/CLASP1/SNX3/HSP90AA1/DYNLL1/SCFD1/YWHAE/MSN/RAB13/SYTL2	23
GO:0006779	BP	GO:0006779	porphyrin-containing compound biosynthetic process	6/1518	27/18866	0.0183062485023432	0.180156963326118	0.160600024819832	SLC11A2/TMEM14C/ALAS1/SRRD/ALAD/UROD	6
GO:0008053	BP	GO:0008053	mitochondrial fusion	6/1518	27/18866	0.0183062485023432	0.180156963326118	0.160600024819832	MFF/ZDHHC6/OPA1/DNM1L/OMA1/HUWE1	6
GO:0009651	BP	GO:0009651	response to salt stress	6/1518	27/18866	0.0183062485023432	0.180156963326118	0.160600024819832	ANXA7/XRCC6/XRCC5/SLC12A6/HSP90AB1/AKR1B1	6
GO:0033014	BP	GO:0033014	tetrapyrrole biosynthetic process	6/1518	27/18866	0.0183062485023432	0.180156963326118	0.160600024819832	SLC11A2/TMEM14C/ALAS1/SRRD/ALAD/UROD	6
GO:0035459	BP	GO:0035459	vesicle cargo loading	6/1518	27/18866	0.0183062485023432	0.180156963326118	0.160600024819832	RAB1A/MIA2/TMED2/SEC31A/TMED10/SEC23B	6
GO:0046426	BP	GO:0046426	negative regulation of receptor signaling pathway via JAK-STAT	6/1518	27/18866	0.0183062485023432	0.180156963326118	0.160600024819832	PPP2CA/INPP5F/SH2B3/LEPROT/ADIPOR1/SOCS2	6
GO:0070199	BP	GO:0070199	establishment of protein localization to chromosome	6/1518	27/18866	0.0183062485023432	0.180156963326118	0.160600024819832	CCT8/CCT4/CCT2/PIH1D1/BRCA2/TERF1	6
GO:1900078	BP	GO:1900078	positive regulation of cellular response to insulin stimulus	6/1518	27/18866	0.0183062485023432	0.180156963326118	0.160600024819832	OPA1/ADIPOR1/OSBPL8/PTPN11/SNX5/SIRT1	6
GO:0070507	BP	GO:0070507	regulation of microtubule cytoskeleton organization	24/1518	190/18866	0.0183605484269674	0.180156963326118	0.160600024819832	SENP6/CEP97/PDCD6IP/SLAIN2/TRIM37/CHMP2B/CTNNB1/TAOK1/CHMP2A/CLTC/MAPRE1/TPR/PRKAA1/MAP9/CLIP1/CLASP1/GEN1/CIB1/UBXN2B/KIF18A/RBM14/MDM1/RHOA/SKA2	24
GO:0099111	BP	GO:0099111	microtubule-based transport	24/1518	190/18866	0.0183605484269674	0.180156963326118	0.160600024819832	RAB21/LRPPRC/KIF5B/OPA1/SPG11/RHOT1/DYNC2LI1/FBXW11/SUN1/RAB1A/KIF1B/OFD1/GAS8/BLOC1S6/SYNE2/AP3S1/TERF2/ARL8B/BLOC1S4/HIF1A/DYNLL1/PEX14/WDR19/IFT52	24
GO:0032387	BP	GO:0032387	negative regulation of intracellular transport	10/1518	59/18866	0.0184236722021138	0.180156963326118	0.160600024819832	MDFIC/ARFIP1/LMAN1/UFM1/SVIP/ERLEC1/TPR/SNX3/UBE2J1/BAG4	10
GO:0046605	BP	GO:0046605	regulation of centrosome cycle	10/1518	59/18866	0.0184236722021138	0.180156963326118	0.160600024819832	PDCD6IP/TRIM37/CHMP2B/CTNNB1/CHMP2A/MAP9/GEN1/UBXN2B/RBM14/MDM1	10
GO:0001832	BP	GO:0001832	blastocyst growth	5/1518	20/18866	0.0187073857814563	0.181337795275301	0.161652671561016	NBN/COPS2/SBDS/BRCA2/CTR9	5
GO:0006488	BP	GO:0006488	dolichol-linked oligosaccharide biosynthetic process	5/1518	20/18866	0.0187073857814563	0.181337795275301	0.161652671561016	NUS1/ALG2/ALG14/ALG8/ALG9	5
GO:0032727	BP	GO:0032727	positive regulation of interferon-alpha production	5/1518	20/18866	0.0187073857814563	0.181337795275301	0.161652671561016	IFIH1/HSPD1/DDX3X/SETD2/CHUK	5
GO:0045056	BP	GO:0045056	transcytosis	5/1518	20/18866	0.0187073857814563	0.181337795275301	0.161652671561016	RAB11A/RAB11B/VPS35/CLTC/USO1	5
GO:0070262	BP	GO:0070262	peptidyl-serine dephosphorylation	5/1518	20/18866	0.0187073857814563	0.181337795275301	0.161652671561016	PPP2CA/PPP3CA/PPP1R15B/NCK1/YWHAE	5
GO:0007059	BP	GO:0007059	chromosome segregation	38/1518	334/18866	0.0191011545066394	0.184832736825986	0.164768219744229	PDS5A/CUL3/STAG1/USP9X/TOP2B/ESCO1/CHMP2B/CTNNB1/BUB3/SUN1/LATS1/SRPK1/NAA50/ACTR3/CHMP2A/CHTF8/RAB11A/SMARCAD1/TPR/ZNF207/TLK1/TRAPPC12/TERF1/PSMG2/ARL8B/GEN1/PHB2/KIF18A/RAN/RAD21/SMC1A/SMC6/DDX3X/CHAMP1/SKA2/SMC3/TOP1/SEH1L	38
GO:0001824	BP	GO:0001824	blastocyst development	15/1518	104/18866	0.0191703210158424	0.184859040090376	0.164791667657848	CUL3/SMIM14/LATS1/NBN/RPL7L1/COPS2/SBDS/TBL1XR1/THOC2/CNOT2/DAD1/LPAR6/BRCA2/PHF6/CTR9	15
GO:0002504	BP	GO:0002504	antigen processing and presentation of peptide or polysaccharide antigen via MHC class II	15/1518	104/18866	0.0191703210158424	0.184859040090376	0.164791667657848	AP1G1/KIF2A/CAPZA2/DCTN4/CANX/CLTC/FCER1G/HLA-DMA/AP1S2/KIF18A/DYNLL1/CTSS/CAPZA1/SEC31A/AP2B1	15
GO:0006984	BP	GO:0006984	ER-nucleus signaling pathway	9/1518	51/18866	0.019320084314637	0.185339567459725	0.165220031380344	TMCO1/TMEM33/CCDC47/EIF2A/PPP1R15B/NCK1/HERPUD1/HSPA5/HSP90B1	9
GO:0009161	BP	GO:0009161	ribonucleoside monophosphate metabolic process	9/1518	51/18866	0.019320084314637	0.185339567459725	0.165220031380344	PAICS/HPRT1/CMPK1/AK2/GMPS/PRPS2/UMPS/UPRT/RFK	9
GO:0065002	BP	GO:0065002	intracellular protein transmembrane transport	9/1518	51/18866	0.019320084314637	0.185339567459725	0.165220031380344	GRPEL2/TIMM23B/C2CD5/TRAM1/SEC63/HSPD1/PEX14/PEX2/HSPA5	9
GO:0038094	BP	GO:0038094	Fc-gamma receptor signaling pathway	19/1518	142/18866	0.0194354797300683	0.18612566130482	0.16592079081091	CD47/ABI1/YES1/APPL1/NCKAP1/CYFIP1/PTK2/PIK3CB/ACTR3/ARPC1A/PIK3CA/FCER1G/PTPRC/ARPC5/NCK1/FGR/HSP90AA1/ELMO2/HSP90AB1	19
GO:0002221	BP	GO:0002221	pattern recognition receptor signaling pathway	25/1518	201/18866	0.019480322697793	0.186234562698488	0.166017870414181	C1QBP/ITCH/TAB2/UBQLN1/XIAP/APPL1/PJA2/MAP3K7/UBE2D3/RAB11FIP2/WDFY1/MYD88/LY96/IFIH1/HSPD1/TNIP1/ANKRD17/MFHAS1/PHB2/CTSS/DDX3X/TIFA/RPS27A/CHUK/HSP90B1	25
GO:0006302	BP	GO:0006302	double-strand break repair	31/1518	262/18866	0.0196467889163548	0.186962433939312	0.166666727595074	AUNIP/EYA3/YY1/TDP2/SUMO1/UBR5/ARID2/NBN/TRIP12/SMCHD1/AP5S1/SMARCAD1/SETX/XRCC6/XRCC5/PPP4C/ZFYVE26/BRCA2/DEK/TERF2IP/VCP/RECQL/GEN1/CIB1/MORF4L1/RAD21/PSMD14/PAXIP1/RNF168/SETD2/PARPBP	31
GO:1904031	BP	GO:1904031	positive regulation of cyclin-dependent protein kinase activity	7/1518	35/18866	0.0196536102314124	0.186962433939312	0.166666727595074	CCNYL1/MNAT1/CCNK/PKD2/CCNT2/HSP90AB1/CCNYL2	7
GO:0034109	BP	GO:0034109	homotypic cell-cell adhesion	13/1518	86/18866	0.0196572652506286	0.186962433939312	0.166666727595074	DSP/DSC2/PIK3CB/RDX/RAP2B/SH2B3/BLOC1S4/VCL/CTNNA3/JAK1/DSG2/ANK3/CD9	13
GO:0030521	BP	GO:0030521	androgen receptor signaling pathway	8/1518	43/18866	0.0198291018073813	0.187954212020902	0.167550843210581	PIAS2/RNF14/DDX17/DDX5/ZMIZ1/HDAC1/RHOA/SIRT1	8
GO:0032008	BP	GO:0032008	positive regulation of TOR signaling	8/1518	43/18866	0.0198291018073813	0.187954212020902	0.167550843210581	RICTOR/GOLPH3/LAMTOR3/RRAGC/PIK3CA/PIH1D1/FNIP1/SEH1L	8
GO:0043122	BP	GO:0043122	regulation of I-kappaB kinase/NF-kappaB signaling	30/1518	252/18866	0.0198857890444462	0.188170969801529	0.167744070851111	MTDH/TAB2/NDFIP2/RORA/UFL1/PPM1B/USP10/ZFAND6/MAP3K7/PPM1A/CTNNB1/MIER1/TRIM22/ASH1L/TRIM14/MYD88/TNIP1/TERF2IP/ANKRD17/VAPA/HDAC1/SUMO4/RHOA/TIFA/CHUK/GOLT1B/LITAF/SIRT1/TMEM9B/TNFRSF19	30
GO:0010823	BP	GO:0010823	negative regulation of mitochondrion organization	10/1518	60/18866	0.020565453042264	0.193614518996882	0.17259669558313	OPA1/LMAN1/DNM1L/OMA1/BCL2L2/HIGD1A/HUWE1/FNIP1/BAG4/PRELID1	10
GO:0071806	BP	GO:0071806	protein transmembrane transport	10/1518	60/18866	0.020565453042264	0.193614518996882	0.17259669558313	GRPEL2/TIMM23B/C2CD5/TRAM1/SEC63/ABCA1/HSPD1/PEX14/PEX2/HSPA5	10
GO:1902808	BP	GO:1902808	positive regulation of cell cycle G1/S phase transition	10/1518	60/18866	0.020565453042264	0.193614518996882	0.17259669558313	CUL4B/CDC73/RDX/KMT2E/EIF4G1/LSM10/ANKRD17/PHB2/DDX3X/PLCB1	10
GO:0006415	BP	GO:0006415	translational termination	15/1518	105/18866	0.0207586613581465	0.195103364521498	0.173923919487173	ABCE1/MRPL19/MRPL3/MRPL32/GSPT1/MRPS10/MRPL42/MRPL1/MRPS31/MRPL38/MRPS33/MRPL49/MRPS24/MRPL50/OXA1L	15
GO:0000045	BP	GO:0000045	autophagosome assembly	14/1518	96/18866	0.0211945448515752	0.198478864033983	0.176932991662214	ATG3/RB1CC1/UBQLN1/TMEM41B/RAB1A/SH3GLB1/FEZ2/ATG16L2/UBXN2B/TRAPPC8/SCFD1/RNF5/UBQLN2/MTMR3	14
GO:0009060	BP	GO:0009060	aerobic respiration	13/1518	87/18866	0.0214661779920932	0.198478864033983	0.176932991662214	SDHD/SUCLG2/PDHB/UQCRC2/DLD/VCP/COX5A/UQCRB/HIF1A/UQCRH/MDH2/OXA1L/NDUFA4	13
GO:0030512	BP	GO:0030512	negative regulation of transforming growth factor beta receptor signaling pathway	13/1518	87/18866	0.0214661779920932	0.198478864033983	0.176932991662214	PPM1A/LEMD3/EID2/SMURF2/SPRED1/ASPN/TGFB1I1/SKI/SNX6/SMAD2/RPS27A/SIRT1/HSPA5	13
GO:0097581	BP	GO:0097581	lamellipodium organization	13/1518	87/18866	0.0214661779920932	0.198478864033983	0.176932991662214	ABI1/NCKAP1/GOLPH3/CYFIP1/ACTR3/SNX2/ARPC5/NCK1/VCL/ARHGEF7/KIT/CD44/ARFIP2	13
GO:0000054	BP	GO:0000054	ribosomal subunit export from nucleus	4/1518	14/18866	0.0217226511954273	0.198478864033983	0.176932991662214	ABCE1/SDAD1/RAN/NMD3	4
GO:0033750	BP	GO:0033750	ribosome localization	4/1518	14/18866	0.0217226511954273	0.198478864033983	0.176932991662214	ABCE1/SDAD1/RAN/NMD3	4
GO:0043558	BP	GO:0043558	regulation of translational initiation in response to stress	4/1518	14/18866	0.0217226511954273	0.198478864033983	0.176932991662214	PPP1R15B/NCK1/EIF2AK1/DNAJC3	4
GO:0086069	BP	GO:0086069	bundle of His cell to Purkinje myocyte communication	4/1518	14/18866	0.0217226511954273	0.198478864033983	0.176932991662214	DSP/DSC2/CTNNA3/DSG2	4
GO:1902188	BP	GO:1902188	positive regulation of viral release from host cell	4/1518	14/18866	0.0217226511954273	0.198478864033983	0.176932991662214	CHMP2B/CHMP2A/TSG101/VAPA	4
GO:1903894	BP	GO:1903894	regulation of IRE1-mediated unfolded protein response	4/1518	14/18866	0.0217226511954273	0.198478864033983	0.176932991662214	TMEM33/UFL1/DNAJB9/HSPA5	4
GO:1904293	BP	GO:1904293	negative regulation of ERAD pathway	4/1518	14/18866	0.0217226511954273	0.198478864033983	0.176932991662214	SVIP/ERLEC1/USP25/UBE2J1	4
GO:0006998	BP	GO:0006998	nuclear envelope organization	9/1518	52/18866	0.0217489668262919	0.198478864033983	0.176932991662214	PPP2CA/LEMD3/REEP3/SUN1/TOR1AIP1/CHMP2A/TARDBP/ZMPSTE24/UBXN2B	9
GO:0030514	BP	GO:0030514	negative regulation of BMP signaling pathway	9/1518	52/18866	0.0217489668262919	0.198478864033983	0.176932991662214	TRIM33/PPM1A/LEMD3/TOB1/SMURF2/CTDSPL2/DKK1/SKI/FZD1	9
GO:0006972	BP	GO:0006972	hyperosmotic response	6/1518	28/18866	0.0217556302708276	0.198478864033983	0.176932991662214	SLC2A1/XRCC6/XRCC5/ERRFI1/AKR1B1/SLC12A2	6
GO:0090383	BP	GO:0090383	phagosome acidification	6/1518	28/18866	0.0217556302708276	0.198478864033983	0.176932991662214	ATP6V1A/ATP6V1G1/ATP6V1H/ATP6V1E1/ATP6V0E1/ATP6V0D1	6
GO:1900101	BP	GO:1900101	regulation of endoplasmic reticulum unfolded protein response	6/1518	28/18866	0.0217556302708276	0.198478864033983	0.176932991662214	TMEM33/UFL1/DNAJB9/PPP1R15B/NCK1/HSPA5	6
GO:0001959	BP	GO:0001959	regulation of cytokine-mediated signaling pathway	23/1518	183/18866	0.0217599042165222	0.198478864033983	0.176932991662214	MED1/CNOT7/UBE2K/ABCE1/SPPL2A/SUMO1/PIAS1/IFNGR2/YTHDF3/ELF1/ZNF675/CDC37/PTPRC/SH2B3/HIF1A/USP18/MIR21/HSP90AB1/ADAR/PTPN11/JAK1/VRK2/CHUK	23
GO:0007051	BP	GO:0007051	spindle organization	23/1518	183/18866	0.0217599042165222	0.198478864033983	0.176932991662214	AUNIP/KIF2A/SENP6/STAG1/CEP97/XIAP/CHMP2B/CHMP2A/RAB11A/HAUS6/SBDS/CLTC/MAPRE1/TPR/ZNF207/MAP9/VCP/CLASP1/RAN/SMC1A/RHOA/TUBGCP3/SMC3	23
GO:1904029	BP	GO:1904029	regulation of cyclin-dependent protein kinase activity	15/1518	106/18866	0.022444538625687	0.203708193167578	0.181594650990508	IPO7/CCNG1/CCNYL1/LATS1/CCNC/MNAT1/CCNK/PTEN/CCNG2/CDC37/PKD2/CCNH/CCNT2/HSP90AB1/CCNYL2	15
GO:1905269	BP	GO:1905269	positive regulation of chromatin organization	15/1518	106/18866	0.022444538625687	0.203708193167578	0.181594650990508	CTNNB1/MPHOSPH8/MIER1/TPR/KMT2E/PIH1D1/WDR61/WBP2/PAXBP1/CTR9/TADA2B/PAXIP1/FMR1/CTBP1/SIRT1	15
GO:0009124	BP	GO:0009124	nucleoside monophosphate biosynthetic process	8/1518	44/18866	0.0225795841910379	0.203708193167578	0.181594650990508	PAICS/HPRT1/CMPK1/GMPS/PRPS2/UMPS/UPRT/RFK	8
GO:0045197	BP	GO:0045197	establishment or maintenance of epithelial cell apical/basal polarity	8/1518	44/18866	0.0225795841910379	0.203708193167578	0.181594650990508	LIN7C/SYNJ2BP/PDCD6IP/PRKCI/PARD3/ARF4/RHOA/MSN	8
GO:1901985	BP	GO:1901985	positive regulation of protein acetylation	8/1518	44/18866	0.0225795841910379	0.203708193167578	0.181594650990508	TAOK1/PRKAA1/PIH1D1/TERF2IP/WBP2/DDX3X/TADA2B/PAXIP1	8
GO:0001838	BP	GO:0001838	embryonic epithelial tube formation	17/1518	125/18866	0.0225894958994241	0.203708193167578	0.181594650990508	STK3/CTNNB1/PRKACB/ZEB2/STK4/HIF1A/PFN1/KDM6A/BRD2/SKI/FZD1/TMED2/ARHGAP35/IFT52/SETD2/FZD3/SDC4	17
GO:0034605	BP	GO:0034605	cellular response to heat	17/1518	125/18866	0.0225894958994241	0.203708193167578	0.181594650990508	NUP205/SLU7/PTGES3/NUP54/SUMO1/BAG5/NUP160/TPR/PDCL3/HSPD1/VCP/BAG4/HSP90AA1/HSP90AB1/YWHAE/SEH1L/SIRT1	17
GO:0030522	BP	GO:0030522	intracellular receptor signaling pathway	31/1518	265/18866	0.0226656318956265	0.203806071396337	0.181681904048496	MED1/C1QBP/ITCH/TAB2/RORA/UFL1/XIAP/UFM1/MAP3K7/PIAS2/UBR5/LATS1/UBA5/RNF14/TAF7/DDX17/DDX5/CNOT2/NCOA4/IFIH1/STAT3/ANKRD17/ZMIZ1/WBP2/HDAC1/PHB2/RHOA/TIFA/PDK3/RPS27A/SIRT1	31
GO:0002755	BP	GO:0002755	MyD88-dependent toll-like receptor signaling pathway	7/1518	36/18866	0.0227535154370546	0.203806071396337	0.181681904048496	TAB2/MAP3K7/MYD88/LY96/HSPD1/TNIP1/RPS27A	7
GO:0032435	BP	GO:0032435	negative regulation of proteasomal ubiquitin-dependent protein catabolic process	7/1518	36/18866	0.0227535154370546	0.203806071396337	0.181681904048496	STYX/BAG5/SVIP/SDCBP/WAC/HSP90AB1/UCHL5	7
GO:0033013	BP	GO:0033013	tetrapyrrole metabolic process	10/1518	61/18866	0.022883144202965	0.203806071396337	0.181681904048496	MMADHC/MTRR/SLC11A2/LMBRD1/TMEM14C/ALAS1/EIF2AK1/SRRD/ALAD/UROD	10
GO:0090342	BP	GO:0090342	regulation of cell aging	10/1518	61/18866	0.022883144202965	0.203806071396337	0.181681904048496	BMPR1A/EEF1E1/PNPT1/PTEN/AKT3/ZMPSTE24/TERF2/MIR21/NEK4/SIRT1	10
GO:0006490	BP	GO:0006490	oligosaccharide-lipid intermediate biosynthetic process	5/1518	21/18866	0.0229666439190336	0.203806071396337	0.181681904048496	NUS1/ALG2/ALG14/ALG8/ALG9	5
GO:0036499	BP	GO:0036499	PERK-mediated unfolded protein response	5/1518	21/18866	0.0229666439190336	0.203806071396337	0.181681904048496	TMEM33/PPP1R15B/NCK1/HERPUD1/HSPA5	5
GO:0036507	BP	GO:0036507	protein demannosylation	5/1518	21/18866	0.0229666439190336	0.203806071396337	0.181681904048496	EDEM3/MAN1A2/MAN1A1/RNF139/RNF5	5
GO:0036508	BP	GO:0036508	protein alpha-1,2-demannosylation	5/1518	21/18866	0.0229666439190336	0.203806071396337	0.181681904048496	EDEM3/MAN1A2/MAN1A1/RNF139/RNF5	5
GO:0140467	BP	GO:0140467	integrated stress response signaling	5/1518	21/18866	0.0229666439190336	0.203806071396337	0.181681904048496	TMEM33/PPP1R15B/NCK1/HERPUD1/HSPA5	5
GO:0032543	BP	GO:0032543	mitochondrial translation	18/1518	135/18866	0.0232176230499909	0.205705182563932	0.183374857210119	C1QBP/MRPL19/LRPPRC/MRPL3/MRPL32/MRPS10/MRPL42/NOA1/MRPL1/MRPS31/MRPL38/DARS2/MRPS33/COA3/MRPL49/MRPS24/MRPL50/OXA1L	18
GO:0070125	BP	GO:0070125	mitochondrial translational elongation	13/1518	88/18866	0.0233963502103918	0.206959129683021	0.184492682104202	MRPL19/MRPL3/MRPL32/MRPS10/MRPL42/MRPL1/MRPS31/MRPL38/MRPS33/MRPL49/MRPS24/MRPL50/OXA1L	13
GO:0006879	BP	GO:0006879	cellular iron ion homeostasis	11/1518	70/18866	0.0234387066822711	0.207004704730407	0.184533309752483	ATP6V1A/FBXL5/SLC11A2/ATP6V1G1/SKP1/SRI/SLC40A1/NCOA4/ISCU/HIF1A/ATP6V0D1	11
GO:0006826	BP	GO:0006826	iron ion transport	12/1518	79/18866	0.0235712841990991	0.207516812157891	0.184989825360018	ATP6V1A/MMGT1/SLC11A2/ATP6V1G1/RAB11B/CLTC/ATP6V1H/SLC40A1/ATP6V1E1/ISCU/ATP6V0E1/ATP6V0D1	12
GO:1900034	BP	GO:1900034	regulation of cellular response to heat	12/1518	79/18866	0.0235712841990991	0.207516812157891	0.184989825360018	NUP205/PTGES3/NUP54/BAG5/NUP160/TPR/BAG4/HSP90AA1/HSP90AB1/YWHAE/SEH1L/SIRT1	12
GO:0002431	BP	GO:0002431	Fc receptor mediated stimulatory signaling pathway	19/1518	145/18866	0.0236879411528789	0.208214383214247	0.185611671592859	CD47/ABI1/YES1/APPL1/NCKAP1/CYFIP1/PTK2/PIK3CB/ACTR3/ARPC1A/PIK3CA/FCER1G/PTPRC/ARPC5/NCK1/FGR/HSP90AA1/ELMO2/HSP90AB1	19
GO:0140053	BP	GO:0140053	mitochondrial gene expression	21/1518	165/18866	0.0242386040696329	0.212718601014886	0.18962693404634	C1QBP/MRPL19/LRPPRC/MRPL3/MRPL32/MRPS10/MRPL42/MTERF2/NOA1/MRPL1/MRPS31/PNPT1/PRKAA1/MRPL38/DARS2/MRPS33/COA3/MRPL49/MRPS24/MRPL50/OXA1L	21
GO:0032210	BP	GO:0032210	regulation of telomere maintenance via telomerase	9/1518	53/18866	0.0243892325579735	0.213032480302299	0.189906740168836	XRN1/CTNNB1/CCT8/CCT4/CCT2/HMBOX1/XRCC5/TERF1/TERF2	9
GO:0043124	BP	GO:0043124	negative regulation of I-kappaB kinase/NF-kappaB signaling	9/1518	53/18866	0.0243892325579735	0.213032480302299	0.189906740168836	RORA/PPM1B/USP10/PPM1A/ASH1L/TNIP1/HDAC1/RHOA/SIRT1	9
GO:0061614	BP	GO:0061614	pri-miRNA transcription by RNA polymerase II	9/1518	53/18866	0.0243892325579735	0.213032480302299	0.189906740168836	BMPR1A/YY1/DDX5/NFIB/STAT3/ETS1/HIF1A/GNL3/TEAD1	9
GO:1990778	BP	GO:1990778	protein localization to cell periphery	38/1518	340/18866	0.0245232176369948	0.213867057887522	0.190650720187295	LIN7C/LZTFL1/KIF5B/RAB10/FAM126B/ACSL3/APPL1/GOLPH3/LYPLA1/DENND4C/PRKCI/EFR3A/EXOC5/C2CD5/RAB11FIP2/KIF1B/RAB11A/ASB3/RDX/VPS35/CLTC/FCER1G/EPB41L3/RAB8B/CLIP1/RABEP1/CIB1/TMEM59/BAG4/SEC16A/GRIN2A/TMED2/GBP1/WDR19/RAB13/SYTL2/SCN3B/ANK3	38
GO:0051851	BP	GO:0051851	modulation by host of symbiont process	10/1518	62/18866	0.0253839473285712	0.219626530600595	0.195784973360703	ZNF639/CHD1/CCNK/TARDBP/RAB9A/GTF2B/VAPA/HDAC1/SP1/FMR1	10
GO:0070126	BP	GO:0070126	mitochondrial translational termination	13/1518	89/18866	0.025452163070869	0.219626530600595	0.195784973360703	MRPL19/MRPL3/MRPL32/MRPS10/MRPL42/MRPL1/MRPS31/MRPL38/MRPS33/MRPL49/MRPS24/MRPL50/OXA1L	13
GO:1903845	BP	GO:1903845	negative regulation of cellular response to transforming growth factor beta stimulus	13/1518	89/18866	0.025452163070869	0.219626530600595	0.195784973360703	PPM1A/LEMD3/EID2/SMURF2/SPRED1/ASPN/TGFB1I1/SKI/SNX6/SMAD2/RPS27A/SIRT1/HSPA5	13
GO:0071383	BP	GO:0071383	cellular response to steroid hormone stimulus	25/1518	206/18866	0.025542347575298	0.219626530600595	0.195784973360703	MED1/UFL1/ABHD2/UFM1/URI1/PIAS2/UBR5/LATS1/UBA5/RNF14/TAF7/DDX17/DDX5/CNOT2/NCOA4/ZMIZ1/WBP2/CBX3/HDAC1/PHB2/ERRFI1/NPC1/RHOA/SIRT1/ATP1A1	25
GO:0008360	BP	GO:0008360	regulation of cell shape	20/1518	156/18866	0.0255466463021992	0.219626530600595	0.195784973360703	PHIP/MKLN1/FGD4/RASA1/CYFIP1/PTK2/ANXA7/RDX/CFDP1/GNA13/EPB41L3/ZMPSTE24/CDC42SE2/FGR/MYL12B/MIR21/ARHGAP35/RHOA/KIT/MSN	20
GO:0031057	BP	GO:0031057	negative regulation of histone modification	8/1518	45/18866	0.0255880237760233	0.219626530600595	0.195784973360703	UBR5/KDM5A/TRIP12/TAF7/PIH1D1/SKI/CTBP1/SIRT1	8
GO:1903214	BP	GO:1903214	regulation of protein targeting to mitochondrion	8/1518	45/18866	0.0255880237760233	0.219626530600595	0.195784973360703	LMAN1/UBE2D3/SH3GLB1/NPEPPS/PRKAA1/LEPROT/HUWE1/BAG4	8
GO:0006294	BP	GO:0006294	nucleotide-excision repair, preincision complex assembly	6/1518	29/18866	0.0256178321998178	0.219626530600595	0.195784973360703	CUL4B/MNAT1/CETN2/CCNH/CHD1L/RPS27A	6
GO:0031365	BP	GO:0031365	N-terminal protein amino acid modification	6/1518	29/18866	0.0256178321998178	0.219626530600595	0.195784973360703	PPM1B/METAP2/PPM1A/NAA16/NAA50/NMT1	6
GO:0051569	BP	GO:0051569	regulation of histone H3-K4 methylation	6/1518	29/18866	0.0256178321998178	0.219626530600595	0.195784973360703	CTNNB1/KMT2E/PIH1D1/WDR61/CTR9/PAXIP1	6
GO:0070861	BP	GO:0070861	regulation of protein exit from endoplasmic reticulum	6/1518	29/18866	0.0256178321998178	0.219626530600595	0.195784973360703	GCC2/TMEM30A/SVIP/ERLEC1/UBE2J1/SEC16A	6
GO:0060759	BP	GO:0060759	regulation of response to cytokine stimulus	24/1518	196/18866	0.0256939428598117	0.219747696371957	0.195892985982191	MED1/CNOT7/UBE2K/ABCE1/SPPL2A/SUMO1/PIAS1/IFNGR2/YTHDF3/ELF1/ZNF675/CDC37/PTPRC/IFIH1/SH2B3/HIF1A/USP18/MIR21/HSP90AB1/ADAR/PTPN11/JAK1/VRK2/CHUK	24
GO:0007093	BP	GO:0007093	mitotic cell cycle checkpoint	21/1518	166/18866	0.0257220423915935	0.219747696371957	0.195892985982191	CNOT7/CNOT6L/MDM4/TOP2B/NAE1/BUB3/TAOK1/RAD17/NBN/TPR/ZNF207/CNOT4/CNOT2/PLAGL1/PSMG2/GEN1/MIR21/E2F8/ZWILCH/RPS27L/RBL2	21
GO:1900182	BP	GO:1900182	positive regulation of protein localization to nucleus	12/1518	80/18866	0.0257725481899737	0.219747696371957	0.195892985982191	UBR5/CCT8/CCT4/CCT2/TARDBP/TPR/HCLS1/NUTF2/RAN/HSP90AB1/MAPK14/NMD3	12
GO:0007029	BP	GO:0007029	endoplasmic reticulum organization	11/1518	71/18866	0.0257899435174134	0.219747696371957	0.195892985982191	TMEM33/RAB18/RAB10/LMAN1/CCDC47/ARL6IP1/REEP3/TRAM1/ATL3/SEC16A/SEC31A	11
GO:0017015	BP	GO:0017015	regulation of transforming growth factor beta receptor signaling pathway	17/1518	127/18866	0.0259491329463588	0.220428970555024	0.196500304448763	TRIM33/PPM1A/LEMD3/EID2/SMURF2/SPRED1/SDCBP/ASPN/HSP90AB1/TGFB1I1/SKI/SNX6/SMAD2/RPS27A/SIRT1/NREP/HSPA5	17
GO:1900180	BP	GO:1900180	regulation of protein localization to nucleus	17/1518	127/18866	0.0259491329463588	0.220428970555024	0.196500304448763	MDFIC/NUP54/UFM1/UBR5/CCT8/CCT4/CCT2/TARDBP/TPR/HCLS1/NUTF2/MFHAS1/RAN/HSP90AB1/SUMO4/MAPK14/NMD3	17
GO:0044774	BP	GO:0044774	mitotic DNA integrity checkpoint	15/1518	108/18866	0.0261224113076475	0.221562647127669	0.19751091476514	CNOT7/CNOT6L/MDM4/TOP2B/NAE1/TAOK1/RAD17/NBN/CNOT4/CNOT2/PLAGL1/MIR21/E2F8/RPS27L/RBL2	15
GO:0051031	BP	GO:0051031	tRNA transport	7/1518	37/18866	0.0261749020492595	0.221669946730715	0.197606566460163	NUP205/NUP54/SSB/NUP160/TPR/RAN/SEH1L	7
GO:0043473	BP	GO:0043473	pigmentation	14/1518	99/18866	0.0269502259095765	0.227198571152854	0.20253503107803	ADAMTS20/AP1G1/RAB1A/RAB11A/RAB11B/ANKRD27/BLOC1S6/LYST/ZEB2/ATP6AP2/BLOC1S4/MKKS/KIT/BBS5	14
GO:0051817	BP	GO:0051817	modulation of process of other organism involved in symbiotic interaction	14/1518	99/18866	0.0269502259095765	0.227198571152854	0.20253503107803	ZNF639/CHD1/CCNK/TARDBP/RAB9A/GTF2B/KPNA3/TNIP1/VAPA/HDAC1/PHB2/SP1/FMR1/KPNA1	14
GO:1905037	BP	GO:1905037	autophagosome organization	14/1518	99/18866	0.0269502259095765	0.227198571152854	0.20253503107803	ATG3/RB1CC1/UBQLN1/TMEM41B/RAB1A/SH3GLB1/FEZ2/ATG16L2/UBXN2B/TRAPPC8/SCFD1/RNF5/UBQLN2/MTMR3	14
GO:0006661	BP	GO:0006661	phosphatidylinositol biosynthetic process	16/1518	118/18866	0.0270580775585332	0.227418645824288	0.202731215544297	PIK3C2A/PLEKHA3/PIGK/IMPA1/INPP5F/PIK3CB/PTEN/PIGS/PIK3CA/PLEKHA2/SACM1L/PDGFA/PIGV/PGAP1/PIP5K1B/MTMR3	16
GO:2000736	BP	GO:2000736	regulation of stem cell differentiation	16/1518	118/18866	0.0270580775585332	0.227418645824288	0.202731215544297	ITCH/PSMD12/PSMD5/PSMA1/TCF12/N4BP2L2/PSMD6/PSMC2/HSPA9/PSMB7/PSMA4/STAT3/PSMD11/PSME3/PSME1/PSMD14	16
GO:1901185	BP	GO:1901185	negative regulation of ERBB signaling pathway	9/1518	54/18866	0.027249452601695	0.228681680657362	0.203857141635607	STAM2/EPS15/RNF115/TSG101/PTPN12/ERRFI1/SNX6/ARHGEF7/SNX5	9
GO:0000098	BP	GO:0000098	sulfur amino acid catabolic process	4/1518	15/18866	0.0277768575423562	0.228861953197844	0.204017844691104	MTRR/BLMH/PCYOX1/CSAD	4
GO:0001325	BP	GO:0001325	formation of extrachromosomal circular DNA	4/1518	15/18866	0.0277768575423562	0.228861953197844	0.204017844691104	NBN/XRCC5/TERF1/TERF2	4
GO:0001711	BP	GO:0001711	endodermal cell fate commitment	4/1518	15/18866	0.0277768575423562	0.228861953197844	0.204017844691104	CDC73/CTNNB1/CTR9/DKK1	4
GO:0006122	BP	GO:0006122	mitochondrial electron transport, ubiquinol to cytochrome c	4/1518	15/18866	0.0277768575423562	0.228861953197844	0.204017844691104	UQCRC2/UQCRB/UQCRH/UQCRFS1	4
GO:0032486	BP	GO:0032486	Rap protein signal transduction	4/1518	15/18866	0.0277768575423562	0.228861953197844	0.204017844691104	RAP2C/RDX/RAP2B/RAP1B	4
GO:0046606	BP	GO:0046606	negative regulation of centrosome cycle	4/1518	15/18866	0.0277768575423562	0.228861953197844	0.204017844691104	TRIM37/CHMP2A/RBM14/MDM1	4
GO:0060339	BP	GO:0060339	negative regulation of type I interferon-mediated signaling pathway	4/1518	15/18866	0.0277768575423562	0.228861953197844	0.204017844691104	CNOT7/YTHDF3/MIR21/ADAR	4
GO:0071428	BP	GO:0071428	rRNA-containing ribonucleoprotein complex export from nucleus	4/1518	15/18866	0.0277768575423562	0.228861953197844	0.204017844691104	ABCE1/SDAD1/RAN/NMD3	4
GO:0090148	BP	GO:0090148	membrane fission	4/1518	15/18866	0.0277768575423562	0.228861953197844	0.204017844691104	OPA1/SH3GLB1/SLC25A46/DNM1L	4
GO:0090656	BP	GO:0090656	t-circle formation	4/1518	15/18866	0.0277768575423562	0.228861953197844	0.204017844691104	NBN/XRCC5/TERF1/TERF2	4
GO:0090737	BP	GO:0090737	telomere maintenance via telomere trimming	4/1518	15/18866	0.0277768575423562	0.228861953197844	0.204017844691104	NBN/XRCC5/TERF1/TERF2	4
GO:1904874	BP	GO:1904874	positive regulation of telomerase RNA localization to Cajal body	4/1518	15/18866	0.0277768575423562	0.228861953197844	0.204017844691104	SHQ1/CCT8/CCT4/CCT2	4
GO:0050765	BP	GO:0050765	negative regulation of phagocytosis	5/1518	22/18866	0.0278056578651586	0.228861953197844	0.204017844691104	CD47/ATG3/APPL1/PTEN/SNX3	5
GO:0007062	BP	GO:0007062	sister chromatid cohesion	10/1518	63/18866	0.0280748051883502	0.230735917382541	0.205688380700468	PDS5A/STAG1/ESCO1/CTNNB1/NAA50/CHTF8/PHB2/RAD21/SMC1A/SMC3	10
GO:0000281	BP	GO:0000281	mitotic cytokinesis	11/1518	72/18866	0.0283071991101737	0.231873180505574	0.206702188229268	PDCD6IP/RASA1/CHMP2B/CHMP2A/TTC19/MAP9/ZFYVE26/JTB/RHOA/SNX9/ANK3	11
GO:0042440	BP	GO:0042440	pigment metabolic process	11/1518	72/18866	0.0283071991101737	0.231873180505574	0.206702188229268	APPL1/PAICS/HPRT1/SLC11A2/GMPS/TMEM14C/ZEB2/ALAS1/SRRD/ALAD/UROD	11
GO:1902905	BP	GO:1902905	positive regulation of supramolecular fiber organization	25/1518	208/18866	0.0283382032249803	0.231873180505574	0.206702188229268	RICTOR/CD47/AP1AR/ARFIP1/SLAIN2/NCKAP1/CYFIP1/ACTR3/ARPC1A/MAPRE1/ARPC5/FCHSD2/CFL2/NCK1/CLIP1/PFN2/CLASP1/PFN1/BAG4/IQGAP2/RHOA/DSTN/SNX9/ARFIP2/SDC4	25
GO:0032007	BP	GO:0032007	negative regulation of TOR signaling	8/1518	46/18866	0.0288648218018926	0.235738044695587	0.210147502101026	PRKAA1/SESN3/FNIP1/HIF1A/SH3BP4/DEPTOR/RNF152/SIRT1	8
GO:0045931	BP	GO:0045931	positive regulation of mitotic cell cycle	21/1518	168/18866	0.0288952815388911	0.235738044695587	0.210147502101026	CUL3/CUL4B/PHIP/RPS6KB1/RAB11A/PKN2/RDX/TPR/KMT2E/BRCA2/EIF4G1/LSM10/DYNLT3/ANKRD17/GEN1/UBXN2B/PHB2/DDX3X/PTPN11/MEIS2/PLCB1	21
GO:1901222	BP	GO:1901222	regulation of NIK/NF-kappaB signaling	16/1518	119/18866	0.0290137247847794	0.236357781409243	0.210699963297959	RC3H1/PPM1B/MAP3K7/PPM1A/FBXW11/NFAT5/RASSF2/TERF2IP/ADIPOR1/PHB2/MIR21/AGO3/DDX3X/COPS8/RHOA/LITAF	16
GO:0045069	BP	GO:0045069	regulation of viral genome replication	14/1518	100/18866	0.0291034028877467	0.236741715888045	0.211042219770795	CNOT7/TOP2B/MPHOSPH8/SRPK1/PKN2/CCNK/DDX5/SRPK2/TNIP1/STAU1/VAPA/ADAR/DDX3X/FMR1	14
GO:0000075	BP	GO:0000075	cell cycle checkpoint	26/1518	219/18866	0.0294751606130092	0.239415757154428	0.213425980497118	CNOT7/CNOT6L/MDM4/TOP2B/NAE1/TIPRL/BUB3/TAOK1/FEM1B/RAD17/NBN/TPR/ZNF207/CNOT4/CNOT2/PLAGL1/PSMG2/GEN1/MIR21/E2F8/WAC/ZWILCH/MAPK14/PTPN11/RPS27L/RBL2	26
GO:1903844	BP	GO:1903844	regulation of cellular response to transforming growth factor beta stimulus	17/1518	129/18866	0.0296707036552238	0.240652762591349	0.21452870281328	TRIM33/PPM1A/LEMD3/EID2/SMURF2/SPRED1/SDCBP/ASPN/HSP90AB1/TGFB1I1/SKI/SNX6/SMAD2/RPS27A/SIRT1/NREP/HSPA5	17
GO:0006884	BP	GO:0006884	cell volume homeostasis	6/1518	30/18866	0.0299100646947589	0.240874292373282	0.214726184430532	CLNS1A/ANXA7/LRRC8A/SLC12A6/SLC12A2/CLCN3	6
GO:0033137	BP	GO:0033137	negative regulation of peptidyl-serine phosphorylation	6/1518	30/18866	0.0299100646947589	0.240874292373282	0.214726184430532	INPP5F/GPD1L/PTEN/RASSF2/NCK1/DKK1	6
GO:0051125	BP	GO:0051125	regulation of actin nucleation	6/1518	30/18866	0.0299100646947589	0.240874292373282	0.214726184430532	AP1AR/ARFIP1/NCKAP1/CYFIP1/FCHSD2/ARFIP2	6
GO:0090224	BP	GO:0090224	regulation of spindle organization	7/1518	38/18866	0.0299307902963803	0.240874292373282	0.214726184430532	SENP6/CEP97/CHMP2B/CHMP2A/CLTC/TPR/MAP9	7
GO:0097064	BP	GO:0097064	ncRNA export from nucleus	7/1518	38/18866	0.0299307902963803	0.240874292373282	0.214726184430532	NUP205/NUP54/SSB/NUP160/TPR/RAN/SEH1L	7
GO:0015914	BP	GO:0015914	phospholipid transport	13/1518	91/18866	0.0299577660536145	0.240874292373282	0.214726184430532	ATP11B/PLEKHA3/TMEM30A/PITPNB/SCARB2/SCP2/PITPNA/GLTP/ABCA1/OSBPL8/DBI/PLSCR4/PRELID1	13
GO:0002433	BP	GO:0002433	immune response-regulating cell surface receptor signaling pathway involved in phagocytosis	18/1518	139/18866	0.0301281970995258	0.241546525449224	0.215325443247331	CD47/ABI1/YES1/APPL1/NCKAP1/CYFIP1/PTK2/PIK3CB/ACTR3/ARPC1A/PIK3CA/PTPRC/ARPC5/NCK1/FGR/HSP90AA1/ELMO2/HSP90AB1	18
GO:0038096	BP	GO:0038096	Fc-gamma receptor signaling pathway involved in phagocytosis	18/1518	139/18866	0.0301281970995258	0.241546525449224	0.215325443247331	CD47/ABI1/YES1/APPL1/NCKAP1/CYFIP1/PTK2/PIK3CB/ACTR3/ARPC1A/PIK3CA/PTPRC/ARPC5/NCK1/FGR/HSP90AA1/ELMO2/HSP90AB1	18
GO:0031056	BP	GO:0031056	regulation of histone modification	19/1518	149/18866	0.0304169663423498	0.243510792415589	0.217076479220223	MAPK8/CTNNB1/UBR5/KDM5A/TRIP12/TAF7/KMT2E/PIH1D1/ZMPSTE24/WDR61/WBP2/PAXBP1/CTR9/SKI/TADA2B/PAXIP1/FMR1/CTBP1/SIRT1	19
GO:0051495	BP	GO:0051495	positive regulation of cytoskeleton organization	27/1518	230/18866	0.0305242821080742	0.244018829955927	0.217529366747196	RICTOR/CD47/AP1AR/ARFIP1/SLAIN2/NCKAP1/CYFIP1/ACTR3/ARPC1A/MAPRE1/HCLS1/ARPC5/FCHSD2/CFL2/NCK1/CLIP1/PFN2/CLASP1/UBXN2B/PFN1/BAG4/IQGAP2/RHOA/DSTN/SNX9/ARFIP2/SDC4	27
GO:0061025	BP	GO:0061025	membrane fusion	21/1518	169/18866	0.0305886564224644	0.244073507731896	0.217578108977391	KIF5B/OPA1/SPG11/CHMP2B/C2CD5/BET1/ANXA7/DNM1L/ANKRD27/NAPA/USO1/GNAI3/RAB8B/HUWE1/RABEP1/VAPA/UBXN2B/TAP2/RAB13/EEA1/CD9	21
GO:1903533	BP	GO:1903533	regulation of protein targeting	12/1518	82/18866	0.0306188548520603	0.244073507731896	0.217578108977391	MFF/LMAN1/UBE2D3/C2CD5/SH3GLB1/NPEPPS/PRKAA1/LEPROT/HUWE1/CIB1/BAG4/ANK3	12
GO:0032507	BP	GO:0032507	maintenance of protein location in cell	10/1518	64/18866	0.0309623648578545	0.24567248520205	0.21900350945402	VPS13C/GOLPH3/ANKRD13C/MORC3/SUN1/SUPT7L/SKP1/TOPORS/ANK3/HSPA5	10
GO:0044783	BP	GO:0044783	G1 DNA damage checkpoint	10/1518	64/18866	0.0309623648578545	0.24567248520205	0.21900350945402	CNOT7/CNOT6L/MDM4/CNOT4/CNOT2/PLAGL1/E2F8/WAC/RPS27L/RBL2	10
GO:0006283	BP	GO:0006283	transcription-coupled nucleotide-excision repair	11/1518	73/18866	0.0309960612170811	0.24567248520205	0.21900350945402	CUL4B/POLK/TCEA1/HMGN1/AQR/MNAT1/COPS2/CCNH/UVSSA/COPS8/RPS27A	11
GO:1902117	BP	GO:1902117	positive regulation of organelle assembly	11/1518	73/18866	0.0309960612170811	0.24567248520205	0.21900350945402	CNOT6L/PDCD6IP/SH3GLB1/CNOT2/LCP1/SDCBP/ARHGAP35/RHOA/MSN/G3BP2/SDC4	11
GO:0009755	BP	GO:0009755	hormone-mediated signaling pathway	24/1518	200/18866	0.0317114359376665	0.250984963808217	0.22373929196419	MED1/UFL1/ABHD2/APPL1/UFM1/PIAS2/UBR5/LATS1/UBA5/RNF14/TAF7/DDX17/DDX5/CNOT2/NCOA4/ADIPOR1/ZMIZ1/WBP2/HDAC1/PHB2/CSNK2B/RHOA/PTPN11/SIRT1	24
GO:0048284	BP	GO:0048284	organelle fusion	18/1518	140/18866	0.0320731272872839	0.253487045776204	0.225969760433136	MFF/KIF5B/ZDHHC6/OPA1/SPG11/CHMP2B/C2CD5/BET1/DNM1L/OMA1/ANKRD27/USO1/GNAI3/RAB8B/HUWE1/TAP2/RAB13/EEA1	18
GO:0035148	BP	GO:0035148	tube formation	19/1518	150/18866	0.0323026264577322	0.254778264692049	0.227120811084213	STK3/CTNNB1/PRKACB/DICER1/NFIB/ZEB2/STK4/HIF1A/PFN1/KDM6A/BRD2/SKI/FZD1/TMED2/ARHGAP35/IFT52/SETD2/FZD3/SDC4	19
GO:0042147	BP	GO:0042147	retrograde transport, endosome to Golgi	13/1518	92/18866	0.0324158023428849	0.254778264692049	0.227120811084213	GCC2/TMEM87B/ARFIP1/CLN5/VPS29/ARL1/VPS35/CLTC/SNX2/RAB9A/SNX3/SNX6/SNX5	13
GO:0008542	BP	GO:0008542	visual learning	8/1518	47/18866	0.0324196641628272	0.254778264692049	0.227120811084213	NPTN/PIAS1/DDHD2/CREB1/HIF1A/GRIN2A/KIT/MEIS2	8
GO:0070849	BP	GO:0070849	response to epidermal growth factor	8/1518	47/18866	0.0324196641628272	0.254778264692049	0.227120811084213	MED1/IQGAP1/TPR/PTPN12/ERRFI1/BAG4/SYAP1/PTPN11	8
GO:0048511	BP	GO:0048511	rhythmic process	34/1518	305/18866	0.0330242545047725	0.256911056187209	0.229022077406282	MAPK8/RORA/PPP1CC/USP9X/FBXW11/PPP1CB/RBM4/KDM5A/DNM1L/PTEN/TARDBP/FBXL3/SETX/MYCBP2/DDX5/PRKAA1/NDUFA9/TPH2/HUWE1/CREB1/ETS1/CBX3/ID2/HDAC1/PAM/PHLPP1/NFIL3/ZFHX3/SRRD/SP1/TOP1/HEBP1/SIRT1/HSPA5	34
GO:0000715	BP	GO:0000715	nucleotide-excision repair, DNA damage recognition	5/1518	23/18866	0.0332451402686539	0.256911056187209	0.229022077406282	CUL4B/CETN2/COPS2/COPS8/RPS27A	5
GO:0034643	BP	GO:0034643	establishment of mitochondrion localization, microtubule-mediated	5/1518	23/18866	0.0332451402686539	0.256911056187209	0.229022077406282	LRPPRC/OPA1/RHOT1/KIF1B/HIF1A	5
GO:0042026	BP	GO:0042026	protein refolding	5/1518	23/18866	0.0332451402686539	0.256911056187209	0.229022077406282	BAG5/HSPA9/HSPD1/HSP90AA1/HSPA5	5
GO:0042401	BP	GO:0042401	cellular biogenic amine biosynthetic process	5/1518	23/18866	0.0332451402686539	0.256911056187209	0.229022077406282	AMD1/MOXD1/TPH2/SMS/OAZ2	5
GO:0047497	BP	GO:0047497	mitochondrion transport along microtubule	5/1518	23/18866	0.0332451402686539	0.256911056187209	0.229022077406282	LRPPRC/OPA1/RHOT1/KIF1B/HIF1A	5
GO:0051220	BP	GO:0051220	cytoplasmic sequestering of protein	5/1518	23/18866	0.0332451402686539	0.256911056187209	0.229022077406282	LATS1/SRI/PKD2/YWHAB/G3BP2	5
GO:0051457	BP	GO:0051457	maintenance of protein location in nucleus	5/1518	23/18866	0.0332451402686539	0.256911056187209	0.229022077406282	MORC3/SUN1/SUPT7L/SKP1/TOPORS	5
GO:0060149	BP	GO:0060149	negative regulation of posttranscriptional gene silencing	5/1518	23/18866	0.0332451402686539	0.256911056187209	0.229022077406282	PPP3CA/STAT3/ZMPSTE24/ADAR/ELAVL1	5
GO:0060967	BP	GO:0060967	negative regulation of gene silencing by RNA	5/1518	23/18866	0.0332451402686539	0.256911056187209	0.229022077406282	PPP3CA/STAT3/ZMPSTE24/ADAR/ELAVL1	5
GO:0070584	BP	GO:0070584	mitochondrion morphogenesis	5/1518	23/18866	0.0332451402686539	0.256911056187209	0.229022077406282	MFF/OPA1/PNPT1/DNM1L/SSBP1	5
GO:1902254	BP	GO:1902254	negative regulation of intrinsic apoptotic signaling pathway by p53 class mediator	5/1518	23/18866	0.0332451402686539	0.256911056187209	0.229022077406282	PTTG1IP/ELL3/MIR21/SIRT1/CD44	5
GO:0000079	BP	GO:0000079	regulation of cyclin-dependent protein serine/threonine kinase activity	14/1518	102/18866	0.0337834217569426	0.260261774804009	0.23200905877568	IPO7/CCNG1/CCNYL1/LATS1/CCNC/MNAT1/CCNK/PTEN/CCNG2/CDC37/PKD2/CCNH/CCNT2/CCNYL2	14
GO:2000060	BP	GO:2000060	positive regulation of ubiquitin-dependent protein catabolic process	14/1518	102/18866	0.0337834217569426	0.260261774804009	0.23200905877568	RCHY1/FAM122A/UBQLN1/SUMO1/PIAS1/PTK2/ANKIB1/RNF14/PTEN/VCP/IL33/RNF139/UBQLN2/HERPUD1	14
GO:0032481	BP	GO:0032481	positive regulation of type I interferon production	11/1518	74/18866	0.0338618833762437	0.260261774804009	0.23200905877568	CTNNB1/XRCC6/XRCC5/MYD88/IFIH1/HSPD1/LRRFIP1/DDX3X/PTPN11/SETD2/CHUK	11
GO:0051896	BP	GO:0051896	regulation of protein kinase B signaling	29/1518	253/18866	0.0338660378727661	0.260261774804009	0.23200905877568	RICTOR/C1QBP/MTDH/PPP2R5C/STK3/PTK2/INPP5F/PIK3CB/PTEN/FRS2/PIK3CA/HCLS1/SESN3/SH2B3/TRAT1/TPTE/CIB1/MFHAS1/OSBPL8/PHLPP1/MIR21/BAG4/HSP90AA1/HPSE/HSP90AB1/PDGFA/PTPN11/KIT/SIRT1	29
GO:0006778	BP	GO:0006778	porphyrin-containing compound metabolic process	7/1518	39/18866	0.0340329706220004	0.260261774804009	0.23200905877568	SLC11A2/TMEM14C/ALAS1/EIF2AK1/SRRD/ALAD/UROD	7
GO:1902116	BP	GO:1902116	negative regulation of organelle assembly	7/1518	39/18866	0.0340329706220004	0.260261774804009	0.23200905877568	CEP97/TRIM37/CHMP2A/FEZ2/RBM14/MDM1/SCFD1	7
GO:0035308	BP	GO:0035308	negative regulation of protein dephosphorylation	10/1518	65/18866	0.0340529424977208	0.260261774804009	0.23200905877568	FAM122A/BOD1L1/PPP1R8/URI1/TIPRL/ARPP19/MFHAS1/PPP1R2/YWHAE/YWHAB	10
GO:0098586	BP	GO:0098586	cellular response to virus	10/1518	65/18866	0.0340529424977208	0.260261774804009	0.23200905877568	C1QBP/IFIH1/ANKRD17/PHB2/MIR21/MAPK14/ADAR/DDX3X/FMR1/CHUK	10
GO:0140056	BP	GO:0140056	organelle localization by membrane tethering	21/1518	171/18866	0.0341976869700738	0.261009506586407	0.232675620537127	IQCB1/CEP97/RAB10/PDZD8/OFD1/RAB11A/CETN2/HAUS6/MAPRE1/BLOC1S6/EXOC4/TCTN3/USO1/RAB8B/CLASP1/HSP90AA1/DYNLL1/SCFD1/YWHAE/RAB13/SYTL2	21
GO:0031570	BP	GO:0031570	DNA integrity checkpoint	20/1518	161/18866	0.0342954013738036	0.261396730471018	0.233020809334337	CNOT7/CNOT6L/MDM4/TOP2B/NAE1/TIPRL/TAOK1/FEM1B/RAD17/NBN/CNOT4/CNOT2/PLAGL1/MIR21/E2F8/WAC/MAPK14/PTPN11/RPS27L/RBL2	20
GO:0045737	BP	GO:0045737	positive regulation of cyclin-dependent protein serine/threonine kinase activity	6/1518	31/18866	0.0346472893120253	0.262246481332219	0.233778315493855	CCNYL1/MNAT1/CCNK/PKD2/CCNT2/CCNYL2	6
GO:0045948	BP	GO:0045948	positive regulation of translational initiation	6/1518	31/18866	0.0346472893120253	0.262246481332219	0.233778315493855	RPS6KB1/YTHDF3/KHDRBS1/NCK1/DDX3X/DNAJC3	6
GO:0060261	BP	GO:0060261	positive regulation of transcription initiation from RNA polymerase II promoter	6/1518	31/18866	0.0346472893120253	0.262246481332219	0.233778315493855	MED1/MED13/PSMC2/GTF2B/CREB1/PAXIP1	6
GO:0006086	BP	GO:0006086	acetyl-CoA biosynthetic process from pyruvate	4/1518	16/18866	0.0347368182497925	0.262246481332219	0.233778315493855	PDHB/DLD/MPC1/PDK3	4
GO:0035067	BP	GO:0035067	negative regulation of histone acetylation	4/1518	16/18866	0.0347368182497925	0.262246481332219	0.233778315493855	TAF7/PIH1D1/CTBP1/SIRT1	4
GO:0046500	BP	GO:0046500	S-adenosylmethionine metabolic process	4/1518	16/18866	0.0347368182497925	0.262246481332219	0.233778315493855	AMD1/MAT2B/MTRR/ENOPH1	4
GO:0090069	BP	GO:0090069	regulation of ribosome biogenesis	4/1518	16/18866	0.0347368182497925	0.262246481332219	0.233778315493855	SHQ1/PTEN/HEATR1/WDR75	4
GO:0006497	BP	GO:0006497	protein lipidation	13/1518	93/18866	0.0350159409910855	0.263995522594038	0.235337489587783	PPM1B/ZDHHC6/PIGK/PPM1A/SVIP/ZDHHC20/PIGS/ABCA1/DBI/NMT1/ZDHHC9/PIGV/PGAP1	13
GO:0032956	BP	GO:0032956	regulation of actin cytoskeleton organization	39/1518	360/18866	0.03519471335258	0.264984282941482	0.236218915059265	RICTOR/CD47/AP1AR/ARFIP1/RASA1/NCKAP1/CAPZA2/CYFIP1/PAK2/IQGAP1/LATS1/TAOK1/ACTR3/ARPC1A/RDX/HCLS1/ARPC5/FCHSD2/CFL2/NCK1/PFN2/CLASP1/TJP1/PAM/PFN1/MIR21/BAG4/MKKS/IQGAP2/PDGFA/CAPZA1/ARHGAP35/RHOA/ADD3/DSTN/SNX9/ARFIP2/SDC4/LIMA1	39
GO:0051403	BP	GO:0051403	stress-activated MAPK cascade	32/1518	286/18866	0.0360861536655084	0.270374845793283	0.241024305380066	ITCH/TAB2/MAP4K5/MAPK8/MDFIC/RB1CC1/MAP4K3/PJA2/STK3/MAP3K7/FBXW11/TAOK1/MAP3K13/SKP1/DNAJA1/ZNF675/RASSF2/ZEB2/SDCBP/MFHAS1/PHLPP1/DKK1/MLKL/MAPK14/NBR1/AIDA/ARL6IP5/PLCB1/RPS27A/CHUK/PDCD10/TNFRSF19	32
GO:0031333	BP	GO:0031333	negative regulation of protein-containing complex assembly	18/1518	142/18866	0.0362396485606612	0.270374845793283	0.241024305380066	CAPZA2/PPM1A/SVIP/RDX/VPS35/ANKRD27/MAPRE1/PFN2/RAF1/PFN1/DKK1/MKKS/CRBN/CAPZA1/DDX3X/AIDA/ADD3/HSPA5	18
GO:0008089	BP	GO:0008089	anterograde axonal transport	8/1518	48/18866	0.0362614544040654	0.270374845793283	0.241024305380066	RAB21/KIF5B/KIF1B/BLOC1S6/AP3S1/TERF2/ARL8B/BLOC1S4	8
GO:0008206	BP	GO:0008206	bile acid metabolic process	8/1518	48/18866	0.0362614544040654	0.270374845793283	0.241024305380066	OSBPL9/SCP2/ARV1/STARD4/NPC1/KIT/SIRT1/HSD17B4	8
GO:0035088	BP	GO:0035088	establishment or maintenance of apical/basal cell polarity	8/1518	48/18866	0.0362614544040654	0.270374845793283	0.241024305380066	LIN7C/SYNJ2BP/PDCD6IP/PRKCI/PARD3/ARF4/RHOA/MSN	8
GO:0061245	BP	GO:0061245	establishment or maintenance of bipolar cell polarity	8/1518	48/18866	0.0362614544040654	0.270374845793283	0.241024305380066	LIN7C/SYNJ2BP/PDCD6IP/PRKCI/PARD3/ARF4/RHOA/MSN	8
GO:0043467	BP	GO:0043467	regulation of generation of precursor metabolites and energy	20/1518	162/18866	0.036283593813789	0.270374845793283	0.241024305380066	NUP205/NUP54/PPP1CB/NOA1/PRKAG1/PNPT1/NUP160/TPR/PIK3CA/PRKAA1/EPM2AIP1/STAT3/ISCU/VCP/HIF1A/PHB2/PPP1R3C/RHOA/SEH1L/PRELID1	20
GO:0034766	BP	GO:0034766	negative regulation of ion transmembrane transport	14/1518	103/18866	0.036317158521007	0.270374845793283	0.241024305380066	UBQLN1/SUMO1/PTEN/SRI/CLIC2/PKD2/ISCU/YWHAQ/CRBN/YWHAE/ARL6IP5/FMR1/STK39/ANK3	14
GO:0007254	BP	GO:0007254	JNK cascade	25/1518	213/18866	0.0363480202468325	0.270374845793283	0.241024305380066	ITCH/TAB2/MAP4K5/MAPK8/MDFIC/RB1CC1/MAP4K3/PJA2/STK3/MAP3K7/TAOK1/MAP3K13/DNAJA1/ZNF675/RASSF2/ZEB2/SDCBP/MFHAS1/PHLPP1/DKK1/MLKL/AIDA/PLCB1/RPS27A/TNFRSF19	25
GO:0099518	BP	GO:0099518	vesicle cytoskeletal trafficking	11/1518	75/18866	0.0369097598542359	0.273123284434803	0.243474387274734	KIF5B/CCDC186/FBXW11/RAB1A/MYO5B/KIF1B/MYO5C/BLOC1S6/F8A1/AP3S1/BLOC1S4	11
GO:1900006	BP	GO:1900006	positive regulation of dendrite development	11/1518	75/18866	0.0369097598542359	0.273123284434803	0.243474387274734	RAB21/OPA1/EEF2K/CYFIP1/IQGAP1/MAPK6/TMEM106B/DNM1L/ANKRD27/FMR1/CAPRIN1	11
GO:1900076	BP	GO:1900076	regulation of cellular response to insulin stimulus	11/1518	75/18866	0.0369097598542359	0.273123284434803	0.243474387274734	OPA1/RPS6KB1/PRKAA1/USO1/SESN3/NCK1/ADIPOR1/OSBPL8/PTPN11/SNX5/SIRT1	11
GO:0002429	BP	GO:0002429	immune response-activating cell surface receptor signaling pathway	50/1518	481/18866	0.0369629462939264	0.273123284434803	0.243474387274734	TAB2/CD47/ELF2/ABI1/PSMD12/RC3H1/YES1/APPL1/PSMD5/NCKAP1/MAP3K7/PSMA1/CYFIP1/PAK2/FBXW11/PTK2/PRKACB/PIK3CB/ACTR3/ARPC1A/SKP1/PSMD6/PSMC2/ELF1/PIK3CA/PSMB7/FCER1G/LCP2/PTPRC/ARPC5/BTN3A3/KHDRBS1/NCK1/PSMA4/PSMD11/PSME3/TRAT1/LPXN/MNDA/FGR/RAF1/PSME1/HSP90AA1/ELMO2/HSP90AB1/PSMD14/BTN3A2/GBP1/SPPL3/CHUK	50
GO:0002757	BP	GO:0002757	immune response-activating signal transduction	50/1518	481/18866	0.0369629462939264	0.273123284434803	0.243474387274734	TAB2/CD47/ELF2/ABI1/PSMD12/RC3H1/YES1/APPL1/PSMD5/NCKAP1/MAP3K7/PSMA1/CYFIP1/PAK2/FBXW11/PTK2/PRKACB/PIK3CB/ACTR3/ARPC1A/SKP1/PSMD6/PSMC2/ELF1/PIK3CA/PSMB7/FCER1G/LCP2/PTPRC/ARPC5/BTN3A3/KHDRBS1/NCK1/PSMA4/PSMD11/PSME3/TRAT1/LPXN/MNDA/FGR/RAF1/PSME1/HSP90AA1/ELMO2/HSP90AB1/PSMD14/BTN3A2/GBP1/SPPL3/CHUK	50
GO:0046626	BP	GO:0046626	regulation of insulin receptor signaling pathway	10/1518	66/18866	0.0373524899602451	0.275635615568705	0.245713992311427	OPA1/RPS6KB1/PRKAA1/SESN3/NCK1/ADIPOR1/OSBPL8/PTPN11/SNX5/SIRT1	10
GO:1902903	BP	GO:1902903	regulation of supramolecular fiber organization	40/1518	373/18866	0.0381489146220052	0.28113981583687	0.250620684139266	RICTOR/CD47/AP1AR/ARFIP1/SLAIN2/RASA1/NCKAP1/CAPZA2/CYFIP1/PAK2/LATS1/TAOK1/ACTR3/ARPC1A/RDX/MAPRE1/HCLS1/ARPC5/FCHSD2/CFL2/NCK1/CLIP1/PFN2/CLASP1/TJP1/CIB1/PFN1/MIR21/BAG4/MKKS/IQGAP2/CAPZA1/ARHGAP35/RHOA/ADD3/DSTN/SNX9/ARFIP2/SDC4/LIMA1	40
GO:0072175	BP	GO:0072175	epithelial tube formation	17/1518	133/18866	0.0382810494471827	0.281512418926036	0.250952839301427	STK3/CTNNB1/PRKACB/ZEB2/STK4/HIF1A/PFN1/KDM6A/BRD2/SKI/FZD1/TMED2/ARHGAP35/IFT52/SETD2/FZD3/SDC4	17
GO:0048872	BP	GO:0048872	homeostasis of number of cells	29/1518	256/18866	0.038641684777214	0.281512418926036	0.250952839301427	MED1/RC3H1/UFL1/SLC11A2/UBA5/SMAP1/PIK3CB/PPP3CB/HSPA9/KMT2E/FCER1G/HCLS1/RASSF2/SLC40A1/LIPA/TMEM14C/SH2B3/STAT3/ETS1/RPS17/HIF1A/ID2/MFHAS1/ALAS1/MAPK14/ADAR/PTPN11/NCSTN/KIT	29
GO:0006637	BP	GO:0006637	acyl-CoA metabolic process	14/1518	104/18866	0.0389844443551436	0.281512418926036	0.250952839301427	ACSL3/FAR1/SUCLG2/PDHB/DLD/PPT1/ACOT13/MCEE/ACOT9/MPC1/HSD17B12/DBI/PDK3/HSD17B4	14
GO:0035383	BP	GO:0035383	thioester metabolic process	14/1518	104/18866	0.0389844443551436	0.281512418926036	0.250952839301427	ACSL3/FAR1/SUCLG2/PDHB/DLD/PPT1/ACOT13/MCEE/ACOT9/MPC1/HSD17B12/DBI/PDK3/HSD17B4	14
GO:0000245	BP	GO:0000245	spliceosomal complex assembly	12/1518	85/18866	0.039067085003155	0.281512418926036	0.250952839301427	CRNKL1/SLU7/SNRPG/SRSF6/SRPK1/SF3B1/SETX/SCAF11/RBM5/SRPK2/SF3A3/SRSF5	12
GO:0009309	BP	GO:0009309	amine biosynthetic process	5/1518	24/18866	0.0393010630075439	0.281512418926036	0.250952839301427	AMD1/MOXD1/TPH2/SMS/OAZ2	5
GO:0021801	BP	GO:0021801	cerebral cortex radial glia guided migration	5/1518	24/18866	0.0393010630075439	0.281512418926036	0.250952839301427	CTNNB1/SUN1/SYNE2/ZMIZ1/SRGAP2C	5
GO:0022030	BP	GO:0022030	telencephalon glial cell migration	5/1518	24/18866	0.0393010630075439	0.281512418926036	0.250952839301427	CTNNB1/SUN1/SYNE2/ZMIZ1/SRGAP2C	5
GO:0044321	BP	GO:0044321	response to leptin	5/1518	24/18866	0.0393010630075439	0.281512418926036	0.250952839301427	PTEN/STAT3/ADIPOR1/MKKS/SIRT1	5
GO:0090169	BP	GO:0090169	regulation of spindle assembly	5/1518	24/18866	0.0393010630075439	0.281512418926036	0.250952839301427	SENP6/CEP97/CHMP2B/CHMP2A/TPR	5
GO:0042168	BP	GO:0042168	heme metabolic process	6/1518	32/18866	0.0398421009421577	0.281512418926036	0.250952839301427	SLC11A2/TMEM14C/ALAS1/SRRD/ALAD/UROD	6
GO:1903955	BP	GO:1903955	positive regulation of protein targeting to mitochondrion	6/1518	32/18866	0.0398421009421577	0.281512418926036	0.250952839301427	UBE2D3/SH3GLB1/NPEPPS/PRKAA1/LEPROT/HUWE1	6
GO:0042059	BP	GO:0042059	negative regulation of epidermal growth factor receptor signaling pathway	8/1518	49/18866	0.0403982537111339	0.281512418926036	0.250952839301427	STAM2/EPS15/RNF115/TSG101/ERRFI1/SNX6/ARHGEF7/SNX5	8
GO:1900087	BP	GO:1900087	positive regulation of G1/S transition of mitotic cell cycle	8/1518	49/18866	0.0403982537111339	0.281512418926036	0.250952839301427	CUL4B/RDX/KMT2E/EIF4G1/LSM10/ANKRD17/DDX3X/PLCB1	8
GO:2000059	BP	GO:2000059	negative regulation of ubiquitin-dependent protein catabolic process	8/1518	49/18866	0.0403982537111339	0.281512418926036	0.250952839301427	STYX/BAG5/SVIP/PDCL3/SDCBP/WAC/HSP90AB1/UCHL5	8
GO:0000290	BP	GO:0000290	deadenylation-dependent decapping of nuclear-transcribed mRNA	3/1518	10/18866	0.040628050394969	0.281512418926036	0.250952839301427	CNOT7/DCP1A/PATL1	3
GO:0002327	BP	GO:0002327	immature B cell differentiation	3/1518	10/18866	0.040628050394969	0.281512418926036	0.250952839301427	LRRC8A/FNIP1/KIT	3
GO:0002934	BP	GO:0002934	desmosome organization	3/1518	10/18866	0.040628050394969	0.281512418926036	0.250952839301427	DSP/PERP/DSG2	3
GO:0006222	BP	GO:0006222	UMP biosynthetic process	3/1518	10/18866	0.040628050394969	0.281512418926036	0.250952839301427	CMPK1/UMPS/UPRT	3
GO:0006971	BP	GO:0006971	hypotonic response	3/1518	10/18866	0.040628050394969	0.281512418926036	0.250952839301427	SLC12A6/MYLK/STK39	3
GO:0009113	BP	GO:0009113	purine nucleobase biosynthetic process	3/1518	10/18866	0.040628050394969	0.281512418926036	0.250952839301427	PAICS/HPRT1/GMPS	3
GO:0009173	BP	GO:0009173	pyrimidine ribonucleoside monophosphate metabolic process	3/1518	10/18866	0.040628050394969	0.281512418926036	0.250952839301427	CMPK1/UMPS/UPRT	3
GO:0009174	BP	GO:0009174	pyrimidine ribonucleoside monophosphate biosynthetic process	3/1518	10/18866	0.040628050394969	0.281512418926036	0.250952839301427	CMPK1/UMPS/UPRT	3
GO:0010603	BP	GO:0010603	regulation of cytoplasmic mRNA processing body assembly	3/1518	10/18866	0.040628050394969	0.281512418926036	0.250952839301427	CNOT6L/CNOT2/ATXN2	3
GO:0016559	BP	GO:0016559	peroxisome fission	3/1518	10/18866	0.040628050394969	0.281512418926036	0.250952839301427	MFF/DNM1L/PEX11B	3
GO:0032377	BP	GO:0032377	regulation of intracellular lipid transport	3/1518	10/18866	0.040628050394969	0.281512418926036	0.250952839301427	SCP2/NUS1/ARV1	3
GO:0032380	BP	GO:0032380	regulation of intracellular sterol transport	3/1518	10/18866	0.040628050394969	0.281512418926036	0.250952839301427	SCP2/NUS1/ARV1	3
GO:0032383	BP	GO:0032383	regulation of intracellular cholesterol transport	3/1518	10/18866	0.040628050394969	0.281512418926036	0.250952839301427	SCP2/NUS1/ARV1	3
GO:0035646	BP	GO:0035646	endosome to melanosome transport	3/1518	10/18866	0.040628050394969	0.281512418926036	0.250952839301427	AP1G1/ANKRD27/BLOC1S6	3
GO:0039530	BP	GO:0039530	MDA-5 signaling pathway	3/1518	10/18866	0.040628050394969	0.281512418926036	0.250952839301427	C1QBP/IFIH1/ANKRD17	3
GO:0042541	BP	GO:0042541	hemoglobin biosynthetic process	3/1518	10/18866	0.040628050394969	0.281512418926036	0.250952839301427	HIF1A/ALAS1/EIF2AK1	3
GO:0043485	BP	GO:0043485	endosome to pigment granule transport	3/1518	10/18866	0.040628050394969	0.281512418926036	0.250952839301427	AP1G1/ANKRD27/BLOC1S6	3
GO:0045793	BP	GO:0045793	positive regulation of cell size	3/1518	10/18866	0.040628050394969	0.281512418926036	0.250952839301427	RB1CC1/HSP90AB1/TMEM123	3
GO:0046049	BP	GO:0046049	UMP metabolic process	3/1518	10/18866	0.040628050394969	0.281512418926036	0.250952839301427	CMPK1/UMPS/UPRT	3
GO:0048262	BP	GO:0048262	determination of dorsal/ventral asymmetry	3/1518	10/18866	0.040628050394969	0.281512418926036	0.250952839301427	CTNNB1/ACVR1/AIDA	3
GO:0048340	BP	GO:0048340	paraxial mesoderm morphogenesis	3/1518	10/18866	0.040628050394969	0.281512418926036	0.250952839301427	BMPR1A/EXOC4/SMAD2	3
GO:0048757	BP	GO:0048757	pigment granule maturation	3/1518	10/18866	0.040628050394969	0.281512418926036	0.250952839301427	AP1G1/ANKRD27/BLOC1S6	3
GO:0070862	BP	GO:0070862	negative regulation of protein exit from endoplasmic reticulum	3/1518	10/18866	0.040628050394969	0.281512418926036	0.250952839301427	SVIP/ERLEC1/UBE2J1	3
GO:0071394	BP	GO:0071394	cellular response to testosterone stimulus	3/1518	10/18866	0.040628050394969	0.281512418926036	0.250952839301427	NCOA4/MSN/SIRT1	3
GO:0098779	BP	GO:0098779	positive regulation of mitophagy in response to mitochondrial depolarization	3/1518	10/18866	0.040628050394969	0.281512418926036	0.250952839301427	VPS13C/CDC37/HUWE1	3
GO:0099612	BP	GO:0099612	protein localization to axon	3/1518	10/18866	0.040628050394969	0.281512418926036	0.250952839301427	EPB41L3/COPA/ANK3	3
GO:1904526	BP	GO:1904526	regulation of microtubule binding	3/1518	10/18866	0.040628050394969	0.281512418926036	0.250952839301427	PPP2CA/GAS8/MAPRE1	3
GO:1904851	BP	GO:1904851	positive regulation of establishment of protein localization to telomere	3/1518	10/18866	0.040628050394969	0.281512418926036	0.250952839301427	CCT8/CCT4/CCT2	3
GO:1904896	BP	GO:1904896	ESCRT complex disassembly	3/1518	10/18866	0.040628050394969	0.281512418926036	0.250952839301427	VTA1/CHMP2B/CHMP2A	3
GO:1904903	BP	GO:1904903	ESCRT III complex disassembly	3/1518	10/18866	0.040628050394969	0.281512418926036	0.250952839301427	VTA1/CHMP2B/CHMP2A	3
GO:2000288	BP	GO:2000288	positive regulation of myoblast proliferation	3/1518	10/18866	0.040628050394969	0.281512418926036	0.250952839301427	MALAT1/PAXBP1/MEIS2	3
GO:2000601	BP	GO:2000601	positive regulation of Arp2/3 complex-mediated actin nucleation	3/1518	10/18866	0.040628050394969	0.281512418926036	0.250952839301427	NCKAP1/CYFIP1/FCHSD2	3
GO:2000659	BP	GO:2000659	regulation of interleukin-1-mediated signaling pathway	3/1518	10/18866	0.040628050394969	0.281512418926036	0.250952839301427	ZNF675/MIR21/VRK2	3
GO:0007040	BP	GO:0007040	lysosome organization	10/1518	67/18866	0.040866563431363	0.282461563890812	0.251798949837964	SPG11/CLN5/SCARB2/TMEM106B/VPS35/LYST/PPT1/TPP1/ABCA1/ATP6AP2	10
GO:0080171	BP	GO:0080171	lytic vacuole organization	10/1518	67/18866	0.040866563431363	0.282461563890812	0.251798949837964	SPG11/CLN5/SCARB2/TMEM106B/VPS35/LYST/PPT1/TPP1/ABCA1/ATP6AP2	10
GO:0006650	BP	GO:0006650	glycerophospholipid metabolic process	37/1518	343/18866	0.0415436367785774	0.286785105503728	0.25565314940663	PIK3C2A/PLEKHA3/FAM126B/ACSL3/PIGK/IMPA1/CRLS1/FAR1/EFR3A/GNPAT/INPP5F/PIK3CB/GPD1L/SERINC1/CPNE3/PTEN/PIGS/DDHD2/PIK3CA/PLEKHA2/SACM1L/GDE1/TPTE/PNPLA8/OSBPL8/DBI/PHB2/SOCS2/CSNK2B/DGKH/PDGFA/PIGV/PGAP1/PIP5K1B/PLCB1/DGKA/MTMR3	37
GO:0046034	BP	GO:0046034	ATP metabolic process	34/1518	311/18866	0.0418680162980995	0.288666223894208	0.257330062996993	NUP205/ATP6V1A/SDHD/NDUFA5/NUP54/PRKAG1/UQCRC2/AK2/DLD/DNM1L/NUP160/TPR/PRKAA1/PKM/NDUFA9/NDUFA12/STAT3/ISCU/VCP/NDUFC1/COX5A/NDUFB1/NDUFS3/UQCRB/OLA1/HIF1A/NDUFB9/UQCRH/NDUFA8/UQCRFS1/NDUFV2/RHOA/SEH1L/NDUFA4	34
GO:0006895	BP	GO:0006895	Golgi to endosome transport	4/1518	17/18866	0.0426149086851562	0.290931720152403	0.259349628317024	AP1AR/MON2/VPS13C/EPS15	4
GO:0009084	BP	GO:0009084	glutamine family amino acid biosynthetic process	4/1518	17/18866	0.0426149086851562	0.290931720152403	0.259349628317024	OAT/ASL/GLUD2/ALDH18A1	4
GO:0043923	BP	GO:0043923	positive regulation by host of viral transcription	4/1518	17/18866	0.0426149086851562	0.290931720152403	0.259349628317024	ZNF639/CHD1/GTF2B/SP1	4
GO:0072673	BP	GO:0072673	lamellipodium morphogenesis	4/1518	17/18866	0.0426149086851562	0.290931720152403	0.259349628317024	ABI1/SNX2/ARHGEF7/CD44	4
GO:0090141	BP	GO:0090141	positive regulation of mitochondrial fission	4/1518	17/18866	0.0426149086851562	0.290931720152403	0.259349628317024	MFF/VPS35/DNM1L/DDHD2	4
GO:0097067	BP	GO:0097067	cellular response to thyroid hormone stimulus	4/1518	17/18866	0.0426149086851562	0.290931720152403	0.259349628317024	MED1/RDX/CTSS/KIT	4
GO:1901673	BP	GO:1901673	regulation of mitotic spindle assembly	4/1518	17/18866	0.0426149086851562	0.290931720152403	0.259349628317024	CEP97/CHMP2B/CHMP2A/TPR	4
GO:1905331	BP	GO:1905331	negative regulation of morphogenesis of an epithelium	4/1518	17/18866	0.0426149086851562	0.290931720152403	0.259349628317024	CTNNB1/PTEN/CLASP1/MIR21	4
GO:0030509	BP	GO:0030509	BMP signaling pathway	19/1518	155/18866	0.0430531233184768	0.29356320850981	0.261695455465251	BMPR1A/TRIM33/XIAP/USP9X/PPM1A/LEMD3/UBE2D3/TOB1/ACVR1/DDX5/SMURF2/CTDSPL2/FST/MIR21/DKK1/SKI/FZD1/SMAD2/DSG4	19
GO:0015748	BP	GO:0015748	organophosphate ester transport	17/1518	135/18866	0.0432082515292552	0.293919600377171	0.262013159214732	ATP11B/SLC35B3/PLEKHA3/TMEM30A/SLC25A36/PITPNB/SCARB2/SCP2/SLC17A3/PITPNA/GLTP/ABCA1/SLC25A43/OSBPL8/DBI/PLSCR4/PRELID1	17
GO:0031062	BP	GO:0031062	positive regulation of histone methylation	7/1518	41/18866	0.0433166916443711	0.293919600377171	0.262013159214732	CTNNB1/KMT2E/WDR61/PAXBP1/CTR9/PAXIP1/SIRT1	7
GO:0046825	BP	GO:0046825	regulation of protein export from nucleus	7/1518	41/18866	0.0433166916443711	0.293919600377171	0.262013159214732	PPM1A/TPR/THOC2/CTDSPL2/YWHAE/PTPN11/SETD2	7
GO:2000008	BP	GO:2000008	regulation of protein localization to cell surface	7/1518	41/18866	0.0433166916443711	0.293919600377171	0.262013159214732	CTNNB1/GPD1L/RAB11B/FCER1G/LEPROTL1/LEPROT/HSP90AB1	7
GO:0010038	BP	GO:0010038	response to metal ion	39/1518	366/18866	0.0436582064112393	0.295876078528788	0.263757251887633	PPP2CA/MAPK8/EEF2K/SUMO1/PPP3CA/UBE2D3/IQGAP1/CACYBP/SLC11A2/ALG2/MNAT1/ATF1/ANXA7/BRAF/ADAM9/CPNE3/PTEN/PRKAA1/ALOX5AP/SLC40A1/TPH2/PKD2/CARF/CREB1/HIF1A/SLC30A4/KCNMB1/ID2/PAM/PEF1/ALAD/SEC31A/NPC1/NCSTN/KIT/SLC12A2/CHUK/ANK3/HSPA5	39
GO:0034249	BP	GO:0034249	negative regulation of cellular amide metabolic process	27/1518	238/18866	0.0440426366702866	0.298118285198875	0.265756055820708	CNOT7/CNOT6L/RC3H1/SRP9/SYNCRIP/XRN1/CPEB4/TOB1/RBM4/YTHDF3/DAPK1/TARDBP/TPR/TIA1/PRKAA1/CNOT2/EIF4G1/STAT3/PAIP2/RNF139/MIR21/ORMDL2/EIF2AK1/AGO3/DDX3X/FMR1/CAPRIN1	27
GO:0002753	BP	GO:0002753	cytoplasmic pattern recognition receptor signaling pathway	10/1518	68/18866	0.0446002942920196	0.300795196897935	0.268142375379899	C1QBP/ITCH/TAB2/XIAP/MAP3K7/IFIH1/ANKRD17/PHB2/TIFA/RPS27A	10
GO:0016239	BP	GO:0016239	positive regulation of macroautophagy	10/1518	68/18866	0.0446002942920196	0.300795196897935	0.268142375379899	VPS13C/MAP3K7/SH3GLB1/CDC37/SESN3/GNAI3/HUWE1/HIF1A/WAC/SIRT1	10
GO:0051298	BP	GO:0051298	centrosome duplication	10/1518	68/18866	0.0446002942920196	0.300795196897935	0.268142375379899	PDCD6IP/TRIM37/CHMP2B/CHMP2A/CETN2/BRCA2/PKD2/GEN1/RBM14/MDM1	10
GO:0032456	BP	GO:0032456	endocytic recycling	8/1518	50/18866	0.044837228213375	0.301661835283214	0.26891493583838	VPS29/INPP5F/RAB11B/ACAP2/EPS15/KIAA1109/SNX3/RAB13	8
GO:0045646	BP	GO:0045646	regulation of erythrocyte differentiation	8/1518	50/18866	0.044837228213375	0.301661835283214	0.26891493583838	MED1/SMAP1/HSPA9/STAT3/ETS1/HIF1A/ID2/MAPK14	8
GO:0072413	BP	GO:0072413	signal transduction involved in mitotic cell cycle checkpoint	9/1518	59/18866	0.0451171594524166	0.302448042401501	0.269615796245767	CNOT7/CNOT6L/MDM4/CNOT4/CNOT2/PLAGL1/MIR21/E2F8/RBL2	9
GO:1902402	BP	GO:1902402	signal transduction involved in mitotic DNA damage checkpoint	9/1518	59/18866	0.0451171594524166	0.302448042401501	0.269615796245767	CNOT7/CNOT6L/MDM4/CNOT4/CNOT2/PLAGL1/MIR21/E2F8/RBL2	9
GO:1902403	BP	GO:1902403	signal transduction involved in mitotic DNA integrity checkpoint	9/1518	59/18866	0.0451171594524166	0.302448042401501	0.269615796245767	CNOT7/CNOT6L/MDM4/CNOT4/CNOT2/PLAGL1/MIR21/E2F8/RBL2	9
GO:0072659	BP	GO:0072659	protein localization to plasma membrane	31/1518	281/18866	0.0453210904867007	0.30341707815489	0.270479638326429	KIF5B/RAB10/FAM126B/ACSL3/APPL1/GOLPH3/LYPLA1/DENND4C/PRKCI/EFR3A/EXOC5/C2CD5/RAB11FIP2/RAB11A/ASB3/RDX/VPS35/CLTC/FCER1G/EPB41L3/RAB8B/CIB1/TMEM59/BAG4/SEC16A/TMED2/GBP1/RAB13/SYTL2/SCN3B/ANK3	31
GO:0009303	BP	GO:0009303	rRNA transcription	6/1518	33/18866	0.045504643597145	0.30341707815489	0.270479638326429	NIFK/SPIN1/GTF3C4/PIH1D1/GTF3A/GTF3C6	6
GO:1904893	BP	GO:1904893	negative regulation of receptor signaling pathway via STAT	6/1518	33/18866	0.045504643597145	0.30341707815489	0.270479638326429	PPP2CA/INPP5F/SH2B3/LEPROT/ADIPOR1/SOCS2	6
GO:0051453	BP	GO:0051453	regulation of intracellular pH	12/1518	87/18866	0.045534374597292	0.30341707815489	0.270479638326429	ATP6V1A/CLN5/ATP6V1G1/SLC4A7/ATP6V1H/PPT1/ATP6AP2/ATP6V1E1/SLC9A6/ATP6V0E1/ATP6V0D1/CLCN3	12
GO:0055072	BP	GO:0055072	iron ion homeostasis	12/1518	87/18866	0.045534374597292	0.30341707815489	0.270479638326429	ATP6V1A/FBXL5/SLC11A2/ATP6V1G1/SKP1/SRI/SLC40A1/NCOA4/ISCU/HIF1A/EIF2AK1/ATP6V0D1	12
GO:0031023	BP	GO:0031023	microtubule organizing center organization	17/1518	136/18866	0.0458352070628452	0.304231226522202	0.271205406820654	GCC2/PDCD6IP/TRIM37/CHMP2B/FBXW11/CTNNB1/CHMP2A/CETN2/HAUS6/MAP9/BRCA2/PKD2/CLASP1/GEN1/UBXN2B/RBM14/MDM1	17
GO:0006338	BP	GO:0006338	chromatin remodeling	25/1518	218/18866	0.0459417214435144	0.304231226522202	0.271205406820654	BAZ1A/CHD1/BAZ2B/FAM172A/MPHOSPH8/ANP32E/SMARCA5/BPTF/KDM5A/SMCHD1/SMARCAD1/TPR/GATAD1/MIS18BP1/PIH1D1/MBD2/SYCP3/CBX3/HDAC1/CHD1L/KDM6A/TADA2B/SPTY2D1/TOP1/SIRT1	25
GO:0051090	BP	GO:0051090	regulation of DNA-binding transcription factor activity	47/1518	455/18866	0.0459546112720811	0.304231226522202	0.271205406820654	ITCH/MTDH/TAB2/PRDX3/MAPK8/UFL1/MED13/STK3/MAP3K7/SUMO1/PPP3CA/PRKCI/TRIM37/C8orf44-SGK3/CTNNB1/TRIM22/MAP3K13/KDM5A/PTEN/SRI/ZNF675/HCLS1/TRIM14/MYD88/PKD2/ANXA4/STAT3/COMMD7/TERF2IP/CARF/CIB1/LRRFIP1/COMMD6/ID2/PHB2/MIR21/BEX1/FZD1/MAPK14/PEX14/PAXIP1/KIT/RPS27A/CHUK/G3BP2/ANXA3/SIRT1	47
GO:0008334	BP	GO:0008334	histone mRNA metabolic process	5/1518	25/18866	0.045984626438744	0.304231226522202	0.271205406820654	XRN1/SNRPG/SSB/LSM10/SNRPB	5
GO:0032647	BP	GO:0032647	regulation of interferon-alpha production	5/1518	25/18866	0.045984626438744	0.304231226522202	0.271205406820654	IFIH1/HSPD1/DDX3X/SETD2/CHUK	5
GO:1904376	BP	GO:1904376	negative regulation of protein localization to cell periphery	5/1518	25/18866	0.045984626438744	0.304231226522202	0.271205406820654	LZTFL1/LYPLA1/CLTC/TMEM59/GBP1	5
GO:0008654	BP	GO:0008654	phospholipid biosynthetic process	30/1518	271/18866	0.0465035603178736	0.307299061292932	0.273940212798875	PIK3C2A/PLEKHA3/ACSL3/PIGK/IMPA1/CRLS1/FAR1/GGPS1/GNPAT/NUS1/INPP5F/PIK3CB/GPD1L/SERINC1/CPNE3/PTEN/PIGS/DDHD2/PIK3CA/PLEKHA2/SACM1L/CSNK2B/DGKH/PDGFA/PIGV/PGAP1/PIP5K1B/SAMD8/DGKA/MTMR3	30
GO:0072332	BP	GO:0072332	intrinsic apoptotic signaling pathway by p53 class mediator	11/1518	78/18866	0.0471922762662143	0.311480219626591	0.277667485504654	DDX5/PTTG1IP/BRCA2/HINT1/ELL3/TOPORS/MIR21/RPS27L/PERP/SIRT1/CD44	11
GO:0032886	BP	GO:0032886	regulation of microtubule-based process	27/1518	240/18866	0.0480229991679666	0.316587639064652	0.282220469043974	SENP6/CEP97/PDCD6IP/SLAIN2/RHOT1/TRIM37/CHMP2B/CTNNB1/TAOK1/TTLL6/CHMP2A/CLTC/MAPRE1/TPR/PRKAA1/MAP9/CLIP1/CLASP1/GEN1/CIB1/UBXN2B/KIF18A/RBM14/MDM1/MKKS/RHOA/SKA2	27
GO:0072595	BP	GO:0072595	maintenance of protein localization in organelle	7/1518	42/18866	0.0485149232512502	0.319149413383189	0.284504149960571	ANKRD13C/MORC3/SUN1/SUPT7L/SKP1/TOPORS/HSPA5	7
GO:2000573	BP	GO:2000573	positive regulation of DNA biosynthetic process	10/1518	69/18866	0.0485583623586646	0.319149413383189	0.284504149960571	PTGES3/CTNNB1/CCT8/CHTF8/CCT4/CCT2/HMBOX1/XRCC5/HSP90AA1/HSP90AB1	10
GO:1903052	BP	GO:1903052	positive regulation of proteolysis involved in cellular protein catabolic process	16/1518	127/18866	0.0485836723823799	0.319149413383189	0.284504149960571	RCHY1/FAM122A/UBQLN1/SUMO1/PIAS1/PTK2/PSMC2/ANKIB1/RNF14/PTEN/VCP/IL33/RNF139/UBQLN2/FMR1/HERPUD1	16
GO:0032410	BP	GO:0032410	negative regulation of transporter activity	12/1518	88/18866	0.0490298521320658	0.321321669331936	0.28644059667261	NDFIP2/UBQLN1/SUMO1/PTEN/SRI/CLIC2/CTTNBP2NL/PKD2/YWHAE/FMR1/STK39/ANK3	12
GO:1903312	BP	GO:1903312	negative regulation of mRNA metabolic process	12/1518	88/18866	0.0490298521320658	0.321321669331936	0.28644059667261	C1QBP/SYNCRIP/ZC3H14/SRSF6/TOB1/TARDBP/SRSF4/MYD88/CTR9/MAPK14/FMR1/ELAVL1	12
GO:0046474	BP	GO:0046474	glycerophospholipid biosynthetic process	26/1518	230/18866	0.0491445458232793	0.321694415247913	0.286772879157018	PIK3C2A/PLEKHA3/ACSL3/PIGK/IMPA1/CRLS1/FAR1/GNPAT/INPP5F/PIK3CB/GPD1L/CPNE3/PTEN/PIGS/DDHD2/PIK3CA/PLEKHA2/SACM1L/CSNK2B/DGKH/PDGFA/PIGV/PGAP1/PIP5K1B/DGKA/MTMR3	26
GO:0032206	BP	GO:0032206	positive regulation of telomere maintenance	8/1518	51/18866	0.0495846038224425	0.323813070032946	0.288661543379478	CTNNB1/CCT8/CCT4/NBN/CCT2/HMBOX1/XRCC5/GNL3	8
GO:1902893	BP	GO:1902893	regulation of pri-miRNA transcription by RNA polymerase II	8/1518	51/18866	0.0495846038224425	0.323813070032946	0.288661543379478	BMPR1A/YY1/NFIB/STAT3/ETS1/HIF1A/GNL3/TEAD1	8
GO:0017148	BP	GO:0017148	negative regulation of translation	25/1518	220/18866	0.0502560369551795	0.326781876937835	0.291308071461478	CNOT7/CNOT6L/RC3H1/SRP9/SYNCRIP/XRN1/CPEB4/TOB1/RBM4/YTHDF3/DAPK1/TARDBP/TPR/TIA1/CNOT2/EIF4G1/STAT3/PAIP2/RNF139/MIR21/EIF2AK1/AGO3/DDX3X/FMR1/CAPRIN1	25
GO:0014020	BP	GO:0014020	primary neural tube formation	13/1518	98/18866	0.0502741349135131	0.326781876937835	0.291308071461478	PRKACB/ZEB2/HIF1A/PFN1/KDM6A/BRD2/SKI/FZD1/TMED2/ARHGAP35/SETD2/FZD3/SDC4	13
GO:0042158	BP	GO:0042158	lipoprotein biosynthetic process	13/1518	98/18866	0.0502741349135131	0.326781876937835	0.291308071461478	PPM1B/ZDHHC6/PIGK/PPM1A/SVIP/ZDHHC20/PIGS/ABCA1/DBI/NMT1/ZDHHC9/PIGV/PGAP1	13
GO:0048010	BP	GO:0048010	vascular endothelial growth factor receptor signaling pathway	13/1518	98/18866	0.0502741349135131	0.326781876937835	0.291308071461478	ABI1/NCKAP1/CYFIP1/PAK2/PTK2/PIK3CB/PIK3CA/NCK1/HIF1A/HSP90AA1/ELMO2/MAPK14/RHOA	13
GO:0000422	BP	GO:0000422	autophagy of mitochondrion	11/1518	79/18866	0.0510133191006006	0.327638762254866	0.292071937595998	ATG3/RB1CC1/VPS13C/SLC25A46/DNM1L/CDC37/FUNDC2/HUWE1/CISD2/HIF1A/PHB2	11
GO:0010827	BP	GO:0010827	regulation of glucose transmembrane transport	11/1518	79/18866	0.0510133191006006	0.327638762254866	0.292071937595998	SLC2A1/YES1/APPL1/PRKCI/C2CD5/ARPP19/BRAF/CREBL2/OSBPL8/MAPK14/PTPN11	11
GO:0050000	BP	GO:0050000	chromosome localization	11/1518	79/18866	0.0510133191006006	0.327638762254866	0.292071937595998	CUL3/CHMP2B/SUN1/ACTR3/CHMP2A/RAB11A/TRAPPC12/TERF1/KIF18A/CHAMP1/SEH1L	11
GO:0051303	BP	GO:0051303	establishment of chromosome localization	11/1518	79/18866	0.0510133191006006	0.327638762254866	0.292071937595998	CUL3/CHMP2B/SUN1/ACTR3/CHMP2A/RAB11A/TRAPPC12/TERF1/KIF18A/CHAMP1/SEH1L	11
GO:0061726	BP	GO:0061726	mitochondrion disassembly	11/1518	79/18866	0.0510133191006006	0.327638762254866	0.292071937595998	ATG3/RB1CC1/VPS13C/SLC25A46/DNM1L/CDC37/FUNDC2/HUWE1/CISD2/HIF1A/PHB2	11
GO:0031468	BP	GO:0031468	nuclear envelope reassembly	4/1518	18/18866	0.0514127754187058	0.327638762254866	0.292071937595998	PPP2CA/REEP3/CHMP2A/UBXN2B	4
GO:0032780	BP	GO:0032780	negative regulation of ATPase activity	4/1518	18/18866	0.0514127754187058	0.327638762254866	0.292071937595998	MNAT1/PXK/OXA1L/SIRT1	4
GO:0034755	BP	GO:0034755	iron ion transmembrane transport	4/1518	18/18866	0.0514127754187058	0.327638762254866	0.292071937595998	MMGT1/SLC11A2/SLC40A1/ISCU	4
GO:0048268	BP	GO:0048268	clathrin coat assembly	4/1518	18/18866	0.0514127754187058	0.327638762254866	0.292071937595998	PIK3C2A/CLTC/EPS15/AP2B1	4
GO:1904872	BP	GO:1904872	regulation of telomerase RNA localization to Cajal body	4/1518	18/18866	0.0514127754187058	0.327638762254866	0.292071937595998	SHQ1/CCT8/CCT4/CCT2	4
GO:2000641	BP	GO:2000641	regulation of early endosome to late endosome transport	4/1518	18/18866	0.0514127754187058	0.327638762254866	0.292071937595998	RAB21/RDX/SNX3/MSN	4
GO:0000724	BP	GO:0000724	double-strand break repair via homologous recombination	17/1518	138/18866	0.0514260864221823	0.327638762254866	0.292071937595998	AUNIP/YY1/ARID2/NBN/SMCHD1/AP5S1/PPP4C/ZFYVE26/BRCA2/TERF2IP/RECQL/GEN1/MORF4L1/RAD21/PSMD14/SETD2/PARPBP	17
GO:0009615	BP	GO:0009615	response to virus	37/1518	349/18866	0.051433259508247	0.327638762254866	0.292071937595998	C1QBP/ITCH/CNOT7/ABCE1/PPM1B/URI1/AIMP1/PRKRA/IFNAR1/TRIM22/IRF2/IFNGR2/DDX17/LYST/RNASE6/PTPRC/IFIH1/ZMPSTE24/ANKRD17/IL33/FGR/RPS15A/IVNS1ABP/PHB2/MIR21/MLKL/MAPK14/ADAR/DDX3X/IFIT3/IFI44L/GBP1/FMR1/SETD2/CHUK/AUP1/DNAJC3	37
GO:0060828	BP	GO:0060828	regulation of canonical Wnt signaling pathway	32/1518	295/18866	0.0515164510170499	0.327638762254866	0.292071937595998	SCYL2/PSMD12/CUL3/PPM1B/XIAP/STK3/PSMD5/PSMA1/PPM1A/CTNNB1/UBR5/LATS1/PSMD6/PSMC2/VPS35/RNF146/TBL1XR1/PSMB7/SMURF2/PSMA4/PSMD11/VCP/PSME3/STK4/HDAC1/PSME1/DKK1/PSMD14/FZD1/MAPK14/DDX3X/KLHL12	32
GO:0034763	BP	GO:0034763	negative regulation of transmembrane transport	16/1518	128/18866	0.0515580006073855	0.327638762254866	0.292071937595998	UBQLN1/SUMO1/PTEN/SRI/CLIC2/CTTNBP2NL/PKD2/ISCU/YWHAQ/OAZ2/CRBN/YWHAE/ARL6IP5/FMR1/STK39/ANK3	16
GO:0001881	BP	GO:0001881	receptor recycling	6/1518	34/18866	0.0516425583209054	0.327638762254866	0.292071937595998	ARFGEF2/AP1AR/INPP5F/RAB11B/EPS15/TRAT1	6
GO:0008156	BP	GO:0008156	negative regulation of DNA replication	6/1518	34/18866	0.0516425583209054	0.327638762254866	0.292071937595998	PDS5A/RAD17/BRCA2/TERF1/TERF2/TTF1	6
GO:0009649	BP	GO:0009649	entrainment of circadian clock	6/1518	34/18866	0.0516425583209054	0.327638762254866	0.292071937595998	PPP1CC/PPP1CB/RBM4/FBXL3/ID2/PHLPP1	6
GO:0032212	BP	GO:0032212	positive regulation of telomere maintenance via telomerase	6/1518	34/18866	0.0516425583209054	0.327638762254866	0.292071937595998	CTNNB1/CCT8/CCT4/CCT2/HMBOX1/XRCC5	6
GO:0046685	BP	GO:0046685	response to arsenic-containing substance	6/1518	34/18866	0.0516425583209054	0.327638762254866	0.292071937595998	ZFAND1/RBM4/PTEN/VCP/ALAD/DDX3X	6
GO:0060236	BP	GO:0060236	regulation of mitotic spindle organization	6/1518	34/18866	0.0516425583209054	0.327638762254866	0.292071937595998	CEP97/CHMP2B/CHMP2A/CLTC/TPR/MAP9	6
GO:0003157	BP	GO:0003157	endocardium development	3/1518	11/18866	0.0526023884843367	0.329223497780483	0.293484642162328	STK3/ACVR1/STK4	3
GO:0009950	BP	GO:0009950	dorsal/ventral axis specification	3/1518	11/18866	0.0526023884843367	0.329223497780483	0.293484642162328	BMPR1A/CTNNB1/SMAD2	3
GO:0035457	BP	GO:0035457	cellular response to interferon-alpha	3/1518	11/18866	0.0526023884843367	0.329223497780483	0.293484642162328	IFNAR1/TPR/IFIT3	3
GO:0060315	BP	GO:0060315	negative regulation of ryanodine-sensitive calcium-release channel activity	3/1518	11/18866	0.0526023884843367	0.329223497780483	0.293484642162328	SRI/CLIC2/PKD2	3
GO:0060368	BP	GO:0060368	regulation of Fc receptor mediated stimulatory signaling pathway	3/1518	11/18866	0.0526023884843367	0.329223497780483	0.293484642162328	CD47/APPL1/PTPRC	3
GO:0070106	BP	GO:0070106	interleukin-27-mediated signaling pathway	3/1518	11/18866	0.0526023884843367	0.329223497780483	0.293484642162328	CANX/STAT3/JAK1	3
GO:0071803	BP	GO:0071803	positive regulation of podosome assembly	3/1518	11/18866	0.0526023884843367	0.329223497780483	0.293484642162328	LCP1/RHOA/MSN	3
GO:1901526	BP	GO:1901526	positive regulation of mitophagy	3/1518	11/18866	0.0526023884843367	0.329223497780483	0.293484642162328	VPS13C/CDC37/HUWE1	3
GO:1902065	BP	GO:1902065	response to L-glutamate	3/1518	11/18866	0.0526023884843367	0.329223497780483	0.293484642162328	UFL1/OPA1/CREB1	3
GO:1904869	BP	GO:1904869	regulation of protein localization to Cajal body	3/1518	11/18866	0.0526023884843367	0.329223497780483	0.293484642162328	CCT8/CCT4/CCT2	3
GO:1904871	BP	GO:1904871	positive regulation of protein localization to Cajal body	3/1518	11/18866	0.0526023884843367	0.329223497780483	0.293484642162328	CCT8/CCT4/CCT2	3
GO:2000628	BP	GO:2000628	regulation of miRNA metabolic process	3/1518	11/18866	0.0526023884843367	0.329223497780483	0.293484642162328	RC3H1/DROSHA/PNPT1	3
GO:0007064	BP	GO:0007064	mitotic sister chromatid cohesion	5/1518	26/18866	0.0533023041436375	0.330260601620489	0.294409163198711	PDS5A/NAA50/CHTF8/RAD21/SMC1A	5
GO:0033233	BP	GO:0033233	regulation of protein sumoylation	5/1518	26/18866	0.0533023041436375	0.330260601620489	0.294409163198711	PIAS1/CTNNB1/PIAS3/ZMIZ1/GNL3	5
GO:0046755	BP	GO:0046755	viral budding	5/1518	26/18866	0.0533023041436375	0.330260601620489	0.294409163198711	PDCD6IP/VTA1/CHMP2B/CHMP2A/TSG101	5
GO:0051123	BP	GO:0051123	RNA polymerase II preinitiation complex assembly	5/1518	26/18866	0.0533023041436375	0.330260601620489	0.294409163198711	GTF2A2/PSMC2/TAF7/GTF2B/CREB1	5
GO:0051654	BP	GO:0051654	establishment of mitochondrion localization	5/1518	26/18866	0.0533023041436375	0.330260601620489	0.294409163198711	LRPPRC/OPA1/RHOT1/KIF1B/HIF1A	5
GO:0060765	BP	GO:0060765	regulation of androgen receptor signaling pathway	5/1518	26/18866	0.0533023041436375	0.330260601620489	0.294409163198711	PIAS2/RNF14/DDX5/HDAC1/SIRT1	5
GO:1900739	BP	GO:1900739	regulation of protein insertion into mitochondrial membrane involved in apoptotic signaling pathway	5/1518	26/18866	0.0533023041436375	0.330260601620489	0.294409163198711	MAPK8/YWHAQ/YWHAE/YWHAB/NMT1	5
GO:1900740	BP	GO:1900740	positive regulation of protein insertion into mitochondrial membrane involved in apoptotic signaling pathway	5/1518	26/18866	0.0533023041436375	0.330260601620489	0.294409163198711	MAPK8/YWHAQ/YWHAE/YWHAB/NMT1	5
GO:1903649	BP	GO:1903649	regulation of cytoplasmic transport	5/1518	26/18866	0.0533023041436375	0.330260601620489	0.294409163198711	RAB21/ARFIP1/RDX/SNX3/MSN	5
GO:1904356	BP	GO:1904356	regulation of telomere maintenance via telomere lengthening	9/1518	61/18866	0.0540478909074212	0.333302219777109	0.297120598507272	XRN1/CTNNB1/CCT8/CCT4/CCT2/HMBOX1/XRCC5/TERF1/TERF2	9
GO:2000756	BP	GO:2000756	regulation of peptidyl-lysine acetylation	9/1518	61/18866	0.0540478909074212	0.333302219777109	0.297120598507272	TAF7/PRKAA1/PIH1D1/ZMPSTE24/WBP2/TADA2B/PAXIP1/CTBP1/SIRT1	9
GO:0071364	BP	GO:0071364	cellular response to epidermal growth factor stimulus	7/1518	43/18866	0.0540927218653359	0.333302219777109	0.297120598507272	MED1/IQGAP1/PTPN12/ERRFI1/BAG4/SYAP1/PTPN11	7
GO:0086004	BP	GO:0086004	regulation of cardiac muscle cell contraction	7/1518	43/18866	0.0540927218653359	0.333302219777109	0.297120598507272	SUMO1/DSP/DSC2/SRI/CTNNA3/DSG2/ATP1A1	7
GO:0090317	BP	GO:0090317	negative regulation of intracellular protein transport	7/1518	43/18866	0.0540927218653359	0.333302219777109	0.297120598507272	MDFIC/LMAN1/UFM1/SVIP/ERLEC1/UBE2J1/BAG4	7
GO:2000278	BP	GO:2000278	regulation of DNA biosynthetic process	14/1518	109/18866	0.0544283786760643	0.334645225713416	0.29831781443899	PTGES3/XRN1/CTNNB1/CCT8/CHTF8/CCT4/CCT2/HMBOX1/XRCC5/TERF1/TERF2/PARP4/HSP90AA1/HSP90AB1	14
GO:1901796	BP	GO:1901796	regulation of signal transduction by p53 class mediator	21/1518	180/18866	0.0544309721909851	0.334645225713416	0.29831781443899	MDM4/KAT6A/MEAF6/EEF1E1/PRKAG1/RAD17/NBN/TAF7/DDX5/PRKAA1/TAF2/PTTG1IP/SPRED1/ZMPSTE24/ELL3/HDAC1/MIR21/CSNK2B/MAPK14/SIRT1/CD44	21
GO:0000186	BP	GO:0000186	activation of MAPKK activity	8/1518	52/18866	0.0546456287308335	0.335294411819106	0.298896528149311	MAP3K7/LAMTOR3/MAP3K13/BRAF/ADAM9/FRS2/RAF1/MLKL	8
GO:0000041	BP	GO:0000041	transition metal ion transport	16/1518	129/18866	0.054657086901497	0.335294411819106	0.298896528149311	ATP6V1A/SLC30A9/MMGT1/SLC11A2/SLC39A9/ATP6V1G1/RAB11B/CLTC/ATP6V1H/SLC40A1/ATP6V1E1/ISCU/SLC30A4/ATP6V0E1/ATP6V0D1/SLC31A2	16
GO:0007568	BP	GO:0007568	aging	34/1518	319/18866	0.0562792251006341	0.344865207554987	0.307428366188486	BMPR1A/OPA1/KAT6A/PPP3CA/MORC3/CACYBP/SERP1/CANX/EEF1E1/DLD/PNPT1/PTEN/PRDM2/RPN2/SEC63/MBD2/BRCA2/AKT3/STAT3/ZMPSTE24/TERF2/CISD2/ZMIZ1/CREB1/KCNMB1/ID2/MIR21/NEK4/DKK1/SMC6/MAPK14/SLC12A2/LITAF/SIRT1	34
GO:0000725	BP	GO:0000725	recombinational repair	17/1518	140/18866	0.0574787995924943	0.351510986489577	0.31335271261472	AUNIP/YY1/ARID2/NBN/SMCHD1/AP5S1/PPP4C/ZFYVE26/BRCA2/TERF2IP/RECQL/GEN1/MORF4L1/RAD21/PSMD14/SETD2/PARPBP	17
GO:0030219	BP	GO:0030219	megakaryocyte differentiation	13/1518	100/18866	0.0574901146127813	0.351510986489577	0.31335271261472	MED1/ABI1/KMT2C/UBA5/KMT2E/CNOT4/SH2B3/CIB1/HDAC1/AGO3/PTPN11/KIT/MEIS1	13
GO:0007041	BP	GO:0007041	lysosomal transport	14/1518	110/18866	0.0579572430402083	0.353890817777731	0.315474201325943	GCC2/AP1G1/SCYL2/SCARB2/CHMP2B/LAMP2/TMEM106B/VPS35/LYST/NCOA4/TSG101/VCP/NPC1/HGSNAT	14
GO:0033144	BP	GO:0033144	negative regulation of intracellular steroid hormone receptor signaling pathway	6/1518	35/18866	0.058260961373904	0.353890817777731	0.315474201325943	PIAS2/CNOT2/HDAC1/PHB2/RHOA/SIRT1	6
GO:0060251	BP	GO:0060251	regulation of glial cell proliferation	6/1518	35/18866	0.058260961373904	0.353890817777731	0.315474201325943	UFL1/PPP1CC/PRKCI/DICER1/CREB1/SKI	6
GO:0070536	BP	GO:0070536	protein K63-linked deubiquitination	6/1518	35/18866	0.058260961373904	0.353890817777731	0.315474201325943	ZRANB1/USP25/DESI2/VCP/PSMD14/USP16	6
GO:0098751	BP	GO:0098751	bone cell development	6/1518	35/18866	0.058260961373904	0.353890817777731	0.315474201325943	MED1/ABI1/SH2B3/PTPN11/KIT/MEIS1	6
GO:1901020	BP	GO:1901020	negative regulation of calcium ion transmembrane transporter activity	6/1518	35/18866	0.058260961373904	0.353890817777731	0.315474201325943	UBQLN1/SRI/CLIC2/PKD2/YWHAE/FMR1	6
GO:0034113	BP	GO:0034113	heterotypic cell-cell adhesion	9/1518	62/18866	0.0589153530245843	0.357475489889626	0.318669739369616	CD47/CD58/DSP/DSC2/PTPRC/CTNNA3/PERP/DSG2/CD44	9
GO:0000723	BP	GO:0000723	telomere maintenance	19/1518	161/18866	0.0591047006332614	0.358233719306608	0.319345659194964	PTGES3/XRN1/CTNNB1/CCT8/CCT4/NBN/CCT2/HMBOX1/YLPM1/XRCC6/XRCC5/BRCA2/TERF1/TERF2/TERF2IP/HSP90AA1/HSP90AB1/SMC6/GNL3	19
GO:0071158	BP	GO:0071158	positive regulation of cell cycle arrest	11/1518	81/18866	0.0592670355381395	0.358826752703165	0.319874315853288	CNOT7/CNOT6L/MDM4/CNOT4/CNOT2/PKD2/PLAGL1/ID2/E2F8/CRLF3/RBL2	11
GO:0000077	BP	GO:0000077	DNA damage checkpoint	18/1518	151/18866	0.0599595062869005	0.360846831799415	0.321675105270506	CNOT7/CNOT6L/MDM4/TIPRL/TAOK1/FEM1B/RAD17/NBN/CNOT4/CNOT2/PLAGL1/MIR21/E2F8/WAC/MAPK14/PTPN11/RPS27L/RBL2	18
GO:0016331	BP	GO:0016331	morphogenesis of embryonic epithelium	18/1518	151/18866	0.0599595062869005	0.360846831799415	0.321675105270506	STK3/CTNNB1/PRKACB/ZEB2/STK4/HIF1A/PFN1/KDM6A/BRD2/TGFB1I1/SKI/FZD1/TMED2/ARHGAP35/IFT52/SETD2/FZD3/SDC4	18
GO:0007632	BP	GO:0007632	visual behavior	8/1518	53/18866	0.0600245436060087	0.360846831799415	0.321675105270506	NPTN/PIAS1/DDHD2/CREB1/HIF1A/GRIN2A/KIT/MEIS2	8
GO:2000772	BP	GO:2000772	regulation of cellular senescence	8/1518	53/18866	0.0600245436060087	0.360846831799415	0.321675105270506	BMPR1A/EEF1E1/PNPT1/AKT3/ZMPSTE24/TERF2/NEK4/SIRT1	8
GO:0006904	BP	GO:0006904	vesicle docking involved in exocytosis	7/1518	44/18866	0.0600546668307437	0.360846831799415	0.321675105270506	RAB10/BLOC1S6/EXOC4/RAB8B/SCFD1/RAB13/SYTL2	7
GO:0010824	BP	GO:0010824	regulation of centrosome duplication	7/1518	44/18866	0.0600546668307437	0.360846831799415	0.321675105270506	PDCD6IP/TRIM37/CHMP2B/CHMP2A/GEN1/RBM14/MDM1	7
GO:0033173	BP	GO:0033173	calcineurin-NFAT signaling cascade	7/1518	44/18866	0.0600546668307437	0.360846831799415	0.321675105270506	PPP3CA/NFAT5/PPP3CB/CAMTA1/CIB1/SPPL3/HOMER2	7
GO:0001843	BP	GO:0001843	neural tube closure	12/1518	91/18866	0.06060161155896	0.362197793138595	0.322879413006368	PRKACB/ZEB2/PFN1/KDM6A/BRD2/SKI/FZD1/TMED2/ARHGAP35/SETD2/FZD3/SDC4	12
GO:0043491	BP	GO:0043491	protein kinase B signaling	30/1518	278/18866	0.0610686436458226	0.362197793138595	0.322879413006368	RICTOR/C1QBP/MTDH/PPP2R5C/STK3/PTK2/INPP5F/PIK3CB/PTEN/FRS2/SETX/PIK3CA/HCLS1/SESN3/SH2B3/TRAT1/TPTE/CIB1/MFHAS1/OSBPL8/PHLPP1/MIR21/BAG4/HSP90AA1/HPSE/HSP90AB1/PDGFA/PTPN11/KIT/SIRT1	30
GO:0003159	BP	GO:0003159	morphogenesis of an endothelium	4/1518	19/18866	0.0611221698558461	0.362197793138595	0.322879413006368	CTNNB1/MIR21/CSNK2B/RHOA	4
GO:0061154	BP	GO:0061154	endothelial tube morphogenesis	4/1518	19/18866	0.0611221698558461	0.362197793138595	0.322879413006368	CTNNB1/MIR21/CSNK2B/RHOA	4
GO:0090670	BP	GO:0090670	RNA localization to Cajal body	4/1518	19/18866	0.0611221698558461	0.362197793138595	0.322879413006368	SHQ1/CCT8/CCT4/CCT2	4
GO:0090671	BP	GO:0090671	telomerase RNA localization to Cajal body	4/1518	19/18866	0.0611221698558461	0.362197793138595	0.322879413006368	SHQ1/CCT8/CCT4/CCT2	4
GO:0090672	BP	GO:0090672	telomerase RNA localization	4/1518	19/18866	0.0611221698558461	0.362197793138595	0.322879413006368	SHQ1/CCT8/CCT4/CCT2	4
GO:0090685	BP	GO:0090685	RNA localization to nucleus	4/1518	19/18866	0.0611221698558461	0.362197793138595	0.322879413006368	SHQ1/CCT8/CCT4/CCT2	4
GO:0098911	BP	GO:0098911	regulation of ventricular cardiac muscle cell action potential	4/1518	19/18866	0.0611221698558461	0.362197793138595	0.322879413006368	DSP/DSC2/CTNNA3/DSG2	4
GO:2000757	BP	GO:2000757	negative regulation of peptidyl-lysine acetylation	4/1518	19/18866	0.0611221698558461	0.362197793138595	0.322879413006368	TAF7/PIH1D1/CTBP1/SIRT1	4
GO:0032438	BP	GO:0032438	melanosome organization	5/1518	27/18866	0.0612559531530226	0.362197793138595	0.322879413006368	AP1G1/BLOC1S6/LYST/ZEB2/BLOC1S4	5
GO:0032607	BP	GO:0032607	interferon-alpha production	5/1518	27/18866	0.0612559531530226	0.362197793138595	0.322879413006368	IFIH1/HSPD1/DDX3X/SETD2/CHUK	5
GO:0032897	BP	GO:0032897	negative regulation of viral transcription	5/1518	27/18866	0.0612559531530226	0.362197793138595	0.322879413006368	UBP1/ZNF639/TARDBP/TRIM14/HDAC1	5
GO:0034243	BP	GO:0034243	regulation of transcription elongation from RNA polymerase II promoter	5/1518	27/18866	0.0612559531530226	0.362197793138595	0.322879413006368	CDC73/TCERG1/EAPP/ELL/RNF168	5
GO:1902175	BP	GO:1902175	regulation of oxidative stress-induced intrinsic apoptotic signaling pathway	5/1518	27/18866	0.0612559531530226	0.362197793138595	0.322879413006368	UBQLN1/BAG5/HIF1A/SIRT1/P4HB	5
GO:0071248	BP	GO:0071248	cellular response to metal ion	22/1518	193/18866	0.0614141412799272	0.362747645521778	0.323369576166071	MAPK8/EEF2K/SUMO1/UBE2D3/IQGAP1/CACYBP/BRAF/CPNE3/PRKAA1/ALOX5AP/SLC40A1/TPH2/PKD2/CARF/CREB1/ID2/ALAD/NCSTN/SLC12A2/CHUK/ANK3/HSPA5	22
GO:0009123	BP	GO:0009123	nucleoside monophosphate metabolic process	10/1518	72/18866	0.0618181238032887	0.364360212755824	0.324807091169822	PAICS/HPRT1/CMPK1/AK6/AK2/GMPS/PRPS2/UMPS/UPRT/RFK	10
GO:0046834	BP	GO:0046834	lipid phosphorylation	10/1518	72/18866	0.0618181238032887	0.364360212755824	0.324807091169822	PIK3C2A/FAM126B/IMPA1/EFR3A/PIK3CB/PIK3CA/SOCS2/DGKH/PIP5K1B/DGKA	10
GO:2001236	BP	GO:2001236	regulation of extrinsic apoptotic signaling pathway	19/1518	162/18866	0.0621368756652191	0.365851403387597	0.326136405607922	EYA3/PHIP/RB1CC1/STK3/C8orf44-SGK3/BIRC6/PAK2/FEM1B/PTEN/ACVR1/PTPRC/DEDD2/PSME3/STK4/ITGA6/RAF1/PDIA3/DDX3X/DEPTOR	19
GO:0002224	BP	GO:0002224	toll-like receptor signaling pathway	18/1518	152/18866	0.0631332831481762	0.371325145281662	0.331015945470353	TAB2/UBQLN1/APPL1/PJA2/MAP3K7/UBE2D3/RAB11FIP2/WDFY1/MYD88/LY96/HSPD1/TNIP1/MFHAS1/CTSS/DDX3X/RPS27A/CHUK/HSP90B1	18
GO:0031571	BP	GO:0031571	mitotic G1 DNA damage checkpoint	9/1518	63/18866	0.0640554443306235	0.374686585893282	0.334012484908461	CNOT7/CNOT6L/MDM4/CNOT4/CNOT2/PLAGL1/E2F8/RPS27L/RBL2	9
GO:0001101	BP	GO:0001101	response to acid chemical	16/1518	132/18866	0.0647212105921635	0.374686585893282	0.334012484908461	UFL1/OPA1/CRLS1/LAMTOR3/CPEB4/RRAGC/BCL2L2/SESN3/PKD2/CREB1/AKR1B1/ALAD/RHOA/SH3BP4/CHUK/CD9	16
GO:0006282	BP	GO:0006282	regulation of DNA repair	16/1518	132/18866	0.0647212105921635	0.374686585893282	0.334012484908461	AUNIP/EYA3/USP1/UBR5/ARID2/TRIP12/SMCHD1/PPP4C/FAM168A/TERF2/DEK/TERF2IP/RNF168/SETD2/SIRT1/PARPBP	16
GO:0031058	BP	GO:0031058	positive regulation of histone modification	12/1518	92/18866	0.0648294829413713	0.374686585893282	0.334012484908461	CTNNB1/KMT2E/PIH1D1/WDR61/WBP2/PAXBP1/CTR9/TADA2B/PAXIP1/FMR1/CTBP1/SIRT1	12
GO:0060606	BP	GO:0060606	tube closure	12/1518	92/18866	0.0648294829413713	0.374686585893282	0.334012484908461	PRKACB/ZEB2/PFN1/KDM6A/BRD2/SKI/FZD1/TMED2/ARHGAP35/SETD2/FZD3/SDC4	12
GO:0042752	BP	GO:0042752	regulation of circadian rhythm	15/1518	122/18866	0.0652297890010715	0.374686585893282	0.334012484908461	MAPK8/RORA/PPP1CC/USP9X/FBXW11/PPP1CB/RBM4/TARDBP/FBXL3/PRKAA1/CREB1/ID2/PHLPP1/ZFHX3/SRRD	15
GO:0043244	BP	GO:0043244	regulation of protein-containing complex disassembly	15/1518	122/18866	0.0652297890010715	0.374686585893282	0.334012484908461	SCAF8/GSPT1/CAPZA2/TAOK1/RDX/SCAF4/SETX/CFL2/ZMPSTE24/CLASP1/CIB1/CAPZA1/ADD3/DSTN/LIMA1	15
GO:0009267	BP	GO:0009267	cellular response to starvation	19/1518	163/18866	0.0652746880504276	0.374686585893282	0.334012484908461	SLC2A1/MAPK8/CADPS2/LAMP2/DSC2/CPEB4/PRKAG1/SH3GLB1/RRAGC/PRKAA1/SESN3/HIGD1A/FNIP1/STK24/RNF152/SEH1L/SIRT1/HSPA5/MTMR3	19
GO:0021915	BP	GO:0021915	neural tube development	19/1518	163/18866	0.0652746880504276	0.374686585893282	0.334012484908461	STK3/PRKACB/ZEB2/ATP6AP2/PKD2/STK4/HIF1A/PFN1/KDM6A/BRD2/SKI/FZD1/TMED2/ARHGAP35/WDR19/IFT52/SETD2/FZD3/SDC4	19
GO:0051494	BP	GO:0051494	negative regulation of cytoskeleton organization	19/1518	163/18866	0.0652746880504276	0.374686585893282	0.334012484908461	CAPZA2/TRIM37/PAK2/TAOK1/CHMP2A/RDX/MAPRE1/PFN2/CLASP1/TJP1/CIB1/PFN1/MIR21/RBM14/MDM1/MKKS/CAPZA1/ADD3/LIMA1	19
GO:0032205	BP	GO:0032205	negative regulation of telomere maintenance	6/1518	36/18866	0.0653624505612739	0.374686585893282	0.334012484908461	XRN1/NBN/XRCC5/TERF1/TERF2/TERF2IP	6
GO:0045738	BP	GO:0045738	negative regulation of DNA repair	6/1518	36/18866	0.0653624505612739	0.374686585893282	0.334012484908461	AUNIP/UBR5/TRIP12/SMCHD1/TERF2/PARPBP	6
GO:0045841	BP	GO:0045841	negative regulation of mitotic metaphase/anaphase transition	6/1518	36/18866	0.0653624505612739	0.374686585893282	0.334012484908461	BUB3/TPR/ZNF207/PSMG2/GEN1/RAD21	6
GO:0050931	BP	GO:0050931	pigment cell differentiation	6/1518	36/18866	0.0653624505612739	0.374686585893282	0.334012484908461	ADAMTS20/AP1G1/ANKRD27/BLOC1S6/ZEB2/KIT	6
GO:0046328	BP	GO:0046328	regulation of JNK cascade	21/1518	184/18866	0.0657111551058635	0.374686585893282	0.334012484908461	ITCH/MAP4K5/MDFIC/RB1CC1/PJA2/STK3/MAP3K7/TAOK1/MAP3K13/DNAJA1/ZNF675/RASSF2/ZEB2/SDCBP/MFHAS1/PHLPP1/DKK1/MLKL/AIDA/PLCB1/TNFRSF19	21
GO:0090090	BP	GO:0090090	negative regulation of canonical Wnt signaling pathway	21/1518	184/18866	0.0657111551058635	0.374686585893282	0.334012484908461	SCYL2/PSMD12/CUL3/STK3/PSMD5/PSMA1/LATS1/PSMD6/PSMC2/PSMB7/PSMA4/PSMD11/PSME3/STK4/HDAC1/PSME1/DKK1/PSMD14/FZD1/MAPK14/KLHL12	21
GO:0021702	BP	GO:0021702	cerebellar Purkinje cell differentiation	3/1518	12/18866	0.0660617434869356	0.374686585893282	0.334012484908461	RORA/HERC1/SLC25A46	3
GO:0033182	BP	GO:0033182	regulation of histone ubiquitination	3/1518	12/18866	0.0660617434869356	0.374686585893282	0.334012484908461	UBR5/TRIP12/CTR9	3
GO:0034333	BP	GO:0034333	adherens junction assembly	3/1518	12/18866	0.0660617434869356	0.374686585893282	0.334012484908461	PAK2/CTNNB1/VCL	3
GO:0036444	BP	GO:0036444	calcium import into the mitochondrion	3/1518	12/18866	0.0660617434869356	0.374686585893282	0.334012484908461	OPA1/MICU2/MICU3	3
GO:0042340	BP	GO:0042340	keratan sulfate catabolic process	3/1518	12/18866	0.0660617434869356	0.374686585893282	0.334012484908461	HEXA/LUM/GLB1	3
GO:0043476	BP	GO:0043476	pigment accumulation	3/1518	12/18866	0.0660617434869356	0.374686585893282	0.334012484908461	AP1G1/ANKRD27/BLOC1S6	3
GO:0043482	BP	GO:0043482	cellular pigment accumulation	3/1518	12/18866	0.0660617434869356	0.374686585893282	0.334012484908461	AP1G1/ANKRD27/BLOC1S6	3
GO:0051095	BP	GO:0051095	regulation of helicase activity	3/1518	12/18866	0.0660617434869356	0.374686585893282	0.334012484908461	MNAT1/SSBP1/SIRT1	3
GO:0051639	BP	GO:0051639	actin filament network formation	3/1518	12/18866	0.0660617434869356	0.374686585893282	0.334012484908461	LCP1/ARPC5/PLS3	3
GO:0060788	BP	GO:0060788	ectodermal placode formation	3/1518	12/18866	0.0660617434869356	0.374686585893282	0.334012484908461	CTNNB1/FRS2/HDAC1	3
GO:0070816	BP	GO:0070816	phosphorylation of RNA polymerase II C-terminal domain	3/1518	12/18866	0.0660617434869356	0.374686585893282	0.334012484908461	CCNK/PPIL4/CCNH	3
GO:0071697	BP	GO:0071697	ectodermal placode morphogenesis	3/1518	12/18866	0.0660617434869356	0.374686585893282	0.334012484908461	CTNNB1/FRS2/HDAC1	3
GO:0071712	BP	GO:0071712	ER-associated misfolded protein catabolic process	3/1518	12/18866	0.0660617434869356	0.374686585893282	0.334012484908461	VCP/RNF5/AUP1	3
GO:0090085	BP	GO:0090085	regulation of protein deubiquitination	3/1518	12/18866	0.0660617434869356	0.374686585893282	0.334012484908461	ITCH/TNIP1/VCP	3
GO:0150065	BP	GO:0150065	regulation of deacetylase activity	3/1518	12/18866	0.0660617434869356	0.374686585893282	0.334012484908461	MAPK8/KDM5A/FNTA	3
GO:1903405	BP	GO:1903405	protein localization to nuclear body	3/1518	12/18866	0.0660617434869356	0.374686585893282	0.334012484908461	CCT8/CCT4/CCT2	3
GO:1903441	BP	GO:1903441	protein localization to ciliary membrane	3/1518	12/18866	0.0660617434869356	0.374686585893282	0.334012484908461	LZTFL1/RABEP1/WDR19	3
GO:1904867	BP	GO:1904867	protein localization to Cajal body	3/1518	12/18866	0.0660617434869356	0.374686585893282	0.334012484908461	CCT8/CCT4/CCT2	3
GO:2000767	BP	GO:2000767	positive regulation of cytoplasmic translation	3/1518	12/18866	0.0660617434869356	0.374686585893282	0.334012484908461	PKM/NCK1/CNBP	3
GO:0090311	BP	GO:0090311	regulation of protein deacetylation	7/1518	45/18866	0.0664037852881921	0.376243035991345	0.335399974571724	MAPK8/KDM5A/PRKAA1/SPRED1/FNTA/SKI/CTBP1	7
GO:1905475	BP	GO:1905475	regulation of protein localization to membrane	22/1518	195/18866	0.0671633750767892	0.380159734412263	0.338891495809638	MAPK8/MFF/CRIPT/LZTFL1/KIF5B/ACSL3/APPL1/LYPLA1/PRKCI/C2CD5/RAB11FIP2/RAB11A/CLTC/YWHAQ/CIB1/TMEM59/YWHAE/YWHAB/NMT1/GBP1/AP2B1/ANK3	22
GO:0071277	BP	GO:0071277	cellular response to calcium ion	11/1518	83/18866	0.0683548441217699	0.386510521030008	0.344552872808921	EEF2K/IQGAP1/CACYBP/BRAF/CPNE3/PRKAA1/ALOX5AP/PKD2/CARF/NCSTN/HSPA5	11
GO:0016072	BP	GO:0016072	rRNA metabolic process	26/1518	238/18866	0.0684962436340993	0.386916852365613	0.34491509484785	SHQ1/NIFK/DROSHA/XRN1/KRR1/THUMPD1/RPP30/MRPL1/RPL7L1/FRG1/SBDS/MPHOSPH10/DDX17/HEATR1/PIH1D1/DEDD2/METTL5/RPS17/NGDN/DCAF13/ZCCHC4/RPP38/UTP18/WDR75/RPL35A/RPL27	26
GO:0046488	BP	GO:0046488	phosphatidylinositol metabolic process	21/1518	185/18866	0.068765695757341	0.388044960642845	0.345920741335103	PIK3C2A/PLEKHA3/FAM126B/PIGK/IMPA1/EFR3A/INPP5F/PIK3CB/PTEN/PIGS/PIK3CA/PLEKHA2/SACM1L/TPTE/SOCS2/PDGFA/PIGV/PGAP1/PIP5K1B/PLCB1/MTMR3	21
GO:0006352	BP	GO:0006352	DNA-templated transcription, initiation	27/1518	249/18866	0.0692112637667734	0.389571724261765	0.347281767134859	MED1/RORA/MED13/CTNNB1/TBPL1/MAML2/SMARCA5/GTF3C4/CCNC/GTF2A2/MNAT1/PSMC2/NR2C2/MED23/TAF7/PTEN/RRN3P1/SETX/TAF2/PIH1D1/GTF2B/MED6/BCLAF1/CCNH/CREB1/PAXIP1/TEAD1	27
GO:0030510	BP	GO:0030510	regulation of BMP signaling pathway	12/1518	93/18866	0.0692463039710434	0.389571724261765	0.347281767134859	TRIM33/XIAP/PPM1A/LEMD3/TOB1/SMURF2/CTDSPL2/FST/DKK1/SKI/FZD1/SMAD2	12
GO:2000117	BP	GO:2000117	negative regulation of cysteine-type endopeptidase activity	12/1518	93/18866	0.0692463039710434	0.389571724261765	0.347281767134859	PRDX3/XIAP/ARL6IP1/PAK2/CAST/PIH1D1/FNIP1/RAF1/YWHAE/DDX3X/HERPUD1/CD44	12
GO:0035821	BP	GO:0035821	modulation of process of other organism	14/1518	113/18866	0.0694635098186512	0.389652055017151	0.347353377585382	ZNF639/CHD1/CCNK/TARDBP/RAB9A/GTF2B/KPNA3/TNIP1/VAPA/HDAC1/PHB2/SP1/FMR1/KPNA1	14
GO:0044819	BP	GO:0044819	mitotic G1/S transition checkpoint	9/1518	64/18866	0.0694706755170765	0.389652055017151	0.347353377585382	CNOT7/CNOT6L/MDM4/CNOT4/CNOT2/PLAGL1/E2F8/RPS27L/RBL2	9
GO:1905268	BP	GO:1905268	negative regulation of chromatin organization	9/1518	64/18866	0.0694706755170765	0.389652055017151	0.347353377585382	UBR5/KDM5A/TRIP12/TAF7/ATAD2B/PIH1D1/SKI/CTBP1/SIRT1	9
GO:0034067	BP	GO:0034067	protein localization to Golgi apparatus	5/1518	28/18866	0.0698429798665433	0.390952052291194	0.348512253660015	GCC2/VPS13C/GOLPH3/ARL1/ARL5A	5
GO:0048753	BP	GO:0048753	pigment granule organization	5/1518	28/18866	0.0698429798665433	0.390952052291194	0.348512253660015	AP1G1/BLOC1S6/LYST/ZEB2/BLOC1S4	5
GO:0010921	BP	GO:0010921	regulation of phosphatase activity	20/1518	175/18866	0.0703406094752738	0.393341860422536	0.35064263617825	FAM122A/PPP2R5C/BOD1L1/PPP1R8/URI1/TIPRL/ARPP19/PPP1R15B/MPHOSPH10/PTPRC/SPRED1/BAG4/PPP6R3/PPP2R5E/PPP1R2/ELL/HSP90AB1/GPATCH2/SYTL2/HSP90B1	20
GO:0045862	BP	GO:0045862	positive regulation of proteolysis	38/1518	370/18866	0.0715168897334824	0.397905382431642	0.354710765072061	RCHY1/FAM122A/UBQLN1/SUMO1/PIAS1/FBXW11/PTK2/PSMC2/ANKIB1/RNF14/ADAM9/PTEN/DAPK1/STAT3/HSPD1/TNIP1/VCP/PSME3/IL33/PSME1/RNF139/MIR21/GRIN2A/PSMD14/MAPK14/DDX3X/UBQLN2/RHOA/ARL6IP5/FMR1/RPS27L/PERP/MTCH1/DIABLO/SNX9/HERPUD1/SIRT1/PRELID1	38
GO:0006346	BP	GO:0006346	DNA methylation-dependent heterochromatin assembly	4/1518	20/18866	0.0717258658744436	0.397905382431642	0.354710765072061	MPHOSPH8/MBD2/HDAC1/SIRT1	4
GO:0015919	BP	GO:0015919	peroxisomal membrane transport	4/1518	20/18866	0.0717258658744436	0.397905382431642	0.354710765072061	PEX3/RAB8B/PEX14/PEX2	4
GO:0060965	BP	GO:0060965	negative regulation of gene silencing by miRNA	4/1518	20/18866	0.0717258658744436	0.397905382431642	0.354710765072061	PPP3CA/STAT3/ZMPSTE24/ELAVL1	4
GO:0032781	BP	GO:0032781	positive regulation of ATPase activity	8/1518	55/18866	0.0717478428815507	0.397905382431642	0.354710765072061	DNAJC10/TOR1AIP1/DNAJA1/NAPA/PFN2/PFN1/SSBP1/DYNLL1	8
GO:0035065	BP	GO:0035065	regulation of histone acetylation	8/1518	55/18866	0.0717478428815507	0.397905382431642	0.354710765072061	TAF7/PIH1D1/ZMPSTE24/WBP2/TADA2B/PAXIP1/CTBP1/SIRT1	8
GO:0009301	BP	GO:0009301	snRNA transcription	10/1518	74/18866	0.0718431133327608	0.397905382431642	0.354710765072061	ICE2/USPL1/GTF2A2/CCNK/GTF2B/SNAPC3/ELL3/CCNT2/ELL/SP1	10
GO:0042273	BP	GO:0042273	ribosomal large subunit biogenesis	10/1518	74/18866	0.0718431133327608	0.397905382431642	0.354710765072061	NIFK/RSL24D1/NIP7/SDAD1/MRPL1/RPL7L1/BRIX1/GTF3A/RPL35A/RPL24	10
GO:0051865	BP	GO:0051865	protein autoubiquitination	10/1518	74/18866	0.0718431133327608	0.397905382431642	0.354710765072061	ITCH/CUL3/RNF13/TRIM37/UBE2D3/RNF146/CNOT4/RNF115/RNF11/RNF181	10
GO:0090501	BP	GO:0090501	RNA phosphodiester bond hydrolysis	19/1518	165/18866	0.0718718384873832	0.397905382431642	0.354710765072061	CNOT7/CNOT6L/TSNAX/PPP1R8/DROSHA/XRN1/RPP30/PNPT1/DICER1/CPSF6/KHNYN/CNOT2/RNASE6/CPSF7/RNASEH2A/AGO3/RNASE4/RPP38/RNASET2	19
GO:0071333	BP	GO:0071333	cellular response to glucose stimulus	16/1518	134/18866	0.0720855755311357	0.398691990313359	0.355411982738005	ZNF236/KIF5B/CCDC186/OPA1/PPP3CA/HMGN3/RAB11FIP2/PPP3CB/RAB11B/SRI/PIK3CA/PRKAA1/PIH1D1/HIF1A/RAF1/PDK3	16
GO:0098813	BP	GO:0098813	nuclear chromosome segregation	29/1518	272/18866	0.0729276782643597	0.40055076070717	0.357068974318398	PDS5A/CUL3/STAG1/TOP2B/ESCO1/CHMP2B/CTNNB1/BUB3/SUN1/LATS1/NAA50/ACTR3/CHMP2A/CHTF8/RAB11A/TPR/ZNF207/TRAPPC12/TERF1/PSMG2/GEN1/PHB2/KIF18A/RAN/RAD21/SMC1A/CHAMP1/SMC3/SEH1L	29
GO:0060260	BP	GO:0060260	regulation of transcription initiation from RNA polymerase II promoter	6/1518	37/18866	0.0729471373700507	0.40055076070717	0.357068974318398	MED1/MED13/PSMC2/GTF2B/CREB1/PAXIP1	6
GO:0060969	BP	GO:0060969	negative regulation of gene silencing	6/1518	37/18866	0.0729471373700507	0.40055076070717	0.357068974318398	PPP3CA/ATAD2B/STAT3/ZMPSTE24/ADAR/ELAVL1	6
GO:0070897	BP	GO:0070897	transcription preinitiation complex assembly	6/1518	37/18866	0.0729471373700507	0.40055076070717	0.357068974318398	GTF2A2/PSMC2/TAF7/PIH1D1/GTF2B/CREB1	6
GO:1902100	BP	GO:1902100	negative regulation of metaphase/anaphase transition of cell cycle	6/1518	37/18866	0.0729471373700507	0.40055076070717	0.357068974318398	BUB3/TPR/ZNF207/PSMG2/GEN1/RAD21	6
GO:1904358	BP	GO:1904358	positive regulation of telomere maintenance via telomere lengthening	6/1518	37/18866	0.0729471373700507	0.40055076070717	0.357068974318398	CTNNB1/CCT8/CCT4/CCT2/HMBOX1/XRCC5	6
GO:2000785	BP	GO:2000785	regulation of autophagosome assembly	6/1518	37/18866	0.0729471373700507	0.40055076070717	0.357068974318398	SH3GLB1/FEZ2/SCFD1/RNF5/UBQLN2/MTMR3	6
GO:0048066	BP	GO:0048066	developmental pigmentation	7/1518	46/18866	0.0731415479652202	0.40055076070717	0.357068974318398	ADAMTS20/AP1G1/ANKRD27/BLOC1S6/ZEB2/ATP6AP2/KIT	7
GO:0051646	BP	GO:0051646	mitochondrion localization	7/1518	46/18866	0.0731415479652202	0.40055076070717	0.357068974318398	SYNJ2BP/LRPPRC/OPA1/RHOT1/KIF1B/DNM1L/HIF1A	7
GO:0061028	BP	GO:0061028	establishment of endothelial barrier	7/1518	46/18866	0.0731415479652202	0.40055076070717	0.357068974318398	RAP2C/CTNNB1/RDX/RAP1B/TJP1/VCL/MSN	7
GO:0030004	BP	GO:0030004	cellular monovalent inorganic cation homeostasis	14/1518	114/18866	0.0736111290548723	0.402725980394601	0.359008063040478	ATP6V1A/CLN5/ATP6V1G1/SLC4A7/ATP6V1H/PPT1/ATP6AP2/ATP6V1E1/SLC9A6/ATP6V0E1/ATP6V0D1/SLC12A2/CLCN3/ATP1A1	14
GO:0006790	BP	GO:0006790	sulfur compound metabolic process	38/1518	371/18866	0.0737657095866877	0.403175253575963	0.359408565373252	SLC35B3/ACSL3/FAR1/AMD1/MAT2B/SUCLG2/MTRR/ENOPH1/PDHB/MCCC2/BLMH/NFU1/DLD/HSPA9/HEXA/AKR1A1/PPT1/ACOT13/DSE/ISCU/SMS/MCEE/CHSY1/ACOT9/MPC1/HSD17B12/NFS1/DBI/MIR21/LUM/SP1/CHST14/PDK3/GSR/PCYOX1/HSD17B4/GLB1/CSAD	38
GO:0030641	BP	GO:0030641	regulation of cellular pH	12/1518	94/18866	0.0738537696300133	0.403260426125018	0.359484492016551	ATP6V1A/CLN5/ATP6V1G1/SLC4A7/ATP6V1H/PPT1/ATP6AP2/ATP6V1E1/SLC9A6/ATP6V0E1/ATP6V0D1/CLCN3	12
GO:0010923	BP	GO:0010923	negative regulation of phosphatase activity	13/1518	104/18866	0.0739399404542658	0.40333512616425	0.359551082993293	FAM122A/BOD1L1/PPP1R8/URI1/TIPRL/ARPP19/MPHOSPH10/SPRED1/BAG4/PPP1R2/ELL/GPATCH2/SYTL2	13
GO:0070302	BP	GO:0070302	regulation of stress-activated protein kinase signaling cascade	26/1518	240/18866	0.0740631270034685	0.40361139926278	0.359797365266605	ITCH/MAP4K5/MDFIC/RB1CC1/PJA2/RNF13/STK3/MAP3K7/TAOK1/MAP3K13/DNAJA1/ZNF675/RASSF2/ZEB2/ZMPSTE24/SDCBP/MFHAS1/PHLPP1/DKK1/MLKL/NBR1/AIDA/ARL6IP5/PLCB1/PDCD10/TNFRSF19	26
GO:0035773	BP	GO:0035773	insulin secretion involved in cellular response to glucose stimulus	9/1518	65/18866	0.0751628111809015	0.408803403138354	0.364425751180129	KIF5B/CCDC186/HMGN3/RAB11FIP2/PPP3CB/RAB11B/SRI/HIF1A/RAF1	9
GO:0046782	BP	GO:0046782	regulation of viral transcription	9/1518	65/18866	0.0751628111809015	0.408803403138354	0.364425751180129	UBP1/MDFIC/ZNF639/CHD1/TARDBP/GTF2B/TRIM14/HDAC1/SP1	9
GO:0009408	BP	GO:0009408	response to heat	19/1518	166/18866	0.0753332448415103	0.40933024833805	0.364895404701065	NUP205/SLU7/PTGES3/NUP54/SUMO1/BAG5/DNAJA1/NUP160/TPR/PDCL3/HSPD1/VCP/BAG4/HSP90AA1/HSP90AB1/TGFB1I1/YWHAE/SEH1L/SIRT1	19
GO:0001701	BP	GO:0001701	in utero embryonic development	39/1518	383/18866	0.0758613430431232	0.411797573357988	0.367094889262333	NPAT/MED1/BMPR1A/CUL3/SMIM14/STK3/BIRC6/CTNNB1/LATS1/ZNF568/NBN/RPL7L1/BPTF/COPS2/SBDS/ACVR1/TBL1XR1/THOC2/CNOT2/DAD1/LPAR6/GNA13/BRCA2/PHF6/PKD2/MBNL1/ZMIZ1/STK4/HIF1A/E2F8/SSR2/CTR9/ELL/KDM6A/TMED2/NMT1/SMAD2/WDR19/SETD2	39
GO:0097191	BP	GO:0097191	extrinsic apoptotic signaling pathway	25/1518	230/18866	0.0762625463443133	0.413571937485146	0.368676637298045	EYA3/PHIP/RB1CC1/APPL1/STK3/C8orf44-SGK3/BIRC6/PAK2/FEM1B/PTEN/DAPK1/ACVR1/BCL2L2/PTPRC/DEDD2/PSME3/IL33/CIB1/STK4/ITGA6/RAF1/PDIA3/DDX3X/DEPTOR/DIABLO	25
GO:0060070	BP	GO:0060070	canonical Wnt signaling pathway	35/1518	339/18866	0.0764248344434785	0.414048470149478	0.369101439960714	SCYL2/PSMD12/CUL3/PPM1B/XIAP/STK3/PSMD5/PSMA1/PPM1A/CTNNB1/UBR5/LATS1/PSMD6/PSMC2/VPS35/PTEN/RNF146/TBL1XR1/PSMB7/SMURF2/PSMA4/PSMD11/VCP/PSME3/STK4/HDAC1/PSME1/DKK1/KDM6A/PSMD14/FZD1/MAPK14/DDX3X/KLHL12/FZD3	35
GO:0008637	BP	GO:0008637	apoptotic mitochondrial changes	15/1518	125/18866	0.0770541834641229	0.416646721860428	0.371417638466521	ATG3/MAPK8/MFF/OPA1/RHOT1/VPS35/DNM1L/BCL2L2/HIGD1A/HSPD1/YWHAQ/YWHAE/YWHAB/NMT1/PRELID1	15
GO:0032479	BP	GO:0032479	regulation of type I interferon production	15/1518	125/18866	0.0770541834641229	0.416646721860428	0.371417638466521	ITCH/PPM1B/YY1/CTNNB1/XRCC6/XRCC5/MYD88/IFIH1/HSPD1/LRRFIP1/MIR21/DDX3X/PTPN11/SETD2/CHUK	15
GO:0046323	BP	GO:0046323	glucose import	10/1518	75/18866	0.0772174754063799	0.417124304039901	0.371843376714218	RAB4B/SLC2A1/APPL1/PRKCI/C2CD5/ARPP19/CREBL2/OSBPL8/MAPK14/PTPN11	10
GO:0006977	BP	GO:0006977	DNA damage response, signal transduction by p53 class mediator resulting in cell cycle arrest	8/1518	56/18866	0.078095509010004	0.419306675731693	0.373788841054852	CNOT7/CNOT6L/MDM4/CNOT4/CNOT2/PLAGL1/E2F8/RBL2	8
GO:0031529	BP	GO:0031529	ruffle organization	8/1518	56/18866	0.078095509010004	0.419306675731693	0.373788841054852	FAM98A/CYFIP1/RDX/PFN2/PFN1/BAG4/ARFIP2/LIMA1	8
GO:0043154	BP	GO:0043154	negative regulation of cysteine-type endopeptidase activity involved in apoptotic process	11/1518	85/18866	0.0782933076512152	0.419306675731693	0.373788841054852	PRDX3/XIAP/ARL6IP1/PAK2/PIH1D1/FNIP1/RAF1/YWHAE/DDX3X/HERPUD1/CD44	11
GO:0048259	BP	GO:0048259	regulation of receptor-mediated endocytosis	13/1518	105/18866	0.0784830913596416	0.419306675731693	0.373788841054852	RAB21/SCYL2/ATAD1/MKLN1/SMAP1/PIK3CB/BMP2K/PPT1/SDCBP/DKK1/UBQLN2/FMR1/ATXN2	13
GO:0007589	BP	GO:0007589	body fluid secretion	12/1518	95/18866	0.0786532371748384	0.419306675731693	0.373788841054852	GOT2/MED1/CREB1/HIF1A/PAM/SOCS2/UMPS/COPA/UPRT/STK39/SYTL2/DDR1	12
GO:0097711	BP	GO:0097711	ciliary basal body-plasma membrane docking	12/1518	95/18866	0.0786532371748384	0.419306675731693	0.373788841054852	IQCB1/CEP97/OFD1/RAB11A/CETN2/HAUS6/MAPRE1/TCTN3/CLASP1/HSP90AA1/DYNLL1/YWHAE	12
GO:0001835	BP	GO:0001835	blastocyst hatching	5/1518	29/18866	0.079056552297111	0.419306675731693	0.373788841054852	SMIM14/TBL1XR1/LPAR6/PHF6/CTR9	5
GO:0006517	BP	GO:0006517	protein deglycosylation	5/1518	29/18866	0.079056552297111	0.419306675731693	0.373788841054852	EDEM3/MAN1A2/MAN1A1/RNF139/RNF5	5
GO:0035188	BP	GO:0035188	hatching	5/1518	29/18866	0.079056552297111	0.419306675731693	0.373788841054852	SMIM14/TBL1XR1/LPAR6/PHF6/CTR9	5
GO:0043153	BP	GO:0043153	entrainment of circadian clock by photoperiod	5/1518	29/18866	0.079056552297111	0.419306675731693	0.373788841054852	PPP1CC/PPP1CB/RBM4/FBXL3/ID2	5
GO:0050690	BP	GO:0050690	regulation of defense response to virus by virus	5/1518	29/18866	0.079056552297111	0.419306675731693	0.373788841054852	AP1G1/PAK2/ATP6V1H/AP1S2/AP2B1	5
GO:0070979	BP	GO:0070979	protein K11-linked ubiquitination	5/1518	29/18866	0.079056552297111	0.419306675731693	0.373788841054852	UBE2W/UBE2E3/ANAPC10/UBE2D3/ANAPC13	5
GO:0071684	BP	GO:0071684	organism emergence from protective structure	5/1518	29/18866	0.079056552297111	0.419306675731693	0.373788841054852	SMIM14/TBL1XR1/LPAR6/PHF6/CTR9	5
GO:0071331	BP	GO:0071331	cellular response to hexose stimulus	16/1518	136/18866	0.0799859787938609	0.419306675731693	0.373788841054852	ZNF236/KIF5B/CCDC186/OPA1/PPP3CA/HMGN3/RAB11FIP2/PPP3CB/RAB11B/SRI/PIK3CA/PRKAA1/PIH1D1/HIF1A/RAF1/PDK3	16
GO:0006383	BP	GO:0006383	transcription by RNA polymerase III	7/1518	47/18866	0.0802678776306389	0.419306675731693	0.373788841054852	ICE2/GTF3C4/SNAPC3/GTF3A/IVNS1ABP/ELL/GTF3C6	7
GO:0007080	BP	GO:0007080	mitotic metaphase plate congression	7/1518	47/18866	0.0802678776306389	0.419306675731693	0.373788841054852	CUL3/CHMP2B/CHMP2A/RAB11A/KIF18A/CHAMP1/SEH1L	7
GO:0044088	BP	GO:0044088	regulation of vacuole organization	7/1518	47/18866	0.0802678776306389	0.419306675731693	0.373788841054852	SCARB2/SH3GLB1/FEZ2/SCFD1/RNF5/UBQLN2/MTMR3	7
GO:1903115	BP	GO:1903115	regulation of actin filament-based movement	7/1518	47/18866	0.0802678776306389	0.419306675731693	0.373788841054852	SUMO1/DSP/DSC2/SRI/CTNNA3/DSG2/ATP1A1	7
GO:0031349	BP	GO:0031349	positive regulation of defense response	39/1518	385/18866	0.0805255494205762	0.419306675731693	0.373788841054852	MED1/TAB2/AP1G1/UBE2K/CD47/PSMD12/APPL1/PSMD5/MAP3K7/PSMA1/MATR3/PAK2/FBXW11/PRKACB/SKP1/PSMD6/PSMC2/OSMR/XRCC6/XRCC5/PSMB7/FCER1G/MYD88/PSMA4/STAT3/PSMD11/HSPD1/TNIP1/ANKRD17/PSME3/IL33/MNDA/ETS1/RAF1/PSME1/MIR21/RBM14/PSMD14/CHUK	39
GO:0051897	BP	GO:0051897	positive regulation of protein kinase B signaling	20/1518	178/18866	0.0805520796535567	0.419306675731693	0.373788841054852	RICTOR/C1QBP/MTDH/STK3/PTK2/PIK3CB/FRS2/PIK3CA/HCLS1/TRAT1/MFHAS1/OSBPL8/MIR21/BAG4/HSP90AA1/HPSE/HSP90AB1/PDGFA/PTPN11/KIT	20
GO:0051017	BP	GO:0051017	actin filament bundle assembly	18/1518	157/18866	0.0807235272813151	0.419306675731693	0.373788841054852	CD47/CUL3/PAK2/RDX/LCP1/PFN2/CLASP1/TJP1/PFN1/MIR21/BAG4/MKKS/RHOA/PLS3/ADD3/HSP90B1/SDC4/LIMA1	18
GO:0030100	BP	GO:0030100	regulation of endocytosis	23/1518	210/18866	0.0807991381192032	0.419306675731693	0.373788841054852	RAB4B/RAB21/SCYL2/SYNJ2BP/ATAD1/MKLN1/APPL1/EEF2K/PPP3CA/SMAP1/PIK3CB/PPP3CB/DNM1L/RUFY2/BMP2K/PPT1/TSG101/SDCBP/DKK1/UBQLN2/FMR1/ATXN2/AP2B1	23
GO:0000722	BP	GO:0000722	telomere maintenance via recombination	3/1518	13/18866	0.080915149006617	0.419306675731693	0.373788841054852	BRCA2/TERF2/SMC6	3
GO:0001682	BP	GO:0001682	tRNA 5'-leader removal	3/1518	13/18866	0.080915149006617	0.419306675731693	0.373788841054852	RPP30/SSB/RPP38	3
GO:0001833	BP	GO:0001833	inner cell mass cell proliferation	3/1518	13/18866	0.080915149006617	0.419306675731693	0.373788841054852	COPS2/SBDS/BRCA2	3
GO:0003161	BP	GO:0003161	cardiac conduction system development	3/1518	13/18866	0.080915149006617	0.419306675731693	0.373788841054852	BMPR1A/ID2/DSG2	3
GO:0006596	BP	GO:0006596	polyamine biosynthetic process	3/1518	13/18866	0.080915149006617	0.419306675731693	0.373788841054852	AMD1/SMS/OAZ2	3
GO:0006620	BP	GO:0006620	posttranslational protein targeting to endoplasmic reticulum membrane	3/1518	13/18866	0.080915149006617	0.419306675731693	0.373788841054852	SEC63/SGTB/HSPA5	3
GO:0007183	BP	GO:0007183	SMAD protein complex assembly	3/1518	13/18866	0.080915149006617	0.419306675731693	0.373788841054852	PPM1A/EID2/SMAD2	3
GO:0010870	BP	GO:0010870	positive regulation of receptor biosynthetic process	3/1518	13/18866	0.080915149006617	0.419306675731693	0.373788841054852	HIF1A/HDAC1/CNPY2	3
GO:0021694	BP	GO:0021694	cerebellar Purkinje cell layer formation	3/1518	13/18866	0.080915149006617	0.419306675731693	0.373788841054852	RORA/HERC1/SLC25A46	3
GO:0031053	BP	GO:0031053	primary miRNA processing	3/1518	13/18866	0.080915149006617	0.419306675731693	0.373788841054852	DROSHA/STAT3/SMAD2	3
GO:0033235	BP	GO:0033235	positive regulation of protein sumoylation	3/1518	13/18866	0.080915149006617	0.419306675731693	0.373788841054852	PIAS1/PIAS3/GNL3	3
GO:0034244	BP	GO:0034244	negative regulation of transcription elongation from RNA polymerase II promoter	3/1518	13/18866	0.080915149006617	0.419306675731693	0.373788841054852	TCERG1/EAPP/RNF168	3
GO:0034982	BP	GO:0034982	mitochondrial protein processing	3/1518	13/18866	0.080915149006617	0.419306675731693	0.373788841054852	PMPCB/OMA1/YME1L1	3
GO:0035723	BP	GO:0035723	interleukin-15-mediated signaling pathway	3/1518	13/18866	0.080915149006617	0.419306675731693	0.373788841054852	STAT3/PLCB1/JAK1	3
GO:0042538	BP	GO:0042538	hyperosmotic salinity response	3/1518	13/18866	0.080915149006617	0.419306675731693	0.373788841054852	XRCC6/XRCC5/AKR1B1	3
GO:0071350	BP	GO:0071350	cellular response to interleukin-15	3/1518	13/18866	0.080915149006617	0.419306675731693	0.373788841054852	STAT3/PLCB1/JAK1	3
GO:0071696	BP	GO:0071696	ectodermal placode development	3/1518	13/18866	0.080915149006617	0.419306675731693	0.373788841054852	CTNNB1/FRS2/HDAC1	3
GO:1902947	BP	GO:1902947	regulation of tau-protein kinase activity	3/1518	13/18866	0.080915149006617	0.419306675731693	0.373788841054852	HSP90AA1/DKK1/HSP90AB1	3
GO:1903651	BP	GO:1903651	positive regulation of cytoplasmic transport	3/1518	13/18866	0.080915149006617	0.419306675731693	0.373788841054852	RAB21/RDX/MSN	3
GO:1904424	BP	GO:1904424	regulation of GTP binding	3/1518	13/18866	0.080915149006617	0.419306675731693	0.373788841054852	CCPG1/CLN5/ARHGEF7	3
GO:1905244	BP	GO:1905244	regulation of modification of synaptic structure	3/1518	13/18866	0.080915149006617	0.419306675731693	0.373788841054852	CYFIP1/CHMP2B/RHOA	3
GO:0086005	BP	GO:0086005	ventricular cardiac muscle cell action potential	6/1518	38/18866	0.0810127024463641	0.419306675731693	0.373788841054852	DSP/DSC2/GPD1L/CTNNA3/DSG2/SCN3B	6
GO:1905898	BP	GO:1905898	positive regulation of response to endoplasmic reticulum stress	6/1518	38/18866	0.0810127024463641	0.419306675731693	0.373788841054852	TMEM33/UBQLN1/NCK1/UBQLN2/HERPUD1/SIRT1	6
GO:0034394	BP	GO:0034394	protein localization to cell surface	9/1518	66/18866	0.0811328618999526	0.419538330493807	0.373995348535098	PIGK/CTNNB1/GPD1L/RAB11B/FCER1G/LEPROTL1/LEPROT/VCL/HSP90AB1	9
GO:0140014	BP	GO:0140014	mitotic nuclear division	30/1518	286/18866	0.0813914466952933	0.420484688405396	0.374838974566996	PDS5A/KIF2A/CUL3/PHIP/STAG1/CEP97/XIAP/CHMP2B/BUB3/NAA50/CHMP2A/CHTF8/RAB11A/TPR/ZNF207/MAP9/PSMG2/CLASP1/GEN1/UBXN2B/PHB2/KIF18A/RAN/RAD21/SMC1A/RHOA/CHAMP1/SMC3/USP16/SEH1L	30
GO:0046916	BP	GO:0046916	cellular transition metal ion homeostasis	14/1518	116/18866	0.0823825232621779	0.423540943523651	0.377563457921874	ATP6V1A/SLC30A9/FBXL5/SLC11A2/ATP6V1G1/SKP1/SRI/SLC40A1/NCOA4/ISCU/HIF1A/SLC30A4/ATP6V0D1/SLC31A2	14
GO:1903706	BP	GO:1903706	regulation of hemopoiesis	49/1518	498/18866	0.082496431952185	0.423540943523651	0.377563457921874	MED1/ITCH/PSMD12/RC3H1/CDC73/PSMD5/DROSHA/PSMA1/TCF12/KMT2C/N4BP2L2/CTNNB1/SMAP1/PSMD6/PSMC2/HSPA9/KMT2E/ZNF675/CNOT4/XRCC6/PSMB7/HCLS1/PTPRC/RASSF2/PSMA4/STAT3/PSMD11/PIAS3/WDR61/PSME3/ZMIZ1/CREB1/FNIP1/CIB1/ETS1/EVI2B/HIF1A/ID2/HDAC1/PSME1/MIR21/CTR9/PSMD14/AGO3/MAPK14/RHOA/MEIS2/MEIS1/PRELID1	49
GO:0071772	BP	GO:0071772	response to BMP	19/1518	168/18866	0.0825861438960212	0.423540943523651	0.377563457921874	BMPR1A/TRIM33/XIAP/USP9X/PPM1A/LEMD3/UBE2D3/TOB1/ACVR1/DDX5/SMURF2/CTDSPL2/FST/MIR21/DKK1/SKI/FZD1/SMAD2/DSG4	19
GO:0071773	BP	GO:0071773	cellular response to BMP stimulus	19/1518	168/18866	0.0825861438960212	0.423540943523651	0.377563457921874	BMPR1A/TRIM33/XIAP/USP9X/PPM1A/LEMD3/UBE2D3/TOB1/ACVR1/DDX5/SMURF2/CTDSPL2/FST/MIR21/DKK1/SKI/FZD1/SMAD2/DSG4	19
GO:0051054	BP	GO:0051054	positive regulation of DNA metabolic process	22/1518	200/18866	0.0831287129692949	0.423540943523651	0.377563457921874	EYA3/PTGES3/USP9X/CTNNB1/CCT8/CHTF8/ARID2/CCT4/NBN/SMCHD1/CCT2/HMBOX1/XRCC5/PTPRC/FAM168A/HSP90AA1/HSP90AB1/GNL3/PAXIP1/RNF168/ANXA3/SIRT1	22
GO:0032288	BP	GO:0032288	myelin assembly	4/1518	21/18866	0.0831986239815989	0.423540943523651	0.377563457921874	GNPAT/DICER1/EPB41L3/CD9	4
GO:0032482	BP	GO:0032482	Rab protein signal transduction	4/1518	21/18866	0.0831986239815989	0.423540943523651	0.377563457921874	RAB4B/RAB21/DENND4C/RAB9A	4
GO:0035455	BP	GO:0035455	response to interferon-alpha	4/1518	21/18866	0.0831986239815989	0.423540943523651	0.377563457921874	IFNAR1/TPR/ADAR/IFIT3	4
GO:0039702	BP	GO:0039702	viral budding via host ESCRT complex	4/1518	21/18866	0.0831986239815989	0.423540943523651	0.377563457921874	PDCD6IP/CHMP2B/CHMP2A/TSG101	4
GO:0043984	BP	GO:0043984	histone H4-K16 acetylation	4/1518	21/18866	0.0831986239815989	0.423540943523651	0.377563457921874	PIH1D1/ZMPSTE24/KANSL1/SIRT1	4
GO:0046827	BP	GO:0046827	positive regulation of protein export from nucleus	4/1518	21/18866	0.0831986239815989	0.423540943523651	0.377563457921874	PPM1A/TPR/CTDSPL2/YWHAE	4
GO:0061003	BP	GO:0061003	positive regulation of dendritic spine morphogenesis	4/1518	21/18866	0.0831986239815989	0.423540943523651	0.377563457921874	OPA1/EEF2K/DNM1L/CAPRIN1	4
GO:0080182	BP	GO:0080182	histone H3-K4 trimethylation	4/1518	21/18866	0.0831986239815989	0.423540943523651	0.377563457921874	TET2/KMT2E/WDR61/CTR9	4
GO:0090201	BP	GO:0090201	negative regulation of release of cytochrome c from mitochondria	4/1518	21/18866	0.0831986239815989	0.423540943523651	0.377563457921874	OPA1/BCL2L2/HIGD1A/PRELID1	4
GO:1903599	BP	GO:1903599	positive regulation of autophagy of mitochondrion	4/1518	21/18866	0.0831986239815989	0.423540943523651	0.377563457921874	VPS13C/CDC37/HUWE1/HIF1A	4
GO:0071156	BP	GO:0071156	regulation of cell cycle arrest	13/1518	106/18866	0.0832009797396388	0.423540943523651	0.377563457921874	CNOT7/CNOT6L/MDM4/CNOT4/CNOT2/PKD2/PLAGL1/EVI2B/ID2/E2F8/HSP90AB1/CRLF3/RBL2	13
GO:0030099	BP	GO:0030099	myeloid cell differentiation	43/1518	431/18866	0.0836220030342782	0.425295086730095	0.379127180118848	MED1/ABI1/PRDX3/UFL1/TET2/CDC73/KAT6A/KMT2C/CTNNB1/SLC11A2/UBA5/SMAP1/HSPA9/KMT2E/ZNF675/CNOT4/FCER1G/HCLS1/RASSF2/TMEM14C/SH2B3/STAT3/PIAS3/WDR61/CREB1/CIB1/ETS1/EVI2B/HIF1A/ID2/HDAC1/MFHAS1/ALAS1/EIF2AK1/CTR9/AGO3/MAPK14/ADAR/PTPN11/KIT/MEIS2/MEIS1/SIRT1	43
GO:0071326	BP	GO:0071326	cellular response to monosaccharide stimulus	16/1518	137/18866	0.0841396509978693	0.427537002878671	0.381125725067974	ZNF236/KIF5B/CCDC186/OPA1/PPP3CA/HMGN3/RAB11FIP2/PPP3CB/RAB11B/SRI/PIK3CA/PRKAA1/PIH1D1/HIF1A/RAF1/PDK3	16
GO:0002090	BP	GO:0002090	regulation of receptor internalization	8/1518	57/18866	0.0847676210490256	0.429160185183602	0.382572702823628	SCYL2/ATAD1/MKLN1/SDCBP/DKK1/UBQLN2/FMR1/ATXN2	8
GO:0046854	BP	GO:0046854	phosphatidylinositol phosphorylation	8/1518	57/18866	0.0847676210490256	0.429160185183602	0.382572702823628	PIK3C2A/FAM126B/IMPA1/EFR3A/PIK3CB/PIK3CA/SOCS2/PIP5K1B	8
GO:0072431	BP	GO:0072431	signal transduction involved in mitotic G1 DNA damage checkpoint	8/1518	57/18866	0.0847676210490256	0.429160185183602	0.382572702823628	CNOT7/CNOT6L/MDM4/CNOT4/CNOT2/PLAGL1/E2F8/RBL2	8
GO:1902400	BP	GO:1902400	intracellular signal transduction involved in G1 DNA damage checkpoint	8/1518	57/18866	0.0847676210490256	0.429160185183602	0.382572702823628	CNOT7/CNOT6L/MDM4/CNOT4/CNOT2/PLAGL1/E2F8/RBL2	8
GO:0032606	BP	GO:0032606	type I interferon production	15/1518	127/18866	0.0856667972049907	0.432924668164004	0.385928532367624	ITCH/PPM1B/YY1/CTNNB1/XRCC6/XRCC5/MYD88/IFIH1/HSPD1/LRRFIP1/MIR21/DDX3X/PTPN11/SETD2/CHUK	15
GO:1905477	BP	GO:1905477	positive regulation of protein localization to membrane	15/1518	127/18866	0.0856667972049907	0.432924668164004	0.385928532367624	MAPK8/MFF/KIF5B/ACSL3/PRKCI/C2CD5/RAB11FIP2/RAB11A/YWHAQ/CIB1/YWHAE/YWHAB/NMT1/AP2B1/ANK3	15
GO:0043666	BP	GO:0043666	regulation of phosphoprotein phosphatase activity	14/1518	117/18866	0.087008124378168	0.439304177894852	0.391615514442571	FAM122A/PPP2R5C/BOD1L1/PPP1R8/URI1/TIPRL/ARPP19/PPP1R15B/PTPRC/PPP6R3/PPP2R5E/PPP1R2/HSP90AB1/HSP90B1	14
GO:0006310	BP	GO:0006310	DNA recombination	31/1518	299/18866	0.0871509567933591	0.439626403987534	0.391902761282921	AUNIP/YY1/TOP2B/ARID2/NBN/SMCHD1/AP5S1/SMARCAD1/SETX/XRCC6/XRCC5/PPP4C/PTPRC/ZFYVE26/BRCA2/ALYREF/HSPD1/TERF2/TERF2IP/RECQL/GEN1/MORF4L1/RAD21/PSMD14/SMC6/UCHL5/PAXIP1/RNF168/KPNA1/SETD2/PARPBP	31
GO:0006026	BP	GO:0006026	aminoglycan catabolic process	9/1518	67/18866	0.0873810806278369	0.44038798243957	0.392581666588833	CTBS/SGSH/HEXA/HPSE/LUM/HGSNAT/GLB1/CD44/SDC4	9
GO:0090382	BP	GO:0090382	phagosome maturation	7/1518	48/18866	0.0877811694010295	0.441604363966843	0.393666003823785	ATP6V1A/SPG11/ATP6V1G1/ATP6V1H/ATP6V1E1/ATP6V0E1/ATP6V0D1	7
GO:1990928	BP	GO:1990928	response to amino acid starvation	7/1518	48/18866	0.0877811694010295	0.441604363966843	0.393666003823785	MAPK8/EIF2A/SH3GLB1/RRAGC/SESN3/RNF152/SEH1L	7
GO:0033865	BP	GO:0033865	nucleoside bisphosphate metabolic process	16/1518	138/18866	0.0884299545487793	0.441738547410443	0.393785620984148	SLC35B3/ACSL3/FAR1/SUCLG2/PDHB/MCCC2/DLD/PPT1/ACOT13/MCEE/ACOT9/MPC1/HSD17B12/DBI/PDK3/HSD17B4	16
GO:0033875	BP	GO:0033875	ribonucleoside bisphosphate metabolic process	16/1518	138/18866	0.0884299545487793	0.441738547410443	0.393785620984148	SLC35B3/ACSL3/FAR1/SUCLG2/PDHB/MCCC2/DLD/PPT1/ACOT13/MCEE/ACOT9/MPC1/HSD17B12/DBI/PDK3/HSD17B4	16
GO:0034032	BP	GO:0034032	purine nucleoside bisphosphate metabolic process	16/1518	138/18866	0.0884299545487793	0.441738547410443	0.393785620984148	SLC35B3/ACSL3/FAR1/SUCLG2/PDHB/MCCC2/DLD/PPT1/ACOT13/MCEE/ACOT9/MPC1/HSD17B12/DBI/PDK3/HSD17B4	16
GO:0046330	BP	GO:0046330	positive regulation of JNK cascade	16/1518	138/18866	0.0884299545487793	0.441738547410443	0.393785620984148	MAP4K5/MDFIC/RB1CC1/PJA2/STK3/MAP3K7/TAOK1/MAP3K13/RASSF2/ZEB2/SDCBP/MFHAS1/DKK1/MLKL/PLCB1/TNFRSF19	16
GO:0055076	BP	GO:0055076	transition metal ion homeostasis	16/1518	138/18866	0.0884299545487793	0.441738547410443	0.393785620984148	ATP6V1A/SLC30A9/XIAP/FBXL5/SLC11A2/ATP6V1G1/SKP1/SRI/SLC40A1/NCOA4/ISCU/HIF1A/SLC30A4/EIF2AK1/ATP6V0D1/SLC31A2	16
GO:0032413	BP	GO:0032413	negative regulation of ion transmembrane transporter activity	10/1518	77/18866	0.0886948878805667	0.441738547410443	0.393785620984148	UBQLN1/SUMO1/PTEN/SRI/CLIC2/PKD2/YWHAE/FMR1/STK39/ANK3	10
GO:0036473	BP	GO:0036473	cell death in response to oxidative stress	12/1518	97/18866	0.088831880898393	0.441738547410443	0.393785620984148	UBQLN1/CTNNB1/BAG5/HIF1A/MIR21/FZD1/STK24/ARL6IP5/DIABLO/PDCD10/SIRT1/P4HB	12
GO:0001844	BP	GO:0001844	protein insertion into mitochondrial membrane involved in apoptotic signaling pathway	5/1518	30/18866	0.0888858498175815	0.441738547410443	0.393785620984148	MAPK8/YWHAQ/YWHAE/YWHAB/NMT1	5
GO:0034110	BP	GO:0034110	regulation of homotypic cell-cell adhesion	5/1518	30/18866	0.0888858498175815	0.441738547410443	0.393785620984148	RDX/SH2B3/JAK1/ANK3/CD9	5
GO:0090162	BP	GO:0090162	establishment of epithelial cell polarity	5/1518	30/18866	0.0888858498175815	0.441738547410443	0.393785620984148	GOLPH3/PARD3/CLASP1/RHOA/MSN	5
GO:1900027	BP	GO:1900027	regulation of ruffle assembly	5/1518	30/18866	0.0888858498175815	0.441738547410443	0.393785620984148	FAM98A/CYFIP1/RDX/PFN2/PFN1	5
GO:1990126	BP	GO:1990126	retrograde transport, endosome to plasma membrane	5/1518	30/18866	0.0888858498175815	0.441738547410443	0.393785620984148	VPS29/RAB11A/RAB11B/VPS35/ANKRD27	5
GO:2000765	BP	GO:2000765	regulation of cytoplasmic translation	5/1518	30/18866	0.0888858498175815	0.441738547410443	0.393785620984148	CPEB4/PKM/NCK1/CNBP/FMR1	5
GO:0071103	BP	GO:0071103	DNA conformation change	36/1518	355/18866	0.0890337801547618	0.441738547410443	0.393785620984148	ASCC3/CUL4B/CHD1/FAM172A/TSPYL1/TOP2B/KAT6A/MPHOSPH8/SMARCA5/SRPK1/CHTF8/MNAT1/CETN2/NBN/SMCHD1/CHD2/SMARCAD1/TPR/SETX/MIS18BP1/XRCC6/XRCC5/MBD2/TSPYL4/SYCP3/RECQL/HDAC1/CHD1L/SSBP1/HAT1/BRD2/DDX3X/SPTY2D1/RPS27A/TOP1/SIRT1	36
GO:0032436	BP	GO:0032436	positive regulation of proteasomal ubiquitin-dependent protein catabolic process	11/1518	87/18866	0.0890921533799833	0.441738547410443	0.393785620984148	RCHY1/FAM122A/UBQLN1/SUMO1/PIAS1/ANKIB1/RNF14/VCP/IL33/UBQLN2/HERPUD1	11
GO:0010737	BP	GO:0010737	protein kinase A signaling	6/1518	39/18866	0.0895544718689756	0.441738547410443	0.393785620984148	PJA2/PRKACB/RDX/LCP1/AKAP1/RAB13	6
GO:0045022	BP	GO:0045022	early endosome to late endosome transport	6/1518	39/18866	0.0895544718689756	0.441738547410443	0.393785620984148	RAB21/RDX/ANKRD27/SNX3/MSN/EEA1	6
GO:0050775	BP	GO:0050775	positive regulation of dendrite morphogenesis	6/1518	39/18866	0.0895544718689756	0.441738547410443	0.393785620984148	RAB21/OPA1/EEF2K/DNM1L/ANKRD27/CAPRIN1	6
GO:0060416	BP	GO:0060416	response to growth hormone	6/1518	39/18866	0.0895544718689756	0.441738547410443	0.393785620984148	CACYBP/PTK2/PNPT1/LEPROT/STAT3/SOCS2	6
GO:0086091	BP	GO:0086091	regulation of heart rate by cardiac conduction	6/1518	39/18866	0.0895544718689756	0.441738547410443	0.393785620984148	DSP/DSC2/CTNNA3/YWHAE/DSG2/SCN3B	6
GO:1901068	BP	GO:1901068	guanosine-containing compound metabolic process	6/1518	39/18866	0.0895544718689756	0.441738547410443	0.393785620984148	OPA1/HPRT1/GMPS/GNAI3/RAN/RHOA	6
GO:2000816	BP	GO:2000816	negative regulation of mitotic sister chromatid separation	6/1518	39/18866	0.0895544718689756	0.441738547410443	0.393785620984148	BUB3/TPR/ZNF207/PSMG2/GEN1/RAD21	6
GO:0002011	BP	GO:0002011	morphogenesis of an epithelial sheet	8/1518	58/18866	0.0917631969661853	0.452232442798808	0.40314035159635	LIN7C/PTEN/CLASP1/ARHGAP35/RHOA/PDCD10/DDR1/CD44	8
GO:0048015	BP	GO:0048015	phosphatidylinositol-mediated signaling	21/1518	192/18866	0.0928733393634839	0.457298460370287	0.407656427648567	C1QBP/PIK3C2A/PPP2R5C/PTK2/INPP5F/PIK3CB/RPS6KB1/PTEN/PIK3CA/HCLS1/TPTE/FGR/PLCB4/MIR21/PDGFA/RHOA/KIT/PIP5K1B/PLCB1/SIRT1/KBTBD2	21
GO:0072665	BP	GO:0072665	protein localization to vacuole	9/1518	68/18866	0.0939069632892329	0.459994730777867	0.410060004431743	GCC2/VPS13C/SCARB2/VPS36/LAMP2/SH3GLB1/NCOA4/GBP1/SH3BP4	9
GO:0048545	BP	GO:0048545	response to steroid hormone	35/1518	346/18866	0.0948955919222296	0.459994730777867	0.410060004431743	MED1/UFL1/ABHD2/UFM1/URI1/PIAS2/UBR5/LATS1/UBA5/RNF14/ADAM9/TAF7/DDX17/DDX5/CNOT2/NCOA4/TPH2/HSPD1/ZMIZ1/WBP2/CBX3/HDAC1/PAM/PHB2/ERRFI1/ALAD/NPC1/RHOA/AGL/ANXA3/DSG2/SIRT1/GLB1/ATP1A1/RPL27	35
GO:0000717	BP	GO:0000717	nucleotide-excision repair, DNA duplex unwinding	4/1518	22/18866	0.0955081720074745	0.459994730777867	0.410060004431743	CUL4B/CETN2/CHD1L/RPS27A	4
GO:0006085	BP	GO:0006085	acetyl-CoA biosynthetic process	4/1518	22/18866	0.0955081720074745	0.459994730777867	0.410060004431743	PDHB/DLD/MPC1/PDK3	4
GO:0006312	BP	GO:0006312	mitotic recombination	4/1518	22/18866	0.0955081720074745	0.459994730777867	0.410060004431743	BRCA2/TERF2/GEN1/SMC6	4
GO:0006622	BP	GO:0006622	protein targeting to lysosome	4/1518	22/18866	0.0955081720074745	0.459994730777867	0.410060004431743	GCC2/SCARB2/LAMP2/NCOA4	4
GO:0009083	BP	GO:0009083	branched-chain amino acid catabolic process	4/1518	22/18866	0.0955081720074745	0.459994730777867	0.410060004431743	PPM1K/MCCC2/DLD/HIBADH	4
GO:0051000	BP	GO:0051000	positive regulation of nitric-oxide synthase activity	4/1518	22/18866	0.0955081720074745	0.459994730777867	0.410060004431743	NUS1/TERF2/HIF1A/GCH1	4
GO:0051152	BP	GO:0051152	positive regulation of smooth muscle cell differentiation	4/1518	22/18866	0.0955081720074745	0.459994730777867	0.410060004431743	PIAS1/MIR21/KIT/SIRT1	4
GO:0034260	BP	GO:0034260	negative regulation of GTPase activity	7/1518	49/18866	0.095678322016012	0.459994730777867	0.410060004431743	IQGAP1/RDX/MIR21/MKKS/IQGAP2/TMED2/SH3BP4	7
GO:0047496	BP	GO:0047496	vesicle transport along microtubule	7/1518	49/18866	0.095678322016012	0.459994730777867	0.410060004431743	KIF5B/FBXW11/RAB1A/KIF1B/BLOC1S6/AP3S1/BLOC1S4	7
GO:0090151	BP	GO:0090151	establishment of protein localization to mitochondrial membrane	7/1518	49/18866	0.095678322016012	0.459994730777867	0.410060004431743	MAPK8/YWHAQ/HSP90AA1/OXA1L/YWHAE/YWHAB/NMT1	7
GO:0097720	BP	GO:0097720	calcineurin-mediated signaling	7/1518	49/18866	0.095678322016012	0.459994730777867	0.410060004431743	PPP3CA/NFAT5/PPP3CB/CAMTA1/CIB1/SPPL3/HOMER2	7
GO:1990090	BP	GO:1990090	cellular response to nerve growth factor stimulus	7/1518	49/18866	0.095678322016012	0.459994730777867	0.410060004431743	EEF2K/KIF1B/PTEN/ACAP2/CREB1/CIB1/HSPA5	7
GO:0090068	BP	GO:0090068	positive regulation of cell cycle process	31/1518	302/18866	0.0960617948145089	0.459994730777867	0.410060004431743	MED1/CNOT7/CNOT6L/CUL3/CUL4B/PHIP/CDC73/MDM4/RAB11A/PKN2/RDX/TPR/KMT2E/CNOT4/CNOT2/PKD2/PLAGL1/EIF4G1/LSM10/ANKRD17/GEN1/UBXN2B/ID2/PHB2/E2F8/RAD21/CRLF3/DDX3X/RHOA/PLCB1/RBL2	31
GO:0000070	BP	GO:0000070	mitotic sister chromatid segregation	18/1518	161/18866	0.096915923281776	0.459994730777867	0.410060004431743	PDS5A/CUL3/CHMP2B/BUB3/NAA50/CHMP2A/CHTF8/RAB11A/TPR/ZNF207/PSMG2/GEN1/KIF18A/RAN/RAD21/SMC1A/CHAMP1/SEH1L	18
GO:0061572	BP	GO:0061572	actin filament bundle organization	18/1518	161/18866	0.096915923281776	0.459994730777867	0.410060004431743	CD47/CUL3/PAK2/RDX/LCP1/PFN2/CLASP1/TJP1/PFN1/MIR21/BAG4/MKKS/RHOA/PLS3/ADD3/HSP90B1/SDC4/LIMA1	18
GO:0007175	BP	GO:0007175	negative regulation of epidermal growth factor-activated receptor activity	3/1518	14/18866	0.0970585575005779	0.459994730777867	0.410060004431743	TSG101/ERRFI1/SNX6	3
GO:0034616	BP	GO:0034616	response to laminar fluid shear stress	3/1518	14/18866	0.0970585575005779	0.459994730777867	0.410060004431743	ADAM9/ABCA1/ETS1	3
GO:0035751	BP	GO:0035751	regulation of lysosomal lumen pH	3/1518	14/18866	0.0970585575005779	0.459994730777867	0.410060004431743	CLN5/PPT1/ATP6AP2	3
GO:0036092	BP	GO:0036092	phosphatidylinositol-3-phosphate biosynthetic process	3/1518	14/18866	0.0970585575005779	0.459994730777867	0.410060004431743	PIK3C2A/PIK3CB/PIK3CA	3
GO:0036295	BP	GO:0036295	cellular response to increased oxygen levels	3/1518	14/18866	0.0970585575005779	0.459994730777867	0.410060004431743	ATP6V1A/ATP6V1G1/ATP6V0D1	3
GO:0042659	BP	GO:0042659	regulation of cell fate specification	3/1518	14/18866	0.0970585575005779	0.459994730777867	0.410060004431743	BMPR1A/DKK1/ESRP1	3
GO:0042762	BP	GO:0042762	regulation of sulfur metabolic process	3/1518	14/18866	0.0970585575005779	0.459994730777867	0.410060004431743	MIR21/SP1/PDK3	3
GO:0043922	BP	GO:0043922	negative regulation by host of viral transcription	3/1518	14/18866	0.0970585575005779	0.459994730777867	0.410060004431743	ZNF639/TARDBP/HDAC1	3
GO:0044154	BP	GO:0044154	histone H3-K14 acetylation	3/1518	14/18866	0.0970585575005779	0.459994730777867	0.410060004431743	MEAF6/WBP2/SIRT1	3
GO:0045176	BP	GO:0045176	apical protein localization	3/1518	14/18866	0.0970585575005779	0.459994730777867	0.410060004431743	RDX/NAPA/ARF4	3
GO:0046940	BP	GO:0046940	nucleoside monophosphate phosphorylation	3/1518	14/18866	0.0970585575005779	0.459994730777867	0.410060004431743	CMPK1/AK6/AK2	3
GO:0048291	BP	GO:0048291	isotype switching to IgG isotypes	3/1518	14/18866	0.0970585575005779	0.459994730777867	0.410060004431743	PTPRC/HSPD1/PAXIP1	3
GO:0050872	BP	GO:0050872	white fat cell differentiation	3/1518	14/18866	0.0970585575005779	0.459994730777867	0.410060004431743	TBL1XR1/CTBP1/SIRT1	3
GO:0051280	BP	GO:0051280	negative regulation of release of sequestered calcium ion into cytosol	3/1518	14/18866	0.0970585575005779	0.459994730777867	0.410060004431743	SRI/CLIC2/PKD2	3
GO:0070486	BP	GO:0070486	leukocyte aggregation	3/1518	14/18866	0.0970585575005779	0.459994730777867	0.410060004431743	CD47/MSN/CD44	3
GO:0070672	BP	GO:0070672	response to interleukin-15	3/1518	14/18866	0.0970585575005779	0.459994730777867	0.410060004431743	STAT3/PLCB1/JAK1	3
GO:0071361	BP	GO:0071361	cellular response to ethanol	3/1518	14/18866	0.0970585575005779	0.459994730777867	0.410060004431743	PTEN/PRKAA1/KCNMB1	3
GO:0110154	BP	GO:0110154	RNA decapping	3/1518	14/18866	0.0970585575005779	0.459994730777867	0.410060004431743	CNOT7/DCP1A/PATL1	3
GO:0110156	BP	GO:0110156	methylguanosine-cap decapping	3/1518	14/18866	0.0970585575005779	0.459994730777867	0.410060004431743	CNOT7/DCP1A/PATL1	3
GO:1900044	BP	GO:1900044	regulation of protein K63-linked ubiquitination	3/1518	14/18866	0.0970585575005779	0.459994730777867	0.410060004431743	UBR5/TRIP12/DDX3X	3
GO:1901160	BP	GO:1901160	primary amino compound metabolic process	3/1518	14/18866	0.0970585575005779	0.459994730777867	0.410060004431743	TPH2/GDE1/GRIN2A	3
GO:1903799	BP	GO:1903799	negative regulation of production of miRNAs involved in gene silencing by miRNA	3/1518	14/18866	0.0970585575005779	0.459994730777867	0.410060004431743	PPP3CA/STAT3/ZMPSTE24	3
GO:1904152	BP	GO:1904152	regulation of retrograde protein transport, ER to cytosol	3/1518	14/18866	0.0970585575005779	0.459994730777867	0.410060004431743	SVIP/ERLEC1/UBE2J1	3
GO:1904668	BP	GO:1904668	positive regulation of ubiquitin protein ligase activity	3/1518	14/18866	0.0970585575005779	0.459994730777867	0.410060004431743	RAB1A/SKP1/PTEN	3
GO:1904925	BP	GO:1904925	positive regulation of autophagy of mitochondrion in response to mitochondrial depolarization	3/1518	14/18866	0.0970585575005779	0.459994730777867	0.410060004431743	VPS13C/CDC37/HUWE1	3
GO:1990173	BP	GO:1990173	protein localization to nucleoplasm	3/1518	14/18866	0.0970585575005779	0.459994730777867	0.410060004431743	CCT8/CCT4/CCT2	3
GO:2000232	BP	GO:2000232	regulation of rRNA processing	3/1518	14/18866	0.0970585575005779	0.459994730777867	0.410060004431743	SHQ1/HEATR1/WDR75	3
GO:0070304	BP	GO:0070304	positive regulation of stress-activated protein kinase signaling cascade	19/1518	172/18866	0.0984304622958864	0.464367914342058	0.413958457069844	MAP4K5/MDFIC/RB1CC1/PJA2/RNF13/STK3/MAP3K7/TAOK1/MAP3K13/RASSF2/ZEB2/SDCBP/MFHAS1/DKK1/MLKL/ARL6IP5/PLCB1/PDCD10/TNFRSF19	19
GO:0050851	BP	GO:0050851	antigen receptor-mediated signaling pathway	33/1518	325/18866	0.0985613509113985	0.464367914342058	0.413958457069844	TAB2/ELF2/PSMD12/RC3H1/PSMD5/MAP3K7/PSMA1/PAK2/FBXW11/PIK3CB/SKP1/PSMD6/PSMC2/ELF1/PIK3CA/PSMB7/LCP2/PTPRC/BTN3A3/KHDRBS1/NCK1/PSMA4/PSMD11/PSME3/TRAT1/LPXN/MNDA/PSME1/PSMD14/BTN3A2/GBP1/SPPL3/CHUK	33
GO:0000096	BP	GO:0000096	sulfur amino acid metabolic process	6/1518	40/18866	0.098565511653122	0.464367914342058	0.413958457069844	MTRR/ENOPH1/BLMH/SMS/PCYOX1/CSAD	6
GO:0021587	BP	GO:0021587	cerebellum morphogenesis	6/1518	40/18866	0.098565511653122	0.464367914342058	0.413958457069844	RORA/HERC1/GNPAT/SLC25A46/PTPN11/HSPA5	6
GO:0043001	BP	GO:0043001	Golgi to plasma membrane protein transport	6/1518	40/18866	0.098565511653122	0.464367914342058	0.413958457069844	RAB10/ACSL3/GOLPH3/LYPLA1/SEC16A/ANK3	6
GO:1902895	BP	GO:1902895	positive regulation of pri-miRNA transcription by RNA polymerase II	6/1518	40/18866	0.098565511653122	0.464367914342058	0.413958457069844	BMPR1A/STAT3/ETS1/HIF1A/GNL3/TEAD1	6
GO:1905819	BP	GO:1905819	negative regulation of chromosome separation	6/1518	40/18866	0.098565511653122	0.464367914342058	0.413958457069844	BUB3/TPR/ZNF207/PSMG2/GEN1/RAD21	6
GO:0021799	BP	GO:0021799	cerebral cortex radially oriented cell migration	5/1518	31/18866	0.0993163422224962	0.46514825599829	0.414654088740388	CTNNB1/SUN1/SYNE2/ZMIZ1/SRGAP2C	5
GO:0046856	BP	GO:0046856	phosphatidylinositol dephosphorylation	5/1518	31/18866	0.0993163422224962	0.46514825599829	0.414654088740388	INPP5F/PTEN/SACM1L/TPTE/MTMR3	5
GO:0050686	BP	GO:0050686	negative regulation of mRNA processing	5/1518	31/18866	0.0993163422224962	0.46514825599829	0.414654088740388	C1QBP/ZC3H14/SRSF6/SRSF4/CTR9	5
GO:0051497	BP	GO:0051497	negative regulation of stress fiber assembly	5/1518	31/18866	0.0993163422224962	0.46514825599829	0.414654088740388	PAK2/CLASP1/TJP1/PFN1/MIR21	5
GO:0061842	BP	GO:0061842	microtubule organizing center localization	5/1518	31/18866	0.0993163422224962	0.46514825599829	0.414654088740388	KIF5B/SUN1/SYNE2/ARPC5/PARD3	5
GO:1902253	BP	GO:1902253	regulation of intrinsic apoptotic signaling pathway by p53 class mediator	5/1518	31/18866	0.0993163422224962	0.46514825599829	0.414654088740388	PTTG1IP/ELL3/MIR21/SIRT1/CD44	5
GO:1905476	BP	GO:1905476	negative regulation of protein localization to membrane	5/1518	31/18866	0.0993163422224962	0.46514825599829	0.414654088740388	LZTFL1/LYPLA1/CLTC/TMEM59/GBP1	5
GO:0010717	BP	GO:0010717	regulation of epithelial to mesenchymal transition	12/1518	99/18866	0.0997861265923011	0.466955431757412	0.416265086541475	PPP2CA/CTNNB1/PTEN/ACVR1/SPRED1/ADIPOR1/CLASP1/SDCBP/ELL3/MIR21/TGFB1I1/SMAD2	12
GO:0030032	BP	GO:0030032	lamellipodium assembly	9/1518	69/18866	0.100709253428818	0.470298388205203	0.419245148364092	NCKAP1/GOLPH3/CYFIP1/ACTR3/NCK1/VCL/ARHGEF7/KIT/ARFIP2	9
GO:0001892	BP	GO:0001892	embryonic placenta development	11/1518	89/18866	0.100754075977822	0.470298388205203	0.419245148364092	MED1/STK3/BIRC6/ZNF568/BPTF/PKD2/STK4/HIF1A/E2F8/TMED2/SETD2	11
GO:0043506	BP	GO:0043506	regulation of JUN kinase activity	11/1518	89/18866	0.100754075977822	0.470298388205203	0.419245148364092	MAP4K5/MDFIC/MAP3K7/TAOK1/MAP3K13/DNAJA1/ZNF675/ZEB2/DKK1/MLKL/AIDA	11
GO:0007492	BP	GO:0007492	endoderm development	10/1518	79/18866	0.101143849932083	0.471326952279825	0.42016205666929	BMPR1A/CDC73/CTNNB1/BPTF/COL8A1/HDAC1/CTR9/DKK1/SMAD2/SETD2	10
GO:0070373	BP	GO:0070373	negative regulation of ERK1 and ERK2 cascade	10/1518	79/18866	0.101143849932083	0.471326952279825	0.42016205666929	SYNJ2BP/RANBP9/PTEN/PTPRC/SPRED1/EIF3A/TNIP1/ERRFI1/MIR21/GBP1	10
GO:0019693	BP	GO:0019693	ribose phosphate metabolic process	42/1518	427/18866	0.101682479516124	0.473440431822353	0.422046107447677	NUP205/SLC35B3/RORA/OPA1/NUP54/ACSL3/FAR1/PAICS/SUCLG2/HPRT1/PDHB/CMPK1/MCCC2/PRKAG1/AK2/DLD/NUP160/TPR/PRKAA1/PKM/GMPS/PPT1/ACOT13/GNAI3/STAT3/VCP/MCEE/HINT1/ACOT9/PRPS2/MPC1/HSD17B12/HIF1A/DBI/RAN/UMPS/RHOA/UPRT/PDK3/SEH1L/RFK/HSD17B4	42
GO:0009259	BP	GO:0009259	ribonucleotide metabolic process	41/1518	416/18866	0.102459285240035	0.476658413942772	0.424914761530581	NUP205/SLC35B3/RORA/OPA1/NUP54/ACSL3/FAR1/PAICS/SUCLG2/HPRT1/PDHB/CMPK1/MCCC2/PRKAG1/AK2/DLD/NUP160/TPR/PRKAA1/PKM/GMPS/PPT1/ACOT13/GNAI3/STAT3/VCP/MCEE/HINT1/ACOT9/MPC1/HSD17B12/HIF1A/DBI/RAN/UMPS/RHOA/UPRT/PDK3/SEH1L/RFK/HSD17B4	41
GO:0033209	BP	GO:0033209	tumor necrosis factor-mediated signaling pathway	19/1518	173/18866	0.102672912894965	0.477253205804165	0.425444985763598	UBE2K/PSMD12/SPPL2A/PSMD5/PSMA1/PSMD6/PSMC2/ZNF675/PSMB7/PSMA4/PSMD11/PIAS3/COMMD7/PSME3/PSME1/BAG4/PSMD14/CHUK/TNFRSF19	19
GO:0071824	BP	GO:0071824	protein-DNA complex subunit organization	29/1518	282/18866	0.102806995985773	0.477477567332924	0.425644991727409	SENP6/CUL4B/TSPYL1/KAT6A/PIAS1/ANP32E/SMARCA5/GTF2A2/MNAT1/ARID2/CETN2/PSMC2/BPTF/TAF7/MIS18BP1/PIH1D1/GTF2B/TSPYL4/SYCP3/TRAPPC12/TERF1/CCNH/CREB1/CHD1L/HAT1/BRD2/SPTY2D1/RPS27A/SETD2	29
GO:1901800	BP	GO:1901800	positive regulation of proteasomal protein catabolic process	13/1518	110/18866	0.103830425087153	0.481602324040045	0.429321985485015	RCHY1/FAM122A/UBQLN1/SUMO1/PIAS1/PSMC2/ANKIB1/RNF14/VCP/IL33/UBQLN2/FMR1/HERPUD1	13
GO:0014009	BP	GO:0014009	glial cell proliferation	7/1518	50/18866	0.103954779146674	0.481602324040045	0.429321985485015	UFL1/PPP1CC/PRKCI/DICER1/IL33/CREB1/SKI	7
GO:0061014	BP	GO:0061014	positive regulation of mRNA catabolic process	7/1518	50/18866	0.103954779146674	0.481602324040045	0.429321985485015	CNOT7/CNOT6L/RC3H1/TOB1/YTHDF3/PNPT1/TARDBP	7
GO:0001837	BP	GO:0001837	epithelial to mesenchymal transition	17/1518	152/18866	0.104114732667159	0.481942073677264	0.429624853601587	PPP2CA/CTNNB1/PTEN/ACVR1/DDX17/DDX5/SPRED1/ADIPOR1/CLASP1/SDCBP/HIF1A/ELL3/MIR21/PEF1/TGFB1I1/KLHL12/SMAD2	17
GO:0042594	BP	GO:0042594	response to starvation	22/1518	206/18866	0.105382684556388	0.487405866061299	0.434495524023013	SLC2A1/MAPK8/EIF2A/GNPAT/CADPS2/LAMP2/DSC2/CPEB4/PRKAG1/SH3GLB1/RRAGC/PRKAA1/SESN3/HIGD1A/FNIP1/EIF2AK1/STK24/RNF152/SEH1L/SIRT1/HSPA5/MTMR3	22
GO:0061640	BP	GO:0061640	cytoskeleton-dependent cytokinesis	12/1518	100/18866	0.105553764589508	0.48779164964786	0.434839428873722	PDCD6IP/RASA1/CHMP2B/ACTR3/CHMP2A/TTC19/MAP9/ZFYVE26/JTB/RHOA/SNX9/ANK3	12
GO:0006665	BP	GO:0006665	sphingolipid metabolic process	18/1518	163/18866	0.10573085658765	0.488204552741645	0.435207509273645	CERS3/SFTPB/PPP2CA/GLTP/ARV1/SERINC1/KDSR/PRKAA1/HEXA/PPT1/ACER3/VAPA/ASAH2B/ORMDL2/KIT/SAMD8/DEGS1/GLB1	18
GO:0010810	BP	GO:0010810	regulation of cell-substrate adhesion	23/1518	217/18866	0.105886256928137	0.488516694484374	0.435485766470614	C1QBP/AP1AR/RASA1/IQGAP1/PTK2/PIK3CB/PTEN/PLEKHA2/COL8A1/CLASP1/CIB1/STK4/HSD17B12/ITGA6/VCL/ARHGEF7/GBP1/RHOA/UTRN/P4HB/DDR1/CCL28/SDC4	23
GO:0018208	BP	GO:0018208	peptidyl-proline modification	8/1518	60/18866	0.106715669986809	0.490715692402155	0.437446052177334	FKBP3/CWC27/PPIL1/PPIL4/NKTR/PRDX4/PPIL3/P4HB	8
GO:0043966	BP	GO:0043966	histone H3 acetylation	8/1518	60/18866	0.106715669986809	0.490715692402155	0.437446052177334	MAP3K7/KAT6A/SUPT7L/MEAF6/PIH1D1/BRCA2/WBP2/SIRT1	8
GO:0061077	BP	GO:0061077	chaperone-mediated protein folding	8/1518	60/18866	0.106715669986809	0.490715692402155	0.437446052177334	PTGES3/CCT2/HSPA9/PDCL3/SGTB/DFFA/DNAJB14/HSPA5	8
GO:0061951	BP	GO:0061951	establishment of protein localization to plasma membrane	8/1518	60/18866	0.106715669986809	0.490715692402155	0.437446052177334	RAB10/ACSL3/GOLPH3/LYPLA1/RAB11A/VPS35/SEC16A/ANK3	8
GO:0043470	BP	GO:0043470	regulation of carbohydrate catabolic process	11/1518	90/18866	0.10690758891286	0.490754497515543	0.437480644801778	NUP205/NUP54/SCARB2/PPP1CB/PRKAG1/NUP160/TPR/PRKAA1/STAT3/HIF1A/SEH1L	11
GO:0030879	BP	GO:0030879	mammary gland development	16/1518	142/18866	0.106965495322055	0.490754497515543	0.437480644801778	GOT2/MED1/LATS1/ARHGAP5/ORAI1/BRCA2/CREB1/HIF1A/ID2/PAM/PHB2/SOCS2/UMPS/ARHGAP35/UPRT/DDR1	16
GO:0032200	BP	GO:0032200	telomere organization	19/1518	174/18866	0.107028323610689	0.490754497515543	0.437480644801778	PTGES3/XRN1/CTNNB1/CCT8/CCT4/NBN/CCT2/HMBOX1/YLPM1/XRCC6/XRCC5/BRCA2/TERF1/TERF2/TERF2IP/HSP90AA1/HSP90AB1/SMC6/GNL3	19
GO:0006458	BP	GO:0006458	'de novo' protein folding	6/1518	41/18866	0.108036737940336	0.490754497515543	0.437480644801778	PTGES3/CCT2/HSPA9/HSPD1/DNAJB14/HSPA5	6
GO:1903170	BP	GO:1903170	negative regulation of calcium ion transmembrane transport	6/1518	41/18866	0.108036737940336	0.490754497515543	0.437480644801778	UBQLN1/SRI/CLIC2/PKD2/YWHAE/FMR1	6
GO:0000002	BP	GO:0000002	mitochondrial genome maintenance	4/1518	23/18866	0.108616178689332	0.490754497515543	0.437480644801778	OPA1/SLC25A36/MPV17/AKT3	4
GO:0000966	BP	GO:0000966	RNA 5'-end processing	4/1518	23/18866	0.108616178689332	0.490754497515543	0.437480644801778	RPP30/PNPT1/SSB/RPP38	4
GO:0001919	BP	GO:0001919	regulation of receptor recycling	4/1518	23/18866	0.108616178689332	0.490754497515543	0.437480644801778	AP1AR/INPP5F/EPS15/TRAT1	4
GO:0007097	BP	GO:0007097	nuclear migration	4/1518	23/18866	0.108616178689332	0.490754497515543	0.437480644801778	FBXW11/SUN1/PTK2/SYNE2	4
GO:0016226	BP	GO:0016226	iron-sulfur cluster assembly	4/1518	23/18866	0.108616178689332	0.490754497515543	0.437480644801778	NFU1/HSPA9/ISCU/NFS1	4
GO:0031163	BP	GO:0031163	metallo-sulfur cluster assembly	4/1518	23/18866	0.108616178689332	0.490754497515543	0.437480644801778	NFU1/HSPA9/ISCU/NFS1	4
GO:0035561	BP	GO:0035561	regulation of chromatin binding	4/1518	23/18866	0.108616178689332	0.490754497515543	0.437480644801778	PPP3CA/CTNNB1/HMBOX1/MBD2	4
GO:0046599	BP	GO:0046599	regulation of centriole replication	4/1518	23/18866	0.108616178689332	0.490754497515543	0.437480644801778	TRIM37/CHMP2A/RBM14/MDM1	4
GO:0070935	BP	GO:0070935	3'-UTR-mediated mRNA stabilization	4/1518	23/18866	0.108616178689332	0.490754497515543	0.437480644801778	TARDBP/MYD88/MAPK14/ELAVL1	4
GO:0071404	BP	GO:0071404	cellular response to low-density lipoprotein particle stimulus	4/1518	23/18866	0.108616178689332	0.490754497515543	0.437480644801778	FCER1G/ABCA1/NPC1/CD9	4
GO:1900017	BP	GO:1900017	positive regulation of cytokine production involved in inflammatory response	4/1518	23/18866	0.108616178689332	0.490754497515543	0.437480644801778	APPL1/MYD88/STAT3/MIR21	4
GO:1901984	BP	GO:1901984	negative regulation of protein acetylation	4/1518	23/18866	0.108616178689332	0.490754497515543	0.437480644801778	TAF7/PIH1D1/CTBP1/SIRT1	4
GO:1902410	BP	GO:1902410	mitotic cytokinetic process	4/1518	23/18866	0.108616178689332	0.490754497515543	0.437480644801778	PDCD6IP/CHMP2B/CHMP2A/RHOA	4
GO:1903077	BP	GO:1903077	negative regulation of protein localization to plasma membrane	4/1518	23/18866	0.108616178689332	0.490754497515543	0.437480644801778	LYPLA1/CLTC/TMEM59/GBP1	4
GO:1903798	BP	GO:1903798	regulation of production of miRNAs involved in gene silencing by miRNA	4/1518	23/18866	0.108616178689332	0.490754497515543	0.437480644801778	PPP3CA/DDX5/STAT3/ZMPSTE24	4
GO:1904996	BP	GO:1904996	positive regulation of leukocyte adhesion to vascular endothelial cell	4/1518	23/18866	0.108616178689332	0.490754497515543	0.437480644801778	NFAT5/ETS1/MIR21/RHOA	4
GO:0001678	BP	GO:0001678	cellular glucose homeostasis	17/1518	153/18866	0.10882653726913	0.490754497515543	0.437480644801778	ZNF236/KIF5B/CCDC186/OPA1/PPP3CA/HMGN3/RAB11FIP2/PPP3CB/RAB11B/SRI/PIK3CA/PRKAA1/PIH1D1/HIF1A/RAF1/PDK3/SIRT1	17
GO:0048017	BP	GO:0048017	inositol lipid-mediated signaling	21/1518	196/18866	0.108840950743023	0.490754497515543	0.437480644801778	C1QBP/PIK3C2A/PPP2R5C/PTK2/INPP5F/PIK3CB/RPS6KB1/PTEN/PIK3CA/HCLS1/TPTE/FGR/PLCB4/MIR21/PDGFA/RHOA/KIT/PIP5K1B/PLCB1/SIRT1/KBTBD2	21
GO:0071897	BP	GO:0071897	DNA biosynthetic process	21/1518	196/18866	0.108840950743023	0.490754497515543	0.437480644801778	RCHY1/PTGES3/POLK/USP10/XRN1/CTNNB1/CCT8/CHTF8/CCT4/CCT2/HMBOX1/XRCC5/TERF1/TERF2/TERF2IP/VCP/PARP4/HSP90AA1/HSP90AB1/RPS27A/SIRT1	21
GO:0006260	BP	GO:0006260	DNA replication	28/1518	273/18866	0.1098963525991	0.495111988551733	0.441365108414198	PDS5A/PPP2CA/BAZ1A/BOD1L1/POLK/ESCO1/CACYBP/CHTF8/RAD17/ATF1/NBN/NFIB/ORC5/BRCA2/TERF1/ALYREF/RNASEH2A/ZMPSTE24/TERF2/CDK2AP1/ANKRD17/RECQL/GEN1/E2F8/SSBP1/TTF1/SMC3/TOP1	28
GO:0007259	BP	GO:0007259	receptor signaling pathway via JAK-STAT	18/1518	164/18866	0.110318580926146	0.495461359274809	0.441676553199686	CNOT7/PPP2CA/PIAS1/IFNAR1/INPP5F/HCLS1/PTPRC/SH2B3/PKD2/LEPROT/STAT3/ADIPOR1/STAT4/SOCS2/CTR9/AKR1B1/CRLF3/KIT	18
GO:0030201	BP	GO:0030201	heparan sulfate proteoglycan metabolic process	5/1518	32/18866	0.110330090607744	0.495461359274809	0.441676553199686	CTNNB1/SGSH/DSE/HPSE/EXTL2	5
GO:0038128	BP	GO:0038128	ERBB2 signaling pathway	5/1518	32/18866	0.110330090607744	0.495461359274809	0.441676553199686	CPNE3/PIK3CA/CDC37/PTPN12/HSP90AA1	5
GO:0044818	BP	GO:0044818	mitotic G2/M transition checkpoint	5/1518	32/18866	0.110330090607744	0.495461359274809	0.441676553199686	NAE1/TAOK1/RAD17/NBN/MIR21	5
GO:0051047	BP	GO:0051047	positive regulation of secretion	34/1518	340/18866	0.110448700981686	0.495594009888791	0.441794803926744	AP1G1/KIF5B/ACSL3/PDCD6IP/GOLPH3/AIMP1/CADPS2/SERP1/EXPH5/CHMP2A/PPP3CB/VPS35/ADAM9/DNM1L/SRI/TARDBP/RAB9A/FCER1G/RAB2B/TSG101/RAB8B/IL33/CLASP1/CREB1/FGR/SDCBP/HIF1A/PANX1/MIR21/PTPN11/SNX5/SLC12A2/SYTL2/SDC4	34
GO:0044773	BP	GO:0044773	mitotic DNA damage checkpoint	12/1518	101/18866	0.111514187385684	0.499971747472961	0.4456973162232	CNOT7/CNOT6L/MDM4/TAOK1/NBN/CNOT4/CNOT2/PLAGL1/MIR21/E2F8/RPS27L/RBL2	12
GO:0051492	BP	GO:0051492	regulation of stress fiber assembly	11/1518	91/18866	0.113274660799021	0.501571519166548	0.44712342470634	CD47/PAK2/PFN2/CLASP1/TJP1/PFN1/MIR21/BAG4/MKKS/RHOA/SDC4	11
GO:0060333	BP	GO:0060333	interferon-gamma-mediated signaling pathway	11/1518	91/18866	0.113274660799021	0.501571519166548	0.44712342470634	MED1/SUMO1/PIAS1/TRIM22/IRF2/IFNGR2/CDC37/HSP90AB1/GBP1/JAK1/CD44	11
GO:1904063	BP	GO:1904063	negative regulation of cation transmembrane transport	11/1518	91/18866	0.113274660799021	0.501571519166548	0.44712342470634	UBQLN1/SUMO1/PTEN/SRI/CLIC2/PKD2/ISCU/YWHAE/FMR1/STK39/ANK3	11
GO:0007160	BP	GO:0007160	cell-matrix adhesion	24/1518	230/18866	0.114025563049653	0.501571519166548	0.44712342470634	MKLN1/RASA1/CTNNB1/IQGAP1/PTK2/PIK3CB/ADAM9/PTEN/PLEKHA2/CLASP1/CIB1/ITGA6/VCL/TRPM7/HPSE/NID2/ARHGEF7/RHOA/UTRN/SGCE/DDR1/CCL28/CD44/SDC4	24
GO:0001829	BP	GO:0001829	trophectodermal cell differentiation	3/1518	15/18866	0.114378982490133	0.501571519166548	0.44712342470634	CUL3/CNOT2/CTR9	3
GO:0002091	BP	GO:0002091	negative regulation of receptor internalization	3/1518	15/18866	0.114378982490133	0.501571519166548	0.44712342470634	SDCBP/UBQLN2/ATXN2	3
GO:0009130	BP	GO:0009130	pyrimidine nucleoside monophosphate biosynthetic process	3/1518	15/18866	0.114378982490133	0.501571519166548	0.44712342470634	CMPK1/UMPS/UPRT	3
GO:0009415	BP	GO:0009415	response to water	3/1518	15/18866	0.114378982490133	0.501571519166548	0.44712342470634	PKD2/AKR1B1/CD9	3
GO:0010763	BP	GO:0010763	positive regulation of fibroblast migration	3/1518	15/18866	0.114378982490133	0.501571519166548	0.44712342470634	PTK2/BAG4/ARHGEF7	3
GO:0020027	BP	GO:0020027	hemoglobin metabolic process	3/1518	15/18866	0.114378982490133	0.501571519166548	0.44712342470634	HIF1A/ALAS1/EIF2AK1	3
GO:0032252	BP	GO:0032252	secretory granule localization	3/1518	15/18866	0.114378982490133	0.501571519166548	0.44712342470634	KIF5B/KIF1B/USO1	3
GO:0032785	BP	GO:0032785	negative regulation of DNA-templated transcription, elongation	3/1518	15/18866	0.114378982490133	0.501571519166548	0.44712342470634	TCERG1/EAPP/RNF168	3
GO:0033540	BP	GO:0033540	fatty acid beta-oxidation using acyl-CoA oxidase	3/1518	15/18866	0.114378982490133	0.501571519166548	0.44712342470634	SCP2/ECI2/HSD17B4	3
GO:0034111	BP	GO:0034111	negative regulation of homotypic cell-cell adhesion	3/1518	15/18866	0.114378982490133	0.501571519166548	0.44712342470634	RDX/SH2B3/CD9	3
GO:0043517	BP	GO:0043517	positive regulation of DNA damage response, signal transduction by p53 class mediator	3/1518	15/18866	0.114378982490133	0.501571519166548	0.44712342470634	EEF1E1/DDX5/SPRED1	3
GO:0043518	BP	GO:0043518	negative regulation of DNA damage response, signal transduction by p53 class mediator	3/1518	15/18866	0.114378982490133	0.501571519166548	0.44712342470634	PTTG1IP/SIRT1/CD44	3
GO:0045475	BP	GO:0045475	locomotor rhythm	3/1518	15/18866	0.114378982490133	0.501571519166548	0.44712342470634	PTEN/ID2/ZFHX3	3
GO:0048070	BP	GO:0048070	regulation of developmental pigmentation	3/1518	15/18866	0.114378982490133	0.501571519166548	0.44712342470634	ADAMTS20/BLOC1S6/ZEB2	3
GO:0051290	BP	GO:0051290	protein heterotetramerization	3/1518	15/18866	0.114378982490133	0.501571519166548	0.44712342470634	CPSF6/CPSF7/PKD2	3
GO:0060766	BP	GO:0060766	negative regulation of androgen receptor signaling pathway	3/1518	15/18866	0.114378982490133	0.501571519166548	0.44712342470634	PIAS2/HDAC1/SIRT1	3
GO:0070207	BP	GO:0070207	protein homotrimerization	3/1518	15/18866	0.114378982490133	0.501571519166548	0.44712342470634	PNPT1/ALOX5AP/MLKL	3
GO:0071801	BP	GO:0071801	regulation of podosome assembly	3/1518	15/18866	0.114378982490133	0.501571519166548	0.44712342470634	LCP1/RHOA/MSN	3
GO:0090110	BP	GO:0090110	COPII-coated vesicle cargo loading	3/1518	15/18866	0.114378982490133	0.501571519166548	0.44712342470634	RAB1A/SEC31A/SEC23B	3
GO:1900029	BP	GO:1900029	positive regulation of ruffle assembly	3/1518	15/18866	0.114378982490133	0.501571519166548	0.44712342470634	FAM98A/CYFIP1/PFN1	3
GO:1902043	BP	GO:1902043	positive regulation of extrinsic apoptotic signaling pathway via death domain receptors	3/1518	15/18866	0.114378982490133	0.501571519166548	0.44712342470634	STK3/PTEN/STK4	3
GO:1904251	BP	GO:1904251	regulation of bile acid metabolic process	3/1518	15/18866	0.114378982490133	0.501571519166548	0.44712342470634	STARD4/KIT/SIRT1	3
GO:1904923	BP	GO:1904923	regulation of autophagy of mitochondrion in response to mitochondrial depolarization	3/1518	15/18866	0.114378982490133	0.501571519166548	0.44712342470634	VPS13C/CDC37/HUWE1	3
GO:0043242	BP	GO:0043242	negative regulation of protein-containing complex disassembly	10/1518	81/18866	0.11455635462571	0.501571519166548	0.44712342470634	SCAF8/CAPZA2/TAOK1/RDX/SCAF4/CLASP1/CIB1/CAPZA1/ADD3/LIMA1	10
GO:0006027	BP	GO:0006027	glycosaminoglycan catabolic process	8/1518	61/18866	0.114665523432755	0.501571519166548	0.44712342470634	SGSH/HEXA/HPSE/LUM/HGSNAT/GLB1/CD44/SDC4	8
GO:0046324	BP	GO:0046324	regulation of glucose import	8/1518	61/18866	0.114665523432755	0.501571519166548	0.44712342470634	APPL1/PRKCI/C2CD5/ARPP19/CREBL2/OSBPL8/MAPK14/PTPN11	8
GO:0051310	BP	GO:0051310	metaphase plate congression	8/1518	61/18866	0.114665523432755	0.501571519166548	0.44712342470634	CUL3/CHMP2B/CHMP2A/RAB11A/TRAPPC12/KIF18A/CHAMP1/SEH1L	8
GO:0014823	BP	GO:0014823	response to activity	9/1518	71/18866	0.115134323295703	0.503226531671085	0.448598777334396	GOT2/OPA1/PTEN/PRKAA1/TPH2/HSPD1/CREB1/HIF1A/ALAD	9
GO:0060996	BP	GO:0060996	dendritic spine development	12/1518	102/18866	0.117666281793688	0.511961226037291	0.456385276985076	OPA1/EEF2K/PAK2/MAPK6/PDLIM5/DNM1L/PTEN/ARF4/SLC9A6/SRGAP2C/FMR1/CAPRIN1	12
GO:0000266	BP	GO:0000266	mitochondrial fission	6/1518	42/18866	0.117957040388517	0.511961226037291	0.456385276985076	MFF/OPA1/VPS35/SLC25A46/DNM1L/DDHD2	6
GO:0021795	BP	GO:0021795	cerebral cortex cell migration	6/1518	42/18866	0.117957040388517	0.511961226037291	0.456385276985076	CTNNB1/SUN1/SYNE2/ZMIZ1/SRGAP2C/RHOA	6
GO:0033048	BP	GO:0033048	negative regulation of mitotic sister chromatid segregation	6/1518	42/18866	0.117957040388517	0.511961226037291	0.456385276985076	BUB3/TPR/ZNF207/PSMG2/GEN1/RAD21	6
GO:0046621	BP	GO:0046621	negative regulation of organ growth	6/1518	42/18866	0.117957040388517	0.511961226037291	0.456385276985076	YY1/STK3/PTK2/PTEN/STK4/MEIS1	6
GO:0098760	BP	GO:0098760	response to interleukin-7	6/1518	42/18866	0.117957040388517	0.511961226037291	0.456385276985076	STAT3/HSPD1/SOCS2/PDIA3/JAK1/P4HB	6
GO:0098761	BP	GO:0098761	cellular response to interleukin-7	6/1518	42/18866	0.117957040388517	0.511961226037291	0.456385276985076	STAT3/HSPD1/SOCS2/PDIA3/JAK1/P4HB	6
GO:0098927	BP	GO:0098927	vesicle-mediated transport between endosomal compartments	6/1518	42/18866	0.117957040388517	0.511961226037291	0.456385276985076	RAB21/RDX/ANKRD27/SNX3/MSN/EEA1	6
GO:0001649	BP	GO:0001649	osteoblast differentiation	24/1518	231/18866	0.118052885155615	0.511961226037291	0.456385276985076	BMPR1A/UFL1/SYNCRIP/CCDC47/CTNNB1/PTK2/TOB1/PSMC2/CLTC/ACVR1/DDX5/RASSF2/BCAP29/ALYREF/TPM4/ATRAID/ID2/MIR21/SKI/FZD1/ADAR/NBR1/HSD17B4/NELL1	24
GO:0051259	BP	GO:0051259	protein complex oligomerization	24/1518	231/18866	0.118052885155615	0.511961226037291	0.456385276985076	OPA1/PDCD6IP/HPRT1/CHMP2A/PNPT1/VPS35/DNM1L/CPSF6/ALOX5AP/CPSF7/ACOT13/PKD2/ATL3/LRRC8A/YME1L1/TRPM7/MLKL/OXA1L/ALAD/HGSNAT/TIFA/USP16/G3BP2/ELAVL1	24
GO:0043123	BP	GO:0043123	positive regulation of I-kappaB kinase/NF-kappaB signaling	20/1518	188/18866	0.121433035694281	0.522602974661144	0.465871810625319	MTDH/TAB2/NDFIP2/MAP3K7/PPM1A/CTNNB1/MIER1/TRIM22/TRIM14/MYD88/TERF2IP/ANKRD17/VAPA/RHOA/TIFA/CHUK/GOLT1B/LITAF/TMEM9B/TNFRSF19	20
GO:0021954	BP	GO:0021954	central nervous system neuron development	10/1518	82/18866	0.121618975258868	0.522602974661144	0.465871810625319	HPRT1/PTK2/PTEN/MYCBP2/NFIB/ZEB2/ZMIZ1/HSP90AA1/HSP90AB1/ARHGAP35	10
GO:0090329	BP	GO:0090329	regulation of DNA-dependent DNA replication	7/1518	52/18866	0.121620416594199	0.522602974661144	0.465871810625319	CHTF8/NBN/BRCA2/TERF1/ZMPSTE24/TERF2/E2F8	7
GO:1990089	BP	GO:1990089	response to nerve growth factor	7/1518	52/18866	0.121620416594199	0.522602974661144	0.465871810625319	EEF2K/KIF1B/PTEN/ACAP2/CREB1/CIB1/HSPA5	7
GO:2001238	BP	GO:2001238	positive regulation of extrinsic apoptotic signaling pathway	7/1518	52/18866	0.121620416594199	0.522602974661144	0.465871810625319	STK3/PAK2/PTEN/PTPRC/DEDD2/STK4/PDIA3	7
GO:2001258	BP	GO:2001258	negative regulation of cation channel activity	7/1518	52/18866	0.121620416594199	0.522602974661144	0.465871810625319	UBQLN1/SUMO1/SRI/CLIC2/PKD2/FMR1/ANK3	7
GO:0090092	BP	GO:0090092	regulation of transmembrane receptor protein serine/threonine kinase signaling pathway	26/1518	254/18866	0.121713561776406	0.522602974661144	0.465871810625319	BMPR1A/TRIM33/XIAP/PPM1A/LEMD3/EID2/TOB1/ACVR1/SMURF2/CTDSPL2/SPRED1/FST/SDCBP/CSNK2B/DKK1/ASPN/HSP90AB1/TGFB1I1/SKI/SNX6/FZD1/SMAD2/RPS27A/SIRT1/NREP/HSPA5	26
GO:0034470	BP	GO:0034470	ncRNA processing	39/1518	400/18866	0.121863622441806	0.522602974661144	0.465871810625319	SHQ1/NIFK/C2orf49/TPRKB/TYW3/DROSHA/PRKRA/KRR1/ZCCHC8/THUMPD1/RPP30/METTL2A/MRPL1/RPL7L1/FRG1/MTFMT/SSB/SBDS/MPHOSPH10/DICER1/DDX17/TRMT13/HEATR1/PIH1D1/STAT3/METTL5/RPS17/NGDN/DCAF13/ZCCHC4/AGO3/ADAR/THUMPD2/SMAD2/RPP38/UTP18/WDR75/RPL35A/RPL27	39
GO:0009648	BP	GO:0009648	photoperiodism	5/1518	33/18866	0.121906063288208	0.522602974661144	0.465871810625319	PPP1CC/PPP1CB/RBM4/FBXL3/ID2	5
GO:0048011	BP	GO:0048011	neurotrophin TRK receptor signaling pathway	5/1518	33/18866	0.121906063288208	0.522602974661144	0.465871810625319	CYFIP1/FRS2/SLC9A6/RAF1/PTPN11	5
GO:1901797	BP	GO:1901797	negative regulation of signal transduction by p53 class mediator	5/1518	33/18866	0.121906063288208	0.522602974661144	0.465871810625319	PTTG1IP/ELL3/MIR21/SIRT1/CD44	5
GO:2000758	BP	GO:2000758	positive regulation of peptidyl-lysine acetylation	5/1518	33/18866	0.121906063288208	0.522602974661144	0.465871810625319	PRKAA1/PIH1D1/WBP2/TADA2B/PAXIP1	5
GO:0071241	BP	GO:0071241	cellular response to inorganic substance	23/1518	221/18866	0.122217841056426	0.522602974661144	0.465871810625319	MAPK8/EEF2K/SUMO1/UBE2D3/IQGAP1/CACYBP/BRAF/CPNE3/PRKAA1/ALOX5AP/SLC40A1/TPH2/PKD2/CARF/CREB1/ID2/ALAD/FMR1/NCSTN/SLC12A2/CHUK/ANK3/HSPA5	23
GO:0071322	BP	GO:0071322	cellular response to carbohydrate stimulus	16/1518	145/18866	0.122310497448732	0.522602974661144	0.465871810625319	ZNF236/KIF5B/CCDC186/OPA1/PPP3CA/HMGN3/RAB11FIP2/PPP3CB/RAB11B/SRI/PIK3CA/PRKAA1/PIH1D1/HIF1A/RAF1/PDK3	16
GO:0010869	BP	GO:0010869	regulation of receptor biosynthetic process	4/1518	24/18866	0.122479201825689	0.522602974661144	0.465871810625319	ANKRD13C/HIF1A/HDAC1/CNPY2	4
GO:0021697	BP	GO:0021697	cerebellar cortex formation	4/1518	24/18866	0.122479201825689	0.522602974661144	0.465871810625319	RORA/HERC1/SLC25A46/PTPN11	4
GO:0034123	BP	GO:0034123	positive regulation of toll-like receptor signaling pathway	4/1518	24/18866	0.122479201825689	0.522602974661144	0.465871810625319	PJA2/WDFY1/MFHAS1/DDX3X	4
GO:0060396	BP	GO:0060396	growth hormone receptor signaling pathway	4/1518	24/18866	0.122479201825689	0.522602974661144	0.465871810625319	PTK2/LEPROT/STAT3/SOCS2	4
GO:0070841	BP	GO:0070841	inclusion body assembly	4/1518	24/18866	0.122479201825689	0.522602974661144	0.465871810625319	SACS/TRIM37/BAG5/VCP	4
GO:1904666	BP	GO:1904666	regulation of ubiquitin protein ligase activity	4/1518	24/18866	0.122479201825689	0.522602974661144	0.465871810625319	RAB1A/SKP1/DNM1L/PTEN	4
GO:2000637	BP	GO:2000637	positive regulation of gene silencing by miRNA	4/1518	24/18866	0.122479201825689	0.522602974661144	0.465871810625319	DDX5/EIF4G1/STAT3/FMR1	4
GO:0034599	BP	GO:0034599	cellular response to oxidative stress	31/1518	310/18866	0.122686883057148	0.52296028852514	0.466190336284094	ERCC6L2/PRDX3/MAPK8/UBQLN1/PRKRA/PYROXD1/CTNNB1/BAG5/MPV17/PNPT1/DAPK1/SETX/PRKAA1/GPX8/PKD2/STAU1/ETS1/HIF1A/MIR21/FZD1/STK24/SUMO4/ARL6IP5/GSR/VRK2/DIABLO/CHUK/GCH1/PDCD10/SIRT1/P4HB	31
GO:0061515	BP	GO:0061515	myeloid cell development	9/1518	72/18866	0.122750923223191	0.52296028852514	0.466190336284094	MED1/ABI1/SLC11A2/SH2B3/EVI2B/ALAS1/PTPN11/KIT/MEIS1	9
GO:0034401	BP	GO:0034401	chromatin organization involved in regulation of transcription	17/1518	156/18866	0.123729807391964	0.526727351437556	0.469548465695593	FAM172A/CTNNB1/MPHOSPH8/MIER1/SMARCA5/SMCHD1/MORF4L2/TPR/ATAD2B/MBD2/BMI1/ZMIZ1/HDAC1/MORF4L1/HAT1/CTBP1/SIRT1	17
GO:0006885	BP	GO:0006885	regulation of pH	12/1518	103/18866	0.124008582235686	0.527510513424584	0.470246611535934	ATP6V1A/CLN5/ATP6V1G1/SLC4A7/ATP6V1H/PPT1/ATP6AP2/ATP6V1E1/SLC9A6/ATP6V0E1/ATP6V0D1/CLCN3	12
GO:0042157	BP	GO:0042157	lipoprotein metabolic process	15/1518	135/18866	0.126038931350077	0.535737673057163	0.477580671884171	PPM1B/ZDHHC6/PIGK/LYPLA1/PPM1A/SVIP/ZDHHC20/PIGS/PPT1/ABCA1/DBI/NMT1/ZDHHC9/PIGV/PGAP1	15
GO:0017157	BP	GO:0017157	regulation of exocytosis	23/1518	222/18866	0.126527959027289	0.537071986955562	0.478770139342126	AP1G1/RAB21/RAB10/PDCD6IP/CADPS2/EXPH5/CHMP2A/C12orf4/DNM1L/NAPA/RAB9A/FCER1G/RAB2B/RAP1B/TSG101/RAB8B/PFN2/CLASP1/FGR/SDCBP/FMR1/RAB13/SDC4	23
GO:0032088	BP	GO:0032088	negative regulation of NF-kappaB transcription factor activity	11/1518	93/18866	0.126642423955014	0.537071986955562	0.478770139342126	ITCH/UFL1/TRIM37/ZNF675/ANXA4/COMMD7/COMMD6/MIR21/CHUK/G3BP2/SIRT1	11
GO:0051702	BP	GO:0051702	interaction with symbiont	11/1518	93/18866	0.126642423955014	0.537071986955562	0.478770139342126	ZNF639/CHD1/CCNK/TARDBP/RAB9A/GTF2B/HSPD1/VAPA/HDAC1/SP1/FMR1	11
GO:0034660	BP	GO:0034660	ncRNA metabolic process	47/1518	493/18866	0.127014245065216	0.538238583048639	0.479810095600512	SHQ1/NIFK/RC3H1/C2orf49/TPRKB/TYW3/DROSHA/XRN1/AIMP1/PRKRA/KRR1/ZCCHC8/THUMPD1/EEF1E1/RPP30/METTL2A/MRPL1/RPL7L1/PNPT1/FRG1/MTFMT/SSB/SBDS/MPHOSPH10/DICER1/DDX17/TRMT13/HEATR1/PIH1D1/DARS2/STAT3/DEDD2/METTL5/RPS17/RAN/NGDN/DCAF13/ZCCHC4/AGO3/ADAR/THUMPD2/SMAD2/RPP38/UTP18/WDR75/RPL35A/RPL27	47
GO:0043200	BP	GO:0043200	response to amino acid	13/1518	114/18866	0.127262966631553	0.53888215094213	0.480383800983639	UFL1/OPA1/CRLS1/LAMTOR3/CPEB4/RRAGC/BCL2L2/SESN3/CREB1/ALAD/RHOA/SH3BP4/CHUK	13
GO:0000413	BP	GO:0000413	protein peptidyl-prolyl isomerization	6/1518	43/18866	0.12831341636525	0.542092519860478	0.483245668315595	FKBP3/CWC27/PPIL1/PPIL4/NKTR/PPIL3	6
GO:0050850	BP	GO:0050850	positive regulation of calcium-mediated signaling	6/1518	43/18866	0.12831341636525	0.542092519860478	0.483245668315595	PKD2/CAMTA1/HINT1/TRAT1/CIB1/SPPL3	6
GO:2000648	BP	GO:2000648	positive regulation of stem cell proliferation	6/1518	43/18866	0.12831341636525	0.542092519860478	0.483245668315595	N4BP2L2/CTNNB1/PTPRC/HIF1A/FZD3/EPCAM	6
GO:0048145	BP	GO:0048145	regulation of fibroblast proliferation	10/1518	83/18866	0.128915431579019	0.542319886046959	0.48344835276652	CDC73/MORC3/CTNNB1/ZMPSTE24/BMI1/ZMIZ1/CREB1/SKI/PDGFA/PEX2	10
GO:2001021	BP	GO:2001021	negative regulation of response to DNA damage stimulus	10/1518	83/18866	0.128915431579019	0.542319886046959	0.48344835276652	AUNIP/UBR5/TRIP12/SMCHD1/PTTG1IP/TERF2/ELL3/SIRT1/PARPBP/CD44	10
GO:0001952	BP	GO:0001952	regulation of cell-matrix adhesion	14/1518	125/18866	0.129797103228883	0.542319886046959	0.48344835276652	RASA1/IQGAP1/PTK2/PIK3CB/PTEN/PLEKHA2/CLASP1/CIB1/VCL/RHOA/UTRN/DDR1/CCL28/SDC4	14
GO:0007098	BP	GO:0007098	centrosome cycle	14/1518	125/18866	0.129797103228883	0.542319886046959	0.48344835276652	PDCD6IP/TRIM37/CHMP2B/CTNNB1/CHMP2A/CETN2/HAUS6/MAP9/BRCA2/PKD2/GEN1/UBXN2B/RBM14/MDM1	14
GO:0032231	BP	GO:0032231	regulation of actin filament bundle assembly	12/1518	104/18866	0.130539274641958	0.542319886046959	0.48344835276652	CD47/PAK2/RDX/PFN2/CLASP1/TJP1/PFN1/MIR21/BAG4/MKKS/RHOA/SDC4	12
GO:0048525	BP	GO:0048525	negative regulation of viral process	12/1518	104/18866	0.130539274641958	0.542319886046959	0.48344835276652	UBP1/ZNF639/MPHOSPH8/SRPK1/CCNK/TARDBP/SRPK2/TRIM14/TNIP1/VAPA/HDAC1/SNX3	12
GO:0042795	BP	GO:0042795	snRNA transcription by RNA polymerase II	9/1518	73/18866	0.130631605673172	0.542319886046959	0.48344835276652	ICE2/GTF2A2/CCNK/GTF2B/SNAPC3/ELL3/CCNT2/ELL/SP1	9
GO:0072401	BP	GO:0072401	signal transduction involved in DNA integrity checkpoint	9/1518	73/18866	0.130631605673172	0.542319886046959	0.48344835276652	CNOT7/CNOT6L/MDM4/CNOT4/CNOT2/PLAGL1/MIR21/E2F8/RBL2	9
GO:0072422	BP	GO:0072422	signal transduction involved in DNA damage checkpoint	9/1518	73/18866	0.130631605673172	0.542319886046959	0.48344835276652	CNOT7/CNOT6L/MDM4/CNOT4/CNOT2/PLAGL1/MIR21/E2F8/RBL2	9
GO:0007050	BP	GO:0007050	cell cycle arrest	24/1518	234/18866	0.13065466223077	0.542319886046959	0.48344835276652	CNOT7/CNOT6L/MDM4/PPM1A/LAMTOR3/PRKAG1/NBN/PNPT1/RRAGC/KMT2E/PRKAA1/CNOT4/CNOT2/TSG101/PKD2/PLAGL1/HBP1/EVI2B/ID2/E2F8/ZFHX3/HSP90AB1/CRLF3/RBL2	24
GO:0018023	BP	GO:0018023	peptidyl-lysine trimethylation	7/1518	53/18866	0.130993701614141	0.542319886046959	0.48344835276652	TET2/KMT2E/PIH1D1/WDR61/CTR9/SETD2/SIRT1	7
GO:0035384	BP	GO:0035384	thioester biosynthetic process	7/1518	53/18866	0.130993701614141	0.542319886046959	0.48344835276652	ACSL3/PDHB/DLD/PPT1/MPC1/HSD17B12/PDK3	7
GO:0061756	BP	GO:0061756	leukocyte adhesion to vascular endothelial cell	7/1518	53/18866	0.130993701614141	0.542319886046959	0.48344835276652	GOLPH3/NFAT5/ETS1/SELL/MIR21/RHOA/CCL28	7
GO:0071616	BP	GO:0071616	acyl-CoA biosynthetic process	7/1518	53/18866	0.130993701614141	0.542319886046959	0.48344835276652	ACSL3/PDHB/DLD/PPT1/MPC1/HSD17B12/PDK3	7
GO:1900024	BP	GO:1900024	regulation of substrate adhesion-dependent cell spreading	7/1518	53/18866	0.130993701614141	0.542319886046959	0.48344835276652	C1QBP/AP1AR/PTK2/CIB1/ARHGEF7/GBP1/P4HB	7
GO:0006643	BP	GO:0006643	membrane lipid metabolic process	22/1518	212/18866	0.131072644717204	0.542319886046959	0.48344835276652	CERS3/SFTPB/PPP2CA/PIGK/GLTP/ARV1/SERINC1/PIGS/KDSR/PRKAA1/HEXA/PPT1/ACER3/VAPA/ASAH2B/ORMDL2/PIGV/PGAP1/KIT/SAMD8/DEGS1/GLB1	22
GO:0051701	BP	GO:0051701	interaction with host	22/1518	212/18866	0.131072644717204	0.542319886046959	0.48344835276652	ITCH/ZNF639/SCARB2/CHMP2B/CTNNB1/TRIM22/THOC7/CHMP2A/WWP1/EPS15/THOC2/TRIM14/TSG101/KPNA3/ALYREF/TNIP1/VAPA/SNX3/PHB2/NPC1/KPNA1/P4HB	22
GO:0031122	BP	GO:0031122	cytoplasmic microtubule organization	8/1518	63/18866	0.131487624462331	0.542319886046959	0.48344835276652	CRIPT/SLAIN2/RAB11A/CLIP1/CLASP1/CIB1/RHOA/TUBGCP3	8
GO:0002070	BP	GO:0002070	epithelial cell maturation	3/1518	16/18866	0.132757943468674	0.542319886046959	0.48344835276652	FEM1B/HIF1A/AKR1B1	3
GO:0006555	BP	GO:0006555	methionine metabolic process	3/1518	16/18866	0.132757943468674	0.542319886046959	0.48344835276652	MTRR/ENOPH1/SMS	3
GO:0006595	BP	GO:0006595	polyamine metabolic process	3/1518	16/18866	0.132757943468674	0.542319886046959	0.48344835276652	AMD1/SMS/OAZ2	3
GO:0009129	BP	GO:0009129	pyrimidine nucleoside monophosphate metabolic process	3/1518	16/18866	0.132757943468674	0.542319886046959	0.48344835276652	CMPK1/UMPS/UPRT	3
GO:0010225	BP	GO:0010225	response to UV-C	3/1518	16/18866	0.132757943468674	0.542319886046959	0.48344835276652	YY1/HMGN1/BRCA2	3
GO:0010452	BP	GO:0010452	histone H3-K36 methylation	3/1518	16/18866	0.132757943468674	0.542319886046959	0.48344835276652	ASH1L/PAXIP1/SETD2	3
GO:0030252	BP	GO:0030252	growth hormone secretion	3/1518	16/18866	0.132757943468674	0.542319886046959	0.48344835276652	RAB1A/SERP1/PTPN11	3
GO:0042532	BP	GO:0042532	negative regulation of tyrosine phosphorylation of STAT protein	3/1518	16/18866	0.132757943468674	0.542319886046959	0.48344835276652	PPP2CA/INPP5F/SH2B3	3
GO:0042994	BP	GO:0042994	cytoplasmic sequestering of transcription factor	3/1518	16/18866	0.132757943468674	0.542319886046959	0.48344835276652	SRI/PKD2/G3BP2	3
GO:0043508	BP	GO:0043508	negative regulation of JUN kinase activity	3/1518	16/18866	0.132757943468674	0.542319886046959	0.48344835276652	DNAJA1/ZNF675/AIDA	3
GO:0045838	BP	GO:0045838	positive regulation of membrane potential	3/1518	16/18866	0.132757943468674	0.542319886046959	0.48344835276652	PIAS3/VCP/ANK3	3
GO:0048311	BP	GO:0048311	mitochondrion distribution	3/1518	16/18866	0.132757943468674	0.542319886046959	0.48344835276652	SYNJ2BP/OPA1/DNM1L	3
GO:0051127	BP	GO:0051127	positive regulation of actin nucleation	3/1518	16/18866	0.132757943468674	0.542319886046959	0.48344835276652	NCKAP1/CYFIP1/FCHSD2	3
GO:0051284	BP	GO:0051284	positive regulation of sequestering of calcium ion	3/1518	16/18866	0.132757943468674	0.542319886046959	0.48344835276652	SRI/CLIC2/PKD2	3
GO:0070886	BP	GO:0070886	positive regulation of calcineurin-NFAT signaling cascade	3/1518	16/18866	0.132757943468674	0.542319886046959	0.48344835276652	CAMTA1/CIB1/SPPL3	3
GO:0090136	BP	GO:0090136	epithelial cell-cell adhesion	3/1518	16/18866	0.132757943468674	0.542319886046959	0.48344835276652	DSP/VCL/KIT	3
GO:0099116	BP	GO:0099116	tRNA 5'-end processing	3/1518	16/18866	0.132757943468674	0.542319886046959	0.48344835276652	RPP30/SSB/RPP38	3
GO:0099170	BP	GO:0099170	postsynaptic modulation of chemical synaptic transmission	3/1518	16/18866	0.132757943468674	0.542319886046959	0.48344835276652	PPP3CA/CYFIP1/PLCB1	3
GO:0106058	BP	GO:0106058	positive regulation of calcineurin-mediated signaling	3/1518	16/18866	0.132757943468674	0.542319886046959	0.48344835276652	CAMTA1/CIB1/SPPL3	3
GO:1902166	BP	GO:1902166	negative regulation of intrinsic apoptotic signaling pathway in response to DNA damage by p53 class mediator	3/1518	16/18866	0.132757943468674	0.542319886046959	0.48344835276652	ELL3/SIRT1/CD44	3
GO:1903830	BP	GO:1903830	magnesium ion transmembrane transport	3/1518	16/18866	0.132757943468674	0.542319886046959	0.48344835276652	MMGT1/NIPA2/NIPAL2	3
GO:1904294	BP	GO:1904294	positive regulation of ERAD pathway	3/1518	16/18866	0.132757943468674	0.542319886046959	0.48344835276652	UBQLN1/UBQLN2/HERPUD1	3
GO:1905050	BP	GO:1905050	positive regulation of metallopeptidase activity	3/1518	16/18866	0.132757943468674	0.542319886046959	0.48344835276652	STAT3/MIR21/MAPK14	3
GO:0009100	BP	GO:0009100	glycoprotein metabolic process	40/1518	415/18866	0.133474702597703	0.542319886046959	0.48344835276652	EDEM3/TET2/LMAN1/STT3B/GOLPH3/CTNNB1/RAB1A/SERP1/GALNT1/ALG5/NUS1/ALG2/ALG14/ALG8/SGSH/HEXA/DAD1/RPN2/ERP44/MAN1A2/DSE/MAN1A1/TNIP1/CHSY1/HIF1A/RNF139/UBE2J1/GALNT7/TMEM59/TMEM258/HPSE/RNF5/ALG9/NPC1/CHST14/EXTL2/NCSTN/PLCB1/MCFD2/DDOST	40
GO:0031623	BP	GO:0031623	receptor internalization	13/1518	115/18866	0.133552142664491	0.542319886046959	0.48344835276652	SCYL2/ATAD1/MKLN1/CLTC/EPS15/FCER1G/SDCBP/DKK1/UBQLN2/FMR1/ATXN2/AP2B1/CD9	13
GO:1901992	BP	GO:1901992	positive regulation of mitotic cell cycle phase transition	11/1518	94/18866	0.133638510672785	0.542319886046959	0.48344835276652	CUL3/CUL4B/RAB11A/RDX/KMT2E/EIF4G1/LSM10/ANKRD17/PHB2/DDX3X/PLCB1	11
GO:1903532	BP	GO:1903532	positive regulation of secretion by cell	31/1518	313/18866	0.133751710896879	0.542319886046959	0.48344835276652	AP1G1/KIF5B/PDCD6IP/GOLPH3/AIMP1/CADPS2/SERP1/EXPH5/CHMP2A/PPP3CB/VPS35/ADAM9/DNM1L/SRI/TARDBP/RAB9A/FCER1G/RAB2B/TSG101/RAB8B/IL33/CLASP1/CREB1/FGR/SDCBP/HIF1A/PANX1/MIR21/PTPN11/SLC12A2/SDC4	31
GO:0002756	BP	GO:0002756	MyD88-independent toll-like receptor signaling pathway	5/1518	34/18866	0.134020460696364	0.542319886046959	0.48344835276652	UBE2D3/RAB11FIP2/LY96/RPS27A/CHUK	5
GO:0006099	BP	GO:0006099	tricarboxylic acid cycle	5/1518	34/18866	0.134020460696364	0.542319886046959	0.48344835276652	SDHD/SUCLG2/PDHB/DLD/MDH2	5
GO:0007094	BP	GO:0007094	mitotic spindle assembly checkpoint	5/1518	34/18866	0.134020460696364	0.542319886046959	0.48344835276652	BUB3/TPR/ZNF207/PSMG2/GEN1	5
GO:0010762	BP	GO:0010762	regulation of fibroblast migration	5/1518	34/18866	0.134020460696364	0.542319886046959	0.48344835276652	APPL1/PTK2/BAG4/ARHGEF7/SDC4	5
GO:0031577	BP	GO:0031577	spindle checkpoint	5/1518	34/18866	0.134020460696364	0.542319886046959	0.48344835276652	BUB3/TPR/ZNF207/PSMG2/GEN1	5
GO:0032232	BP	GO:0032232	negative regulation of actin filament bundle assembly	5/1518	34/18866	0.134020460696364	0.542319886046959	0.48344835276652	PAK2/CLASP1/TJP1/PFN1/MIR21	5
GO:0033198	BP	GO:0033198	response to ATP	5/1518	34/18866	0.134020460696364	0.542319886046959	0.48344835276652	PTEN/HSPD1/SELL/PANX1/HSP90B1	5
GO:0055094	BP	GO:0055094	response to lipoprotein particle	5/1518	34/18866	0.134020460696364	0.542319886046959	0.48344835276652	FCER1G/MYD88/ABCA1/NPC1/CD9	5
GO:0060795	BP	GO:0060795	cell fate commitment involved in formation of primary germ layer	5/1518	34/18866	0.134020460696364	0.542319886046959	0.48344835276652	BMPR1A/CDC73/CTNNB1/CTR9/DKK1	5
GO:0071173	BP	GO:0071173	spindle assembly checkpoint	5/1518	34/18866	0.134020460696364	0.542319886046959	0.48344835276652	BUB3/TPR/ZNF207/PSMG2/GEN1	5
GO:0071174	BP	GO:0071174	mitotic spindle checkpoint	5/1518	34/18866	0.134020460696364	0.542319886046959	0.48344835276652	BUB3/TPR/ZNF207/PSMG2/GEN1	5
GO:0098901	BP	GO:0098901	regulation of cardiac muscle cell action potential	5/1518	34/18866	0.134020460696364	0.542319886046959	0.48344835276652	DSP/DSC2/CTNNA3/DSG2/ANK3	5
GO:2000780	BP	GO:2000780	negative regulation of double-strand break repair	5/1518	34/18866	0.134020460696364	0.542319886046959	0.48344835276652	AUNIP/UBR5/TRIP12/SMCHD1/PARPBP	5
GO:2000134	BP	GO:2000134	negative regulation of G1/S transition of mitotic cell cycle	14/1518	126/18866	0.135860878560944	0.548987731082061	0.489392369907804	CNOT7/CNOT6L/CDC73/MDM4/PTEN/CNOT4/CNOT2/ZNF655/PKD2/PLAGL1/MIR21/E2F8/RPS27L/RBL2	14
GO:0048144	BP	GO:0048144	fibroblast proliferation	10/1518	84/18866	0.136442250311916	0.548987731082061	0.489392369907804	CDC73/MORC3/CTNNB1/ZMPSTE24/BMI1/ZMIZ1/CREB1/SKI/PDGFA/PEX2	10
GO:0048864	BP	GO:0048864	stem cell development	10/1518	84/18866	0.136442250311916	0.548987731082061	0.489392369907804	BMPR1A/FAM172A/ACVR1/PTPRC/ZEB2/HIF1A/PEF1/KLHL12/MSI2/SETD2	10
GO:0140029	BP	GO:0140029	exocytic process	10/1518	84/18866	0.136442250311916	0.548987731082061	0.489392369907804	RAB10/CADPS2/BLOC1S6/EXOC4/NAPA/FCER1G/RAB8B/SCFD1/RAB13/SYTL2	10
GO:0000423	BP	GO:0000423	mitophagy	4/1518	25/18866	0.137049597137488	0.548987731082061	0.489392369907804	VPS13C/CDC37/HUWE1/PHB2	4
GO:0009081	BP	GO:0009081	branched-chain amino acid metabolic process	4/1518	25/18866	0.137049597137488	0.548987731082061	0.489392369907804	PPM1K/MCCC2/DLD/HIBADH	4
GO:0014829	BP	GO:0014829	vascular associated smooth muscle contraction	4/1518	25/18866	0.137049597137488	0.548987731082061	0.489392369907804	PIK3C2A/MIR21/MKKS/RHOA	4
GO:0036010	BP	GO:0036010	protein localization to endosome	4/1518	25/18866	0.137049597137488	0.548987731082061	0.489392369907804	TMEM30A/RDX/VPS35/MSN	4
GO:0045992	BP	GO:0045992	negative regulation of embryonic development	4/1518	25/18866	0.137049597137488	0.548987731082061	0.489392369907804	CTNNB1/PRKACB/DKK1/FZD3	4
GO:0046039	BP	GO:0046039	GTP metabolic process	4/1518	25/18866	0.137049597137488	0.548987731082061	0.489392369907804	OPA1/GNAI3/RAN/RHOA	4
GO:0060148	BP	GO:0060148	positive regulation of posttranscriptional gene silencing	4/1518	25/18866	0.137049597137488	0.548987731082061	0.489392369907804	DDX5/EIF4G1/STAT3/FMR1	4
GO:0070920	BP	GO:0070920	regulation of production of small RNA involved in gene silencing by RNA	4/1518	25/18866	0.137049597137488	0.548987731082061	0.489392369907804	PPP3CA/DDX5/STAT3/ZMPSTE24	4
GO:0071378	BP	GO:0071378	cellular response to growth hormone stimulus	4/1518	25/18866	0.137049597137488	0.548987731082061	0.489392369907804	PTK2/LEPROT/STAT3/SOCS2	4
GO:1905564	BP	GO:1905564	positive regulation of vascular endothelial cell proliferation	4/1518	25/18866	0.137049597137488	0.548987731082061	0.489392369907804	AKT3/STAT3/MIR21/SP1	4
GO:2001022	BP	GO:2001022	positive regulation of response to DNA damage stimulus	12/1518	105/18866	0.137256201517096	0.549419787943252	0.489777524837981	EYA3/EEF1E1/ARID2/SMCHD1/DDX5/FAM168A/SPRED1/BCLAF1/PAXIP1/FMR1/RNF168/SIRT1	12
GO:0072395	BP	GO:0072395	signal transduction involved in cell cycle checkpoint	9/1518	74/18866	0.13877155076646	0.553182956687058	0.493132182812331	CNOT7/CNOT6L/MDM4/CNOT4/CNOT2/PLAGL1/MIR21/E2F8/RBL2	9
GO:0086003	BP	GO:0086003	cardiac muscle cell contraction	9/1518	74/18866	0.13877155076646	0.553182956687058	0.493132182812331	SUMO1/DSP/DSC2/GPD1L/SRI/CTNNA3/DSG2/SCN3B/ATP1A1	9
GO:0017145	BP	GO:0017145	stem cell division	6/1518	44/18866	0.139091113660171	0.553182956687058	0.493132182812331	CUL3/RAB10/THOC2/EVI2B/GNL3/KIT	6
GO:0021575	BP	GO:0021575	hindbrain morphogenesis	6/1518	44/18866	0.139091113660171	0.553182956687058	0.493132182812331	RORA/HERC1/GNPAT/SLC25A46/PTPN11/HSPA5	6
GO:0033046	BP	GO:0033046	negative regulation of sister chromatid segregation	6/1518	44/18866	0.139091113660171	0.553182956687058	0.493132182812331	BUB3/TPR/ZNF207/PSMG2/GEN1/RAD21	6
GO:0048489	BP	GO:0048489	synaptic vesicle transport	6/1518	44/18866	0.139091113660171	0.553182956687058	0.493132182812331	KIF5B/SPG11/CTNNB1/BLOC1S6/AP3S1/BLOC1S4	6
GO:0060612	BP	GO:0060612	adipose tissue development	6/1518	44/18866	0.139091113660171	0.553182956687058	0.493132182812331	ARRDC3/TBL1XR1/PIK3CA/ID2/PAXIP1/SIRT1	6
GO:0060999	BP	GO:0060999	positive regulation of dendritic spine development	6/1518	44/18866	0.139091113660171	0.553182956687058	0.493132182812331	OPA1/EEF2K/MAPK6/DNM1L/FMR1/CAPRIN1	6
GO:0097178	BP	GO:0097178	ruffle assembly	6/1518	44/18866	0.139091113660171	0.553182956687058	0.493132182812331	FAM98A/CYFIP1/RDX/PFN2/PFN1/BAG4	6
GO:0034968	BP	GO:0034968	histone lysine methylation	13/1518	116/18866	0.140010444142453	0.556441508006148	0.49603700210469	TET2/KMT2C/CTNNB1/SUZ12/KMT2E/ASH1L/PIH1D1/WDR61/CTR9/KDM6A/PAXIP1/SETD2/SIRT1	13
GO:0001885	BP	GO:0001885	endothelial cell development	8/1518	64/18866	0.140347188597367	0.556780560994872	0.496339249197442	RAP2C/CTNNB1/VEZF1/RDX/RAP1B/TJP1/VCL/MSN	8
GO:0032874	BP	GO:0032874	positive regulation of stress-activated MAPK cascade	18/1518	170/18866	0.140351808154136	0.556780560994872	0.496339249197442	MAP4K5/MDFIC/RB1CC1/PJA2/STK3/MAP3K7/TAOK1/MAP3K13/RASSF2/ZEB2/SDCBP/MFHAS1/DKK1/MLKL/ARL6IP5/PLCB1/PDCD10/TNFRSF19	18
GO:0006006	BP	GO:0006006	glucose metabolic process	22/1518	214/18866	0.140395961012905	0.556780560994872	0.496339249197442	GOT2/RORA/PDHB/SERP1/PPP1CB/ARPP19/OMA1/PIK3CA/PRKAA1/PKM/AKR1A1/EPM2AIP1/COX11/ZMPSTE24/ADIPOR1/SLC25A11/MDH2/PPP1R3C/MAPK14/PDK3/SIRT1/KBTBD2	22
GO:0008361	BP	GO:0008361	regulation of cell size	19/1518	181/18866	0.140664704805487	0.557011130985689	0.496544789663735	RAB21/RB1CC1/CLNS1A/CYFIP1/MAP3K13/RAB11A/ANXA7/RDX/PTEN/LRRC8A/CREB1/SLC12A6/HSP90AB1/RHOA/DEPTOR/TMEM123/SLC12A2/MSN/CLCN3	19
GO:0030834	BP	GO:0030834	regulation of actin filament depolymerization	7/1518	54/18866	0.140714637683695	0.557011130985689	0.496544789663735	CAPZA2/RDX/CFL2/CAPZA1/ADD3/DSTN/LIMA1	7
GO:0044272	BP	GO:0044272	sulfur compound biosynthetic process	20/1518	192/18866	0.140754430295809	0.557011130985689	0.496544789663735	SLC35B3/ACSL3/AMD1/MAT2B/MTRR/ENOPH1/PDHB/DLD/AKR1A1/PPT1/DSE/CHSY1/MPC1/HSD17B12/MIR21/LUM/SP1/CHST14/PDK3/CSAD	20
GO:0051053	BP	GO:0051053	negative regulation of DNA metabolic process	14/1518	127/18866	0.142079614304159	0.561855702905715	0.500863459096396	AUNIP/ZNF93/XRN1/UBR5/NBN/TRIP12/SMCHD1/ZNF91/XRCC5/TERF1/TERF2/TERF2IP/DFFA/PARPBP	14
GO:0051604	BP	GO:0051604	protein maturation	29/1518	293/18866	0.143745685670321	0.567399888965616	0.505805796058493	PMPCB/XIAP/METAP2/CLN5/NAA16/PRKACB/NAA50/NFU1/OMA1/LIPT1/CAST/PRDX4/ATP6AP2/HSPD1/ZMPSTE24/LDLRAD3/TASP1/YME1L1/RNF139/SPCS1/SPCS2/TMEM59/GRIN2A/CTSS/SPPL3/NCSTN/PERP/IFT52/CPD	29
GO:0032872	BP	GO:0032872	regulation of stress-activated MAPK cascade	24/1518	237/18866	0.144030762268426	0.567399888965616	0.505805796058493	ITCH/MAP4K5/MDFIC/RB1CC1/PJA2/STK3/MAP3K7/TAOK1/MAP3K13/DNAJA1/ZNF675/RASSF2/ZEB2/SDCBP/MFHAS1/PHLPP1/DKK1/MLKL/NBR1/AIDA/ARL6IP5/PLCB1/PDCD10/TNFRSF19	24
GO:0030038	BP	GO:0030038	contractile actin filament bundle assembly	12/1518	106/18866	0.144156868126984	0.567399888965616	0.505805796058493	CD47/CUL3/PAK2/PFN2/CLASP1/TJP1/PFN1/MIR21/BAG4/MKKS/RHOA/SDC4	12
GO:0043149	BP	GO:0043149	stress fiber assembly	12/1518	106/18866	0.144156868126984	0.567399888965616	0.505805796058493	CD47/CUL3/PAK2/PFN2/CLASP1/TJP1/PFN1/MIR21/BAG4/MKKS/RHOA/SDC4	12
GO:0010507	BP	GO:0010507	negative regulation of autophagy	10/1518	85/18866	0.144195442666675	0.567399888965616	0.505805796058493	TAB2/HERC1/PTK2/PIK3CA/FEZ2/EIF4G1/STAT3/SCFD1/RNF5/NPC1	10
GO:0043297	BP	GO:0043297	apical junction assembly	10/1518	85/18866	0.144195442666675	0.567399888965616	0.505805796058493	MTDH/PDCD6IP/PRKCI/PAK2/PKN2/PARD3/TJP1/VCL/RHOA/RAB13	10
GO:2000779	BP	GO:2000779	regulation of double-strand break repair	10/1518	85/18866	0.144195442666675	0.567399888965616	0.505805796058493	AUNIP/UBR5/ARID2/TRIP12/SMCHD1/PPP4C/DEK/TERF2IP/SETD2/PARPBP	10
GO:0051302	BP	GO:0051302	regulation of cell division	18/1518	171/18866	0.145769567764388	0.572994489011889	0.510793074316853	AHCTF1/CUL3/BIRC6/RAB11A/CETN2/PKN2/SH3GLB1/MAP9/ZFYVE26/KLHL9/BRCA2/CIB1/EVI2B/E2F8/PDGFA/RHOA/SETD2/RBL2	18
GO:0009112	BP	GO:0009112	nucleobase metabolic process	5/1518	35/18866	0.146647043916774	0.572994489011889	0.510793074316853	PAICS/HPRT1/CMPK1/GMPS/UMPS	5
GO:0010259	BP	GO:0010259	multicellular organism aging	5/1518	35/18866	0.146647043916774	0.572994489011889	0.510793074316853	SERP1/PRDM2/SEC63/ZMPSTE24/CISD2	5
GO:0039694	BP	GO:0039694	viral RNA genome replication	5/1518	35/18866	0.146647043916774	0.572994489011889	0.510793074316853	TOP2B/MPHOSPH8/ATG16L2/FMR1/EEA1	5
GO:0044743	BP	GO:0044743	protein transmembrane import into intracellular organelle	5/1518	35/18866	0.146647043916774	0.572994489011889	0.510793074316853	GRPEL2/TIMM23B/HSPD1/PEX14/PEX2	5
GO:0065005	BP	GO:0065005	protein-lipid complex assembly	5/1518	35/18866	0.146647043916774	0.572994489011889	0.510793074316853	ACSL3/PRKACB/ABCA1/SNX9/P4HB	5
GO:0070884	BP	GO:0070884	regulation of calcineurin-NFAT signaling cascade	5/1518	35/18866	0.146647043916774	0.572994489011889	0.510793074316853	NFAT5/CAMTA1/CIB1/SPPL3/HOMER2	5
GO:0097009	BP	GO:0097009	energy homeostasis	5/1518	35/18866	0.146647043916774	0.572994489011889	0.510793074316853	OMA1/PIK3CA/PRKAA1/EIF4G1/STAT3	5
GO:1901030	BP	GO:1901030	positive regulation of mitochondrial outer membrane permeabilization involved in apoptotic signaling pathway	5/1518	35/18866	0.146647043916774	0.572994489011889	0.510793074316853	MAPK8/YWHAQ/YWHAE/YWHAB/NMT1	5
GO:1905606	BP	GO:1905606	regulation of presynapse assembly	5/1518	35/18866	0.146647043916774	0.572994489011889	0.510793074316853	VPS35/SLITRK4/EIF4G1/DKK1/FZD1	5
GO:0086001	BP	GO:0086001	cardiac muscle cell action potential	9/1518	75/18866	0.147165288315562	0.574615904693183	0.512238477224692	DSP/DSC2/GPD1L/CTNNA3/YWHAE/DSG2/SCN3B/ANK3/ATP1A1	9
GO:0006364	BP	GO:0006364	rRNA processing	23/1518	227/18866	0.149427893171627	0.579129026262249	0.516261676898051	SHQ1/NIFK/KRR1/THUMPD1/RPP30/MRPL1/RPL7L1/FRG1/SBDS/MPHOSPH10/DDX17/HEATR1/PIH1D1/METTL5/RPS17/NGDN/DCAF13/ZCCHC4/RPP38/UTP18/WDR75/RPL35A/RPL27	23
GO:0048278	BP	GO:0048278	vesicle docking	8/1518	65/18866	0.149495873147046	0.579129026262249	0.516261676898051	RAB10/BLOC1S6/EXOC4/USO1/RAB8B/SCFD1/RAB13/SYTL2	8
GO:0051205	BP	GO:0051205	protein insertion into membrane	8/1518	65/18866	0.149495873147046	0.579129026262249	0.516261676898051	MAPK8/TRAM1/YWHAQ/HSP90AA1/OXA1L/YWHAE/YWHAB/NMT1	8
GO:0032365	BP	GO:0032365	intracellular lipid transport	6/1518	45/18866	0.150273779563553	0.579129026262249	0.516261676898051	SCP2/NUS1/ARV1/STARD4/ABCA1/NPC1	6
GO:0032924	BP	GO:0032924	activin receptor signaling pathway	6/1518	45/18866	0.150273779563553	0.579129026262249	0.516261676898051	LEMD3/ACVR1/FST/CSNK2B/SKI/SMAD2	6
GO:0034198	BP	GO:0034198	cellular response to amino acid starvation	6/1518	45/18866	0.150273779563553	0.579129026262249	0.516261676898051	MAPK8/SH3GLB1/RRAGC/SESN3/RNF152/SEH1L	6
GO:0042771	BP	GO:0042771	intrinsic apoptotic signaling pathway in response to DNA damage by p53 class mediator	6/1518	45/18866	0.150273779563553	0.579129026262249	0.516261676898051	BRCA2/ELL3/TOPORS/RPS27L/SIRT1/CD44	6
GO:0046189	BP	GO:0046189	phenol-containing compound biosynthetic process	6/1518	45/18866	0.150273779563553	0.579129026262249	0.516261676898051	APPL1/MOXD1/VPS35/TPH2/ZEB2/GCH1	6
GO:0051204	BP	GO:0051204	protein insertion into mitochondrial membrane	6/1518	45/18866	0.150273779563553	0.579129026262249	0.516261676898051	MAPK8/YWHAQ/HSP90AA1/YWHAE/YWHAB/NMT1	6
GO:0051985	BP	GO:0051985	negative regulation of chromosome segregation	6/1518	45/18866	0.150273779563553	0.579129026262249	0.516261676898051	BUB3/TPR/ZNF207/PSMG2/GEN1/RAD21	6
GO:0070316	BP	GO:0070316	regulation of G0 to G1 transition	6/1518	45/18866	0.150273779563553	0.579129026262249	0.516261676898051	MED1/PHC3/EPC1/SUZ12/BMI1/CBX3	6
GO:0048732	BP	GO:0048732	gland development	42/1518	443/18866	0.150513523647892	0.579129026262249	0.516261676898051	GOT2/MED1/BMPR1A/CUL3/RB1CC1/CTNNB1/LATS1/ARHGAP5/FEM1B/PNPT1/PTEN/ORAI1/FRS2/PIK3CA/ASH1L/PKM/NFIB/SEC63/BRCA2/PKD2/ZMPSTE24/NTN4/CREB1/ETS1/RPL30/HIF1A/ID2/RAF1/PAM/PHB2/SOCS2/E2F8/CSNK2B/UMPS/PDGFA/SMAD2/ARHGAP35/UPRT/MSN/BTBD7/DDR1/SRSF5	42
GO:0006520	BP	GO:0006520	cellular amino acid metabolic process	33/1518	340/18866	0.150549399096666	0.579129026262249	0.516261676898051	GOT2/PSMD12/OAT/PSMD5/AIMP1/MTRR/PSMA1/ENOPH1/PPM1K/EEF1E1/MCCC2/BLMH/PSMD6/DLD/PSMC2/HIBADH/ASL/PSMB7/GMPS/DARS2/TPH2/PSMA4/PSMD11/SMS/PSME3/GLUD2/PSME1/MIR21/OAZ2/PSMD14/PCYOX1/ALDH18A1/CSAD	33
GO:0001706	BP	GO:0001706	endoderm formation	7/1518	55/18866	0.150772295259008	0.579129026262249	0.516261676898051	CDC73/CTNNB1/COL8A1/CTR9/DKK1/SMAD2/SETD2	7
GO:0046390	BP	GO:0046390	ribose phosphate biosynthetic process	20/1518	194/18866	0.151040031817468	0.579129026262249	0.516261676898051	SLC35B3/ACSL3/PAICS/HPRT1/PDHB/CMPK1/AK2/DLD/PKM/GMPS/PPT1/STAT3/VCP/PRPS2/MPC1/HSD17B12/UMPS/UPRT/PDK3/RFK	20
GO:0000018	BP	GO:0000018	regulation of DNA recombination	12/1518	107/18866	0.15123844975577	0.579129026262249	0.516261676898051	ARID2/SMCHD1/SMARCAD1/PPP4C/PTPRC/ALYREF/TERF2/TERF2IP/PAXIP1/KPNA1/SETD2/PARPBP	12
GO:0090174	BP	GO:0090174	organelle membrane fusion	12/1518	107/18866	0.15123844975577	0.579129026262249	0.516261676898051	KIF5B/SPG11/CHMP2B/C2CD5/BET1/ANKRD27/USO1/GNAI3/RAB8B/TAP2/RAB13/EEA1	12
GO:0043433	BP	GO:0043433	negative regulation of DNA-binding transcription factor activity	19/1518	183/18866	0.151272285649856	0.579129026262249	0.516261676898051	ITCH/UFL1/MED13/SUMO1/TRIM37/SRI/ZNF675/PKD2/ANXA4/COMMD7/COMMD6/ID2/PHB2/MIR21/PEX14/PAXIP1/CHUK/G3BP2/SIRT1	19
GO:0002566	BP	GO:0002566	somatic diversification of immune receptors via somatic mutation	3/1518	17/18866	0.152074308065142	0.579129026262249	0.516261676898051	PMS2P1/PMS2P5/ADAR	3
GO:0009299	BP	GO:0009299	mRNA transcription	3/1518	17/18866	0.152074308065142	0.579129026262249	0.516261676898051	MED1/DDX5/STAT3	3
GO:0010715	BP	GO:0010715	regulation of extracellular matrix disassembly	3/1518	17/18866	0.152074308065142	0.579129026262249	0.516261676898051	CLASP1/ETS1/DDR1	3
GO:0015693	BP	GO:0015693	magnesium ion transport	3/1518	17/18866	0.152074308065142	0.579129026262249	0.516261676898051	MMGT1/NIPA2/NIPAL2	3
GO:0021692	BP	GO:0021692	cerebellar Purkinje cell layer morphogenesis	3/1518	17/18866	0.152074308065142	0.579129026262249	0.516261676898051	RORA/HERC1/SLC25A46	3
GO:0033262	BP	GO:0033262	regulation of nuclear cell cycle DNA replication	3/1518	17/18866	0.152074308065142	0.579129026262249	0.516261676898051	TERF1/ZMPSTE24/TERF2	3
GO:0035729	BP	GO:0035729	cellular response to hepatocyte growth factor stimulus	3/1518	17/18866	0.152074308065142	0.579129026262249	0.516261676898051	MED1/APPL1/CREB1	3
GO:0044539	BP	GO:0044539	long-chain fatty acid import into cell	3/1518	17/18866	0.152074308065142	0.579129026262249	0.516261676898051	SLC2A1/ACSL3/RPS6KB1	3
GO:0060644	BP	GO:0060644	mammary gland epithelial cell differentiation	3/1518	17/18866	0.152074308065142	0.579129026262249	0.516261676898051	LATS1/HIF1A/ID2	3
GO:0061952	BP	GO:0061952	midbody abscission	3/1518	17/18866	0.152074308065142	0.579129026262249	0.516261676898051	PDCD6IP/CHMP2B/CHMP2A	3
GO:0070206	BP	GO:0070206	protein trimerization	3/1518	17/18866	0.152074308065142	0.579129026262249	0.516261676898051	PNPT1/ALOX5AP/MLKL	3
GO:0140354	BP	GO:0140354	lipid import into cell	3/1518	17/18866	0.152074308065142	0.579129026262249	0.516261676898051	SLC2A1/ACSL3/RPS6KB1	3
GO:1904948	BP	GO:1904948	midbrain dopaminergic neuron differentiation	3/1518	17/18866	0.152074308065142	0.579129026262249	0.516261676898051	CTNNB1/DKK1/FZD1	3
GO:0006644	BP	GO:0006644	phospholipid metabolic process	43/1518	455/18866	0.152172108389533	0.579129026262249	0.516261676898051	PIK3C2A/PLEKHA3/FAM126B/ACSL3/PIGK/IMPA1/CRLS1/FAR1/GGPS1/EFR3A/GNPAT/PTK2/NUS1/INPP5F/PIK3CB/GPD1L/SERINC1/CPNE3/PTEN/PIGS/DDHD2/PIK3CA/PLEKHA2/SACM1L/GDE1/TPTE/FGR/PNPLA8/OSBPL8/DBI/PHB2/SOCS2/CSNK2B/DGKH/PDGFA/PIGV/PGAP1/KIT/PIP5K1B/PLCB1/SAMD8/DGKA/MTMR3	43
GO:0001672	BP	GO:0001672	regulation of chromatin assembly or disassembly	4/1518	26/18866	0.152276377681824	0.579129026262249	0.516261676898051	MPHOSPH8/TPR/TLK1/SPTY2D1	4
GO:0044068	BP	GO:0044068	modulation by symbiont of host cellular process	4/1518	26/18866	0.152276377681824	0.579129026262249	0.516261676898051	KPNA3/TNIP1/PHB2/KPNA1	4
GO:0051016	BP	GO:0051016	barbed-end actin filament capping	4/1518	26/18866	0.152276377681824	0.579129026262249	0.516261676898051	CAPZA2/RDX/CAPZA1/ADD3	4
GO:0070911	BP	GO:0070911	global genome nucleotide-excision repair	4/1518	26/18866	0.152276377681824	0.579129026262249	0.516261676898051	CUL4B/CETN2/CHD1L/RPS27A	4
GO:1902914	BP	GO:1902914	regulation of protein polyubiquitination	4/1518	26/18866	0.152276377681824	0.579129026262249	0.516261676898051	XIAP/UBR5/TRIP12/DDX3X	4
GO:1903020	BP	GO:1903020	positive regulation of glycoprotein metabolic process	4/1518	26/18866	0.152276377681824	0.579129026262249	0.516261676898051	CTNNB1/RAB1A/NCSTN/PLCB1	4
GO:0034219	BP	GO:0034219	carbohydrate transmembrane transport	13/1518	118/18866	0.15342560253999	0.58295888498023	0.519675785316668	RAB4B/SLC2A1/YES1/APPL1/PRKCI/C2CD5/ARPP19/BRAF/CREBL2/OSBPL8/MAPK14/PTPN11/SLC17A5	13
GO:0043414	BP	GO:0043414	macromolecule methylation	31/1518	318/18866	0.153492948687282	0.58295888498023	0.519675785316668	TET2/GSPT1/FAM98A/TYW3/WTAP/MTRR/KMT2C/CTNNB1/MPHOSPH8/SUZ12/PCMTD1/METTL2A/PIK3CA/KMT2E/ASH1L/TRMT13/PIH1D1/MBD2/ZMPSTE24/METTL5/FBXO11/WDR61/PAXBP1/SNRPB/CTR9/KDM6A/ZCCHC4/THUMPD2/PAXIP1/SETD2/SIRT1	31
GO:0008306	BP	GO:0008306	associative learning	9/1518	76/18866	0.155806725049937	0.590660334283086	0.526541203818135	NPTN/PIAS1/DDHD2/PPT1/CREB1/HIF1A/GRIN2A/KIT/MEIS2	9
GO:1990823	BP	GO:1990823	response to leukemia inhibitory factor	11/1518	97/18866	0.155839211130045	0.590660334283086	0.526541203818135	MYNN/CACYBP/SMARCA5/EIF4A2/XRCC5/BCLAF1/CREB1/MPC1/SRSF3/PDCD10/SIRT1	11
GO:1990830	BP	GO:1990830	cellular response to leukemia inhibitory factor	11/1518	97/18866	0.155839211130045	0.590660334283086	0.526541203818135	MYNN/CACYBP/SMARCA5/EIF4A2/XRCC5/BCLAF1/CREB1/MPC1/SRSF3/PDCD10/SIRT1	11
GO:0060968	BP	GO:0060968	regulation of gene silencing	15/1518	140/18866	0.156013579940728	0.590918692164882	0.526771515661002	NUP205/NUP54/PPP3CA/MIER1/NUP160/TPR/ATAD2B/DDX5/EIF4G1/STAT3/ZMPSTE24/ADAR/FMR1/SEH1L/ELAVL1	15
GO:0006479	BP	GO:0006479	protein methylation	19/1518	184/18866	0.156738188700291	0.592856072011162	0.528498583245033	TET2/GSPT1/FAM98A/KMT2C/CTNNB1/SUZ12/PCMTD1/KMT2E/ASH1L/PIH1D1/FBXO11/WDR61/PAXBP1/SNRPB/CTR9/KDM6A/PAXIP1/SETD2/SIRT1	19
GO:0008213	BP	GO:0008213	protein alkylation	19/1518	184/18866	0.156738188700291	0.592856072011162	0.528498583245033	TET2/GSPT1/FAM98A/KMT2C/CTNNB1/SUZ12/PCMTD1/KMT2E/ASH1L/PIH1D1/FBXO11/WDR61/PAXBP1/SNRPB/CTR9/KDM6A/PAXIP1/SETD2/SIRT1	19
GO:0019827	BP	GO:0019827	stem cell population maintenance	17/1518	162/18866	0.156933590193567	0.59319191293275	0.528797966956585	BMPR1A/CDC73/CTNNB1/CNOT2/STAT3/RAF1/SMC1A/CTR9/SKI/GNL3/SMAD2/SS18/KIT/SMC3/DDX6/ZNF706/ELAVL1	17
GO:0043405	BP	GO:0043405	regulation of MAP kinase activity	33/1518	342/18866	0.158513273338492	0.598756179806768	0.533758204860095	TAB2/MAP4K5/PPP2CA/MDFIC/MAP4K3/MAP3K7/IQGAP1/LAMTOR3/TAOK1/MAP3K13/PIK3CB/BRAF/DNAJA1/ADAM9/FRS2/ZNF675/PRKAA1/PTPRC/TSG101/ZEB2/SH2B3/SPRED1/RAF1/DKK1/MLKL/PDGFA/MAPK14/AIDA/PTPN11/KIT/STK39/RPS27A/PDCD10	33
GO:0006360	BP	GO:0006360	transcription by RNA polymerase I	8/1518	66/18866	0.158925254008714	0.599905097221496	0.534782401548997	MNAT1/RRN3P1/HEATR1/PIH1D1/ZMPSTE24/CCNH/TTF1/WDR75	8
GO:0046486	BP	GO:0046486	glycerolipid metabolic process	41/1518	434/18866	0.159348699569174	0.600601702486724	0.535403386832162	PIK3C2A/PLEKHA3/ABHD2/FAM126B/ACSL3/PIGK/IMPA1/CRLS1/FAR1/EFR3A/GNPAT/INPP5F/PIK3CB/GPD1L/SERINC1/CPNE3/PTEN/PIGS/DDHD2/TBL1XR1/PIK3CA/PLEKHA2/SACM1L/GDE1/TPTE/PNPLA8/OSBPL8/DBI/PHB2/SOCS2/CSNK2B/DGKH/PDGFA/PTPN11/PIGV/PGAP1/PIP5K1B/PLCB1/SIRT1/DGKA/MTMR3	41
GO:0000289	BP	GO:0000289	nuclear-transcribed mRNA poly(A) tail shortening	5/1518	36/18866	0.159757462199919	0.600601702486724	0.535403386832162	CNOT7/CNOT6L/TOB1/CNOT4/CNOT2	5
GO:0071402	BP	GO:0071402	cellular response to lipoprotein particle stimulus	5/1518	36/18866	0.159757462199919	0.600601702486724	0.535403386832162	FCER1G/MYD88/ABCA1/NPC1/CD9	5
GO:0071634	BP	GO:0071634	regulation of transforming growth factor beta production	5/1518	36/18866	0.159757462199919	0.600601702486724	0.535403386832162	ATP6AP2/CREB1/HIF1A/LUM/HSP90AB1	5
GO:0099174	BP	GO:0099174	regulation of presynapse organization	5/1518	36/18866	0.159757462199919	0.600601702486724	0.535403386832162	VPS35/SLITRK4/EIF4G1/DKK1/FZD1	5
GO:0106056	BP	GO:0106056	regulation of calcineurin-mediated signaling	5/1518	36/18866	0.159757462199919	0.600601702486724	0.535403386832162	NFAT5/CAMTA1/CIB1/SPPL3/HOMER2	5
GO:0032147	BP	GO:0032147	activation of protein kinase activity	32/1518	331/18866	0.160177087706394	0.601384784366898	0.536101461261649	RICTOR/TAB2/MAP4K5/MDFIC/MAP4K3/STK3/MAP3K7/PAK2/LAMTOR3/TAOK1/PRKACB/MAP3K13/PIK3CB/BRAF/ADAM9/FRS2/PIK3CA/PRKAA1/PRRC1/PTPRC/STK4/RAF1/OSBPL8/PHB2/MIR21/MLKL/MAPK14/COPS8/PTPN11/KIT/STK39/RPS27A	32
GO:0001942	BP	GO:0001942	hair follicle development	10/1518	87/18866	0.160362516693231	0.601384784366898	0.536101461261649	CTNNB1/ZMPSTE24/FST/HDAC1/HPSE/DKK1/PDGFA/FZD3/DSG4/TNFRSF19	10
GO:0090502	BP	GO:0090502	RNA phosphodiester bond hydrolysis, endonucleolytic	10/1518	87/18866	0.160362516693231	0.601384784366898	0.536101461261649	TSNAX/DROSHA/RPP30/DICER1/KHNYN/RNASEH2A/AGO3/RNASE4/RPP38/RNASET2	10
GO:0045637	BP	GO:0045637	regulation of myeloid cell differentiation	26/1518	263/18866	0.160507173973906	0.601384784366898	0.536101461261649	MED1/CDC73/KMT2C/CTNNB1/SMAP1/HSPA9/KMT2E/ZNF675/CNOT4/HCLS1/RASSF2/STAT3/PIAS3/WDR61/CREB1/CIB1/ETS1/EVI2B/HIF1A/ID2/HDAC1/CTR9/AGO3/MAPK14/MEIS2/MEIS1	26
GO:0010332	BP	GO:0010332	response to gamma radiation	7/1518	56/18866	0.16115469329458	0.601384784366898	0.536101461261649	PRKAA1/XRCC6/XRCC5/PTPRC/BRCA2/ZMPSTE24/HSPA5	7
GO:0030071	BP	GO:0030071	regulation of mitotic metaphase/anaphase transition	7/1518	56/18866	0.16115469329458	0.601384784366898	0.536101461261649	CUL3/BUB3/TPR/ZNF207/PSMG2/GEN1/RAD21	7
GO:0044273	BP	GO:0044273	sulfur compound catabolic process	7/1518	56/18866	0.16115469329458	0.601384784366898	0.536101461261649	MTRR/BLMH/HEXA/LUM/PCYOX1/GLB1/CSAD	7
GO:0050732	BP	GO:0050732	negative regulation of peptidyl-tyrosine phosphorylation	7/1518	56/18866	0.16115469329458	0.601384784366898	0.536101461261649	PPP2CA/INPP5F/PTPRC/TSG101/SH2B3/ERRFI1/SNX6	7
GO:0086002	BP	GO:0086002	cardiac muscle cell action potential involved in contraction	7/1518	56/18866	0.16115469329458	0.601384784366898	0.536101461261649	DSP/DSC2/GPD1L/CTNNA3/DSG2/SCN3B/ATP1A1	7
GO:0086065	BP	GO:0086065	cell communication involved in cardiac conduction	7/1518	56/18866	0.16115469329458	0.601384784366898	0.536101461261649	DSP/DSC2/SRI/CTNNA3/DSG2/SCN3B/ATP1A1	7
GO:1902017	BP	GO:1902017	regulation of cilium assembly	7/1518	56/18866	0.16115469329458	0.601384784366898	0.536101461261649	ATG3/CEP97/DYNC2LI1/SYNE2/CDKL1/ARHGAP35/VDAC3	7
GO:0010761	BP	GO:0010761	fibroblast migration	6/1518	46/18866	0.161843614303303	0.602742884861833	0.537312133162238	APPL1/IQGAP1/PTK2/BAG4/ARHGEF7/SDC4	6
GO:0035987	BP	GO:0035987	endodermal cell differentiation	6/1518	46/18866	0.161843614303303	0.602742884861833	0.537312133162238	CDC73/CTNNB1/COL8A1/CTR9/DKK1/SETD2	6
GO:0045023	BP	GO:0045023	G0 to G1 transition	6/1518	46/18866	0.161843614303303	0.602742884861833	0.537312133162238	MED1/PHC3/EPC1/SUZ12/BMI1/CBX3	6
GO:0030010	BP	GO:0030010	establishment of cell polarity	15/1518	141/18866	0.162428876370954	0.604517905102332	0.53889446608691	RICTOR/RAB10/GOLPH3/PRKCI/FBXW11/RAB11FIP2/PTK2/RAP1B/PARD3/CLASP1/UBXN2B/HSP90AA1/HSP90AB1/RHOA/MSN	15
GO:0051099	BP	GO:0051099	positive regulation of binding	18/1518	174/18866	0.162710239421647	0.604756026814991	0.539106738497907	PPP2CA/STK3/CLN5/CTNNB1/MAPRE1/HMBOX1/GTF2B/MBD2/CLIC2/EIF4G1/STK4/RAN/HSP90AB1/SKI/SUMO4/SPPL3/NMD3/FMR1	18
GO:0097696	BP	GO:0097696	receptor signaling pathway via STAT	18/1518	174/18866	0.162710239421647	0.604756026814991	0.539106738497907	CNOT7/PPP2CA/PIAS1/IFNAR1/INPP5F/HCLS1/PTPRC/SH2B3/PKD2/LEPROT/STAT3/ADIPOR1/STAT4/SOCS2/CTR9/AKR1B1/CRLF3/KIT	18
GO:0006342	BP	GO:0006342	chromatin silencing	9/1518	77/18866	0.16468917408706	0.611702646609079	0.545299268005217	MIER1/SMCHD1/MORF4L2/ATAD2B/BMI1/MORF4L1/HAT1/CTBP1/SIRT1	9
GO:0043406	BP	GO:0043406	positive regulation of MAP kinase activity	26/1518	264/18866	0.165203736296607	0.613204528855451	0.546638113429734	TAB2/MAP4K5/MDFIC/MAP4K3/MAP3K7/IQGAP1/LAMTOR3/TAOK1/MAP3K13/PIK3CB/BRAF/ADAM9/FRS2/PRKAA1/PTPRC/ZEB2/RAF1/DKK1/MLKL/PDGFA/MAPK14/PTPN11/KIT/STK39/RPS27A/PDCD10	26
GO:0031668	BP	GO:0031668	cellular response to extracellular stimulus	25/1518	253/18866	0.166630619390068	0.618088510857561	0.55099191478316	SLC2A1/MED1/MAPK8/CADPS2/LAMP2/DSC2/CPEB4/PRKAG1/SH3GLB1/DNM1L/RRAGC/PRKAA1/PTPRC/SESN3/HIGD1A/EIF4G1/FNIP1/ITGA6/STK24/ARHGAP35/RNF152/SEH1L/SIRT1/HSPA5/MTMR3	25
GO:0009749	BP	GO:0009749	response to glucose	20/1518	197/18866	0.167230489392015	0.619431706680433	0.552189299988309	ZNF236/KIF5B/CCDC186/OPA1/PPP3CA/HMGN3/RAB11FIP2/PPP3CB/RAB11B/PTEN/SRI/PIK3CA/PRKAA1/NDUFA9/PIH1D1/HIF1A/RAF1/SMAD2/RHOA/PDK3	20
GO:0060147	BP	GO:0060147	regulation of posttranscriptional gene silencing	13/1518	120/18866	0.167488106305773	0.619431706680433	0.552189299988309	NUP205/NUP54/PPP3CA/NUP160/TPR/DDX5/EIF4G1/STAT3/ZMPSTE24/ADAR/FMR1/SEH1L/ELAVL1	13
GO:0060966	BP	GO:0060966	regulation of gene silencing by RNA	13/1518	120/18866	0.167488106305773	0.619431706680433	0.552189299988309	NUP205/NUP54/PPP3CA/NUP160/TPR/DDX5/EIF4G1/STAT3/ZMPSTE24/ADAR/FMR1/SEH1L/ELAVL1	13
GO:0009260	BP	GO:0009260	ribonucleotide biosynthetic process	19/1518	186/18866	0.167988401093392	0.619431706680433	0.552189299988309	SLC35B3/ACSL3/PAICS/HPRT1/PDHB/CMPK1/AK2/DLD/PKM/GMPS/PPT1/STAT3/VCP/MPC1/HSD17B12/UMPS/UPRT/PDK3/RFK	19
GO:0006516	BP	GO:0006516	glycoprotein catabolic process	4/1518	27/18866	0.168106016730312	0.619431706680433	0.552189299988309	EDEM3/STT3B/SGSH/HPSE	4
GO:0009065	BP	GO:0009065	glutamine family amino acid catabolic process	4/1518	27/18866	0.168106016730312	0.619431706680433	0.552189299988309	GOT2/OAT/GLUD2/MIR21	4
GO:0015949	BP	GO:0015949	nucleobase-containing small molecule interconversion	4/1518	27/18866	0.168106016730312	0.619431706680433	0.552189299988309	CMPK1/AK6/AK2/GSR	4
GO:0034389	BP	GO:0034389	lipid droplet organization	4/1518	27/18866	0.168106016730312	0.619431706680433	0.552189299988309	RAB18/FAF2/DDHD2/AUP1	4
GO:0072539	BP	GO:0072539	T-helper 17 cell differentiation	4/1518	27/18866	0.168106016730312	0.619431706680433	0.552189299988309	RORA/RC3H1/STAT3/MIR21	4
GO:0090140	BP	GO:0090140	regulation of mitochondrial fission	4/1518	27/18866	0.168106016730312	0.619431706680433	0.552189299988309	MFF/VPS35/DNM1L/DDHD2	4
GO:0031060	BP	GO:0031060	regulation of histone methylation	8/1518	67/18866	0.168626158873918	0.619706702757252	0.552434443866996	CTNNB1/KMT2E/PIH1D1/WDR61/PAXBP1/CTR9/PAXIP1/SIRT1	8
GO:0033866	BP	GO:0033866	nucleoside bisphosphate biosynthetic process	8/1518	67/18866	0.168626158873918	0.619706702757252	0.552434443866996	SLC35B3/ACSL3/PDHB/DLD/PPT1/MPC1/HSD17B12/PDK3	8
GO:0034030	BP	GO:0034030	ribonucleoside bisphosphate biosynthetic process	8/1518	67/18866	0.168626158873918	0.619706702757252	0.552434443866996	SLC35B3/ACSL3/PDHB/DLD/PPT1/MPC1/HSD17B12/PDK3	8
GO:0034033	BP	GO:0034033	purine nucleoside bisphosphate biosynthetic process	8/1518	67/18866	0.168626158873918	0.619706702757252	0.552434443866996	SLC35B3/ACSL3/PDHB/DLD/PPT1/MPC1/HSD17B12/PDK3	8
GO:1901879	BP	GO:1901879	regulation of protein depolymerization	10/1518	88/18866	0.168766000977935	0.619777772305447	0.552497798460643	CAPZA2/TAOK1/RDX/CFL2/CLASP1/CIB1/CAPZA1/ADD3/DSTN/LIMA1	10
GO:0098727	BP	GO:0098727	maintenance of cell number	17/1518	164/18866	0.16897588235157	0.619777772305447	0.552497798460643	BMPR1A/CDC73/CTNNB1/CNOT2/STAT3/RAF1/SMC1A/CTR9/SKI/GNL3/SMAD2/SS18/KIT/SMC3/DDX6/ZNF706/ELAVL1	17
GO:0007006	BP	GO:0007006	mitochondrial membrane organization	15/1518	142/18866	0.168979669408225	0.619777772305447	0.552497798460643	MAPK8/OPA1/APOOL/RHOT1/MTX2/OMA1/BCL2L2/HSPA9/STAT3/YWHAQ/HSP90AA1/OXA1L/YWHAE/YWHAB/NMT1	15
GO:0070085	BP	GO:0070085	glycosylation	26/1518	265/18866	0.169975473144567	0.623019454925144	0.555387580235211	EDEM3/TET2/LMAN1/STT3B/CLN5/SERP1/GALNT1/ALG5/NUS1/ALG2/ALG14/ALG8/DAD1/RPN2/MAN1A2/MAN1A1/UBE2J1/GALNT7/TMEM59/TMEM258/ALG9/NPC1/PIGV/EXTL2/MCFD2/DDOST	26
GO:0007163	BP	GO:0007163	establishment or maintenance of cell polarity	22/1518	220/18866	0.170588360824916	0.623741897963717	0.556031598472328	RICTOR/LIN7C/SYNJ2BP/RAB10/PDCD6IP/GOLPH3/PRKCI/FBXW11/RAB11FIP2/PTK2/ACTR3/ARPC5/RAP1B/PARD3/ARF4/CLASP1/UBXN2B/HSP90AA1/HSP90AB1/ARHGAP35/RHOA/MSN	22
GO:0019318	BP	GO:0019318	hexose metabolic process	25/1518	254/18866	0.171534228299858	0.623741897963717	0.556031598472328	GOT2/RORA/PDHB/SERP1/PPP1CB/ARPP19/OMA1/PIK3CA/PRKAA1/PKM/AKR1A1/EPM2AIP1/COX11/ZMPSTE24/ADIPOR1/SLC25A11/MDH2/FPGT/AKR1B1/PPP1R3C/MAPK14/PDK3/SIRT1/KBTBD2/GLB1	25
GO:0045747	BP	GO:0045747	positive regulation of Notch signaling pathway	7/1518	57/18866	0.171848883408958	0.623741897963717	0.556031598472328	PRKCI/MAML2/BMP2K/STAT3/ZMIZ1/KIT/PDCD10	7
GO:0048016	BP	GO:0048016	inositol phosphate-mediated signaling	7/1518	57/18866	0.171848883408958	0.623741897963717	0.556031598472328	PPP3CA/NFAT5/PPP3CB/CAMTA1/CIB1/SPPL3/HOMER2	7
GO:0097479	BP	GO:0097479	synaptic vesicle localization	7/1518	57/18866	0.171848883408958	0.623741897963717	0.556031598472328	KIF5B/SPG11/CTNNB1/PTEN/BLOC1S6/AP3S1/BLOC1S4	7
GO:0098900	BP	GO:0098900	regulation of action potential	7/1518	57/18866	0.171848883408958	0.623741897963717	0.556031598472328	SUMO1/DSP/DSC2/CTNNA3/FMR1/DSG2/ANK3	7
GO:0006825	BP	GO:0006825	copper ion transport	3/1518	18/18866	0.172206614594429	0.623741897963717	0.556031598472328	MMGT1/SLC11A2/SLC31A2	3
GO:0010523	BP	GO:0010523	negative regulation of calcium ion transport into cytosol	3/1518	18/18866	0.172206614594429	0.623741897963717	0.556031598472328	SRI/CLIC2/PKD2	3
GO:0033194	BP	GO:0033194	response to hydroperoxide	3/1518	18/18866	0.172206614594429	0.623741897963717	0.556031598472328	DAPK1/SP1/CHUK	3
GO:0034501	BP	GO:0034501	protein localization to kinetochore	3/1518	18/18866	0.172206614594429	0.623741897963717	0.556031598472328	BUB3/TRAPPC12/CHAMP1	3
GO:0035372	BP	GO:0035372	protein localization to microtubule	3/1518	18/18866	0.172206614594429	0.623741897963717	0.556031598472328	CRIPT/MAPRE1/CHAMP1	3
GO:0043217	BP	GO:0043217	myelin maintenance	3/1518	18/18866	0.172206614594429	0.623741897963717	0.556031598472328	PTEN/EPB41L3/DEGS1	3
GO:0044827	BP	GO:0044827	modulation by host of viral genome replication	3/1518	18/18866	0.172206614594429	0.623741897963717	0.556031598472328	CCNK/VAPA/FMR1	3
GO:0048339	BP	GO:0048339	paraxial mesoderm development	3/1518	18/18866	0.172206614594429	0.623741897963717	0.556031598472328	BMPR1A/EXOC4/SMAD2	3
GO:0060977	BP	GO:0060977	coronary vasculature morphogenesis	3/1518	18/18866	0.172206614594429	0.623741897963717	0.556031598472328	ARID2/SPRED1/SETD2	3
GO:1901524	BP	GO:1901524	regulation of mitophagy	3/1518	18/18866	0.172206614594429	0.623741897963717	0.556031598472328	VPS13C/CDC37/HUWE1	3
GO:1902165	BP	GO:1902165	regulation of intrinsic apoptotic signaling pathway in response to DNA damage by p53 class mediator	3/1518	18/18866	0.172206614594429	0.623741897963717	0.556031598472328	ELL3/SIRT1/CD44	3
GO:2000303	BP	GO:2000303	regulation of ceramide biosynthetic process	3/1518	18/18866	0.172206614594429	0.623741897963717	0.556031598472328	PRKAA1/ORMDL2/SAMD8	3
GO:0065004	BP	GO:0065004	protein-DNA complex assembly	24/1518	243/18866	0.173053923676207	0.623741897963717	0.556031598472328	SENP6/CUL4B/TSPYL1/KAT6A/PIAS1/SMARCA5/GTF2A2/MNAT1/CETN2/PSMC2/TAF7/MIS18BP1/PIH1D1/GTF2B/TSPYL4/TRAPPC12/TERF1/CCNH/CREB1/CHD1L/HAT1/BRD2/SPTY2D1/RPS27A	24
GO:0003091	BP	GO:0003091	renal water homeostasis	5/1518	37/18866	0.173321575454586	0.623741897963717	0.556031598472328	RAB11FIP2/MYO5B/PRKACB/RAB11A/AKR1B1	5
GO:0006699	BP	GO:0006699	bile acid biosynthetic process	5/1518	37/18866	0.173321575454586	0.623741897963717	0.556031598472328	OSBPL9/SCP2/STARD4/SIRT1/HSD17B4	5
GO:0007099	BP	GO:0007099	centriole replication	5/1518	37/18866	0.173321575454586	0.623741897963717	0.556031598472328	TRIM37/CHMP2A/CETN2/RBM14/MDM1	5
GO:0033120	BP	GO:0033120	positive regulation of RNA splicing	5/1518	37/18866	0.173321575454586	0.623741897963717	0.556031598472328	RBM3/HNRNPLL/SETX/RBM20/SRSF5	5
GO:0051084	BP	GO:0051084	'de novo' posttranslational protein folding	5/1518	37/18866	0.173321575454586	0.623741897963717	0.556031598472328	PTGES3/CCT2/HSPA9/DNAJB14/HSPA5	5
GO:0062208	BP	GO:0062208	positive regulation of pattern recognition receptor signaling pathway	5/1518	37/18866	0.173321575454586	0.623741897963717	0.556031598472328	PJA2/WDFY1/ANKRD17/MFHAS1/DDX3X	5
GO:0070423	BP	GO:0070423	nucleotide-binding oligomerization domain containing signaling pathway	5/1518	37/18866	0.173321575454586	0.623741897963717	0.556031598472328	ITCH/TAB2/XIAP/MAP3K7/RPS27A	5
GO:0097502	BP	GO:0097502	mannosylation	5/1518	37/18866	0.173321575454586	0.623741897963717	0.556031598472328	NUS1/ALG2/ALG8/ALG9/PIGV	5
GO:1904994	BP	GO:1904994	regulation of leukocyte adhesion to vascular endothelial cell	5/1518	37/18866	0.173321575454586	0.623741897963717	0.556031598472328	NFAT5/ETS1/MIR21/RHOA/CCL28	5
GO:1901989	BP	GO:1901989	positive regulation of cell cycle phase transition	12/1518	110/18866	0.173535668232896	0.623741897963717	0.556031598472328	CUL3/CUL4B/CDC73/RAB11A/RDX/KMT2E/EIF4G1/LSM10/ANKRD17/PHB2/DDX3X/PLCB1	12
GO:1904659	BP	GO:1904659	glucose transmembrane transport	12/1518	110/18866	0.173535668232896	0.623741897963717	0.556031598472328	RAB4B/SLC2A1/YES1/APPL1/PRKCI/C2CD5/ARPP19/BRAF/CREBL2/OSBPL8/MAPK14/PTPN11	12
GO:0010569	BP	GO:0010569	regulation of double-strand break repair via homologous recombination	6/1518	47/18866	0.173781526987107	0.623905270877006	0.556177236439602	ARID2/SMCHD1/PPP4C/TERF2IP/SETD2/PARPBP	6
GO:0060998	BP	GO:0060998	regulation of dendritic spine development	9/1518	78/18866	0.173805386387376	0.623905270877006	0.556177236439602	OPA1/EEF2K/MAPK6/PDLIM5/DNM1L/PTEN/SRGAP2C/FMR1/CAPRIN1	9
GO:0051346	BP	GO:0051346	negative regulation of hydrolase activity	44/1518	473/18866	0.174863734485386	0.627299689669045	0.559203174111874	FAM122A/ABCE1/PRDX3/BOD1L1/XIAP/PPP1R8/URI1/ARL6IP1/BIRC6/PAK2/TIPRL/IQGAP1/ARPP19/MNAT1/KDM5A/RDX/MPHOSPH10/CAST/PXK/PIH1D1/SPRED1/TERF1/TERF2/FNIP1/RAF1/MIR21/BAG4/DFFA/PPP1R2/ELL/MKKS/APLP2/OXA1L/IQGAP2/TMED2/YWHAE/DDX3X/UCHL5/SH3BP4/HERPUD1/GPATCH2/SYTL2/SIRT1/CD44	44
GO:1902807	BP	GO:1902807	negative regulation of cell cycle G1/S phase transition	14/1518	132/18866	0.175425294274575	0.628908722515295	0.560637538403282	CNOT7/CNOT6L/CDC73/MDM4/PTEN/CNOT4/CNOT2/ZNF655/PKD2/PLAGL1/MIR21/E2F8/RPS27L/RBL2	14
GO:0014065	BP	GO:0014065	phosphatidylinositol 3-kinase signaling	16/1518	154/18866	0.175557026558067	0.628952558062038	0.560676615382406	C1QBP/PIK3C2A/PPP2R5C/PTK2/PIK3CB/PTEN/PIK3CA/HCLS1/TPTE/FGR/MIR21/PDGFA/KIT/PIP5K1B/SIRT1/KBTBD2	16
GO:0097549	BP	GO:0097549	chromatin organization involved in negative regulation of transcription	15/1518	143/18866	0.175663600867794	0.628952558062038	0.560676615382406	FAM172A/MPHOSPH8/MIER1/SMARCA5/SMCHD1/MORF4L2/TPR/ATAD2B/MBD2/BMI1/HDAC1/MORF4L1/HAT1/CTBP1/SIRT1	15
GO:0031669	BP	GO:0031669	cellular response to nutrient levels	22/1518	221/18866	0.175935855472689	0.629522250707423	0.56118446504472	SLC2A1/MED1/MAPK8/CADPS2/LAMP2/DSC2/CPEB4/PRKAG1/SH3GLB1/DNM1L/RRAGC/PRKAA1/SESN3/HIGD1A/EIF4G1/FNIP1/STK24/RNF152/SEH1L/SIRT1/HSPA5/MTMR3	22
GO:0050769	BP	GO:0050769	positive regulation of neurogenesis	45/1518	485/18866	0.176235783713573	0.630190167469359	0.561779876104964	RAB21/UFL1/NPTN/PPP1CC/OPA1/EEF2K/TMEM30A/PRKCI/CYFIP1/SCARB2/TCF12/CTNNB1/IQGAP1/MAPK6/MAP3K13/TMEM106B/RAB11A/ATF1/DNM1L/PTEN/ANKRD27/DICER1/SETX/XRCC5/ZEB2/NCK1/EIF4G1/HIF1A/ELL3/ITGA6/ID2/HDAC1/SRGAP2C/SNX3/SOCS2/SPEN/DKK1/FZD1/ARHGAP35/RHOA/FMR1/KIT/CAPRIN1/FZD3/HSPA5	45
GO:0006109	BP	GO:0006109	regulation of carbohydrate metabolic process	21/1518	210/18866	0.177272783226522	0.633043673182771	0.564323619515914	NUP205/RORA/NUP54/SCARB2/PPP1CB/ARPP19/PRKAG1/CLTC/NUP160/TPR/PRKAA1/EPM2AIP1/COX11/STAT3/ZMPSTE24/ADIPOR1/HIF1A/PPP1R3C/PDK3/SEH1L/SIRT1	21
GO:0022404	BP	GO:0022404	molting cycle process	10/1518	89/18866	0.177375105408329	0.633043673182771	0.564323619515914	CTNNB1/ZMPSTE24/FST/HDAC1/HPSE/DKK1/PDGFA/FZD3/DSG4/TNFRSF19	10
GO:0022405	BP	GO:0022405	hair cycle process	10/1518	89/18866	0.177375105408329	0.633043673182771	0.564323619515914	CTNNB1/ZMPSTE24/FST/HDAC1/HPSE/DKK1/PDGFA/FZD3/DSG4/TNFRSF19	10
GO:1902369	BP	GO:1902369	negative regulation of RNA catabolic process	8/1518	68/18866	0.178588718285209	0.636966428550579	0.567820540188869	LRPPRC/SYNCRIP/TOB1/TARDBP/MYD88/MAPK14/FMR1/ELAVL1	8
GO:0045807	BP	GO:0045807	positive regulation of endocytosis	11/1518	100/18866	0.179776255759402	0.64038097762184	0.570864422897974	RAB21/SCYL2/ATAD1/APPL1/EEF2K/PPP3CA/DNM1L/PPT1/TSG101/FMR1/AP2B1	11
GO:0050848	BP	GO:0050848	regulation of calcium-mediated signaling	11/1518	100/18866	0.179776255759402	0.64038097762184	0.570864422897974	NFAT5/SRI/CLIC2/PKD2/CAMTA1/HINT1/TRAT1/CIB1/GBP1/SPPL3/HOMER2	11
GO:0031589	BP	GO:0031589	cell-substrate adhesion	34/1518	359/18866	0.181575384642978	0.6423499217216	0.572619628278062	C1QBP/AP1AR/MKLN1/RASA1/CTNNB1/IQGAP1/RAB1A/PTK2/PIK3CB/ADAM9/PTEN/PLEKHA2/COL8A1/NTN4/CLASP1/LPXN/CIB1/STK4/HSD17B12/ITGA6/VCL/TRPM7/HPSE/NID2/ARHGEF7/GBP1/RHOA/UTRN/SGCE/P4HB/DDR1/CCL28/CD44/SDC4	34
GO:0050773	BP	GO:0050773	regulation of dendrite development	16/1518	155/18866	0.182109265186673	0.6423499217216	0.572619628278062	RAB21/OPA1/EEF2K/PPP3CA/CYFIP1/IQGAP1/MAPK6/PDLIM5/TMEM106B/DNM1L/PTEN/ANKRD27/SRGAP2C/RHOA/FMR1/CAPRIN1	16
GO:0010811	BP	GO:0010811	positive regulation of cell-substrate adhesion	13/1518	122/18866	0.182173461922569	0.6423499217216	0.572619628278062	C1QBP/IQGAP1/PLEKHA2/COL8A1/CIB1/STK4/HSD17B12/ITGA6/ARHGEF7/UTRN/P4HB/CCL28/SDC4	13
GO:0007091	BP	GO:0007091	metaphase/anaphase transition of mitotic cell cycle	7/1518	58/18866	0.182841036450123	0.6423499217216	0.572619628278062	CUL3/BUB3/TPR/ZNF207/PSMG2/GEN1/RAD21	7
GO:0030042	BP	GO:0030042	actin filament depolymerization	7/1518	58/18866	0.182841036450123	0.6423499217216	0.572619628278062	CAPZA2/RDX/CFL2/CAPZA1/ADD3/DSTN/LIMA1	7
GO:0046128	BP	GO:0046128	purine ribonucleoside metabolic process	7/1518	58/18866	0.182841036450123	0.6423499217216	0.572619628278062	OPA1/AMD1/HPRT1/GMPS/GNAI3/RAN/RHOA	7
GO:1902099	BP	GO:1902099	regulation of metaphase/anaphase transition of cell cycle	7/1518	58/18866	0.182841036450123	0.6423499217216	0.572619628278062	CUL3/BUB3/TPR/ZNF207/PSMG2/GEN1/RAD21	7
GO:1902373	BP	GO:1902373	negative regulation of mRNA catabolic process	7/1518	58/18866	0.182841036450123	0.6423499217216	0.572619628278062	SYNCRIP/TOB1/TARDBP/MYD88/MAPK14/FMR1/ELAVL1	7
GO:0032259	BP	GO:0032259	methylation	35/1518	371/18866	0.183581291164781	0.6423499217216	0.572619628278062	TET2/GSPT1/FAM98A/TYW3/WTAP/MAT2B/MTRR/KMT2C/CTNNB1/MPHOSPH8/SUZ12/PCMTD1/METTL2A/PIK3CA/KMT2E/PRDM2/ASH1L/TRMT13/ASMTL/PIH1D1/MBD2/ZMPSTE24/METTL5/FBXO11/WDR61/PAXBP1/SNRPB/METTL23/CTR9/KDM6A/ZCCHC4/THUMPD2/PAXIP1/SETD2/SIRT1	35
GO:0006929	BP	GO:0006929	substrate-dependent cell migration	4/1518	28/18866	0.18448318954094	0.6423499217216	0.572619628278062	PTPRC/NCK1/STK4/SDCBP	4
GO:0021680	BP	GO:0021680	cerebellar Purkinje cell layer development	4/1518	28/18866	0.18448318954094	0.6423499217216	0.572619628278062	RORA/HERC1/SLC25A46/HSPA5	4
GO:0022011	BP	GO:0022011	myelination in peripheral nervous system	4/1518	28/18866	0.18448318954094	0.6423499217216	0.572619628278062	SLC25A46/DICER1/PARD3/SKI	4
GO:0032292	BP	GO:0032292	peripheral nervous system axon ensheathment	4/1518	28/18866	0.18448318954094	0.6423499217216	0.572619628278062	SLC25A46/DICER1/PARD3/SKI	4
GO:0032800	BP	GO:0032800	receptor biosynthetic process	4/1518	28/18866	0.18448318954094	0.6423499217216	0.572619628278062	ANKRD13C/HIF1A/HDAC1/CNPY2	4
GO:0033598	BP	GO:0033598	mammary gland epithelial cell proliferation	4/1518	28/18866	0.18448318954094	0.6423499217216	0.572619628278062	MED1/BRCA2/ID2/PHB2	4
GO:0051647	BP	GO:0051647	nucleus localization	4/1518	28/18866	0.18448318954094	0.6423499217216	0.572619628278062	FBXW11/SUN1/PTK2/SYNE2	4
GO:0006367	BP	GO:0006367	transcription initiation from RNA polymerase II promoter	19/1518	189/18866	0.18563892355728	0.6423499217216	0.572619628278062	MED1/RORA/MED13/MAML2/CCNC/GTF2A2/MNAT1/PSMC2/NR2C2/MED23/TAF7/PTEN/TAF2/GTF2B/MED6/CCNH/CREB1/PAXIP1/TEAD1	19
GO:0048285	BP	GO:0048285	organelle fission	44/1518	476/18866	0.185998540892524	0.6423499217216	0.572619628278062	PDS5A/KIF2A/CUL3/MFF/PHIP/STAG1/CEP97/OPA1/XIAP/TOP2B/CHMP2B/BUB3/SUN1/NAA50/ACTR3/CHMP2A/CHTF8/RAB11A/VPS35/SLC25A46/DNM1L/DDHD2/TPR/ZNF207/MAP9/SYCP3/BRCA2/TERF1/PSMG2/PEX11B/CLASP1/GEN1/UBXN2B/PHB2/KIF18A/RAN/RAD21/SMC1A/RHOA/CHAMP1/PLCB1/SMC3/USP16/SEH1L	44
GO:0061001	BP	GO:0061001	regulation of dendritic spine morphogenesis	6/1518	48/18866	0.186067292356547	0.6423499217216	0.572619628278062	OPA1/EEF2K/PDLIM5/DNM1L/PTEN/CAPRIN1	6
GO:0099637	BP	GO:0099637	neurotransmitter receptor transport	6/1518	48/18866	0.186067292356547	0.6423499217216	0.572619628278062	KIF5B/ATAD1/RAB11A/VPS35/EPS15/AP2B1	6
GO:0042058	BP	GO:0042058	regulation of epidermal growth factor receptor signaling pathway	10/1518	90/18866	0.186183544970262	0.6423499217216	0.572619628278062	STAM2/EPS15/RNF115/TSG101/PTPN12/ERRFI1/MIR21/SNX6/ARHGEF7/SNX5	10
GO:0098773	BP	GO:0098773	skin epidermis development	10/1518	90/18866	0.186183544970262	0.6423499217216	0.572619628278062	CTNNB1/ZMPSTE24/FST/HDAC1/HPSE/DKK1/PDGFA/FZD3/DSG4/TNFRSF19	10
GO:0016485	BP	GO:0016485	protein processing	22/1518	223/18866	0.186891757130705	0.6423499217216	0.572619628278062	PMPCB/XIAP/METAP2/CLN5/PRKACB/OMA1/CAST/ATP6AP2/ZMPSTE24/LDLRAD3/YME1L1/RNF139/SPCS1/SPCS2/TMEM59/GRIN2A/CTSS/SPPL3/NCSTN/PERP/IFT52/CPD	22
GO:0006298	BP	GO:0006298	mismatch repair	5/1518	38/18866	0.18730776833462	0.6423499217216	0.572619628278062	RNASEH2A/PMS2P1/PMS2P5/PMS2P3/SETD2	5
GO:0034661	BP	GO:0034661	ncRNA catabolic process	5/1518	38/18866	0.18730776833462	0.6423499217216	0.572619628278062	DROSHA/XRN1/ZCCHC8/PNPT1/DEDD2	5
GO:0035872	BP	GO:0035872	nucleotide-binding domain, leucine rich repeat containing receptor signaling pathway	5/1518	38/18866	0.18730776833462	0.6423499217216	0.572619628278062	ITCH/TAB2/XIAP/MAP3K7/RPS27A	5
GO:0071604	BP	GO:0071604	transforming growth factor beta production	5/1518	38/18866	0.18730776833462	0.6423499217216	0.572619628278062	ATP6AP2/CREB1/HIF1A/LUM/HSP90AB1	5
GO:1903432	BP	GO:1903432	regulation of TORC1 signaling	5/1518	38/18866	0.18730776833462	0.6423499217216	0.572619628278062	RRAGC/PIH1D1/SESN3/RNF152/SEH1L	5
GO:0006906	BP	GO:0006906	vesicle fusion	11/1518	101/18866	0.188119397449523	0.6423499217216	0.572619628278062	KIF5B/SPG11/C2CD5/BET1/ANKRD27/USO1/GNAI3/RAB8B/TAP2/RAB13/EEA1	11
GO:0000187	BP	GO:0000187	activation of MAPK activity	16/1518	156/18866	0.188781203220354	0.6423499217216	0.572619628278062	TAB2/MAP4K5/MDFIC/MAP3K7/TAOK1/MAP3K13/PIK3CB/FRS2/PRKAA1/PTPRC/MLKL/MAPK14/PTPN11/KIT/STK39/RPS27A	16
GO:0001890	BP	GO:0001890	placenta development	16/1518	156/18866	0.188781203220354	0.6423499217216	0.572619628278062	MED1/PRDX3/STK3/BIRC6/PTK2/ZNF568/BPTF/ASH1L/PKD2/STK4/HIF1A/E2F8/HSP90AB1/TMED2/MAPK14/SETD2	16
GO:0000338	BP	GO:0000338	protein deneddylation	2/1518	10/18866	0.189564804361407	0.6423499217216	0.572619628278062	COPS2/COPS8	2
GO:0003149	BP	GO:0003149	membranous septum morphogenesis	2/1518	10/18866	0.189564804361407	0.6423499217216	0.572619628278062	ID2/FZD1	2
GO:0003183	BP	GO:0003183	mitral valve morphogenesis	2/1518	10/18866	0.189564804361407	0.6423499217216	0.572619628278062	BMPR1A/ACVR1	2
GO:0006188	BP	GO:0006188	IMP biosynthetic process	2/1518	10/18866	0.189564804361407	0.6423499217216	0.572619628278062	PAICS/HPRT1	2
GO:0006560	BP	GO:0006560	proline metabolic process	2/1518	10/18866	0.189564804361407	0.6423499217216	0.572619628278062	OAT/ALDH18A1	2
GO:0006930	BP	GO:0006930	substrate-dependent cell migration, cell extension	2/1518	10/18866	0.189564804361407	0.6423499217216	0.572619628278062	NCK1/SDCBP	2
GO:0007084	BP	GO:0007084	mitotic nuclear envelope reassembly	2/1518	10/18866	0.189564804361407	0.6423499217216	0.572619628278062	PPP2CA/REEP3	2
GO:0007440	BP	GO:0007440	foregut morphogenesis	2/1518	10/18866	0.189564804361407	0.6423499217216	0.572619628278062	CTNNB1/SMAD2	2
GO:0009133	BP	GO:0009133	nucleoside diphosphate biosynthetic process	2/1518	10/18866	0.189564804361407	0.6423499217216	0.572619628278062	CMPK1/AK2	2
GO:0014041	BP	GO:0014041	regulation of neuron maturation	2/1518	10/18866	0.189564804361407	0.6423499217216	0.572619628278062	OPA1/MAP3K13	2
GO:0015696	BP	GO:0015696	ammonium transport	2/1518	10/18866	0.189564804361407	0.6423499217216	0.572619628278062	SLC12A6/SLC12A2	2
GO:0017062	BP	GO:0017062	respiratory chain complex III assembly	2/1518	10/18866	0.189564804361407	0.6423499217216	0.572619628278062	TTC19/UQCRB	2
GO:0018342	BP	GO:0018342	protein prenylation	2/1518	10/18866	0.189564804361407	0.6423499217216	0.572619628278062	PTAR1/FNTA	2
GO:0030647	BP	GO:0030647	aminoglycoside antibiotic metabolic process	2/1518	10/18866	0.189564804361407	0.6423499217216	0.572619628278062	AKR1A1/AKR1B1	2
GO:0030953	BP	GO:0030953	astral microtubule organization	2/1518	10/18866	0.189564804361407	0.6423499217216	0.572619628278062	RAB11A/CLASP1	2
GO:0031848	BP	GO:0031848	protection from non-homologous end joining at telomere	2/1518	10/18866	0.189564804361407	0.6423499217216	0.572619628278062	TERF2/TERF2IP	2
GO:0032025	BP	GO:0032025	response to cobalt ion	2/1518	10/18866	0.189564804361407	0.6423499217216	0.572619628278062	ATF1/ALAD	2
GO:0032070	BP	GO:0032070	regulation of deoxyribonuclease activity	2/1518	10/18866	0.189564804361407	0.6423499217216	0.572619628278062	DFFA/SIRT1	2
GO:0033314	BP	GO:0033314	mitotic DNA replication checkpoint	2/1518	10/18866	0.189564804361407	0.6423499217216	0.572619628278062	NAE1/RAD17	2
GO:0034135	BP	GO:0034135	regulation of toll-like receptor 2 signaling pathway	2/1518	10/18866	0.189564804361407	0.6423499217216	0.572619628278062	PJA2/MFHAS1	2
GO:0034551	BP	GO:0034551	mitochondrial respiratory chain complex III assembly	2/1518	10/18866	0.189564804361407	0.6423499217216	0.572619628278062	TTC19/UQCRB	2
GO:0035376	BP	GO:0035376	sterol import	2/1518	10/18866	0.189564804361407	0.6423499217216	0.572619628278062	STARD5/STARD4	2
GO:0036500	BP	GO:0036500	ATF6-mediated unfolded protein response	2/1518	10/18866	0.189564804361407	0.6423499217216	0.572619628278062	HSPA5/HSP90B1	2
GO:0042428	BP	GO:0042428	serotonin metabolic process	2/1518	10/18866	0.189564804361407	0.6423499217216	0.572619628278062	TPH2/GRIN2A	2
GO:0043587	BP	GO:0043587	tongue morphogenesis	2/1518	10/18866	0.189564804361407	0.6423499217216	0.572619628278062	CTNNB1/HDAC1	2
GO:0048304	BP	GO:0048304	positive regulation of isotype switching to IgG isotypes	2/1518	10/18866	0.189564804361407	0.6423499217216	0.572619628278062	PTPRC/PAXIP1	2
GO:0060502	BP	GO:0060502	epithelial cell proliferation involved in lung morphogenesis	2/1518	10/18866	0.189564804361407	0.6423499217216	0.572619628278062	SRSF6/NFIB	2
GO:0060923	BP	GO:0060923	cardiac muscle cell fate commitment	2/1518	10/18866	0.189564804361407	0.6423499217216	0.572619628278062	ACVR1/DKK1	2
GO:0070099	BP	GO:0070099	regulation of chemokine-mediated signaling pathway	2/1518	10/18866	0.189564804361407	0.6423499217216	0.572619628278062	SH2B3/HIF1A	2
GO:0070508	BP	GO:0070508	cholesterol import	2/1518	10/18866	0.189564804361407	0.6423499217216	0.572619628278062	STARD5/STARD4	2
GO:0071104	BP	GO:0071104	response to interleukin-9	2/1518	10/18866	0.189564804361407	0.6423499217216	0.572619628278062	STAT3/JAK1	2
GO:0072488	BP	GO:0072488	ammonium transmembrane transport	2/1518	10/18866	0.189564804361407	0.6423499217216	0.572619628278062	SLC12A6/SLC12A2	2
GO:0090043	BP	GO:0090043	regulation of tubulin deacetylation	2/1518	10/18866	0.189564804361407	0.6423499217216	0.572619628278062	PRKAA1/FNTA	2
GO:0090070	BP	GO:0090070	positive regulation of ribosome biogenesis	2/1518	10/18866	0.189564804361407	0.6423499217216	0.572619628278062	HEATR1/WDR75	2
GO:0097050	BP	GO:0097050	type B pancreatic cell apoptotic process	2/1518	10/18866	0.189564804361407	0.6423499217216	0.572619628278062	SRSF6/CAST	2
GO:0097278	BP	GO:0097278	complement-dependent cytotoxicity	2/1518	10/18866	0.189564804361407	0.6423499217216	0.572619628278062	HSP90AB1/CFH	2
GO:0097354	BP	GO:0097354	prenylation	2/1518	10/18866	0.189564804361407	0.6423499217216	0.572619628278062	PTAR1/FNTA	2
GO:0097494	BP	GO:0097494	regulation of vesicle size	2/1518	10/18866	0.189564804361407	0.6423499217216	0.572619628278062	RAB22A/RAB11A	2
GO:0098887	BP	GO:0098887	neurotransmitter receptor transport, endosome to postsynaptic membrane	2/1518	10/18866	0.189564804361407	0.6423499217216	0.572619628278062	RAB11A/VPS35	2
GO:0099532	BP	GO:0099532	synaptic vesicle endosomal processing	2/1518	10/18866	0.189564804361407	0.6423499217216	0.572619628278062	DNM1L/EEA1	2
GO:0099639	BP	GO:0099639	neurotransmitter receptor transport, endosome to plasma membrane	2/1518	10/18866	0.189564804361407	0.6423499217216	0.572619628278062	RAB11A/VPS35	2
GO:0110096	BP	GO:0110096	cellular response to aldehyde	2/1518	10/18866	0.189564804361407	0.6423499217216	0.572619628278062	AKR1A1/AKR1B1	2
GO:1902237	BP	GO:1902237	positive regulation of endoplasmic reticulum stress-induced intrinsic apoptotic signaling pathway	2/1518	10/18866	0.189564804361407	0.6423499217216	0.572619628278062	NCK1/SIRT1	2
GO:1902415	BP	GO:1902415	regulation of mRNA binding	2/1518	10/18866	0.189564804361407	0.6423499217216	0.572619628278062	EIF4G1/FMR1	2
GO:1902946	BP	GO:1902946	protein localization to early endosome	2/1518	10/18866	0.189564804361407	0.6423499217216	0.572619628278062	RDX/MSN	2
GO:1903431	BP	GO:1903431	positive regulation of cell maturation	2/1518	10/18866	0.189564804361407	0.6423499217216	0.572619628278062	OPA1/MAP3K13	2
GO:1903862	BP	GO:1903862	positive regulation of oxidative phosphorylation	2/1518	10/18866	0.189564804361407	0.6423499217216	0.572619628278062	ISCU/VCP	2
GO:2000234	BP	GO:2000234	positive regulation of rRNA processing	2/1518	10/18866	0.189564804361407	0.6423499217216	0.572619628278062	HEATR1/WDR75	2
GO:2000271	BP	GO:2000271	positive regulation of fibroblast apoptotic process	2/1518	10/18866	0.189564804361407	0.6423499217216	0.572619628278062	STK17A/STK17B	2
GO:0009855	BP	GO:0009855	determination of bilateral symmetry	14/1518	134/18866	0.189766609713735	0.642642371544263	0.572880331211277	DYNC2LI1/CTNNB1/ALG5/OFD1/GAS8/ACVR1/PKD2/HIF1A/MKKS/TMED2/SMAD2/AIDA/IFT52/BBS5	14
GO:0006110	BP	GO:0006110	regulation of glycolytic process	9/1518	80/18866	0.192707494361448	0.646626400106519	0.576431873567278	NUP205/NUP54/PRKAG1/NUP160/TPR/PRKAA1/STAT3/HIF1A/SEH1L	9
GO:0035050	BP	GO:0035050	embryonic heart tube development	9/1518	80/18866	0.192707494361448	0.646626400106519	0.576431873567278	MED1/CTNNB1/ACVR1/PKD2/HIF1A/MKKS/TMED2/IFT52/BBS5	9
GO:1901224	BP	GO:1901224	positive regulation of NIK/NF-kappaB signaling	9/1518	80/18866	0.192707494361448	0.646626400106519	0.576431873567278	RC3H1/MAP3K7/NFAT5/TERF2IP/PHB2/AGO3/DDX3X/COPS8/RHOA	9
GO:0010544	BP	GO:0010544	negative regulation of platelet activation	3/1518	19/18866	0.193034947982913	0.646626400106519	0.576431873567278	SH2B3/PDGFA/CD9	3
GO:0019054	BP	GO:0019054	modulation by virus of host cellular process	3/1518	19/18866	0.193034947982913	0.646626400106519	0.576431873567278	KPNA3/PHB2/KPNA1	3
GO:0030011	BP	GO:0030011	maintenance of cell polarity	3/1518	19/18866	0.193034947982913	0.646626400106519	0.576431873567278	LIN7C/PDCD6IP/ARPC5	3
GO:0035089	BP	GO:0035089	establishment of apical/basal cell polarity	3/1518	19/18866	0.193034947982913	0.646626400106519	0.576431873567278	PRKCI/RHOA/MSN	3
GO:0035728	BP	GO:0035728	response to hepatocyte growth factor	3/1518	19/18866	0.193034947982913	0.646626400106519	0.576431873567278	MED1/APPL1/CREB1	3
GO:0048490	BP	GO:0048490	anterograde synaptic vesicle transport	3/1518	19/18866	0.193034947982913	0.646626400106519	0.576431873567278	BLOC1S6/AP3S1/BLOC1S4	3
GO:0060252	BP	GO:0060252	positive regulation of glial cell proliferation	3/1518	19/18866	0.193034947982913	0.646626400106519	0.576431873567278	UFL1/PPP1CC/PRKCI	3
GO:0071800	BP	GO:0071800	podosome assembly	3/1518	19/18866	0.193034947982913	0.646626400106519	0.576431873567278	LCP1/RHOA/MSN	3
GO:0090153	BP	GO:0090153	regulation of sphingolipid biosynthetic process	3/1518	19/18866	0.193034947982913	0.646626400106519	0.576431873567278	PRKAA1/ORMDL2/SAMD8	3
GO:0099514	BP	GO:0099514	synaptic vesicle cytoskeletal transport	3/1518	19/18866	0.193034947982913	0.646626400106519	0.576431873567278	BLOC1S6/AP3S1/BLOC1S4	3
GO:0099517	BP	GO:0099517	synaptic vesicle transport along microtubule	3/1518	19/18866	0.193034947982913	0.646626400106519	0.576431873567278	BLOC1S6/AP3S1/BLOC1S4	3
GO:1902176	BP	GO:1902176	negative regulation of oxidative stress-induced intrinsic apoptotic signaling pathway	3/1518	19/18866	0.193034947982913	0.646626400106519	0.576431873567278	BAG5/HIF1A/SIRT1	3
GO:1905038	BP	GO:1905038	regulation of membrane lipid metabolic process	3/1518	19/18866	0.193034947982913	0.646626400106519	0.576431873567278	PRKAA1/ORMDL2/SAMD8	3
GO:2000010	BP	GO:2000010	positive regulation of protein localization to cell surface	3/1518	19/18866	0.193034947982913	0.646626400106519	0.576431873567278	GPD1L/FCER1G/HSP90AB1	3
GO:2000104	BP	GO:2000104	negative regulation of DNA-dependent DNA replication	3/1518	19/18866	0.193034947982913	0.646626400106519	0.576431873567278	BRCA2/TERF1/TERF2	3
GO:0045815	BP	GO:0045815	positive regulation of gene expression, epigenetic	7/1518	59/18866	0.194116530641297	0.649858228933921	0.579312871227938	CTNNB1/SMARCA5/SF3B1/ATAD2B/DEK/ZMIZ1/WBP2	7
GO:0045017	BP	GO:0045017	glycerolipid biosynthetic process	26/1518	270/18866	0.194934195809893	0.651811217239329	0.581053852894873	PIK3C2A/PLEKHA3/ACSL3/PIGK/IMPA1/CRLS1/FAR1/GNPAT/INPP5F/PIK3CB/GPD1L/CPNE3/PTEN/PIGS/DDHD2/PIK3CA/PLEKHA2/SACM1L/CSNK2B/DGKH/PDGFA/PIGV/PGAP1/PIP5K1B/DGKA/MTMR3	26
GO:0051091	BP	GO:0051091	positive regulation of DNA-binding transcription factor activity	26/1518	270/18866	0.194934195809893	0.651811217239329	0.581053852894873	MTDH/TAB2/PRDX3/STK3/MAP3K7/PPP3CA/PRKCI/TRIM37/CTNNB1/TRIM22/MAP3K13/PTEN/HCLS1/TRIM14/MYD88/STAT3/TERF2IP/CIB1/LRRFIP1/PHB2/BEX1/FZD1/KIT/RPS27A/CHUK/ANXA3	26
GO:0009746	BP	GO:0009746	response to hexose	20/1518	202/18866	0.196166593418831	0.655538093562988	0.584376158172613	ZNF236/KIF5B/CCDC186/OPA1/PPP3CA/HMGN3/RAB11FIP2/PPP3CB/RAB11B/PTEN/SRI/PIK3CA/PRKAA1/NDUFA9/PIH1D1/HIF1A/RAF1/SMAD2/RHOA/PDK3	20
GO:0110020	BP	GO:0110020	regulation of actomyosin structure organization	11/1518	102/18866	0.196635708133196	0.656317384554949	0.585070853233743	CD47/PAK2/PFN2/CLASP1/TJP1/PFN1/MIR21/BAG4/MKKS/RHOA/SDC4	11
GO:1903076	BP	GO:1903076	regulation of protein localization to plasma membrane	11/1518	102/18866	0.196635708133196	0.656317384554949	0.585070853233743	KIF5B/ACSL3/APPL1/LYPLA1/PRKCI/RAB11FIP2/RAB11A/CLTC/CIB1/TMEM59/GBP1	11
GO:0009799	BP	GO:0009799	specification of symmetry	14/1518	135/18866	0.197140060102919	0.657606291614293	0.586219842991893	DYNC2LI1/CTNNB1/ALG5/OFD1/GAS8/ACVR1/PKD2/HIF1A/MKKS/TMED2/SMAD2/AIDA/IFT52/BBS5	14
GO:0090199	BP	GO:0090199	regulation of release of cytochrome c from mitochondria	6/1518	49/18866	0.198679706822668	0.662345050186535	0.590444185644359	MFF/OPA1/DNM1L/BCL2L2/HIGD1A/PRELID1	6
GO:0009880	BP	GO:0009880	embryonic pattern specification	8/1518	70/18866	0.199256156381603	0.663869014435473	0.591802715959732	CTNNB1/FRS2/KDM6A/TMED2/SMAD2/PGAP1/MEIS2/MEIS1	8
GO:0007020	BP	GO:0007020	microtubule nucleation	4/1518	29/18866	0.201351451499952	0.667161486503186	0.594737773733968	SLAIN2/RANBP9/CLASP1/TUBGCP3	4
GO:0031063	BP	GO:0031063	regulation of histone deacetylation	4/1518	29/18866	0.201351451499952	0.667161486503186	0.594737773733968	MAPK8/KDM5A/SKI/CTBP1	4
GO:0033032	BP	GO:0033032	regulation of myeloid cell apoptotic process	4/1518	29/18866	0.201351451499952	0.667161486503186	0.594737773733968	PIK3CB/PTEN/FCER1G/SIRT1	4
GO:0061099	BP	GO:0061099	negative regulation of protein tyrosine kinase activity	4/1518	29/18866	0.201351451499952	0.667161486503186	0.594737773733968	PTPRC/TSG101/ERRFI1/SNX6	4
GO:0090344	BP	GO:0090344	negative regulation of cell aging	4/1518	29/18866	0.201351451499952	0.667161486503186	0.594737773733968	PTEN/AKT3/TERF2/SIRT1	4
GO:1901017	BP	GO:1901017	negative regulation of potassium ion transmembrane transporter activity	4/1518	29/18866	0.201351451499952	0.667161486503186	0.594737773733968	SUMO1/PTEN/STK39/ANK3	4
GO:2000108	BP	GO:2000108	positive regulation of leukocyte apoptotic process	4/1518	29/18866	0.201351451499952	0.667161486503186	0.594737773733968	PIK3CB/FNIP1/SIRT1/PRELID1	4
GO:0000578	BP	GO:0000578	embryonic axis specification	5/1518	39/18866	0.201683253108979	0.667161486503186	0.594737773733968	CTNNB1/FRS2/KDM6A/TMED2/SMAD2	5
GO:0001825	BP	GO:0001825	blastocyst formation	5/1518	39/18866	0.201683253108979	0.667161486503186	0.594737773733968	CUL3/LATS1/RPL7L1/CNOT2/CTR9	5
GO:0014037	BP	GO:0014037	Schwann cell differentiation	5/1518	39/18866	0.201683253108979	0.667161486503186	0.594737773733968	NAB1/SLC25A46/DICER1/PARD3/SKI	5
GO:0032506	BP	GO:0032506	cytokinetic process	5/1518	39/18866	0.201683253108979	0.667161486503186	0.594737773733968	PDCD6IP/CHMP2B/CHMP2A/RHOA/SNX9	5
GO:0038179	BP	GO:0038179	neurotrophin signaling pathway	5/1518	39/18866	0.201683253108979	0.667161486503186	0.594737773733968	CYFIP1/FRS2/SLC9A6/RAF1/PTPN11	5
GO:0007043	BP	GO:0007043	cell-cell junction assembly	15/1518	147/18866	0.203677362863455	0.673357603667419	0.600261271421711	MTDH/PDCD6IP/PRKCI/GNPAT/PAK2/CTNNB1/PKN2/CDH19/EPB41L3/PARD3/TJP1/VCL/RHOA/RAB13/CD9	15
GO:1903578	BP	GO:1903578	regulation of ATP metabolic process	13/1518	125/18866	0.205306215187785	0.678300216691954	0.604667339107134	NUP205/NUP54/PRKAG1/DNM1L/NUP160/TPR/PRKAA1/STAT3/ISCU/VCP/HIF1A/RHOA/SEH1L	13
GO:0008645	BP	GO:0008645	hexose transmembrane transport	12/1518	114/18866	0.205572813224951	0.678300216691954	0.604667339107134	RAB4B/SLC2A1/YES1/APPL1/PRKCI/C2CD5/ARPP19/BRAF/CREBL2/OSBPL8/MAPK14/PTPN11	12
GO:0032515	BP	GO:0032515	negative regulation of phosphoprotein phosphatase activity	7/1518	60/18866	0.205660040539059	0.678300216691954	0.604667339107134	FAM122A/BOD1L1/PPP1R8/URI1/TIPRL/ARPP19/PPP1R2	7
GO:0044784	BP	GO:0044784	metaphase/anaphase transition of cell cycle	7/1518	60/18866	0.205660040539059	0.678300216691954	0.604667339107134	CUL3/BUB3/TPR/ZNF207/PSMG2/GEN1/RAD21	7
GO:0010950	BP	GO:0010950	positive regulation of endopeptidase activity	18/1518	181/18866	0.206054767518516	0.679199482507714	0.605468985125496	DAPK1/STAT3/HSPD1/VCP/PSME3/PSME1/MIR21/GRIN2A/PSMD14/DDX3X/RHOA/ARL6IP5/RPS27L/PERP/MTCH1/DIABLO/SIRT1/PRELID1	18
GO:0006979	BP	GO:0006979	response to oxidative stress	42/1518	458/18866	0.207060568850716	0.682110719411121	0.608064192717319	ERCC6L2/PRDX3/MAPK8/UBQLN1/PRKRA/PYROXD1/CTNNB1/PON2/BAG5/MPV17/PNPT1/ADAM9/PPP1R15B/DAPK1/SETX/PRKAA1/PRDX4/SESN3/NDUFA12/GPX8/PKD2/HNRNPM/HSPD1/STAU1/ETS1/HIF1A/MIR21/FZD1/MYEF2/ALAD/STK24/SP1/SUMO4/ARL6IP5/GSR/VRK2/DIABLO/CHUK/GCH1/PDCD10/SIRT1/P4HB	42
GO:0009101	BP	GO:0009101	glycoprotein biosynthetic process	32/1518	342/18866	0.209262047055797	0.683846362947351	0.609611423475712	EDEM3/TET2/LMAN1/STT3B/GOLPH3/CTNNB1/SERP1/GALNT1/ALG5/NUS1/ALG2/ALG14/ALG8/DAD1/RPN2/MAN1A2/DSE/MAN1A1/TNIP1/CHSY1/UBE2J1/GALNT7/TMEM59/TMEM258/ALG9/NPC1/CHST14/EXTL2/NCSTN/PLCB1/MCFD2/DDOST	32
GO:0051092	BP	GO:0051092	positive regulation of NF-kappaB transcription factor activity	16/1518	159/18866	0.20948942105139	0.683846362947351	0.609611423475712	MTDH/TAB2/PRDX3/MAP3K7/PRKCI/TRIM37/TRIM22/MAP3K13/TRIM14/MYD88/STAT3/TERF2IP/CIB1/LRRFIP1/RPS27A/CHUK	16
GO:0055067	BP	GO:0055067	monovalent inorganic cation homeostasis	16/1518	159/18866	0.20948942105139	0.683846362947351	0.609611423475712	ATP6V1A/CLN5/ATP6V1G1/SLC4A7/ATP6V1H/PPT1/ATP6AP2/ATP6V1E1/SLC9A6/SLC12A6/ATP6V0E1/ATP6V0D1/SNX5/SLC12A2/CLCN3/ATP1A1	16
GO:0061180	BP	GO:0061180	mammary gland epithelium development	8/1518	71/18866	0.209938293916321	0.683846362947351	0.609611423475712	MED1/LATS1/ORAI1/BRCA2/HIF1A/ID2/PHB2/DDR1	8
GO:1901880	BP	GO:1901880	negative regulation of protein depolymerization	8/1518	71/18866	0.209938293916321	0.683846362947351	0.609611423475712	CAPZA2/TAOK1/RDX/CLASP1/CIB1/CAPZA1/ADD3/LIMA1	8
GO:0010718	BP	GO:0010718	positive regulation of epithelial to mesenchymal transition	6/1518	50/18866	0.21159674241485	0.683846362947351	0.609611423475712	CTNNB1/ACVR1/SDCBP/MIR21/TGFB1I1/SMAD2	6
GO:0099054	BP	GO:0099054	presynapse assembly	6/1518	50/18866	0.21159674241485	0.683846362947351	0.609611423475712	VPS35/PTEN/SLITRK4/EIF4G1/DKK1/FZD1	6
GO:0042552	BP	GO:0042552	myelination	14/1518	137/18866	0.212274936307787	0.683846362947351	0.609611423475712	GNPAT/CTNNB1/NAB1/SLC25A46/PTEN/DICER1/ACER3/EPB41L3/PARD3/SKI/QKI/NCSTN/DEGS1/CD9	14
GO:1903313	BP	GO:1903313	positive regulation of mRNA metabolic process	9/1518	82/18866	0.212445108802743	0.683846362947351	0.609611423475712	CNOT7/CNOT6L/RC3H1/CDC73/RBM3/TOB1/YTHDF3/PNPT1/TARDBP	9
GO:0090288	BP	GO:0090288	negative regulation of cellular response to growth factor stimulus	18/1518	182/18866	0.212655571639148	0.683846362947351	0.609611423475712	TRIM33/PPM1A/LEMD3/EID2/TOB1/SMURF2/CTDSPL2/SPRED1/DKK1/ASPN/TGFB1I1/SKI/SNX6/FZD1/SMAD2/RPS27A/SIRT1/HSPA5	18
GO:0009150	BP	GO:0009150	purine ribonucleotide metabolic process	37/1518	401/18866	0.213135630022877	0.683846362947351	0.609611423475712	NUP205/SLC35B3/RORA/OPA1/NUP54/ACSL3/FAR1/PAICS/SUCLG2/HPRT1/PDHB/MCCC2/PRKAG1/AK2/DLD/NUP160/TPR/PRKAA1/PKM/GMPS/PPT1/ACOT13/GNAI3/STAT3/VCP/MCEE/HINT1/ACOT9/MPC1/HSD17B12/HIF1A/DBI/RAN/RHOA/PDK3/SEH1L/HSD17B4	37
GO:2000116	BP	GO:2000116	regulation of cysteine-type endopeptidase activity	23/1518	239/18866	0.213137954651362	0.683846362947351	0.609611423475712	PRDX3/XIAP/ARL6IP1/PAK2/DAPK1/CAST/PIH1D1/HSPD1/VCP/FNIP1/RAF1/GRIN2A/YWHAE/DDX3X/RHOA/ARL6IP5/RPS27L/PERP/MTCH1/DIABLO/HERPUD1/SIRT1/CD44	23
GO:0051261	BP	GO:0051261	protein depolymerization	12/1518	115/18866	0.21396357096015	0.683846362947351	0.609611423475712	KIF2A/CAPZA2/TAOK1/RDX/CFL2/CLASP1/CIB1/KIF18A/CAPZA1/ADD3/DSTN/LIMA1	12
GO:0009116	BP	GO:0009116	nucleoside metabolic process	11/1518	104/18866	0.214164345664739	0.683846362947351	0.609611423475712	OPA1/AMD1/HPRT1/GMPS/GNAI3/ERH/PRPS2/RAN/UMPS/RHOA/UPRT	11
GO:0006144	BP	GO:0006144	purine nucleobase metabolic process	3/1518	20/18866	0.214442433060878	0.683846362947351	0.609611423475712	PAICS/HPRT1/GMPS	3
GO:0006525	BP	GO:0006525	arginine metabolic process	3/1518	20/18866	0.214442433060878	0.683846362947351	0.609611423475712	OAT/ASL/MIR21	3
GO:0006607	BP	GO:0006607	NLS-bearing protein import into nucleus	3/1518	20/18866	0.214442433060878	0.683846362947351	0.609611423475712	NUP54/KPNA3/KPNA1	3
GO:0007252	BP	GO:0007252	I-kappaB phosphorylation	3/1518	20/18866	0.214442433060878	0.683846362947351	0.609611423475712	MAP3K7/PRDX4/CHUK	3
GO:0008090	BP	GO:0008090	retrograde axonal transport	3/1518	20/18866	0.214442433060878	0.683846362947351	0.609611423475712	KIF5B/FBXW11/KIF1B	3
GO:0008356	BP	GO:0008356	asymmetric cell division	3/1518	20/18866	0.214442433060878	0.683846362947351	0.609611423475712	RAB10/ACTR3/PARD3	3
GO:0009168	BP	GO:0009168	purine ribonucleoside monophosphate biosynthetic process	3/1518	20/18866	0.214442433060878	0.683846362947351	0.609611423475712	PAICS/HPRT1/GMPS	3
GO:0032211	BP	GO:0032211	negative regulation of telomere maintenance via telomerase	3/1518	20/18866	0.214442433060878	0.683846362947351	0.609611423475712	XRN1/TERF1/TERF2	3
GO:0046931	BP	GO:0046931	pore complex assembly	3/1518	20/18866	0.214442433060878	0.683846362947351	0.609611423475712	AHCTF1/NUP205/CCT8	3
GO:0070932	BP	GO:0070932	histone H3 deacetylation	3/1518	20/18866	0.214442433060878	0.683846362947351	0.609611423475712	SMARCAD1/HDAC1/SIRT1	3
GO:0071243	BP	GO:0071243	cellular response to arsenic-containing substance	3/1518	20/18866	0.214442433060878	0.683846362947351	0.609611423475712	ZFAND1/VCP/DDX3X	3
GO:0071636	BP	GO:0071636	positive regulation of transforming growth factor beta production	3/1518	20/18866	0.214442433060878	0.683846362947351	0.609611423475712	ATP6AP2/CREB1/LUM	3
GO:0098884	BP	GO:0098884	postsynaptic neurotransmitter receptor internalization	3/1518	20/18866	0.214442433060878	0.683846362947351	0.609611423475712	ATAD1/EPS15/AP2B1	3
GO:0140239	BP	GO:0140239	postsynaptic endocytosis	3/1518	20/18866	0.214442433060878	0.683846362947351	0.609611423475712	ATAD1/EPS15/AP2B1	3
GO:0006623	BP	GO:0006623	protein targeting to vacuole	5/1518	40/18866	0.216414359031244	0.683846362947351	0.609611423475712	GCC2/VPS13C/SCARB2/LAMP2/NCOA4	5
GO:0007257	BP	GO:0007257	activation of JUN kinase activity	5/1518	40/18866	0.216414359031244	0.683846362947351	0.609611423475712	MAP4K5/MDFIC/TAOK1/MAP3K13/MLKL	5
GO:0034142	BP	GO:0034142	toll-like receptor 4 signaling pathway	5/1518	40/18866	0.216414359031244	0.683846362947351	0.609611423475712	APPL1/RAB11FIP2/WDFY1/LY96/MFHAS1	5
GO:0042417	BP	GO:0042417	dopamine metabolic process	5/1518	40/18866	0.216414359031244	0.683846362947351	0.609611423475712	HPRT1/MOXD1/VPS35/GRIN2A/GCH1	5
GO:0043902	BP	GO:0043902	positive regulation of multi-organism process	5/1518	40/18866	0.216414359031244	0.683846362947351	0.609611423475712	C1QBP/SMURF2/CIB1/FMR1/PLCB1	5
GO:0097352	BP	GO:0097352	autophagosome maturation	5/1518	40/18866	0.216414359031244	0.683846362947351	0.609611423475712	UBQLN1/LAMP2/TSG101/LIX1L/VCP	5
GO:0098534	BP	GO:0098534	centriole assembly	5/1518	40/18866	0.216414359031244	0.683846362947351	0.609611423475712	TRIM37/CHMP2A/CETN2/RBM14/MDM1	5
GO:0010965	BP	GO:0010965	regulation of mitotic sister chromatid separation	7/1518	61/18866	0.217455626089877	0.683846362947351	0.609611423475712	CUL3/BUB3/TPR/ZNF207/PSMG2/GEN1/RAD21	7
GO:0042278	BP	GO:0042278	purine nucleoside metabolic process	7/1518	61/18866	0.217455626089877	0.683846362947351	0.609611423475712	OPA1/AMD1/HPRT1/GMPS/GNAI3/RAN/RHOA	7
GO:0042326	BP	GO:0042326	negative regulation of phosphorylation	44/1518	484/18866	0.217512638143102	0.683846362947351	0.609611423475712	ITCH/PPP2CA/PRDX3/SYNJ2BP/IPO7/DNAJC10/PAK2/RANBP9/LATS1/INPP5F/GPD1L/DNAJA1/TAF7/PPP1R15B/PTEN/TARDBP/ZNF675/ASH1L/PTPRC/RASSF2/COX11/TSG101/SH2B3/SPRED1/NCK1/EIF3A/EIF4G1/STAT3/TNIP1/TERF2IP/PARD3/CIB1/ERRFI1/MIR21/DYNLL1/DKK1/SNX6/ADAR/GBP1/AIDA/RHOA/DEPTOR/SIRT1/DNAJC3	44
GO:0031116	BP	GO:0031116	positive regulation of microtubule polymerization	4/1518	30/18866	0.218653851758778	0.683846362947351	0.609611423475712	SLAIN2/MAPRE1/CLIP1/CLASP1	4
GO:0033688	BP	GO:0033688	regulation of osteoblast proliferation	4/1518	30/18866	0.218653851758778	0.683846362947351	0.609611423475712	ATRAID/HPSE/RHOA/NELL1	4
GO:0035066	BP	GO:0035066	positive regulation of histone acetylation	4/1518	30/18866	0.218653851758778	0.683846362947351	0.609611423475712	PIH1D1/WBP2/TADA2B/PAXIP1	4
GO:0035666	BP	GO:0035666	TRIF-dependent toll-like receptor signaling pathway	4/1518	30/18866	0.218653851758778	0.683846362947351	0.609611423475712	UBE2D3/LY96/RPS27A/CHUK	4
GO:0044030	BP	GO:0044030	regulation of DNA methylation	4/1518	30/18866	0.218653851758778	0.683846362947351	0.609611423475712	MPHOSPH8/PIK3CA/MBD2/ZMPSTE24	4
GO:0048147	BP	GO:0048147	negative regulation of fibroblast proliferation	4/1518	30/18866	0.218653851758778	0.683846362947351	0.609611423475712	CDC73/MORC3/SKI/PEX2	4
GO:0051642	BP	GO:0051642	centrosome localization	4/1518	30/18866	0.218653851758778	0.683846362947351	0.609611423475712	KIF5B/SUN1/SYNE2/PARD3	4
GO:0062125	BP	GO:0062125	regulation of mitochondrial gene expression	4/1518	30/18866	0.218653851758778	0.683846362947351	0.609611423475712	C1QBP/LRPPRC/PRKAA1/COA3	4
GO:0071480	BP	GO:0071480	cellular response to gamma radiation	4/1518	30/18866	0.218653851758778	0.683846362947351	0.609611423475712	XRCC6/XRCC5/ZMPSTE24/HSPA5	4
GO:0071711	BP	GO:0071711	basement membrane organization	4/1518	30/18866	0.218653851758778	0.683846362947351	0.609611423475712	NTN4/CLASP1/NID2/CTSS	4
GO:0090314	BP	GO:0090314	positive regulation of protein targeting to membrane	4/1518	30/18866	0.218653851758778	0.683846362947351	0.609611423475712	MFF/C2CD5/CIB1/ANK3	4
GO:1902186	BP	GO:1902186	regulation of viral release from host cell	4/1518	30/18866	0.218653851758778	0.683846362947351	0.609611423475712	CHMP2B/CHMP2A/TSG101/VAPA	4
GO:1904837	BP	GO:1904837	beta-catenin-TCF complex assembly	4/1518	30/18866	0.218653851758778	0.683846362947351	0.609611423475712	CDC73/CTNNB1/TRRAP/HDAC1	4
GO:2001235	BP	GO:2001235	positive regulation of apoptotic signaling pathway	18/1518	183/18866	0.219351930110707	0.683846362947351	0.609611423475712	MAPK8/MFF/STK3/PRKRA/PAK2/DNM1L/PTEN/PTPRC/NCK1/BCLAF1/DEDD2/YWHAQ/STK4/PDIA3/YWHAE/YWHAB/NMT1/SIRT1	18
GO:0000491	BP	GO:0000491	small nucleolar ribonucleoprotein complex assembly	2/1518	11/18866	0.220000896778533	0.683846362947351	0.609611423475712	SHQ1/PIH1D1	2
GO:0003174	BP	GO:0003174	mitral valve development	2/1518	11/18866	0.220000896778533	0.683846362947351	0.609611423475712	BMPR1A/ACVR1	2
GO:0005984	BP	GO:0005984	disaccharide metabolic process	2/1518	11/18866	0.220000896778533	0.683846362947351	0.609611423475712	SLC2A1/BRAF	2
GO:0006054	BP	GO:0006054	N-acetylneuraminate metabolic process	2/1518	11/18866	0.220000896778533	0.683846362947351	0.609611423475712	CMAS/GNPDA2	2
GO:0006527	BP	GO:0006527	arginine catabolic process	2/1518	11/18866	0.220000896778533	0.683846362947351	0.609611423475712	OAT/MIR21	2
GO:0007028	BP	GO:0007028	cytoplasm organization	2/1518	11/18866	0.220000896778533	0.683846362947351	0.609611423475712	KIF5B/ZMIZ1	2
GO:0007256	BP	GO:0007256	activation of JNKK activity	2/1518	11/18866	0.220000896778533	0.683846362947351	0.609611423475712	MAP3K13/MLKL	2
GO:0008611	BP	GO:0008611	ether lipid biosynthetic process	2/1518	11/18866	0.220000896778533	0.683846362947351	0.609611423475712	FAR1/GNPAT	2
GO:0014820	BP	GO:0014820	tonic smooth muscle contraction	2/1518	11/18866	0.220000896778533	0.683846362947351	0.609611423475712	MYLK/MKKS	2
GO:0014870	BP	GO:0014870	response to muscle inactivity	2/1518	11/18866	0.220000896778533	0.683846362947351	0.609611423475712	PKM/UTRN	2
GO:0018401	BP	GO:0018401	peptidyl-proline hydroxylation to 4-hydroxy-L-proline	2/1518	11/18866	0.220000896778533	0.683846362947351	0.609611423475712	PRDX4/P4HB	2
GO:0019042	BP	GO:0019042	viral latency	2/1518	11/18866	0.220000896778533	0.683846362947351	0.609611423475712	XRCC6/XRCC5	2
GO:0019852	BP	GO:0019852	L-ascorbic acid metabolic process	2/1518	11/18866	0.220000896778533	0.683846362947351	0.609611423475712	SLC2A1/AKR1A1	2
GO:0032253	BP	GO:0032253	dense core granule localization	2/1518	11/18866	0.220000896778533	0.683846362947351	0.609611423475712	KIF5B/KIF1B	2
GO:0032908	BP	GO:0032908	regulation of transforming growth factor beta1 production	2/1518	11/18866	0.220000896778533	0.683846362947351	0.609611423475712	ATP6AP2/LUM	2
GO:0033148	BP	GO:0033148	positive regulation of intracellular estrogen receptor signaling pathway	2/1518	11/18866	0.220000896778533	0.683846362947351	0.609611423475712	MED1/WBP2	2
GO:0033860	BP	GO:0033860	regulation of NAD(P)H oxidase activity	2/1518	11/18866	0.220000896778533	0.683846362947351	0.609611423475712	GNAI3/RFK	2
GO:0035090	BP	GO:0035090	maintenance of apical/basal cell polarity	2/1518	11/18866	0.220000896778533	0.683846362947351	0.609611423475712	LIN7C/PDCD6IP	2
GO:0035721	BP	GO:0035721	intraciliary retrograde transport	2/1518	11/18866	0.220000896778533	0.683846362947351	0.609611423475712	DYNC2LI1/WDR19	2
GO:0035865	BP	GO:0035865	cellular response to potassium ion	2/1518	11/18866	0.220000896778533	0.683846362947351	0.609611423475712	CARF/SLC12A2	2
GO:0042789	BP	GO:0042789	mRNA transcription by RNA polymerase II	2/1518	11/18866	0.220000896778533	0.683846362947351	0.609611423475712	MED1/STAT3	2
GO:0043455	BP	GO:0043455	regulation of secondary metabolic process	2/1518	11/18866	0.220000896778533	0.683846362947351	0.609611423475712	APPL1/ZEB2	2
GO:0043471	BP	GO:0043471	regulation of cellular carbohydrate catabolic process	2/1518	11/18866	0.220000896778533	0.683846362947351	0.609611423475712	SCARB2/PPP1CB	2
GO:0043589	BP	GO:0043589	skin morphogenesis	2/1518	11/18866	0.220000896778533	0.683846362947351	0.609611423475712	ITGA6/ERRFI1	2
GO:0045141	BP	GO:0045141	meiotic telomere clustering	2/1518	11/18866	0.220000896778533	0.683846362947351	0.609611423475712	SUN1/TERF1	2
GO:0045199	BP	GO:0045199	maintenance of epithelial cell apical/basal polarity	2/1518	11/18866	0.220000896778533	0.683846362947351	0.609611423475712	LIN7C/PDCD6IP	2
GO:0045899	BP	GO:0045899	positive regulation of RNA polymerase II transcription preinitiation complex assembly	2/1518	11/18866	0.220000896778533	0.683846362947351	0.609611423475712	PSMC2/CREB1	2
GO:0045945	BP	GO:0045945	positive regulation of transcription by RNA polymerase III	2/1518	11/18866	0.220000896778533	0.683846362947351	0.609611423475712	ICE2/ELL	2
GO:0046504	BP	GO:0046504	glycerol ether biosynthetic process	2/1518	11/18866	0.220000896778533	0.683846362947351	0.609611423475712	FAR1/GNPAT	2
GO:0048021	BP	GO:0048021	regulation of melanin biosynthetic process	2/1518	11/18866	0.220000896778533	0.683846362947351	0.609611423475712	APPL1/ZEB2	2
GO:0048102	BP	GO:0048102	autophagic cell death	2/1518	11/18866	0.220000896778533	0.683846362947351	0.609611423475712	SH3GLB1/PHB2	2
GO:0051573	BP	GO:0051573	negative regulation of histone H3-K9 methylation	2/1518	11/18866	0.220000896778533	0.683846362947351	0.609611423475712	PIH1D1/SIRT1	2
GO:0070933	BP	GO:0070933	histone H4 deacetylation	2/1518	11/18866	0.220000896778533	0.683846362947351	0.609611423475712	SMARCAD1/HDAC1	2
GO:0090481	BP	GO:0090481	pyrimidine nucleotide-sugar transmembrane transport	2/1518	11/18866	0.220000896778533	0.683846362947351	0.609611423475712	SLC35A3/SLC35A1	2
GO:0090557	BP	GO:0090557	establishment of endothelial intestinal barrier	2/1518	11/18866	0.220000896778533	0.683846362947351	0.609611423475712	RAP2C/TJP1	2
GO:0090657	BP	GO:0090657	telomeric loop disassembly	2/1518	11/18866	0.220000896778533	0.683846362947351	0.609611423475712	TERF1/TERF2	2
GO:0097384	BP	GO:0097384	cellular lipid biosynthetic process	2/1518	11/18866	0.220000896778533	0.683846362947351	0.609611423475712	FAR1/GNPAT	2
GO:0099519	BP	GO:0099519	dense core granule cytoskeletal transport	2/1518	11/18866	0.220000896778533	0.683846362947351	0.609611423475712	KIF5B/KIF1B	2
GO:1900112	BP	GO:1900112	regulation of histone H3-K9 trimethylation	2/1518	11/18866	0.220000896778533	0.683846362947351	0.609611423475712	PIH1D1/SIRT1	2
GO:1900376	BP	GO:1900376	regulation of secondary metabolite biosynthetic process	2/1518	11/18866	0.220000896778533	0.683846362947351	0.609611423475712	APPL1/ZEB2	2
GO:1901950	BP	GO:1901950	dense core granule transport	2/1518	11/18866	0.220000896778533	0.683846362947351	0.609611423475712	KIF5B/KIF1B	2
GO:1902915	BP	GO:1902915	negative regulation of protein polyubiquitination	2/1518	11/18866	0.220000896778533	0.683846362947351	0.609611423475712	UBR5/TRIP12	2
GO:1905383	BP	GO:1905383	protein localization to presynapse	2/1518	11/18866	0.220000896778533	0.683846362947351	0.609611423475712	KIF5B/TERF2	2
GO:1905902	BP	GO:1905902	regulation of mesoderm formation	2/1518	11/18866	0.220000896778533	0.683846362947351	0.609611423475712	BMPR1A/DKK1	2
GO:2000049	BP	GO:2000049	positive regulation of cell-cell adhesion mediated by cadherin	2/1518	11/18866	0.220000896778533	0.683846362947351	0.609611423475712	TJP1/DENND6A	2
GO:2000392	BP	GO:2000392	regulation of lamellipodium morphogenesis	2/1518	11/18866	0.220000896778533	0.683846362947351	0.609611423475712	ARHGEF7/CD44	2
GO:2000574	BP	GO:2000574	regulation of microtubule motor activity	2/1518	11/18866	0.220000896778533	0.683846362947351	0.609611423475712	FBXW11/DYNLL1	2
GO:2001138	BP	GO:2001138	regulation of phospholipid transport	2/1518	11/18866	0.220000896778533	0.683846362947351	0.609611423475712	DBI/PRELID1	2
GO:2001140	BP	GO:2001140	positive regulation of phospholipid transport	2/1518	11/18866	0.220000896778533	0.683846362947351	0.609611423475712	DBI/PRELID1	2
[truncated: 5,752 more rows]
