# Supplementary material for: Construction of the coexpression network involved in the pathogenesis of thyroid eye disease via bioinformatics analysis
Source: Hum Genomics. 2022 Sep 8;16:38. doi: 10.1186/s40246-022-00412-0 (PMC9461120; doi:10.1186/s40246-022-00412-0)
Supplement: Supplementary file 4 — Additional file 4: Table S4 Results of the functional enrichment analysis of the 497 TED-associated coexpression genes as the output of cluster profiler analysis. [file 40246_2022_412_MOESM4_ESM.csv]

	ONTOLOGY	ID	Description	GeneRatio	BgRatio	pvalue	p.adjust	qvalue	geneID	Count
GO:0043161	BP	GO:0043161	proteasome-mediated ubiquitin-dependent protein catabolic process	32/411	424/18866	1.13324421167625e-09	3.73177318904991e-06	3.39615396909716e-06	PPP2R5C/PCNP/UBE2W/ARMC8/PSMD6/NEMF/UBXN4/UBE2D3/CUL3/BUB3/PSMA1/RNF14/CUL4B/UBE2K/PSMD12/BAG5/PSMA4/PSMD5/ANAPC10/SUMO1/FBXL5/FBXW11/ITCH/FAF2/UFL1/WWP1/CCDC47/PIAS1/UBQLN1/ANKIB1/FBXL3/FAM122A	32
GO:0010498	BP	GO:0010498	proteasomal protein catabolic process	32/411	483/18866	2.62565094742513e-08	4.32313428493547e-05	3.93433065648386e-05	PPP2R5C/PCNP/UBE2W/ARMC8/PSMD6/NEMF/UBXN4/UBE2D3/CUL3/BUB3/PSMA1/RNF14/CUL4B/UBE2K/PSMD12/BAG5/PSMA4/PSMD5/ANAPC10/SUMO1/FBXL5/FBXW11/ITCH/FAF2/UFL1/WWP1/CCDC47/PIAS1/UBQLN1/ANKIB1/FBXL3/FAM122A	32
GO:0000209	BP	GO:0000209	protein polyubiquitination	24/411	340/18866	4.87891487817356e-07	0.000535542223127518	0.00048737791783018	UBE2W/PSMD6/HECTD1/UBE2D3/CUL3/NPEPPS/TRIP12/PSMA1/RNF14/UBE2K/PSMD12/PSMA4/PSMD5/ANAPC10/UBR5/FBXL5/FBXW11/ITCH/UBE2E3/WWP1/RNF115/UBE2Q1/ANKIB1/FBXL3	24
GO:0036258	BP	GO:0036258	multivesicular body assembly	7/411	30/18866	2.92137819595226e-06	0.00240502459981769	0.00218872729575686	RAB11A/TSG101/CHMP2B/STAM2/PDCD6IP/VPS36/VTA1	7
GO:0036257	BP	GO:0036257	multivesicular body organization	7/411	31/18866	3.7031522822101e-06	0.00243889609306357	0.00221955253630571	RAB11A/TSG101/CHMP2B/STAM2/PDCD6IP/VPS36/VTA1	7
GO:1903311	BP	GO:1903311	regulation of mRNA metabolic process	22/411	344/18866	7.26536206825365e-06	0.00383121893874745	0.00348665600671727	CNOT7/XRN1/PSMD6/WTAP/YTHDF3/PSMA1/SRSF4/CTR9/PSMD12/CPSF6/PSMA4/PSMD5/ZC3H14/SRSF6/RBM3/C1QBP/PAPOLA/SERBP1/FAM172A/CPSF7/PNPT1/RBM4	22
GO:0007032	BP	GO:0007032	endosome organization	10/411	79/18866	8.14410342278534e-06	0.00383121893874745	0.00348665600671727	RAB11A/SCARB2/TSG101/CHMP2B/STAM2/RAB22A/ARFGEF2/PDCD6IP/VPS36/VTA1	10
GO:0016236	BP	GO:0016236	macroautophagy	20/411	310/18866	1.66397770305917e-05	0.00616185224529267	0.0056076824339822	PRKAA1/VPS35/TSG101/ATP6V1A/RB1CC1/CHMP2B/MAP3K7/RAB1A/STAM2/ATP6V1G1/SH3GLB1/MAPK8/TMEM41B/UFL1/SCFD1/MTERF3/ATG3/VPS36/UBQLN1/VTA1	20
GO:0043687	BP	GO:0043687	post-translational protein modification	22/411	363/18866	1.68407744329286e-05	0.00616185224529267	0.0056076824339822	PSMD6/ASB3/RAB11A/CUL3/PSMA1/WSB2/CUL4B/NAE1/PSMD12/COPS2/PSMA4/PSMD5/UCHL3/RAB1A/FBXL5/UBA3/FBXW11/DCUN1D1/DCAF16/DCAF17/FBXL3/ESCO1	22
GO:0048193	BP	GO:0048193	Golgi vesicle transport	22/411	374/18866	2.65988919077376e-05	0.008759015105218	0.00797126792224516	SCAMP1/CAPZA2/CUL3/ARL1/ACSL3/USO1/SNX2/LYPLA1/AP1G1/PPP6C/COG5/RAB1A/IER3IP1/MON2/SCFD1/ARFGEF2/GOLPH3/DCTN4/ERGIC2/GOLGA5/EXOC5/RAB10	22
GO:0016050	BP	GO:0016050	vesicle organization	20/411	340/18866	6.15078607927733e-05	0.0153508297968935	0.013970243876726	SPG11/RAB11A/CUL3/SCARB2/TSG101/USO1/CHMP2B/AP1G1/PPP6C/RAB1A/STAM2/TBPL1/C2CD5/RAB22A/SCFD1/ARFGEF2/PDCD6IP/GOLPH3/VPS36/VTA1	20
GO:0006378	BP	GO:0006378	mRNA polyadenylation	7/411	47/18866	6.56048071989566e-05	0.0153508297968935	0.013970243876726	CTR9/CPSF6/SCAF8/ZC3H14/PAPOLA/CPSF7/PNPT1	7
GO:0031124	BP	GO:0031124	mRNA 3'-end processing	10/411	101/18866	7.10204170003597e-05	0.0153508297968935	0.013970243876726	SRSF4/CTR9/CPSF6/SCAF8/ZC3H14/SRSF6/PAPOLA/CPSF7/THOC7/PNPT1	10
GO:0008380	BP	GO:0008380	RNA splicing	25/411	487/18866	7.23906463321394e-05	0.0153508297968935	0.013970243876726	HNRNPLL/DDX42/WTAP/SMNDC1/HNRNPH2/SRSF4/TCERG1/DDX46/SNRPG/SRSF6/RBM3/PPP2CA/C1QBP/CLNS1A/PAPOLA/U2SURP/SNRNP27/AQR/FAM172A/CLK1/CPSF7/THOC7/C2orf49/CRNKL1/RBM4	25
GO:0043631	BP	GO:0043631	RNA polyadenylation	7/411	48/18866	7.53819595386577e-05	0.0153508297968935	0.013970243876726	CTR9/CPSF6/SCAF8/ZC3H14/PAPOLA/CPSF7/PNPT1	7
GO:0007031	BP	GO:0007031	peroxisome organization	9/411	83/18866	8.01608316460587e-05	0.0153508297968935	0.013970243876726	PEX2/UBE2D3/USP9X/SCP2/GNPAT/DNM1L/PEX3/MFF/ZFAND6	9
GO:0038093	BP	GO:0038093	Fc receptor signaling pathway	16/411	241/18866	8.24980604007194e-05	0.0153508297968935	0.013970243876726	ELMO2/PSMD6/PAK2/ABI1/PSMA1/PSMD12/YES1/PSMA4/PSMD5/MAP3K7/CYFIP1/FBXW11/TAB2/MAPK8/CD47/PIK3CB	16
GO:0070498	BP	GO:0070498	interleukin-1-mediated signaling pathway	10/411	103/18866	8.39097893544134e-05	0.0153508297968935	0.013970243876726	PSMD6/PSMA1/PSMD12/PSMA4/PSMD5/VRK2/MAP3K7/FBXW11/TAB2/ZNF675	10
GO:0006892	BP	GO:0006892	post-Golgi vesicle-mediated transport	10/411	104/18866	9.10650379355138e-05	0.0157051284541538	0.0142926784755465	SCAMP1/ACSL3/LYPLA1/AP1G1/MON2/SCFD1/ARFGEF2/GOLPH3/EXOC5/RAB10	10
GO:0016197	BP	GO:0016197	endosomal transport	16/411	244/18866	9.53849283580554e-05	0.0157051284541538	0.0142926784755465	VPS29/VPS35/CLTC/RAB11A/ARL1/TSG101/SNX2/CHMP2B/LEPROTL1/DNM1L/CLN5/STAM2/ARFIP1/VPS36/RAB10/VTA1	16
GO:0010256	BP	GO:0010256	endomembrane system organization	24/411	468/18866	0.000102302192361278	0.0159910602849111	0.0145528948586769	RAB11A/SCARB2/ARL1/TSG101/USO1/CHMP2B/BAG5/RAB1A/STAM2/TBPL1/PPP2CA/SH3GLB1/ARL6IP1/RAB22A/ARFGEF2/PDCD6IP/GOLPH3/CCDC47/GOLGA5/LEMD3/VPS36/RAB10/VTA1/RAB18	24
GO:0070646	BP	GO:0070646	protein modification by small protein removal	18/411	300/18866	0.000110994182041482	0.0159910602849111	0.0145528948586769	WDR20/PSMD6/USPL1/YY1/USP9X/PSMA1/PSMD12/USP1/COPS2/PSMA4/PSMD5/UCHL3/MDM4/MAP3K7/STAM2/USP10/ITCH/ZRANB1	18
GO:0060218	BP	GO:0060218	hematopoietic stem cell differentiation	9/411	87/18866	0.000115880902089205	0.0159910602849111	0.0145528948586769	CHD2/PSMD6/PSMA1/PSMD12/PSMA4/PSMD5/TCF12/ITCH/UFL1	9
GO:0070584	BP	GO:0070584	mitochondrion morphogenesis	5/411	23/18866	0.000116545838699626	0.0159910602849111	0.0145528948586769	SSBP1/DNM1L/OPA1/MFF/PNPT1	5
GO:0050684	BP	GO:0050684	regulation of mRNA processing	12/411	152/18866	0.000127368379875972	0.0167769629972631	0.0152681169476587	WTAP/SRSF4/CTR9/CPSF6/ZC3H14/SRSF6/RBM3/C1QBP/PAPOLA/FAM172A/CPSF7/RBM4	12
GO:0045088	BP	GO:0045088	regulation of innate immune response	18/411	307/18866	0.000148141153216894	0.0187626468285858	0.0170752171339472	CNOT7/PSMD6/MATR3/PAK2/YTHDF3/PSMA1/ABCE1/UBE2K/PSMD12/AP1G1/PSMA4/PSMD5/MED1/MAP3K7/SUMO1/FBXW11/TAB2/PIAS1	18
GO:0031146	BP	GO:0031146	SCF-dependent proteasomal ubiquitin-dependent protein catabolic process	9/411	93/18866	0.00019377999815869	0.0229212385151204	0.0208598034275409	PSMD6/PSMA1/CUL4B/PSMD12/PSMA4/PSMD5/FBXL5/FBXW11/FBXL3	9
GO:0071347	BP	GO:0071347	cellular response to interleukin-1	13/411	183/18866	0.000194896653028658	0.0229212385151204	0.0208598034275409	PSMD6/YY1/PSMA1/PSMD12/PSMA4/PSMD5/VRK2/MAP3K7/USP10/FBXW11/TAB2/CD47/ZNF675	13
GO:0098876	BP	GO:0098876	vesicle-mediated transport to the plasma membrane	9/411	94/18866	0.000210247686647826	0.0230850961833227	0.0210089244598334	VPS29/VPS35/RAB11A/ACSL3/LYPLA1/ARFGEF2/GOLPH3/EXOC5/RAB10	9
GO:0071453	BP	GO:0071453	cellular response to oxygen levels	15/411	235/18866	0.000210310624202758	0.0230850961833227	0.0210089244598334	PRKAA1/PSMD6/NPEPPS/PSMA1/ATP6V1A/PSMD12/DNM1L/PSMA4/PSMD5/MDM4/ATP6V1G1/OPA1/HIGD1A/UBQLN1/EEF2K	15
GO:0090148	BP	GO:0090148	membrane fission	4/411	15/18866	0.000250418876427795	0.0266009470992494	0.0242085752526293	DNM1L/SH3GLB1/OPA1/SLC25A46	4
GO:0002831	BP	GO:0002831	regulation of response to biotic stimulus	21/411	409/18866	0.00027025309405419	0.0277573160768056	0.0252609455050316	CNOT7/PSMD6/MATR3/PAK2/YTHDF3/PSMA1/ABCE1/UBE2K/PSMD12/AP1G1/PSMA4/PSMD5/MED1/MAP3K7/SUMO1/C1QBP/PPM1B/FBXW11/ITCH/TAB2/PIAS1	21
GO:0010822	BP	GO:0010822	positive regulation of mitochondrion organization	10/411	119/18866	0.000278163203927903	0.0277573160768056	0.0252609455050316	PRKAA1/VPS35/UBE2D3/NPEPPS/DNM1L/SH3GLB1/MAPK8/OPA1/ZDHHC6/MFF	10
GO:1903320	BP	GO:1903320	regulation of protein modification by small protein conjugation or removal	15/411	242/18866	0.000288534373656651	0.0279454027191574	0.0254321164644113	DNAJA1/CUL3/TRIP12/CTR9/BAG5/DNM1L/RAB1A/UBR5/ITCH/UFL1/DCUN1D4/PIAS1/DCUN1D1/UBQLN1/NDFIP2	15
GO:0031440	BP	GO:0031440	regulation of mRNA 3'-end processing	5/411	28/18866	0.000311227075372546	0.0292820216914799	0.0266485258221245	CTR9/CPSF6/ZC3H14/PAPOLA/CPSF7	5
GO:0045116	BP	GO:0045116	protein neddylation	4/411	16/18866	0.000328172660650164	0.0300186825422497	0.0273189346453514	NAE1/UBA3/DCUN1D4/DCUN1D1	4
GO:1902115	BP	GO:1902115	regulation of organelle assembly	13/411	194/18866	0.000344442214106161	0.0301829751589116	0.0274684515087574	TRIM37/DYNC2LI1/PRKAA1/SYNE2/TSG101/CHMP2B/G3BP2/SH3GLB1/SCFD1/PDCD6IP/CNOT2/CEP97/ATG3	13
GO:0032386	BP	GO:0032386	regulation of intracellular transport	19/411	358/18866	0.000348300351059411	0.0301829751589116	0.0274684515087574	CTDSPL2/PRKAA1/MDFIC/UBE2D3/PPP1CC/SCP2/NPEPPS/CPSF6/PPM1A/UBR5/SH3GLB1/MAPK8/C2CD5/ARFIP1/NUP54/SCFD1/TMEM30A/MFF/RBM4	19
GO:0022613	BP	GO:0022613	ribonucleoprotein complex biogenesis	23/411	482/18866	0.000398534097535808	0.0330369841703069	0.030065783538563	SBDS/HEATR1/PTGES3/ABCE1/CUL4B/EIF3M/CPSF6/EIF2S3/SNRPG/SRSF6/THUMPD1/C1QBP/CLNS1A/CPSF7/RSL24D1/EIF2D/DROSHA/SHQ1/BRIX1/MTERF3/CRNKL1/DENR/RPL7L1	23
GO:0002244	BP	GO:0002244	hematopoietic progenitor cell differentiation	12/411	172/18866	0.000401299534410044	0.0330369841703069	0.030065783538563	CHD2/SBDS/PSMD6/PSMA1/PSMD12/PSMA4/PSMD5/TCF12/ITCH/UFL1/WDR7/C12orf29	12
GO:1900363	BP	GO:1900363	regulation of mRNA polyadenylation	4/411	17/18866	0.000421803383680609	0.0338780132307377	0.0308311741550371	CTR9/CPSF6/ZC3H14/CPSF7	4
GO:0007033	BP	GO:0007033	vacuole organization	12/411	174/18866	0.000445517063110911	0.0344038804038812	0.0313097471542026	SPG11/VPS35/ATP6AP2/SCARB2/RB1CC1/CLN5/RAB1A/SH3GLB1/TMEM41B/SCFD1/ATG3/UBQLN1	12
GO:0031145	BP	GO:0031145	anaphase-promoting complex-dependent catabolic process	8/411	83/18866	0.000449245932999359	0.0344038804038812	0.0313097471542026	PSMD6/CUL3/BUB3/PSMA1/PSMD12/PSMA4/PSMD5/ANAPC10	8
GO:1903829	BP	GO:1903829	positive regulation of cellular protein localization	18/411	338/18866	0.00047538481038954	0.0355782313775626	0.0323784821813163	CTDSPL2/PRKAA1/UBE2D3/IQGAP1/RAB11A/CCT8/NPEPPS/ACSL3/TSG101/CCT2/PPM1A/UBR5/SH3GLB1/MAPK8/GPD1L/C2CD5/TMEM30A/MFF	18
GO:0016579	BP	GO:0016579	protein deubiquitination	16/411	283/18866	0.000509113742325688	0.0365064650191717	0.0332232345835925	WDR20/PSMD6/YY1/USP9X/PSMA1/PSMD12/USP1/PSMA4/PSMD5/UCHL3/MDM4/MAP3K7/STAM2/USP10/ITCH/ZRANB1	16
GO:0050686	BP	GO:0050686	negative regulation of mRNA processing	5/411	31/18866	0.000509959729997539	0.0365064650191717	0.0332232345835925	SRSF4/CTR9/ZC3H14/SRSF6/C1QBP	5
GO:1904951	BP	GO:1904951	positive regulation of establishment of protein localization	19/411	370/18866	0.000522173042371325	0.0365854431601866	0.0332951097789734	CTDSPL2/PRKAA1/ADAM9/VPS35/UBE2D3/CCT8/NPEPPS/ACSL3/TSG101/CCT2/DNM1L/PPM1A/UBR5/SH3GLB1/MAPK8/C2CD5/TMEM30A/GOLPH3/MFF	19
GO:0016574	BP	GO:0016574	histone ubiquitination	6/411	48/18866	0.000583421418256829	0.0400251402149945	0.0364254556530086	TRIM37/SUZ12/TRIP12/CTR9/CUL4B/UBR5	6
GO:0022618	BP	GO:0022618	ribonucleoprotein complex assembly	14/411	233/18866	0.000620690387378493	0.0417129274619873	0.0379614507597544	PTGES3/EIF3M/CPSF6/EIF2S3/SNRPG/SRSF6/CLNS1A/CPSF7/RSL24D1/EIF2D/SHQ1/BRIX1/CRNKL1/DENR	14
GO:0006625	BP	GO:0006625	protein targeting to peroxisome	7/411	68/18866	0.00068354612150114	0.0428096693031062	0.0389595564773581	PEX2/UBE2D3/USP9X/SCP2/GNPAT/PEX3/ZFAND6	7
GO:0072662	BP	GO:0072662	protein localization to peroxisome	7/411	68/18866	0.00068354612150114	0.0428096693031062	0.0389595564773581	PEX2/UBE2D3/USP9X/SCP2/GNPAT/PEX3/ZFAND6	7
GO:0072663	BP	GO:0072663	establishment of protein localization to peroxisome	7/411	68/18866	0.00068354612150114	0.0428096693031062	0.0389595564773581	PEX2/UBE2D3/USP9X/SCP2/GNPAT/PEX3/ZFAND6	7
GO:0030177	BP	GO:0030177	positive regulation of Wnt signaling pathway	12/411	183/18866	0.000698792755185943	0.0428096693031062	0.0389595564773581	PSMD6/VPS35/ATP6AP2/PSMA1/PSMD12/PSMA4/PSMD5/PPM1A/UBR5/PPM1B/SPIN1/ZRANB1	12
GO:0006403	BP	GO:0006403	RNA localization	14/411	236/18866	0.000703787168367129	0.0428096693031062	0.0389595564773581	LRPPRC/YY1/CCT8/SRSF4/ABCE1/CCT2/CPSF6/SRSF6/G3BP2/NXT2/NUP54/THOC7/SHQ1/PNPT1	14
GO:0006513	BP	GO:0006513	protein monoubiquitination	7/411	69/18866	0.000746714109515635	0.0428096693031062	0.0389595564773581	TRIM37/UBE2W/UBE2D3/CUL3/TSG101/CTR9/CUL4B	7
GO:0006414	BP	GO:0006414	translational elongation	10/411	135/18866	0.000757481314894128	0.0428096693031062	0.0389595564773581	NEMF/SRP9/MRPL19/MRPL3/SECISBP2L/MRPS31/MRPL42/MRPS10/MRPL32/EEF2K	10
GO:0031396	BP	GO:0031396	regulation of protein ubiquitination	13/411	211/18866	0.000762430448227524	0.0428096693031062	0.0389595564773581	DNAJA1/CUL3/TRIP12/CTR9/BAG5/DNM1L/RAB1A/UBR5/UFL1/DCUN1D4/DCUN1D1/UBQLN1/NDFIP2	13
GO:0070555	BP	GO:0070555	response to interleukin-1	13/411	211/18866	0.000762430448227524	0.0428096693031062	0.0389595564773581	PSMD6/YY1/PSMA1/PSMD12/PSMA4/PSMD5/VRK2/MAP3K7/USP10/FBXW11/TAB2/CD47/ZNF675	13
GO:0006605	BP	GO:0006605	protein targeting	21/411	444/18866	0.000789044979086255	0.0428096693031062	0.0389595564773581	PRKAA1/PEX2/PMPCB/UBE2D3/USP9X/SRP9/SCP2/NPEPPS/SCARB2/GNPAT/PEX3/SH3GLB1/ARL6IP1/C2CD5/NUP54/ZDHHC6/MFF/SYNJ2BP/ATG3/ZFAND6/GRPEL2	21
GO:0006913	BP	GO:0006913	nucleocytoplasmic transport	18/411	354/18866	0.000813935252313812	0.0428096693031062	0.0389595564773581	CTDSPL2/NEMF/MDFIC/PPP1CC/SRSF4/ABCE1/CPSF6/MED1/PPM1A/SNRPG/SRSF6/UBR5/NXT2/NUP54/THOC7/KPNA3/RAB18/RBM4	18
GO:0045056	BP	GO:0045056	transcytosis	4/411	20/18866	0.000815391812528274	0.0428096693031062	0.0389595564773581	VPS35/CLTC/RAB11A/USO1	4
GO:0002223	BP	GO:0002223	stimulatory C-type lectin receptor signaling pathway	9/411	113/18866	0.000821864510621835	0.0428096693031062	0.0389595564773581	PSMD6/PAK2/PSMA1/PSMD12/PSMA4/PSMD5/MAP3K7/FBXW11/TAB2	9
GO:0071826	BP	GO:0071826	ribonucleoprotein complex subunit organization	14/411	240/18866	0.000829080207753518	0.0428096693031062	0.0389595564773581	PTGES3/EIF3M/CPSF6/EIF2S3/SNRPG/SRSF6/CLNS1A/CPSF7/RSL24D1/EIF2D/SHQ1/BRIX1/CRNKL1/DENR	14
GO:0045089	BP	GO:0045089	positive regulation of innate immune response	13/411	213/18866	0.000832013008016639	0.0428096693031062	0.0389595564773581	PSMD6/MATR3/PAK2/PSMA1/UBE2K/PSMD12/AP1G1/PSMA4/PSMD5/MED1/MAP3K7/FBXW11/TAB2	13
GO:0051169	BP	GO:0051169	nuclear transport	18/411	357/18866	0.000896354505421667	0.0439260169198094	0.0399755047135702	CTDSPL2/NEMF/MDFIC/PPP1CC/SRSF4/ABCE1/CPSF6/MED1/PPM1A/SNRPG/SRSF6/UBR5/NXT2/NUP54/THOC7/KPNA3/RAB18/RBM4	18
GO:0002183	BP	GO:0002183	cytoplasmic translational initiation	5/411	35/18866	0.000907195214281476	0.0439260169198094	0.0399755047135702	EIF3M/EIF2S3/EIF2D/DENR/RBM4	5
GO:0016569	BP	GO:0016569	covalent chromatin modification	22/411	481/18866	0.000925511582277034	0.0439260169198094	0.0399755047135702	EYA3/TRIM37/MIER1/PRKAA1/KMT2C/KAT6A/SUZ12/TRIP12/SUPT7L/KDM5A/CTR9/CUL4B/HAT1/CHD1/MAP3K7/GTF2B/UBR5/MAPK8/UFL1/NAA50/BAZ1A/EPC1	22
GO:0043574	BP	GO:0043574	peroxisomal transport	7/411	72/18866	0.00096430218299663	0.0439260169198094	0.0399755047135702	PEX2/UBE2D3/USP9X/SCP2/GNPAT/PEX3/ZFAND6	7
GO:0000377	BP	GO:0000377	RNA splicing, via transesterification reactions with bulged adenosine as nucleophile	19/411	390/18866	0.000979666185008676	0.0439260169198094	0.0399755047135702	DDX42/WTAP/SMNDC1/HNRNPH2/SRSF4/DDX46/SNRPG/SRSF6/RBM3/C1QBP/CLNS1A/PAPOLA/U2SURP/SNRNP27/AQR/FAM172A/CPSF7/CRNKL1/RBM4	19
GO:0000398	BP	GO:0000398	mRNA splicing, via spliceosome	19/411	390/18866	0.000979666185008676	0.0439260169198094	0.0399755047135702	DDX42/WTAP/SMNDC1/HNRNPH2/SRSF4/DDX46/SNRPG/SRSF6/RBM3/C1QBP/CLNS1A/PAPOLA/U2SURP/SNRNP27/AQR/FAM172A/CPSF7/CRNKL1/RBM4	19
GO:0031331	BP	GO:0031331	positive regulation of cellular catabolic process	19/411	390/18866	0.000979666185008676	0.0439260169198094	0.0399755047135702	CNOT7/PRKAA1/ADAM9/MTDH/VPS35/YTHDF3/RNF14/MAP3K7/SUMO1/FBXL5/SH3GLB1/ITCH/UFL1/PIK3CB/PIAS1/UBQLN1/ANKIB1/PNPT1/FAM122A	19
GO:0061003	BP	GO:0061003	positive regulation of dendritic spine morphogenesis	4/411	21/18866	0.000990058853562046	0.0439260169198094	0.0399755047135702	CAPRIN1/DNM1L/OPA1/EEF2K	4
GO:0002220	BP	GO:0002220	innate immune response activating cell surface receptor signaling pathway	9/411	116/18866	0.000991377122686099	0.0439260169198094	0.0399755047135702	PSMD6/PAK2/PSMA1/PSMD12/PSMA4/PSMD5/MAP3K7/FBXW11/TAB2	9
GO:0140053	BP	GO:0140053	mitochondrial gene expression	11/411	165/18866	0.001008393319046	0.0439260169198094	0.0399755047135702	PRKAA1/LRPPRC/MRPL19/MRPL3/C1QBP/MRPS31/MRPL42/MRPS10/NOA1/MRPL32/PNPT1	11
GO:0010821	BP	GO:0010821	regulation of mitochondrion organization	12/411	191/18866	0.00101596462323031	0.0439260169198094	0.0399755047135702	PRKAA1/VPS35/UBE2D3/NPEPPS/DNM1L/SH3GLB1/MAPK8/OPA1/GOLPH3/HIGD1A/ZDHHC6/MFF	12
GO:0036294	BP	GO:0036294	cellular response to decreased oxygen levels	13/411	218/18866	0.00102964535639741	0.0439260169198094	0.0399755047135702	PRKAA1/PSMD6/NPEPPS/PSMA1/PSMD12/DNM1L/PSMA4/PSMD5/MDM4/OPA1/HIGD1A/UBQLN1/EEF2K	13
GO:0009896	BP	GO:0009896	positive regulation of catabolic process	21/411	454/18866	0.00104422547146335	0.0439260169198094	0.0399755047135702	CNOT7/PRKAA1/ADAM9/MTDH/VPS35/YTHDF3/RNF14/CUL4B/MAP3K7/SUMO1/FBXL5/SH3GLB1/ITCH/UFL1/WWP1/PIK3CB/PIAS1/UBQLN1/ANKIB1/PNPT1/FAM122A	21
GO:1902036	BP	GO:1902036	regulation of hematopoietic stem cell differentiation	7/411	73/18866	0.00104696501441534	0.0439260169198094	0.0399755047135702	PSMD6/PSMA1/PSMD12/PSMA4/PSMD5/TCF12/ITCH	7
GO:0002758	BP	GO:0002758	innate immune response-activating signal transduction	9/411	117/18866	0.00105379755137107	0.0439260169198094	0.0399755047135702	PSMD6/PAK2/PSMA1/PSMD12/PSMA4/PSMD5/MAP3K7/FBXW11/TAB2	9
GO:0000375	BP	GO:0000375	RNA splicing, via transesterification reactions	19/411	393/18866	0.00107167422066955	0.0441127901083102	0.0401454803453448	DDX42/WTAP/SMNDC1/HNRNPH2/SRSF4/DDX46/SNRPG/SRSF6/RBM3/C1QBP/CLNS1A/PAPOLA/U2SURP/SNRNP27/AQR/FAM172A/CPSF7/CRNKL1/RBM4	19
GO:0051865	BP	GO:0051865	protein autoubiquitination	7/411	74/18866	0.00113509431701212	0.0456491209597699	0.0415436403767049	TRIM37/UBE2D3/CUL3/RNF13/RNF11/ITCH/RNF115	7
GO:0043543	BP	GO:0043543	protein acylation	14/411	248/18866	0.00113672272052874	0.0456491209597699	0.0415436403767049	PRKAA1/KAT6A/SUPT7L/HAT1/PPM1A/MAP3K7/GTF2B/PPM1B/TAOK1/NAA50/BAZ1A/ZDHHC6/EPC1/ESCO1	14
GO:0032388	BP	GO:0032388	positive regulation of intracellular transport	13/411	222/18866	0.00121473827120537	0.0475815601188028	0.0433022844816698	CTDSPL2/PRKAA1/UBE2D3/SCP2/NPEPPS/CPSF6/PPM1A/UBR5/SH3GLB1/MAPK8/C2CD5/TMEM30A/MFF	13
GO:0038095	BP	GO:0038095	Fc-epsilon receptor signaling pathway	11/411	169/18866	0.00122517073337312	0.0475815601188028	0.0433022844816698	PSMD6/PAK2/PSMA1/PSMD12/PSMA4/PSMD5/MAP3K7/FBXW11/TAB2/MAPK8/PIK3CB	11
GO:0002218	BP	GO:0002218	activation of innate immune response	10/411	144/18866	0.00124264019745431	0.0475815601188028	0.0433022844816698	PSMD6/MATR3/PAK2/PSMA1/PSMD12/PSMA4/PSMD5/MAP3K7/FBXW11/TAB2	10
GO:0070585	BP	GO:0070585	protein localization to mitochondrion	10/411	144/18866	0.00124264019745431	0.0475815601188028	0.0433022844816698	PRKAA1/PMPCB/UBE2D3/DNAJA1/NPEPPS/DNM1L/SH3GLB1/MAPK8/MFF/GRPEL2	10
GO:0000086	BP	GO:0000086	G2/M transition of mitotic cell cycle	14/411	254/18866	0.00142587374111175	0.0532070270038617	0.0484218216887478	TAF2/PSMD6/LATS1/MAPRE1/RAB11A/PSMA1/NAE1/PSMD12/PSMA4/PSMD5/FBXW11/TAOK1/HAUS6/FBXL3	14
GO:0070534	BP	GO:0070534	protein K63-linked ubiquitination	6/411	57/18866	0.00146390503355919	0.0532070270038617	0.0484218216887478	HECTD1/TRIP12/UBR5/ITCH/UBE2E3/RNF115	6
GO:0070936	BP	GO:0070936	protein K48-linked ubiquitination	6/411	57/18866	0.00146390503355919	0.0532070270038617	0.0484218216887478	UBE2D3/UBE2K/UBR5/ITCH/UBE2E3/RNF115	6
GO:0001731	BP	GO:0001731	formation of translation preinitiation complex	3/411	11/18866	0.00148679875051529	0.0532070270038617	0.0484218216887478	EIF2S3/EIF2D/DENR	3
GO:0030422	BP	GO:0030422	production of siRNA involved in RNA interference	3/411	11/18866	0.00148679875051529	0.0532070270038617	0.0484218216887478	TSNAX/PRKRA/DROSHA	3
GO:0001825	BP	GO:0001825	blastocyst formation	5/411	39/18866	0.00149834535505725	0.0532070270038617	0.0484218216887478	LATS1/CUL3/CTR9/CNOT2/RPL7L1	5
GO:0018205	BP	GO:0018205	peptidyl-lysine modification	19/411	405/18866	0.00151736181775448	0.0532070270038617	0.0484218216887478	PRKAA1/PIAS2/KMT2C/KAT6A/USPL1/SUZ12/SUPT7L/CTR9/HAT1/LIPT1/MAP3K7/GTF2B/SUMO1/NUP54/NAA50/PIAS1/BAZ1A/EPC1/ESCO1	19
GO:0016570	BP	GO:0016570	histone modification	21/411	468/18866	0.00151881583308928	0.0532070270038617	0.0484218216887478	EYA3/TRIM37/MIER1/PRKAA1/KMT2C/KAT6A/SUZ12/TRIP12/SUPT7L/KDM5A/CTR9/CUL4B/HAT1/MAP3K7/GTF2B/UBR5/MAPK8/UFL1/NAA50/BAZ1A/EPC1	21
GO:0044346	BP	GO:0044346	fibroblast apoptotic process	4/411	24/18866	0.00166944946853305	0.0567395527338556	0.0516366476363856	CUL3/API5/CFDP1/IER3IP1	4
GO:0010506	BP	GO:0010506	regulation of autophagy	17/411	347/18866	0.00167743880972349	0.0567395527338556	0.0516366476363856	PRKAA1/MTDH/VPS35/ATP6V1A/RB1CC1/DNM1L/MAP3K7/ATP6V1G1/SH3GLB1/USP10/TAB2/MAPK8/UFL1/PIK3CB/SCFD1/HERC1/UBQLN1	17
GO:0019068	BP	GO:0019068	virion assembly	5/411	40/18866	0.00168221106517971	0.0567395527338556	0.0516366476363856	TSG101/CHMP2B/RAB1A/PDCD6IP/VTA1	5
GO:0007034	BP	GO:0007034	vacuolar transport	10/411	150/18866	0.00168857460307253	0.0567395527338556	0.0516366476363856	VPS35/SCARB2/TSG101/CHMP2B/LEPROTL1/AP1G1/SCYL2/VPS36/VTA1/NDFIP2	10
GO:0015931	BP	GO:0015931	nucleobase-containing compound transport	14/411	261/18866	0.00183843778891544	0.0611512690797833	0.0556515936740272	LRPPRC/SLC25A43/SRSF4/ABCE1/SLC25A36/CPSF6/SLC35A1/SRSF6/G3BP2/NXT2/NUP54/THOC7/SLC35B3/PNPT1	14
GO:0006893	BP	GO:0006893	Golgi to plasma membrane transport	6/411	60/18866	0.00191228902969035	0.0619265243039521	0.0563571258629475	ACSL3/LYPLA1/ARFGEF2/GOLPH3/EXOC5/RAB10	6
GO:0061951	BP	GO:0061951	establishment of protein localization to plasma membrane	6/411	60/18866	0.00191228902969035	0.0619265243039521	0.0563571258629475	VPS35/RAB11A/ACSL3/LYPLA1/GOLPH3/RAB10	6
GO:0033182	BP	GO:0033182	regulation of histone ubiquitination	3/411	12/18866	0.00195051517883731	0.0619265243039521	0.0563571258629475	TRIP12/CTR9/UBR5	3
GO:0045324	BP	GO:0045324	late endosome to vacuole transport	4/411	25/18866	0.00195362340461372	0.0619265243039521	0.0563571258629475	CHMP2B/LEPROTL1/VPS36/VTA1	4
GO:0031123	BP	GO:0031123	RNA 3'-end processing	10/411	153/18866	0.00195577240437626	0.0619265243039521	0.0563571258629475	SRSF4/CTR9/CPSF6/SCAF8/ZC3H14/SRSF6/PAPOLA/CPSF7/THOC7/PNPT1	10
GO:0051222	BP	GO:0051222	positive regulation of protein transport	17/411	354/18866	0.00206933874823311	0.0646359460833892	0.0588228741986699	CTDSPL2/PRKAA1/ADAM9/VPS35/UBE2D3/NPEPPS/ACSL3/TSG101/DNM1L/PPM1A/UBR5/SH3GLB1/MAPK8/C2CD5/TMEM30A/GOLPH3/MFF	17
GO:0000266	BP	GO:0000266	mitochondrial fission	5/411	42/18866	0.00209882248472323	0.0646359460833892	0.0588228741986699	VPS35/DNM1L/OPA1/SLC25A46/MFF	5
GO:0006415	BP	GO:0006415	translational termination	8/411	105/18866	0.0021002266112732	0.0646359460833892	0.0588228741986699	ABCE1/GSPT1/MRPL19/MRPL3/MRPS31/MRPL42/MRPS10/MRPL32	8
GO:0090316	BP	GO:0090316	positive regulation of intracellular protein transport	11/411	182/18866	0.00220915936696361	0.0673306527304854	0.0612752308161465	CTDSPL2/PRKAA1/UBE2D3/NPEPPS/PPM1A/UBR5/SH3GLB1/MAPK8/C2CD5/TMEM30A/MFF	11
GO:0043484	BP	GO:0043484	regulation of RNA splicing	10/411	156/18866	0.00225609478817571	0.0673306527304854	0.0612752308161465	HNRNPLL/WTAP/HNRNPH2/SRSF4/SRSF6/RBM3/C1QBP/FAM172A/CLK1/RBM4	10
GO:0033522	BP	GO:0033522	histone H2A ubiquitination	4/411	26/18866	0.00226957256394894	0.0673306527304854	0.0612752308161465	TRIM37/TRIP12/CUL4B/UBR5	4
GO:0046755	BP	GO:0046755	viral budding	4/411	26/18866	0.00226957256394894	0.0673306527304854	0.0612752308161465	TSG101/CHMP2B/PDCD6IP/VTA1	4
GO:0032434	BP	GO:0032434	regulation of proteasomal ubiquitin-dependent protein catabolic process	9/411	131/18866	0.00231362195123653	0.0680246168341241	0.0619067828493459	RNF14/UBE2K/BAG5/SUMO1/UFL1/PIAS1/UBQLN1/ANKIB1/FAM122A	9
GO:0010635	BP	GO:0010635	regulation of mitochondrial fusion	3/411	13/18866	0.00249493312114099	0.0727063253797989	0.0661674391792118	DNM1L/OPA1/ZDHHC6	3
GO:0032984	BP	GO:0032984	protein-containing complex disassembly	16/411	330/18866	0.00251747623729566	0.0727197302580229	0.0661796384818167	ARID2/CAPZA2/TSG101/ABCE1/GSPT1/CHMP2B/SCAF8/MRPL19/MRPL3/MRPS31/TAOK1/MRPL42/MRPS10/UBQLN1/VTA1/MRPL32	16
GO:2000058	BP	GO:2000058	regulation of ubiquitin-dependent protein catabolic process	10/411	159/18866	0.0025924309781357	0.0730883238541042	0.0665150823957149	LATS1/RNF14/UBE2K/BAG5/SUMO1/UFL1/PIAS1/UBQLN1/ANKIB1/FAM122A	10
GO:0006839	BP	GO:0006839	mitochondrial transport	14/411	271/18866	0.00259584596507647	0.0730883238541042	0.0665150823957149	PRKAA1/VPS35/PMPCB/UBE2D3/NPEPPS/SLC25A36/SH3GLB1/MAPK8/OPA1/MICU2/SLC25A46/MFF/PNPT1/GRPEL2	14
GO:0008053	BP	GO:0008053	mitochondrial fusion	4/411	27/18866	0.00261901676731986	0.0730883238541042	0.0665150823957149	DNM1L/OPA1/ZDHHC6/MFF	4
GO:0032786	BP	GO:0032786	positive regulation of DNA-templated transcription, elongation	4/411	27/18866	0.00261901676731986	0.0730883238541042	0.0665150823957149	TCERG1/EAPP/SCAF8/CCNK	4
GO:1901532	BP	GO:1901532	regulation of hematopoietic progenitor cell differentiation	7/411	86/18866	0.00271411593406592	0.0751057459737738	0.0683510664686925	PSMD6/PSMA1/PSMD12/PSMA4/PSMD5/TCF12/ITCH	7
GO:0044839	BP	GO:0044839	cell cycle G2/M phase transition	14/411	273/18866	0.00277454913095723	0.0761382524020181	0.0692907138231162	TAF2/PSMD6/LATS1/MAPRE1/RAB11A/PSMA1/NAE1/PSMD12/PSMA4/PSMD5/FBXW11/TAOK1/HAUS6/FBXL3	14
GO:0015748	BP	GO:0015748	organophosphate ester transport	9/411	135/18866	0.00283600294556974	0.0765488336045997	0.0696643691633913	ATP11B/SLC25A43/SCP2/SCARB2/SLC25A36/OSBPL8/TMEM30A/SLC35B3/PLEKHA3	9
GO:0032543	BP	GO:0032543	mitochondrial translation	9/411	135/18866	0.00283600294556974	0.0765488336045997	0.0696643691633913	LRPPRC/MRPL19/MRPL3/C1QBP/MRPS31/MRPL42/MRPS10/NOA1/MRPL32	9
GO:0046822	BP	GO:0046822	regulation of nucleocytoplasmic transport	8/411	112/18866	0.00314188663805637	0.0841157130009726	0.0765507168039922	CTDSPL2/MDFIC/PPP1CC/CPSF6/PPM1A/UBR5/NUP54/RBM4	8
GO:0031365	BP	GO:0031365	N-terminal protein amino acid modification	4/411	29/18866	0.00342512851526424	0.0902315856061211	0.0821165548038508	PPM1A/PPM1B/METAP2/NAA50	4
GO:0070979	BP	GO:0070979	protein K11-linked ubiquitination	4/411	29/18866	0.00342512851526424	0.0902315856061211	0.0821165548038508	UBE2W/UBE2D3/ANAPC10/UBE2E3	4
GO:0002833	BP	GO:0002833	positive regulation of response to biotic stimulus	13/411	251/18866	0.00356169886208517	0.0930847170860831	0.0847130882235295	PSMD6/MATR3/PAK2/PSMA1/UBE2K/PSMD12/AP1G1/PSMA4/PSMD5/MED1/MAP3K7/FBXW11/TAB2	13
GO:0072655	BP	GO:0072655	establishment of protein localization to mitochondrion	9/411	140/18866	0.00361546389064814	0.0937458471803489	0.0853147591933298	PRKAA1/PMPCB/UBE2D3/DNAJA1/NPEPPS/SH3GLB1/MAPK8/MFF/GRPEL2	9
GO:0030111	BP	GO:0030111	regulation of Wnt signaling pathway	17/411	375/18866	0.00373193964078364	0.0960099784148479	0.087375264451571	PSMD6/MDFIC/VPS35/LATS1/CUL3/ATP6AP2/PSMA1/PSMD12/PSMA4/PSMD5/PPM1A/PPP2CA/UBR5/PPM1B/SPIN1/SCYL2/ZRANB1	17
GO:0032868	BP	GO:0032868	response to insulin	14/411	283/18866	0.00382636033890418	0.0966007962477002	0.0879129467346053	PRKAA1/GOT2/SRSF4/USO1/ATP6V1A/DENND4C/SRSF6/ATP6V1G1/CYFIP1/OPA1/OSBPL8/C2CD5/RAB10/EEF2K	14
GO:0001829	BP	GO:0001829	trophectodermal cell differentiation	3/411	15/18866	0.00384291050970201	0.0966007962477002	0.0879129467346053	CUL3/CTR9/CNOT2	3
GO:1904874	BP	GO:1904874	positive regulation of telomerase RNA localization to Cajal body	3/411	15/18866	0.00384291050970201	0.0966007962477002	0.0879129467346053	CCT8/CCT2/SHQ1	3
GO:0042147	BP	GO:0042147	retrograde transport, endosome to Golgi	7/411	92/18866	0.00396141351890536	0.0983719406160077	0.0895248021908591	VPS29/VPS35/CLTC/ARL1/SNX2/CLN5/ARFIP1	7
GO:0045732	BP	GO:0045732	positive regulation of protein catabolic process	12/411	225/18866	0.00397311512357395	0.0983719406160077	0.0895248021908591	ADAM9/VPS35/RNF14/CUL4B/SUMO1/FBXL5/ITCH/WWP1/PIAS1/UBQLN1/ANKIB1/FAM122A	12
GO:0031648	BP	GO:0031648	protein destabilization	5/411	50/18866	0.00453669444506736	0.110788597518579	0.100824759740884	VPS35/PEX2/CUL3/FBXW11/FBXL3	5
GO:0018394	BP	GO:0018394	peptidyl-lysine acetylation	10/411	172/18866	0.00454189513058252	0.110788597518579	0.100824759740884	PRKAA1/KAT6A/SUPT7L/HAT1/MAP3K7/GTF2B/NAA50/BAZ1A/EPC1/ESCO1	10
GO:0048311	BP	GO:0048311	mitochondrion distribution	3/411	16/18866	0.00465400385948321	0.112688490509399	0.102553784736445	DNM1L/OPA1/SYNJ2BP	3
GO:1903955	BP	GO:1903955	positive regulation of protein targeting to mitochondrion	4/411	32/18866	0.00492673119957668	0.118421356497854	0.107771062045292	PRKAA1/UBE2D3/NPEPPS/SH3GLB1	4
GO:0000045	BP	GO:0000045	autophagosome assembly	7/411	96/18866	0.00500695641757107	0.118618039446486	0.107950056197083	RB1CC1/RAB1A/SH3GLB1/TMEM41B/SCFD1/ATG3/UBQLN1	7
GO:0010972	BP	GO:0010972	negative regulation of G2/M transition of mitotic cell cycle	7/411	96/18866	0.00500695641757107	0.118618039446486	0.107950056197083	PSMD6/PSMA1/NAE1/PSMD12/PSMA4/PSMD5/TAOK1	7
GO:0006473	BP	GO:0006473	protein acetylation	11/411	203/18866	0.00507279717479216	0.119319436404218	0.108588372606265	PRKAA1/KAT6A/SUPT7L/HAT1/MAP3K7/GTF2B/TAOK1/NAA50/BAZ1A/EPC1/ESCO1	11
GO:1903747	BP	GO:1903747	regulation of establishment of protein localization to mitochondrion	6/411	73/18866	0.00513638225812218	0.11995820408508	0.109169692339484	PRKAA1/UBE2D3/DNAJA1/NPEPPS/SH3GLB1/MAPK8	6
GO:0016241	BP	GO:0016241	regulation of macroautophagy	10/411	176/18866	0.00533043800547514	0.123613608112885	0.112496345452837	PRKAA1/VPS35/ATP6V1A/RB1CC1/MAP3K7/ATP6V1G1/SH3GLB1/MAPK8/SCFD1/UBQLN1	10
GO:0033157	BP	GO:0033157	regulation of intracellular protein transport	13/411	264/18866	0.00542566897201953	0.124518032017088	0.113319429460466	CTDSPL2/PRKAA1/MDFIC/UBE2D3/NPEPPS/PPM1A/UBR5/SH3GLB1/MAPK8/C2CD5/NUP54/TMEM30A/MFF	13
GO:0016246	BP	GO:0016246	RNA interference	3/411	17/18866	0.0055609039614409	0.124518032017088	0.113319429460466	TSNAX/PRKRA/DROSHA	3
GO:0030575	BP	GO:0030575	nuclear body organization	3/411	17/18866	0.0055609039614409	0.124518032017088	0.113319429460466	USPL1/SUMO1/SERBP1	3
GO:0032511	BP	GO:0032511	late endosome to vacuole transport via multivesicular body sorting pathway	3/411	17/18866	0.0055609039614409	0.124518032017088	0.113319429460466	LEPROTL1/VPS36/VTA1	3
GO:0090141	BP	GO:0090141	positive regulation of mitochondrial fission	3/411	17/18866	0.0055609039614409	0.124518032017088	0.113319429460466	VPS35/DNM1L/MFF	3
GO:0031647	BP	GO:0031647	regulation of protein stability	14/411	296/18866	0.00565725178296273	0.124518032017088	0.113319429460466	VPS35/PEX2/PTGES3/CCT8/USP9X/CUL3/CCT2/BAG5/MDM4/SUMO1/SH3GLB1/PRKRA/FBXW11/FBXL3	14
GO:0010948	BP	GO:0010948	negative regulation of cell cycle process	16/411	359/18866	0.00566410429057982	0.124518032017088	0.113319429460466	CNOT7/PHC3/TRIM37/ZNF655/PSMD6/SUZ12/BUB3/PSMA1/NAE1/PSMD12/PSMA4/PSMD5/MDM4/TAOK1/CNOT2/EPC1	16
GO:0090263	BP	GO:0090263	positive regulation of canonical Wnt signaling pathway	9/411	150/18866	0.00567194193822145	0.124518032017088	0.113319429460466	PSMD6/VPS35/PSMA1/PSMD12/PSMA4/PSMD5/PPM1A/UBR5/PPM1B	9
GO:0033143	BP	GO:0033143	regulation of intracellular steroid hormone receptor signaling pathway	6/411	75/18866	0.00585991526475887	0.126544757180923	0.115163879902853	PIAS2/LATS1/RNF14/MED1/UFL1/CNOT2	6
GO:1900006	BP	GO:1900006	positive regulation of dendrite development	6/411	75/18866	0.00585991526475887	0.126544757180923	0.115163879902853	CAPRIN1/IQGAP1/DNM1L/CYFIP1/OPA1/EEF2K	6
GO:0006626	BP	GO:0006626	protein targeting to mitochondrion	7/411	99/18866	0.00591797528267908	0.126544757180923	0.115163879902853	PRKAA1/PMPCB/UBE2D3/NPEPPS/SH3GLB1/MFF/GRPEL2	7
GO:1905037	BP	GO:1905037	autophagosome organization	7/411	99/18866	0.00591797528267908	0.126544757180923	0.115163879902853	RB1CC1/RAB1A/SH3GLB1/TMEM41B/SCFD1/ATG3/UBQLN1	7
GO:0061013	BP	GO:0061013	regulation of mRNA catabolic process	11/411	208/18866	0.00606620505391005	0.128051366939268	0.116534991825114	CNOT7/XRN1/PSMD6/YTHDF3/PSMA1/PSMD12/PSMA4/PSMD5/ZC3H14/SERBP1/PNPT1	11
GO:0071456	BP	GO:0071456	cellular response to hypoxia	11/411	208/18866	0.00606620505391005	0.128051366939268	0.116534991825114	PRKAA1/PSMD6/NPEPPS/PSMA1/PSMD12/PSMA4/PSMD5/MDM4/OPA1/HIGD1A/UBQLN1	11
GO:0051438	BP	GO:0051438	regulation of ubiquitin-protein transferase activity	5/411	54/18866	0.00630984847874278	0.132346057582802	0.120443436935841	BAG5/DNM1L/RAB1A/DCUN1D4/DCUN1D1	5
GO:0042176	BP	GO:0042176	regulation of protein catabolic process	17/411	397/18866	0.00652652535322163	0.135146287883201	0.122991826874702	ADAM9/VPS35/LATS1/RNF14/CUL4B/UBE2K/BAG5/MDM4/SUMO1/FBXL5/ITCH/UFL1/WWP1/PIAS1/UBQLN1/ANKIB1/FAM122A	17
GO:0071786	BP	GO:0071786	endoplasmic reticulum tubular network organization	3/411	18/18866	0.00656647618017377	0.135146287883201	0.122991826874702	ARL6IP1/RAB10/RAB18	3
GO:1904872	BP	GO:1904872	regulation of telomerase RNA localization to Cajal body	3/411	18/18866	0.00656647618017377	0.135146287883201	0.122991826874702	CCT8/CCT2/SHQ1	3
GO:0061418	BP	GO:0061418	regulation of transcription from RNA polymerase II promoter in response to hypoxia	6/411	77/18866	0.0066550769710642	0.136119058793257	0.123877111059953	PSMD6/PSMA1/PSMD12/PSMA4/PSMD5/HIGD1A	6
GO:0006369	BP	GO:0006369	termination of RNA polymerase II transcription	4/411	35/18866	0.00681609737189345	0.1368622478393	0.124553460961365	SCAF8/SNRPG/PAPOLA/CPSF7	4
GO:0032509	BP	GO:0032509	endosome transport via multivesicular body sorting pathway	4/411	35/18866	0.00681609737189345	0.1368622478393	0.124553460961365	CHMP2B/LEPROTL1/VPS36/VTA1	4
GO:0060338	BP	GO:0060338	regulation of type I interferon-mediated signaling pathway	4/411	35/18866	0.00681609737189345	0.1368622478393	0.124553460961365	CNOT7/YTHDF3/ABCE1/UBE2K	4
GO:0001959	BP	GO:0001959	regulation of cytokine-mediated signaling pathway	10/411	183/18866	0.00696434470352227	0.138991437022417	0.126491160261103	CNOT7/YTHDF3/ABCE1/UBE2K/MED1/VRK2/SUMO1/ZNF675/PIAS1/SPPL2A	10
GO:0090670	BP	GO:0090670	RNA localization to Cajal body	3/411	19/18866	0.00767325651111672	0.148357128981803	0.135014543197275	CCT8/CCT2/SHQ1	3
GO:0090671	BP	GO:0090671	telomerase RNA localization to Cajal body	3/411	19/18866	0.00767325651111672	0.148357128981803	0.135014543197275	CCT8/CCT2/SHQ1	3
GO:0090672	BP	GO:0090672	telomerase RNA localization	3/411	19/18866	0.00767325651111672	0.148357128981803	0.135014543197275	CCT8/CCT2/SHQ1	3
GO:0090685	BP	GO:0090685	RNA localization to nucleus	3/411	19/18866	0.00767325651111672	0.148357128981803	0.135014543197275	CCT8/CCT2/SHQ1	3
GO:1990182	BP	GO:1990182	exosomal secretion	3/411	19/18866	0.00767325651111672	0.148357128981803	0.135014543197275	RAB11A/TSG101/PDCD6IP	3
GO:0001824	BP	GO:0001824	blastocyst development	7/411	104/18866	0.00770393837105629	0.148357128981803	0.135014543197275	SBDS/LATS1/CUL3/CTR9/COPS2/CNOT2/RPL7L1	7
GO:0033238	BP	GO:0033238	regulation of cellular amine metabolic process	6/411	81/18866	0.0084756681426782	0.161249551752592	0.146747478331909	PSMD6/VPS35/PSMA1/PSMD12/PSMA4/PSMD5	6
GO:0048194	BP	GO:0048194	Golgi vesicle budding	6/411	81/18866	0.0084756681426782	0.161249551752592	0.146747478331909	CUL3/USO1/PPP6C/RAB1A/SCFD1/GOLPH3	6
GO:1903749	BP	GO:1903749	positive regulation of establishment of protein localization to mitochondrion	5/411	58/18866	0.00852032250378103	0.161249551752592	0.146747478331909	PRKAA1/UBE2D3/NPEPPS/SH3GLB1/MAPK8	5
GO:0006997	BP	GO:0006997	nucleus organization	8/411	133/18866	0.00875374542462979	0.164312645416862	0.149535090863173	USPL1/CHMP2B/TBPL1/PPP2CA/SUMO1/SERBP1/NUP54/LEMD3	8
GO:0001832	BP	GO:0001832	blastocyst growth	3/411	20/18866	0.00888346792851468	0.164312645416862	0.149535090863173	SBDS/CTR9/COPS2	3
GO:0097734	BP	GO:0097734	extracellular exosome biogenesis	3/411	20/18866	0.00888346792851468	0.164312645416862	0.149535090863173	RAB11A/TSG101/PDCD6IP	3
GO:0099175	BP	GO:0099175	regulation of postsynapse organization	7/411	107/18866	0.0089504081920608	0.164312645416862	0.149535090863173	VPS35/CAPRIN1/CHMP2B/DNM1L/OPA1/CRIPT/EEF2K	7
GO:0072659	BP	GO:0072659	protein localization to plasma membrane	13/411	281/18866	0.00896141989223291	0.164312645416862	0.149535090863173	FAM126B/ASB3/VPS35/CLTC/RAB11A/ACSL3/LYPLA1/DENND4C/EFR3A/C2CD5/GOLPH3/EXOC5/RAB10	13
GO:1903533	BP	GO:1903533	regulation of protein targeting	6/411	82/18866	0.00898155972518531	0.164312645416862	0.149535090863173	PRKAA1/UBE2D3/NPEPPS/SH3GLB1/C2CD5/MFF	6
GO:1901991	BP	GO:1901991	negative regulation of mitotic cell cycle phase transition	12/411	251/18866	0.00924189871478274	0.168141284352373	0.153019398900765	CNOT7/ZNF655/PSMD6/BUB3/PSMA1/NAE1/PSMD12/PSMA4/PSMD5/MDM4/TAOK1/CNOT2	12
GO:1902750	BP	GO:1902750	negative regulation of cell cycle G2/M phase transition	7/411	108/18866	0.00939699487772398	0.170023649078819	0.154732472046733	PSMD6/PSMA1/NAE1/PSMD12/PSMA4/PSMD5/TAOK1	7
GO:1901990	BP	GO:1901990	regulation of mitotic cell cycle phase transition	18/411	448/18866	0.00976004446125721	0.175627466726339	0.159832307053203	CNOT7/ZNF655/PSMD6/MAPRE1/RAB11A/CUL3/BUB3/PSMA1/CUL4B/NAE1/PSMD12/PSMA4/PSMD5/MDM4/ANAPC10/TAOK1/CNOT2/HAUS6	18
GO:0006401	BP	GO:0006401	RNA catabolic process	17/411	415/18866	0.00990592671604907	0.176765399487204	0.160867899160922	CNOT7/XRN1/PSMD6/LRPPRC/YTHDF3/PSMA1/GSPT1/PSMD12/PSMA4/PSMD5/ZC3H14/PPP2CA/SERBP1/CNOT2/DROSHA/PNPT1/PATL1	17
GO:0033146	BP	GO:0033146	regulation of intracellular estrogen receptor signaling pathway	4/411	39/18866	0.010003602663351	0.176765399487204	0.160867899160922	LATS1/MED1/UFL1/CNOT2	4
GO:0050775	BP	GO:0050775	positive regulation of dendrite morphogenesis	4/411	39/18866	0.010003602663351	0.176765399487204	0.160867899160922	CAPRIN1/DNM1L/OPA1/EEF2K	4
GO:0006417	BP	GO:0006417	regulation of translation	18/411	450/18866	0.0101846414413608	0.176765399487204	0.160867899160922	CNOT7/HNRNPLL/XRN1/LRPPRC/NEMF/MATR3/YTHDF3/CAPRIN1/SRP9/EIF1B/GSPT1/EIF2S3/RBM3/C1QBP/CYFIP1/SECISBP2L/CNOT2/RBM4	18
GO:0033962	BP	GO:0033962	P-body assembly	3/411	21/18866	0.0101990361076735	0.176765399487204	0.160867899160922	CNOT7/CNOT2/PATL1	3
GO:0039702	BP	GO:0039702	viral budding via host ESCRT complex	3/411	21/18866	0.0101990361076735	0.176765399487204	0.160867899160922	TSG101/CHMP2B/PDCD6IP	3
GO:2000269	BP	GO:2000269	regulation of fibroblast apoptotic process	3/411	21/18866	0.0101990361076735	0.176765399487204	0.160867899160922	API5/CFDP1/IER3IP1	3
GO:0016482	BP	GO:0016482	cytosolic transport	9/411	165/18866	0.0103214136153404	0.177022994975603	0.161102327647336	VPS29/VPS35/CLTC/ARL1/SNX2/AP1G1/CLN5/MON2/ARFIP1	9
GO:0090501	BP	GO:0090501	RNA phosphodiester bond hydrolysis	9/411	165/18866	0.0103214136153404	0.177022994975603	0.161102327647336	CNOT7/XRN1/CPSF6/TSNAX/KHNYN/CNOT2/CPSF7/DROSHA/PNPT1	9
GO:0003170	BP	GO:0003170	heart valve development	5/411	61/18866	0.0104941171481057	0.179052475485555	0.162949285632163	HECTD1/MATR3/ACVR1/BMPR1A/MDM4	5
GO:0043312	BP	GO:0043312	neutrophil degranulation	19/411	487/18866	0.010797309652388	0.182953678539652	0.166499631691591	SCAMP1/ATP11B/ARMC8/PSMD6/IQGAP1/CCT8/ATP6AP2/CCT2/CPNE3/PSMD12/CD58/CYFIP1/CD47/FAF2/TMEM30A/YPEL5/RAP2C/RAB10/RAB18	19
GO:1903008	BP	GO:1903008	organelle disassembly	7/411	111/18866	0.0108345484092564	0.182953678539652	0.166499631691591	RB1CC1/DNM1L/UFL1/SLC25A46/EIF2D/ATG3/DENR	7
GO:0043001	BP	GO:0043001	Golgi to plasma membrane protein transport	4/411	40/18866	0.0109282017298145	0.182953678539652	0.166499631691591	ACSL3/LYPLA1/GOLPH3/RAB10	4
GO:0032869	BP	GO:0032869	cellular response to insulin stimulus	11/411	226/18866	0.01096039447741	0.182953678539652	0.166499631691591	PRKAA1/USO1/ATP6V1A/DENND4C/ATP6V1G1/CYFIP1/OPA1/OSBPL8/C2CD5/RAB10/EEF2K	11
GO:0060759	BP	GO:0060759	regulation of response to cytokine stimulus	10/411	196/18866	0.0110005552234592	0.182953678539652	0.166499631691591	CNOT7/YTHDF3/ABCE1/UBE2K/MED1/VRK2/SUMO1/ZNF675/PIAS1/SPPL2A	10
GO:0002283	BP	GO:0002283	neutrophil activation involved in immune response	19/411	490/18866	0.011465622162313	0.18791746522254	0.171016997295242	SCAMP1/ATP11B/ARMC8/PSMD6/IQGAP1/CCT8/ATP6AP2/CCT2/CPNE3/PSMD12/CD58/CYFIP1/CD47/FAF2/TMEM30A/YPEL5/RAP2C/RAB10/RAB18	19
GO:0035970	BP	GO:0035970	peptidyl-threonine dephosphorylation	3/411	22/18866	0.0116216045424172	0.18791746522254	0.171016997295242	PPM1A/PPP2CA/PPM1B	3
GO:0048025	BP	GO:0048025	negative regulation of mRNA splicing, via spliceosome	3/411	22/18866	0.0116216045424172	0.18791746522254	0.171016997295242	SRSF4/SRSF6/C1QBP	3
GO:0051131	BP	GO:0051131	chaperone-mediated protein complex assembly	3/411	22/18866	0.0116216045424172	0.18791746522254	0.171016997295242	PTGES3/CCT2/PSMG1	3
GO:0140112	BP	GO:0140112	extracellular vesicle biogenesis	3/411	22/18866	0.0116216045424172	0.18791746522254	0.171016997295242	RAB11A/TSG101/PDCD6IP	3
GO:0048284	BP	GO:0048284	organelle fusion	8/411	140/18866	0.0117154759112898	0.18791746522254	0.171016997295242	SPG11/USO1/CHMP2B/DNM1L/OPA1/C2CD5/ZDHHC6/MFF	8
GO:0006368	BP	GO:0006368	transcription elongation from RNA polymerase II promoter	6/411	87/18866	0.0118386853067997	0.18791746522254	0.171016997295242	AFF4/TCEA1/CTR9/TCERG1/EAPP/CCNK	6
GO:0032436	BP	GO:0032436	positive regulation of proteasomal ubiquitin-dependent protein catabolic process	6/411	87/18866	0.0118386853067997	0.18791746522254	0.171016997295242	RNF14/SUMO1/PIAS1/UBQLN1/ANKIB1/FAM122A	6
GO:0048024	BP	GO:0048024	regulation of mRNA splicing, via spliceosome	7/411	113/18866	0.0118775924904527	0.18791746522254	0.171016997295242	WTAP/SRSF4/SRSF6/RBM3/C1QBP/FAM172A/RBM4	7
GO:0071985	BP	GO:0071985	multivesicular body sorting pathway	4/411	41/18866	0.0119061586212436	0.18791746522254	0.171016997295242	CHMP2B/LEPROTL1/VPS36/VTA1	4
GO:0006521	BP	GO:0006521	regulation of cellular amino acid metabolic process	5/411	63/18866	0.011971073697028	0.18791746522254	0.171016997295242	PSMD6/PSMA1/PSMD12/PSMA4/PSMD5	5
GO:1903362	BP	GO:1903362	regulation of cellular protein catabolic process	12/411	260/18866	0.0119838043415528	0.18791746522254	0.171016997295242	VPS35/LATS1/RNF14/UBE2K/BAG5/SUMO1/FBXL5/UFL1/PIAS1/UBQLN1/ANKIB1/FAM122A	12
GO:1903322	BP	GO:1903322	positive regulation of protein modification by small protein conjugation or removal	8/411	141/18866	0.0121922093027762	0.190279361298778	0.173166474856592	CUL3/CTR9/RAB1A/DCUN1D4/PIAS1/DCUN1D1/UBQLN1/NDFIP2	8
GO:0070125	BP	GO:0070125	mitochondrial translational elongation	6/411	88/18866	0.0124788020422341	0.192115075398444	0.17483709292738	MRPL19/MRPL3/MRPS31/MRPL42/MRPS10/MRPL32	6
GO:0010389	BP	GO:0010389	regulation of G2/M transition of mitotic cell cycle	10/411	200/18866	0.0125431950229777	0.192115075398444	0.17483709292738	PSMD6/MAPRE1/RAB11A/PSMA1/NAE1/PSMD12/PSMA4/PSMD5/TAOK1/HAUS6	10
GO:0050657	BP	GO:0050657	nucleic acid transport	10/411	200/18866	0.0125431950229777	0.192115075398444	0.17483709292738	LRPPRC/SRSF4/ABCE1/CPSF6/SRSF6/G3BP2/NXT2/NUP54/THOC7/PNPT1	10
GO:0050658	BP	GO:0050658	RNA transport	10/411	200/18866	0.0125431950229777	0.192115075398444	0.17483709292738	LRPPRC/SRSF4/ABCE1/CPSF6/SRSF6/G3BP2/NXT2/NUP54/THOC7/PNPT1	10
GO:0043506	BP	GO:0043506	regulation of JUN kinase activity	6/411	89/18866	0.0131428424411193	0.198675890431088	0.180807857195425	MDFIC/DNAJA1/MAP4K5/MAP3K7/TAOK1/ZNF675	6
GO:0070126	BP	GO:0070126	mitochondrial translational termination	6/411	89/18866	0.0131428424411193	0.198675890431088	0.180807857195425	MRPL19/MRPL3/MRPS31/MRPL42/MRPS10/MRPL32	6
GO:0043162	BP	GO:0043162	ubiquitin-dependent protein catabolic process via the multivesicular body sorting pathway	3/411	23/18866	0.0131525490780374	0.198675890431088	0.180807857195425	TSG101/RNF115/VPS36	3
GO:0048863	BP	GO:0048863	stem cell differentiation	12/411	264/18866	0.0133863933169563	0.201284900423456	0.183182224337296	CHD2/PSMD6/PSMA1/PSMD12/PSMA4/PSMD5/ACVR1/BMPR1A/TCF12/ITCH/UFL1/FAM172A	12
GO:0006354	BP	GO:0006354	DNA-templated transcription, elongation	7/411	116/18866	0.0135754375032948	0.201368989632206	0.183258750933525	AFF4/TCEA1/CTR9/TCERG1/EAPP/SCAF8/CCNK	7
GO:0030518	BP	GO:0030518	intracellular steroid hormone receptor signaling pathway	7/411	116/18866	0.0135754375032948	0.201368989632206	0.183258750933525	PIAS2/LATS1/RNF14/MED1/UBR5/UFL1/CNOT2	7
GO:1903828	BP	GO:1903828	negative regulation of cellular protein localization	7/411	116/18866	0.0135754375032948	0.201368989632206	0.183258750933525	MDFIC/VPS35/CLTC/DNAJA1/LEPROTL1/LYPLA1/LZTFL1	7
GO:0070482	BP	GO:0070482	response to oxygen levels	16/411	396/18866	0.0136667686345678	0.201814659702385	0.18366433940342	PRKAA1/PSMD6/NPEPPS/PSMA1/ATP6V1A/PSMD12/DNM1L/PSMA4/PSMD5/MDM4/ATP6V1G1/OPA1/SCFD1/HIGD1A/UBQLN1/EEF2K	16
GO:0051236	BP	GO:0051236	establishment of RNA localization	10/411	203/18866	0.01380311601071	0.202918129568161	0.18466856805682	LRPPRC/SRSF4/ABCE1/CPSF6/SRSF6/G3BP2/NXT2/NUP54/THOC7/PNPT1	10
GO:0001738	BP	GO:0001738	morphogenesis of a polarized epithelium	8/411	145/18866	0.0142425242682174	0.208447255178844	0.189700428498783	PSMD6/CLTC/PSMA1/PSMD12/PSMA4/PSMD5/EXOC5/RAB10	8
GO:0048207	BP	GO:0048207	vesicle targeting, rough ER to cis-Golgi	5/411	66/18866	0.014441417150343	0.209495976546606	0.190654832492588	CUL3/USO1/PPP6C/RAB1A/SCFD1	5
GO:0048208	BP	GO:0048208	COPII vesicle coating	5/411	66/18866	0.014441417150343	0.209495976546606	0.190654832492588	CUL3/USO1/PPP6C/RAB1A/SCFD1	5
GO:0015914	BP	GO:0015914	phospholipid transport	6/411	91/18866	0.0145443967919776	0.210064467701676	0.191172196060758	ATP11B/SCP2/SCARB2/OSBPL8/TMEM30A/PLEKHA3	6
GO:0003181	BP	GO:0003181	atrioventricular valve morphogenesis	3/411	24/18866	0.0147929918793952	0.21131172593246	0.192307281387861	ACVR1/BMPR1A/MDM4	3
GO:2000736	BP	GO:2000736	regulation of stem cell differentiation	7/411	118/18866	0.0147997677227322	0.21131172593246	0.192307281387861	PSMD6/PSMA1/PSMD12/PSMA4/PSMD5/TCF12/ITCH	7
GO:0031098	BP	GO:0031098	stress-activated protein kinase signaling cascade	13/411	300/18866	0.0148232641027629	0.21131172593246	0.192307281387861	PAK2/MDFIC/DNAJA1/RNF13/RB1CC1/MAP4K5/MAP3K7/FBXW11/ITCH/TAB2/MAPK8/TAOK1/ZNF675	13
GO:0006888	BP	GO:0006888	endoplasmic reticulum to Golgi vesicle-mediated transport	10/411	206/18866	0.0151555751973884	0.212181822758181	0.193099125543031	CAPZA2/CUL3/USO1/PPP6C/COG5/RAB1A/IER3IP1/SCFD1/DCTN4/ERGIC2	10
GO:0050852	BP	GO:0050852	T cell receptor signaling pathway	10/411	206/18866	0.0151555751973884	0.212181822758181	0.193099125543031	PSMD6/PAK2/PSMA1/PSMD12/PSMA4/PSMD5/MAP3K7/FBXW11/TAB2/PIK3CB	10
GO:0060999	BP	GO:0060999	positive regulation of dendritic spine development	4/411	44/18866	0.0151702559157409	0.212181822758181	0.193099125543031	CAPRIN1/DNM1L/OPA1/EEF2K	4
GO:0090503	BP	GO:0090503	RNA phosphodiester bond hydrolysis, exonucleolytic	4/411	44/18866	0.0151702559157409	0.212181822758181	0.193099125543031	CNOT7/XRN1/CNOT2/PNPT1	4
GO:0007040	BP	GO:0007040	lysosome organization	5/411	67/18866	0.0153353397559815	0.212181822758181	0.193099125543031	SPG11/VPS35/ATP6AP2/SCARB2/CLN5	5
GO:0042255	BP	GO:0042255	ribosome assembly	5/411	67/18866	0.0153353397559815	0.212181822758181	0.193099125543031	SBDS/C1QBP/RSL24D1/BRIX1/MTERF3	5
GO:0080171	BP	GO:0080171	lytic vacuole organization	5/411	67/18866	0.0153353397559815	0.212181822758181	0.193099125543031	SPG11/VPS35/ATP6AP2/SCARB2/CLN5	5
GO:1901988	BP	GO:1901988	negative regulation of cell cycle phase transition	12/411	270/18866	0.0157212618760657	0.216103021235281	0.196667668725317	CNOT7/ZNF655/PSMD6/BUB3/PSMA1/NAE1/PSMD12/PSMA4/PSMD5/MDM4/TAOK1/CNOT2	12
GO:0002478	BP	GO:0002478	antigen processing and presentation of exogenous peptide antigen	9/411	177/18866	0.0157499924374332	0.216103021235281	0.196667668725317	PSMD6/CAPZA2/CLTC/PSMA1/PSMD12/AP1G1/PSMA4/PSMD5/DCTN4	9
GO:0070316	BP	GO:0070316	regulation of G0 to G1 transition	4/411	45/18866	0.0163714379134741	0.219672509321303	0.199916132797721	PHC3/SUZ12/MED1/EPC1	4
GO:1903214	BP	GO:1903214	regulation of protein targeting to mitochondrion	4/411	45/18866	0.0163714379134741	0.219672509321303	0.199916132797721	PRKAA1/UBE2D3/NPEPPS/SH3GLB1	4
GO:1903364	BP	GO:1903364	positive regulation of cellular protein catabolic process	8/411	149/18866	0.0165331909768196	0.219672509321303	0.199916132797721	VPS35/RNF14/SUMO1/FBXL5/PIAS1/UBQLN1/ANKIB1/FAM122A	8
GO:0006851	BP	GO:0006851	mitochondrial calcium ion transmembrane transport	3/411	25/18866	0.016543814853229	0.219672509321303	0.199916132797721	PMPCB/OPA1/MICU2	3
GO:0050687	BP	GO:0050687	negative regulation of defense response to virus	3/411	25/18866	0.016543814853229	0.219672509321303	0.199916132797721	C1QBP/PPM1B/ITCH	3
GO:0060330	BP	GO:0060330	regulation of response to interferon-gamma	3/411	25/18866	0.016543814853229	0.219672509321303	0.199916132797721	MED1/SUMO1/PIAS1	3
GO:0060334	BP	GO:0060334	regulation of interferon-gamma-mediated signaling pathway	3/411	25/18866	0.016543814853229	0.219672509321303	0.199916132797721	MED1/SUMO1/PIAS1	3
GO:1904376	BP	GO:1904376	negative regulation of protein localization to cell periphery	3/411	25/18866	0.016543814853229	0.219672509321303	0.199916132797721	CLTC/LYPLA1/LZTFL1	3
GO:0031398	BP	GO:0031398	positive regulation of protein ubiquitination	7/411	121/18866	0.0167808990752063	0.221925705440379	0.201966686396586	CUL3/CTR9/RAB1A/DCUN1D4/DCUN1D1/UBQLN1/NDFIP2	7
GO:0042752	BP	GO:0042752	regulation of circadian rhythm	7/411	122/18866	0.0174810116417421	0.228075488344243	0.20756338495247	PRKAA1/PPP1CC/USP9X/FBXW11/MAPK8/FBXL3/RBM4	7
GO:1990778	BP	GO:1990778	protein localization to cell periphery	14/411	340/18866	0.0175250362747513	0.228075488344243	0.20756338495247	FAM126B/ASB3/VPS35/CLTC/RAB11A/ACSL3/LYPLA1/DENND4C/EFR3A/C2CD5/GOLPH3/LZTFL1/EXOC5/RAB10	14
GO:0045023	BP	GO:0045023	G0 to G1 transition	4/411	46/18866	0.0176305879495048	0.228075488344243	0.20756338495247	PHC3/SUZ12/MED1/EPC1	4
GO:0051646	BP	GO:0051646	mitochondrion localization	4/411	46/18866	0.0176305879495048	0.228075488344243	0.20756338495247	LRPPRC/DNM1L/OPA1/SYNJ2BP	4
GO:0006901	BP	GO:0006901	vesicle coating	5/411	70/18866	0.0182366954632537	0.228075488344243	0.20756338495247	CUL3/USO1/PPP6C/RAB1A/SCFD1	5
GO:0090150	BP	GO:0090150	establishment of protein localization to membrane	14/411	342/18866	0.0183353893992658	0.228075488344243	0.20756338495247	VPS35/RAB11A/SRP9/ACSL3/LYPLA1/PEX3/MAPK8/ARL6IP1/C2CD5/GOLPH3/ZDHHC6/MFF/ATG3/RAB10	14
GO:0003171	BP	GO:0003171	atrioventricular valve development	3/411	26/18866	0.0184056725431351	0.228075488344243	0.20756338495247	ACVR1/BMPR1A/MDM4	3
GO:0033119	BP	GO:0033119	negative regulation of RNA splicing	3/411	26/18866	0.0184056725431351	0.228075488344243	0.20756338495247	SRSF4/SRSF6/C1QBP	3
GO:0006402	BP	GO:0006402	mRNA catabolic process	15/411	376/18866	0.0184281055306566	0.228075488344243	0.20756338495247	CNOT7/XRN1/PSMD6/YTHDF3/PSMA1/GSPT1/PSMD12/PSMA4/PSMD5/ZC3H14/PPP2CA/SERBP1/CNOT2/PNPT1/PATL1	15
GO:0007254	BP	GO:0007254	JNK cascade	10/411	213/18866	0.0186926969542032	0.228075488344243	0.20756338495247	MDFIC/DNAJA1/RB1CC1/MAP4K5/MAP3K7/ITCH/TAB2/MAPK8/TAOK1/ZNF675	10
GO:0001736	BP	GO:0001736	establishment of planar polarity	7/411	124/18866	0.0189425421800899	0.228075488344243	0.20756338495247	PSMD6/CLTC/PSMA1/PSMD12/PSMA4/PSMD5/EXOC5	7
GO:0007164	BP	GO:0007164	establishment of tissue polarity	7/411	124/18866	0.0189425421800899	0.228075488344243	0.20756338495247	PSMD6/CLTC/PSMA1/PSMD12/PSMA4/PSMD5/EXOC5	7
GO:0000290	BP	GO:0000290	deadenylation-dependent decapping of nuclear-transcribed mRNA	2/411	10/18866	0.0189774320699431	0.228075488344243	0.20756338495247	CNOT7/PATL1	2
GO:0003183	BP	GO:0003183	mitral valve morphogenesis	2/411	10/18866	0.0189774320699431	0.228075488344243	0.20756338495247	ACVR1/BMPR1A	2
GO:0016559	BP	GO:0016559	peroxisome fission	2/411	10/18866	0.0189774320699431	0.228075488344243	0.20756338495247	DNM1L/MFF	2
GO:0032926	BP	GO:0032926	negative regulation of activin receptor signaling pathway	2/411	10/18866	0.0189774320699431	0.228075488344243	0.20756338495247	ACVR1/LEMD3	2
GO:0075522	BP	GO:0075522	IRES-dependent viral translational initiation	2/411	10/18866	0.0189774320699431	0.228075488344243	0.20756338495247	EIF2D/DENR	2
GO:0097494	BP	GO:0097494	regulation of vesicle size	2/411	10/18866	0.0189774320699431	0.228075488344243	0.20756338495247	RAB11A/RAB22A	2
GO:0098887	BP	GO:0098887	neurotransmitter receptor transport, endosome to postsynaptic membrane	2/411	10/18866	0.0189774320699431	0.228075488344243	0.20756338495247	VPS35/RAB11A	2
GO:0099639	BP	GO:0099639	neurotransmitter receptor transport, endosome to plasma membrane	2/411	10/18866	0.0189774320699431	0.228075488344243	0.20756338495247	VPS35/RAB11A	2
GO:1904526	BP	GO:1904526	regulation of microtubule binding	2/411	10/18866	0.0189774320699431	0.228075488344243	0.20756338495247	MAPRE1/PPP2CA	2
GO:1904851	BP	GO:1904851	positive regulation of establishment of protein localization to telomere	2/411	10/18866	0.0189774320699431	0.228075488344243	0.20756338495247	CCT8/CCT2	2
GO:1904896	BP	GO:1904896	ESCRT complex disassembly	2/411	10/18866	0.0189774320699431	0.228075488344243	0.20756338495247	CHMP2B/VTA1	2
GO:1904903	BP	GO:1904903	ESCRT III complex disassembly	2/411	10/18866	0.0189774320699431	0.228075488344243	0.20756338495247	CHMP2B/VTA1	2
GO:2000659	BP	GO:2000659	regulation of interleukin-1-mediated signaling pathway	2/411	10/18866	0.0189774320699431	0.228075488344243	0.20756338495247	VRK2/ZNF675	2
GO:0043434	BP	GO:0043434	response to peptide hormone	17/411	447/18866	0.0192263218560417	0.230226464988892	0.209520912245553	PRKAA1/GOT2/IQGAP1/CACYBP/SRSF4/USO1/ATP6V1A/DENND4C/SRSF6/ATP6V1G1/CYFIP1/OPA1/OSBPL8/C2CD5/RAB10/PNPT1/EEF2K	17
GO:0008637	BP	GO:0008637	apoptotic mitochondrial changes	7/411	125/18866	0.0197045128908914	0.234825609036196	0.213706429563844	VPS35/DNM1L/MAPK8/OPA1/HIGD1A/MFF/ATG3	7
GO:0038061	BP	GO:0038061	NIK/NF-kappaB signaling	9/411	184/18866	0.0197530196486567	0.234825609036196	0.213706429563844	PSMD6/PSMA1/PSMD12/PSMA4/PSMD5/PPM1A/MAP3K7/PPM1B/FBXW11	9
GO:0031952	BP	GO:0031952	regulation of protein autophosphorylation	4/411	48/18866	0.0203257329105175	0.237967146940234	0.216565431405964	PPP2R5C/IQGAP1/RAP2C/EEF2K	4
GO:0032784	BP	GO:0032784	regulation of DNA-templated transcription, elongation	4/411	48/18866	0.0203257329105175	0.237967146940234	0.216565431405964	TCERG1/EAPP/SCAF8/CCNK	4
GO:0061001	BP	GO:0061001	regulation of dendritic spine morphogenesis	4/411	48/18866	0.0203257329105175	0.237967146940234	0.216565431405964	CAPRIN1/DNM1L/OPA1/EEF2K	4
GO:0090140	BP	GO:0090140	regulation of mitochondrial fission	3/411	27/18866	0.0203790045151121	0.237967146940234	0.216565431405964	VPS35/DNM1L/MFF	3
GO:0019884	BP	GO:0019884	antigen processing and presentation of exogenous antigen	9/411	185/18866	0.0203798050400283	0.237967146940234	0.216565431405964	PSMD6/CAPZA2/CLTC/PSMA1/PSMD12/AP1G1/PSMA4/PSMD5/DCTN4	9
GO:0030509	BP	GO:0030509	BMP signaling pathway	8/411	155/18866	0.0204508662569348	0.237967146940234	0.216565431405964	CTDSPL2/UBE2D3/USP9X/ACVR1/PPM1A/BMPR1A/TRIM33/LEMD3	8
GO:1901987	BP	GO:1901987	regulation of cell cycle phase transition	18/411	486/18866	0.0206702785992362	0.239161635305331	0.217652492756334	CNOT7/ZNF655/PSMD6/MAPRE1/RAB11A/CUL3/BUB3/PSMA1/CUL4B/NAE1/PSMD12/PSMA4/PSMD5/MDM4/ANAPC10/TAOK1/CNOT2/HAUS6	18
GO:0010639	BP	GO:0010639	negative regulation of organelle organization	16/411	416/18866	0.0206987749960581	0.239161635305331	0.217652492756334	TRIM37/XRN1/ATAD2B/PAK2/CAPZA2/MAPRE1/BUB3/TRIP12/KDM5A/DNM1L/UBR5/OPA1/SCFD1/TAOK1/HIGD1A/CEP97	16
GO:1902749	BP	GO:1902749	regulation of cell cycle G2/M phase transition	10/411	217/18866	0.0209679430071321	0.241190130414885	0.219498553963328	PSMD6/MAPRE1/RAB11A/PSMA1/NAE1/PSMD12/PSMA4/PSMD5/TAOK1/HAUS6	10
GO:0043488	BP	GO:0043488	regulation of mRNA stability	9/411	186/18866	0.0210208221770641	0.241190130414885	0.219498553963328	XRN1/PSMD6/YTHDF3/PSMA1/PSMD12/PSMA4/PSMD5/ZC3H14/SERBP1	9
GO:0006283	BP	GO:0006283	transcription-coupled nucleotide-excision repair	5/411	73/18866	0.0214786462998379	0.244737654897461	0.222727029741899	POLK/TCEA1/CUL4B/COPS2/AQR	5
GO:0090114	BP	GO:0090114	COPII-coated vesicle budding	5/411	73/18866	0.0214786462998379	0.244737654897461	0.222727029741899	CUL3/USO1/PPP6C/RAB1A/SCFD1	5
GO:0090199	BP	GO:0090199	regulation of release of cytochrome c from mitochondria	4/411	49/18866	0.0217630547853799	0.247123239338814	0.224898065241294	DNM1L/OPA1/HIGD1A/MFF	4
GO:0048199	BP	GO:0048199	vesicle targeting, to, from or within Golgi	5/411	74/18866	0.0226372846493584	0.252657518754159	0.229934615977461	CUL3/USO1/PPP6C/RAB1A/SCFD1	5
GO:0003174	BP	GO:0003174	mitral valve development	2/411	11/18866	0.0228642394742604	0.252657518754159	0.229934615977461	ACVR1/BMPR1A	2
GO:0070203	BP	GO:0070203	regulation of establishment of protein localization to telomere	2/411	11/18866	0.0228642394742604	0.252657518754159	0.229934615977461	CCT8/CCT2	2
GO:1902065	BP	GO:1902065	response to L-glutamate	2/411	11/18866	0.0228642394742604	0.252657518754159	0.229934615977461	OPA1/UFL1	2
GO:1902915	BP	GO:1902915	negative regulation of protein polyubiquitination	2/411	11/18866	0.0228642394742604	0.252657518754159	0.229934615977461	TRIP12/UBR5	2
GO:1904869	BP	GO:1904869	regulation of protein localization to Cajal body	2/411	11/18866	0.0228642394742604	0.252657518754159	0.229934615977461	CCT8/CCT2	2
GO:1904871	BP	GO:1904871	positive regulation of protein localization to Cajal body	2/411	11/18866	0.0228642394742604	0.252657518754159	0.229934615977461	CCT8/CCT2	2
GO:2000628	BP	GO:2000628	regulation of miRNA metabolic process	2/411	11/18866	0.0228642394742604	0.252657518754159	0.229934615977461	DROSHA/PNPT1	2
GO:0016573	BP	GO:0016573	histone acetylation	8/411	159/18866	0.0234035467312684	0.257752104970123	0.234571017581134	KAT6A/SUPT7L/HAT1/MAP3K7/GTF2B/NAA50/BAZ1A/EPC1	8
GO:0070507	BP	GO:0070507	regulation of microtubule cytoskeleton organization	9/411	190/18866	0.023730444987022	0.260481184474212	0.237054655712462	TRIM37/PRKAA1/CLTC/MAPRE1/CHMP2B/TAOK1/PDCD6IP/CEP97/SLAIN2	9
GO:0002479	BP	GO:0002479	antigen processing and presentation of exogenous peptide antigen via MHC class I, TAP-dependent	5/411	75/18866	0.0238356681768298	0.2607669611505	0.237314730895032	PSMD6/PSMA1/PSMD12/PSMA4/PSMD5	5
GO:0000082	BP	GO:0000082	G1/S transition of mitotic cell cycle	12/411	287/18866	0.0240142408574553	0.261850646170862	0.238300954064744	CNOT7/ZNF655/LATS1/CUL3/GSPT1/CUL4B/PPP6C/ACVR1/ORC5/MDM4/CNOT2/PIAS1	12
GO:2000060	BP	GO:2000060	positive regulation of ubiquitin-dependent protein catabolic process	6/411	102/18866	0.0241365298533839	0.262315487812519	0.238723989899545	RNF14/SUMO1/PIAS1/UBQLN1/ANKIB1/FAM122A	6
GO:0010390	BP	GO:0010390	histone monoubiquitination	3/411	29/18866	0.0246608455666709	0.26625627688868	0.242310361788825	TRIM37/CTR9/CUL4B	3
GO:0043153	BP	GO:0043153	entrainment of circadian clock by photoperiod	3/411	29/18866	0.0246608455666709	0.26625627688868	0.242310361788825	PPP1CC/FBXL3/RBM4	3
GO:0000381	BP	GO:0000381	regulation of alternative mRNA splicing, via spliceosome	5/411	76/18866	0.0250742151636193	0.269179469321424	0.244970655188229	WTAP/SRSF4/SRSF6/FAM172A/RBM4	5
GO:0006413	BP	GO:0006413	translational initiation	9/411	192/18866	0.0251748054481515	0.269179469321424	0.244970655188229	YTHDF3/EIF1B/ABCE1/EIF3M/EIF2S3/EIF2D/DENR/RBM4/MTFMT	9
GO:0002181	BP	GO:0002181	cytoplasmic translation	6/411	103/18866	0.0251768225177645	0.269179469321424	0.244970655188229	GSPT1/EIF3M/EIF2S3/EIF2D/DENR/RBM4	6
GO:0043624	BP	GO:0043624	cellular protein complex disassembly	10/411	224/18866	0.0254253700363673	0.270957098801804	0.24658841251418	CAPZA2/ABCE1/GSPT1/MRPL19/MRPL3/MRPS31/TAOK1/MRPL42/MRPS10/MRPL32	10
GO:0061136	BP	GO:0061136	regulation of proteasomal protein catabolic process	9/411	193/18866	0.0259199139081175	0.273207728250629	0.248636630277795	RNF14/UBE2K/BAG5/SUMO1/UFL1/PIAS1/UBQLN1/ANKIB1/FAM122A	9
GO:1903050	BP	GO:1903050	regulation of proteolysis involved in cellular protein catabolic process	10/411	225/18866	0.0261136544392643	0.273207728250629	0.248636630277795	LATS1/RNF14/UBE2K/BAG5/SUMO1/UFL1/PIAS1/UBQLN1/ANKIB1/FAM122A	10
GO:0030514	BP	GO:0030514	negative regulation of BMP signaling pathway	4/411	52/18866	0.0264407853372497	0.273207728250629	0.248636630277795	CTDSPL2/PPM1A/TRIM33/LEMD3	4
GO:0048002	BP	GO:0048002	antigen processing and presentation of peptide antigen	9/411	194/18866	0.0266805086091539	0.273207728250629	0.248636630277795	PSMD6/CAPZA2/CLTC/PSMA1/PSMD12/AP1G1/PSMA4/PSMD5/DCTN4	9
GO:0010586	BP	GO:0010586	miRNA metabolic process	3/411	30/18866	0.0269692635710735	0.273207728250629	0.248636630277795	PRKRA/DROSHA/PNPT1	3
GO:0062125	BP	GO:0062125	regulation of mitochondrial gene expression	3/411	30/18866	0.0269692635710735	0.273207728250629	0.248636630277795	PRKAA1/LRPPRC/C1QBP	3
GO:1990126	BP	GO:1990126	retrograde transport, endosome to plasma membrane	3/411	30/18866	0.0269692635710735	0.273207728250629	0.248636630277795	VPS29/VPS35/RAB11A	3
GO:0006983	BP	GO:0006983	ER overload response	2/411	12/18866	0.027046984333345	0.273207728250629	0.248636630277795	TMCO1/CCDC47	2
GO:0021702	BP	GO:0021702	cerebellar Purkinje cell differentiation	2/411	12/18866	0.027046984333345	0.273207728250629	0.248636630277795	SLC25A46/HERC1	2
GO:0031987	BP	GO:0031987	locomotion involved in locomotory behavior	2/411	12/18866	0.027046984333345	0.273207728250629	0.248636630277795	VPS35/SLC25A46	2
GO:0036444	BP	GO:0036444	calcium import into the mitochondrion	2/411	12/18866	0.027046984333345	0.273207728250629	0.248636630277795	OPA1/MICU2	2
GO:0061709	BP	GO:0061709	reticulophagy	2/411	12/18866	0.027046984333345	0.273207728250629	0.248636630277795	RB1CC1/UFL1	2
GO:0070202	BP	GO:0070202	regulation of establishment of protein localization to chromosome	2/411	12/18866	0.027046984333345	0.273207728250629	0.248636630277795	CCT8/CCT2	2
GO:0150065	BP	GO:0150065	regulation of deacetylase activity	2/411	12/18866	0.027046984333345	0.273207728250629	0.248636630277795	KDM5A/MAPK8	2
GO:1903405	BP	GO:1903405	protein localization to nuclear body	2/411	12/18866	0.027046984333345	0.273207728250629	0.248636630277795	CCT8/CCT2	2
GO:1904816	BP	GO:1904816	positive regulation of protein localization to chromosome, telomeric region	2/411	12/18866	0.027046984333345	0.273207728250629	0.248636630277795	CCT8/CCT2	2
GO:1904867	BP	GO:1904867	protein localization to Cajal body	2/411	12/18866	0.027046984333345	0.273207728250629	0.248636630277795	CCT8/CCT2	2
GO:0043487	BP	GO:0043487	regulation of RNA stability	9/411	195/18866	0.0274567374764992	0.275254214377002	0.250499064468913	XRN1/PSMD6/YTHDF3/PSMA1/PSMD12/PSMA4/PSMD5/ZC3H14/SERBP1	9
GO:1905475	BP	GO:1905475	regulation of protein localization to membrane	9/411	195/18866	0.0274567374764992	0.275254214377002	0.250499064468913	CLTC/RAB11A/ACSL3/LYPLA1/MAPK8/C2CD5/LZTFL1/CRIPT/MFF	9
GO:0018393	BP	GO:0018393	internal peptidyl-lysine acetylation	8/411	164/18866	0.0275003451351453	0.275254214377002	0.250499064468913	KAT6A/SUPT7L/HAT1/MAP3K7/GTF2B/NAA50/BAZ1A/EPC1	8
GO:0000819	BP	GO:0000819	sister chromatid segregation	9/411	196/18866	0.0282487462480358	0.281888246650854	0.25653646114245	LATS1/RAB11A/CUL3/BUB3/STAG1/CHMP2B/PDS5A/NAA50/ESCO1	9
GO:0060828	BP	GO:0060828	regulation of canonical Wnt signaling pathway	12/411	295/18866	0.0288733678506876	0.28725075629098	0.261416690319312	PSMD6/VPS35/LATS1/CUL3/PSMA1/PSMD12/PSMA4/PSMD5/PPM1A/UBR5/PPM1B/SCYL2	12
GO:0090398	BP	GO:0090398	cellular senescence	5/411	79/18866	0.0290346900300828	0.287985645388743	0.262085486733182	KAT6A/BMPR1A/EEF1E1/OPA1/PNPT1	5
GO:0006475	BP	GO:0006475	internal protein amino acid acetylation	8/411	166/18866	0.0292701465986408	0.288889436223702	0.262907994607023	KAT6A/SUPT7L/HAT1/MAP3K7/GTF2B/NAA50/BAZ1A/EPC1	8
GO:0060261	BP	GO:0060261	positive regulation of transcription initiation from RNA polymerase II promoter	3/411	31/18866	0.0293889951821865	0.288889436223702	0.262907994607023	MED13/MED1/GTF2B	3
GO:1905476	BP	GO:1905476	negative regulation of protein localization to membrane	3/411	31/18866	0.0293889951821865	0.288889436223702	0.262907994607023	CLTC/LYPLA1/LZTFL1	3
GO:0048524	BP	GO:0048524	positive regulation of viral process	6/411	107/18866	0.0296356418620748	0.290446930511346	0.264325414728468	CNOT7/MDFIC/TSG101/CHMP2B/CHD1/GTF2B	6
GO:0031397	BP	GO:0031397	negative regulation of protein ubiquitination	5/411	80/18866	0.0304376330116835	0.295410307447045	0.268842407435785	DNAJA1/TRIP12/BAG5/UBR5/UFL1	5
GO:0042590	BP	GO:0042590	antigen processing and presentation of exogenous peptide antigen via MHC class I	5/411	80/18866	0.0304376330116835	0.295410307447045	0.268842407435785	PSMD6/PSMA1/PSMD12/PSMA4/PSMD5	5
GO:0060071	BP	GO:0060071	Wnt signaling pathway, planar cell polarity pathway	6/411	108/18866	0.0308261505082131	0.295410307447045	0.268842407435785	PSMD6/CLTC/PSMA1/PSMD12/PSMA4/PSMD5	6
GO:0071772	BP	GO:0071772	response to BMP	8/411	168/18866	0.0311169578744629	0.295410307447045	0.268842407435785	CTDSPL2/UBE2D3/USP9X/ACVR1/PPM1A/BMPR1A/TRIM33/LEMD3	8
GO:0071773	BP	GO:0071773	cellular response to BMP stimulus	8/411	168/18866	0.0311169578744629	0.295410307447045	0.268842407435785	CTDSPL2/UBE2D3/USP9X/ACVR1/PPM1A/BMPR1A/TRIM33/LEMD3	8
GO:0030522	BP	GO:0030522	intracellular receptor signaling pathway	11/411	265/18866	0.0312974261574714	0.295410307447045	0.268842407435785	PIAS2/LATS1/RNF14/MED1/MAP3K7/UBR5/C1QBP/ITCH/TAB2/UFL1/CNOT2	11
GO:0019882	BP	GO:0019882	antigen processing and presentation	10/411	232/18866	0.0313095590807205	0.295410307447045	0.268842407435785	PSMD6/CAPZA2/CLTC/PSMA1/PSMD12/AP1G1/PSMA4/PSMD5/DCTN4/RAB10	10
GO:0001833	BP	GO:0001833	inner cell mass cell proliferation	2/411	13/18866	0.0315109936446548	0.295410307447045	0.268842407435785	SBDS/COPS2	2
GO:0021694	BP	GO:0021694	cerebellar Purkinje cell layer formation	2/411	13/18866	0.0315109936446548	0.295410307447045	0.268842407435785	SLC25A46/HERC1	2
GO:0032968	BP	GO:0032968	positive regulation of transcription elongation from RNA polymerase II promoter	2/411	13/18866	0.0315109936446548	0.295410307447045	0.268842407435785	TCERG1/EAPP	2
GO:0034244	BP	GO:0034244	negative regulation of transcription elongation from RNA polymerase II promoter	2/411	13/18866	0.0315109936446548	0.295410307447045	0.268842407435785	TCERG1/EAPP	2
GO:0043248	BP	GO:0043248	proteasome assembly	2/411	13/18866	0.0315109936446548	0.295410307447045	0.268842407435785	PSMG1/PSMD5	2
GO:0098789	BP	GO:0098789	pre-mRNA cleavage required for polyadenylation	2/411	13/18866	0.0315109936446548	0.295410307447045	0.268842407435785	CPSF6/CPSF7	2
GO:0099638	BP	GO:0099638	endosome to plasma membrane protein transport	2/411	13/18866	0.0315109936446548	0.295410307447045	0.268842407435785	VPS35/RAB11A	2
GO:1905244	BP	GO:1905244	regulation of modification of synaptic structure	2/411	13/18866	0.0315109936446548	0.295410307447045	0.268842407435785	CHMP2B/CYFIP1	2
GO:0017038	BP	GO:0017038	protein import	9/411	200/18866	0.0315774151902095	0.295410307447045	0.268842407435785	MDFIC/PEX2/MED1/PEX3/UBR5/NXT2/NUP54/KPNA3/GRPEL2	9
GO:0051452	BP	GO:0051452	intracellular pH reduction	4/411	55/18866	0.0316763637130082	0.295496503419082	0.268920851322303	ATP6AP2/ATP6V1A/CLN5/ATP6V1G1	4
GO:0051503	BP	GO:0051503	adenine nucleotide transport	3/411	32/18866	0.0319195742148703	0.296924174829288	0.270220124263264	SLC25A43/SLC25A36/SLC35B3	3
GO:0043618	BP	GO:0043618	regulation of transcription from RNA polymerase II promoter in response to stress	6/411	109/18866	0.0320474990485475	0.297274406667231	0.270538857794558	PSMD6/PSMA1/PSMD12/PSMA4/PSMD5/HIGD1A	6
GO:0043401	BP	GO:0043401	steroid hormone mediated signaling pathway	7/411	139/18866	0.0327079115908112	0.302548182215004	0.275338333231932	PIAS2/LATS1/RNF14/MED1/UBR5/UFL1/CNOT2	7
GO:0006900	BP	GO:0006900	vesicle budding from membrane	6/411	110/18866	0.0332999271353601	0.304601833490947	0.277207288170673	CUL3/USO1/PPP6C/RAB1A/SCFD1/GOLPH3	6
GO:0007041	BP	GO:0007041	lysosomal transport	6/411	110/18866	0.0332999271353601	0.304601833490947	0.277207288170673	VPS35/SCARB2/TSG101/CHMP2B/AP1G1/SCYL2	6
GO:0090175	BP	GO:0090175	regulation of establishment of planar polarity	6/411	110/18866	0.0332999271353601	0.304601833490947	0.277207288170673	PSMD6/CLTC/PSMA1/PSMD12/PSMA4/PSMD5	6
GO:1901800	BP	GO:1901800	positive regulation of proteasomal protein catabolic process	6/411	110/18866	0.0332999271353601	0.304601833490947	0.277207288170673	RNF14/SUMO1/PIAS1/UBQLN1/ANKIB1/FAM122A	6
GO:0036293	BP	GO:0036293	response to decreased oxygen levels	14/411	371/18866	0.0335374343909812	0.30516701090986	0.2777216360255	PRKAA1/PSMD6/NPEPPS/PSMA1/PSMD12/DNM1L/PSMA4/PSMD5/MDM4/OPA1/SCFD1/HIGD1A/UBQLN1/EEF2K	14
GO:1902017	BP	GO:1902017	regulation of cilium assembly	4/411	56/18866	0.033547056771749	0.30516701090986	0.2777216360255	DYNC2LI1/SYNE2/CEP97/ATG3	4
GO:0051170	BP	GO:0051170	import into nucleus	8/411	171/18866	0.0340344465745551	0.3078995400275	0.280208413527352	MDFIC/MED1/SNRPG/UBR5/NXT2/NUP54/KPNA3/RAB18	8
GO:0140056	BP	GO:0140056	organelle localization by membrane tethering	8/411	171/18866	0.0340344465745551	0.3078995400275	0.280208413527352	MAPRE1/RAB11A/USO1/IQCB1/SCFD1/HAUS6/CEP97/RAB10	8
GO:0009648	BP	GO:0009648	photoperiodism	3/411	33/18866	0.0345603840555828	0.310794802597293	0.282843288952481	PPP1CC/FBXL3/RBM4	3
GO:0015868	BP	GO:0015868	purine ribonucleotide transport	3/411	33/18866	0.0345603840555828	0.310794802597293	0.282843288952481	SLC25A43/SLC25A36/SLC35B3	3
GO:0071277	BP	GO:0071277	cellular response to calcium ion	5/411	83/18866	0.0348991171758855	0.310794802597293	0.282843288952481	PRKAA1/IQGAP1/CACYBP/CPNE3/EEF2K	5
GO:0051168	BP	GO:0051168	nuclear export	9/411	204/18866	0.0351696123866583	0.310794802597293	0.282843288952481	CTDSPL2/NEMF/SRSF4/ABCE1/CPSF6/PPM1A/SRSF6/NUP54/THOC7	9
GO:0030520	BP	GO:0030520	intracellular estrogen receptor signaling pathway	4/411	57/18866	0.0354808699824663	0.310794802597293	0.282843288952481	LATS1/MED1/UFL1/CNOT2	4
GO:0006275	BP	GO:0006275	regulation of DNA replication	6/411	112/18866	0.0358989236588998	0.310794802597293	0.282843288952481	ATF1/CACYBP/ORC5/PPP2CA/PDS5A/ESCO1	6
GO:0033209	BP	GO:0033209	tumor necrosis factor-mediated signaling pathway	8/411	173/18866	0.0360794371691599	0.310794802597293	0.282843288952481	PSMD6/PSMA1/UBE2K/PSMD12/PSMA4/PSMD5/ZNF675/SPPL2A	8
GO:0032688	BP	GO:0032688	negative regulation of interferon-beta production	2/411	14/18866	0.0362420905549228	0.310794802597293	0.282843288952481	YY1/PPM1B	2
GO:0035751	BP	GO:0035751	regulation of lysosomal lumen pH	2/411	14/18866	0.0362420905549228	0.310794802597293	0.282843288952481	ATP6AP2/CLN5	2
GO:0036295	BP	GO:0036295	cellular response to increased oxygen levels	2/411	14/18866	0.0362420905549228	0.310794802597293	0.282843288952481	ATP6V1A/ATP6V1G1	2
GO:0044804	BP	GO:0044804	autophagy of nucleus	2/411	14/18866	0.0362420905549228	0.310794802597293	0.282843288952481	RB1CC1/ATG3	2
GO:0045472	BP	GO:0045472	response to ether	2/411	14/18866	0.0362420905549228	0.310794802597293	0.282843288952481	OPA1/GOLPH3	2
GO:0098787	BP	GO:0098787	mRNA cleavage involved in mRNA processing	2/411	14/18866	0.0362420905549228	0.310794802597293	0.282843288952481	CPSF6/CPSF7	2
GO:0110154	BP	GO:0110154	RNA decapping	2/411	14/18866	0.0362420905549228	0.310794802597293	0.282843288952481	CNOT7/PATL1	2
GO:0110156	BP	GO:0110156	methylguanosine-cap decapping	2/411	14/18866	0.0362420905549228	0.310794802597293	0.282843288952481	CNOT7/PATL1	2
GO:1900044	BP	GO:1900044	regulation of protein K63-linked ubiquitination	2/411	14/18866	0.0362420905549228	0.310794802597293	0.282843288952481	TRIP12/UBR5	2
GO:1902188	BP	GO:1902188	positive regulation of viral release from host cell	2/411	14/18866	0.0362420905549228	0.310794802597293	0.282843288952481	TSG101/CHMP2B	2
GO:1904814	BP	GO:1904814	regulation of protein localization to chromosome, telomeric region	2/411	14/18866	0.0362420905549228	0.310794802597293	0.282843288952481	CCT8/CCT2	2
GO:1990173	BP	GO:1990173	protein localization to nucleoplasm	2/411	14/18866	0.0362420905549228	0.310794802597293	0.282843288952481	CCT8/CCT2	2
GO:2000232	BP	GO:2000232	regulation of rRNA processing	2/411	14/18866	0.0362420905549228	0.310794802597293	0.282843288952481	HEATR1/SHQ1	2
GO:0097061	BP	GO:0097061	dendritic spine organization	5/411	84/18866	0.0364713709715367	0.311948635348754	0.283893351075776	VPS35/CAPRIN1/DNM1L/OPA1/EEF2K	5
GO:0045930	BP	GO:0045930	negative regulation of mitotic cell cycle	13/411	341/18866	0.0369479966579743	0.313428638335743	0.285240249122336	CNOT7/ZNF655/PSMD6/BUB3/PSMA1/NAE1/PSMD12/PSMA4/PSMD5/MDM4/TAOK1/CNOT2/PNPT1	13
GO:0006099	BP	GO:0006099	tricarboxylic acid cycle	3/411	34/18866	0.037310666938236	0.313428638335743	0.285240249122336	SDHD/PDHB/SUCLG2	3
GO:0009649	BP	GO:0009649	entrainment of circadian clock	3/411	34/18866	0.037310666938236	0.313428638335743	0.285240249122336	PPP1CC/FBXL3/RBM4	3
GO:0015865	BP	GO:0015865	purine nucleotide transport	3/411	34/18866	0.037310666938236	0.313428638335743	0.285240249122336	SLC25A43/SLC25A36/SLC35B3	3
GO:0060236	BP	GO:0060236	regulation of mitotic spindle organization	3/411	34/18866	0.037310666938236	0.313428638335743	0.285240249122336	CLTC/CHMP2B/CEP97	3
GO:0070050	BP	GO:0070050	neuron cellular homeostasis	3/411	34/18866	0.037310666938236	0.313428638335743	0.285240249122336	PRKAA1/CHMP2B/TAOK1	3
GO:2000780	BP	GO:2000780	negative regulation of double-strand break repair	3/411	34/18866	0.037310666938236	0.313428638335743	0.285240249122336	SMCHD1/TRIP12/UBR5	3
GO:0045851	BP	GO:0045851	pH reduction	4/411	58/18866	0.0374779475734801	0.314032776996107	0.285790054216413	ATP6AP2/ATP6V1A/CLN5/ATP6V1G1	4
GO:0043405	BP	GO:0043405	regulation of MAP kinase activity	13/411	342/18866	0.0376834492244278	0.314953295167616	0.286627785043938	PRKAA1/ADAM9/MDFIC/IQGAP1/DNAJA1/TSG101/MAP4K5/MAP3K7/PPP2CA/TAB2/PIK3CB/TAOK1/ZNF675	13
GO:0072384	BP	GO:0072384	organelle transport along microtubule	5/411	85/18866	0.0380865515985376	0.317516492187302	0.288960459429811	LRPPRC/SYNE2/RAB1A/FBXW11/OPA1	5
GO:1902850	BP	GO:1902850	microtubule cytoskeleton organization involved in mitosis	7/411	144/18866	0.0384796633062323	0.319983664816724	0.291205745435522	SBDS/CLTC/RAB11A/STAG1/CHMP2B/FBXW11/CEP97	7
GO:0042254	BP	GO:0042254	ribosome biogenesis	12/411	310/18866	0.039838730006563	0.327421464420595	0.297974622150793	SBDS/HEATR1/ABCE1/CUL4B/THUMPD1/C1QBP/RSL24D1/DROSHA/SHQ1/BRIX1/MTERF3/RPL7L1	12
GO:0044843	BP	GO:0044843	cell cycle G1/S phase transition	12/411	310/18866	0.039838730006563	0.327421464420595	0.297974622150793	CNOT7/ZNF655/LATS1/CUL3/GSPT1/CUL4B/PPP6C/ACVR1/ORC5/MDM4/CNOT2/PIAS1	12
GO:0043620	BP	GO:0043620	regulation of DNA-templated transcription in response to stress	6/411	115/18866	0.0400358478252044	0.327421464420595	0.297974622150793	PSMD6/PSMA1/PSMD12/PSMA4/PSMD5/HIGD1A	6
GO:0051225	BP	GO:0051225	spindle assembly	6/411	115/18866	0.0400358478252044	0.327421464420595	0.297974622150793	MAPRE1/RAB11A/STAG1/CHMP2B/HAUS6/CEP97	6
GO:0003203	BP	GO:0003203	endocardial cushion morphogenesis	3/411	35/18866	0.0401695328350806	0.327421464420595	0.297974622150793	ACVR1/BMPR1A/MDM4	3
GO:0032801	BP	GO:0032801	receptor catabolic process	3/411	35/18866	0.0401695328350806	0.327421464420595	0.297974622150793	CLTC/SH3GLB1/ITCH	3
GO:0051443	BP	GO:0051443	positive regulation of ubiquitin-protein transferase activity	3/411	35/18866	0.0401695328350806	0.327421464420595	0.297974622150793	RAB1A/DCUN1D4/DCUN1D1	3
GO:1901223	BP	GO:1901223	negative regulation of NIK/NF-kappaB signaling	3/411	35/18866	0.0401695328350806	0.327421464420595	0.297974622150793	PPM1A/PPM1B/FBXW11	3
GO:0034504	BP	GO:0034504	protein localization to nucleus	11/411	277/18866	0.0410194511928087	0.329512444799012	0.299877548977189	MDFIC/CCT8/SUPT7L/CCT2/MED1/SUMO1/UBR5/NXT2/OSBPL8/NUP54/KPNA3	11
GO:0019081	BP	GO:0019081	viral translation	2/411	15/18866	0.041226579792649	0.329512444799012	0.299877548977189	EIF2D/DENR	2
GO:0031054	BP	GO:0031054	pre-miRNA processing	2/411	15/18866	0.041226579792649	0.329512444799012	0.299877548977189	PRKRA/DROSHA	2
GO:0032785	BP	GO:0032785	negative regulation of DNA-templated transcription, elongation	2/411	15/18866	0.041226579792649	0.329512444799012	0.299877548977189	TCERG1/EAPP	2
GO:0051290	BP	GO:0051290	protein heterotetramerization	2/411	15/18866	0.041226579792649	0.329512444799012	0.299877548977189	CPSF6/CPSF7	2
GO:0060339	BP	GO:0060339	negative regulation of type I interferon-mediated signaling pathway	2/411	15/18866	0.041226579792649	0.329512444799012	0.299877548977189	CNOT7/YTHDF3	2
GO:1900029	BP	GO:1900029	positive regulation of ruffle assembly	2/411	15/18866	0.041226579792649	0.329512444799012	0.299877548977189	CYFIP1/FAM98A	2
GO:1903543	BP	GO:1903543	positive regulation of exosomal secretion	2/411	15/18866	0.041226579792649	0.329512444799012	0.299877548977189	TSG101/PDCD6IP	2
GO:0000380	BP	GO:0000380	alternative mRNA splicing, via spliceosome	5/411	87/18866	0.0414464492839521	0.330467693685361	0.300746886992256	WTAP/SRSF4/SRSF6/FAM172A/RBM4	5
GO:0001836	BP	GO:0001836	release of cytochrome c from mitochondria	4/411	60/18866	0.04166222095117	0.3313857333145	0.301582362186578	DNM1L/OPA1/HIGD1A/MFF	4
GO:0016311	BP	GO:0016311	dephosphorylation	17/411	492/18866	0.0422123582613927	0.334360686831605	0.30428976150673	EYA3/PPP2R5C/CTDSPL2/URI1/PPP1CC/IQGAP1/HDDC2/PPP6C/PPM1A/PPP2CA/PPM1B/FBXW11/ENOPH1/GPATCH2/NT5DC1/BOD1L1/FAM122A	17
GO:0051592	BP	GO:0051592	response to calcium ion	7/411	147/18866	0.0422442449967208	0.334360686831605	0.30428976150673	PRKAA1/ADAM9/IQGAP1/ANXA7/CACYBP/CPNE3/EEF2K	7
GO:0090305	BP	GO:0090305	nucleic acid phosphodiester bond hydrolysis	12/411	313/18866	0.0423408461611841	0.334360686831605	0.30428976150673	CNOT7/POLK/XRN1/CUL4B/TDP2/CPSF6/TSNAX/KHNYN/CNOT2/CPSF7/DROSHA/PNPT1	12
GO:0033572	BP	GO:0033572	transferrin transport	3/411	36/18866	0.0431359679760633	0.338641835446797	0.308185882499411	CLTC/ATP6V1A/ATP6V1G1	3
GO:0045738	BP	GO:0045738	negative regulation of DNA repair	3/411	36/18866	0.0431359679760633	0.338641835446797	0.308185882499411	SMCHD1/TRIP12/UBR5	3
GO:1903312	BP	GO:1903312	negative regulation of mRNA metabolic process	5/411	88/18866	0.0431914882744169	0.338641835446797	0.308185882499411	SRSF4/CTR9/ZC3H14/SRSF6/C1QBP	5
GO:0031349	BP	GO:0031349	positive regulation of defense response	14/411	385/18866	0.0434908225123252	0.34017880886719	0.309584627309889	PSMD6/MATR3/PAK2/PSMA1/UBE2K/PSMD12/AP1G1/PSMA4/PSMD5/MED1/MAP3K7/FBXW11/TAB2/CD47	14
GO:0022406	BP	GO:0022406	membrane docking	8/411	180/18866	0.0438847033276457	0.342446275018809	0.311648167557514	MAPRE1/RAB11A/USO1/IQCB1/SCFD1/HAUS6/CEP97/RAB10	8
GO:0007052	BP	GO:0007052	mitotic spindle organization	6/411	118/18866	0.044463181024791	0.346140083013326	0.315009770754212	SBDS/CLTC/RAB11A/STAG1/CHMP2B/CEP97	6
GO:0006400	BP	GO:0006400	tRNA modification	5/411	89/18866	0.0449800981454466	0.349338356587159	0.317920405710244	THUMPD1/TPRKB/TRMT13/TYW3/MTFMT	5
GO:0060997	BP	GO:0060997	dendritic spine morphogenesis	4/411	62/18866	0.0461000372401254	0.354904667997437	0.322986107625011	CAPRIN1/DNM1L/OPA1/EEF2K	4
GO:0060260	BP	GO:0060260	regulation of transcription initiation from RNA polymerase II promoter	3/411	37/18866	0.0462088430096746	0.354904667997437	0.322986107625011	MED13/MED1/GTF2B	3
GO:0070423	BP	GO:0070423	nucleotide-binding oligomerization domain containing signaling pathway	3/411	37/18866	0.0462088430096746	0.354904667997437	0.322986107625011	MAP3K7/ITCH/TAB2	3
GO:0003222	BP	GO:0003222	ventricular trabecula myocardium morphogenesis	2/411	16/18866	0.046451233497387	0.354904667997437	0.322986107625011	MED1/BMPR1A	2
GO:0043508	BP	GO:0043508	negative regulation of JUN kinase activity	2/411	16/18866	0.046451233497387	0.354904667997437	0.322986107625011	DNAJA1/ZNF675	2
GO:0090069	BP	GO:0090069	regulation of ribosome biogenesis	2/411	16/18866	0.046451233497387	0.354904667997437	0.322986107625011	HEATR1/SHQ1	2
GO:1903541	BP	GO:1903541	regulation of exosomal secretion	2/411	16/18866	0.046451233497387	0.354904667997437	0.322986107625011	TSG101/PDCD6IP	2
GO:0007051	BP	GO:0007051	spindle organization	8/411	183/18866	0.0475458023647307	0.362181712424339	0.329608686774847	SBDS/CLTC/MAPRE1/RAB11A/STAG1/CHMP2B/HAUS6/CEP97	8
GO:0035567	BP	GO:0035567	non-canonical Wnt signaling pathway	7/411	151/18866	0.0476236506163799	0.362181712424339	0.329608686774847	PSMD6/CLTC/PSMA1/PSMD12/PSMA4/PSMD5/MAP3K7	7
GO:0007062	BP	GO:0007062	sister chromatid cohesion	4/411	63/18866	0.0484138652769454	0.365939544597129	0.333028556097632	STAG1/PDS5A/NAA50/ESCO1	4
GO:0046328	BP	GO:0046328	regulation of JNK cascade	8/411	184/18866	0.0488091106700069	0.365939544597129	0.333028556097632	MDFIC/DNAJA1/RB1CC1/MAP4K5/MAP3K7/ITCH/TAOK1/ZNF675	8
GO:0090090	BP	GO:0090090	negative regulation of canonical Wnt signaling pathway	8/411	184/18866	0.0488091106700069	0.365939544597129	0.333028556097632	PSMD6/LATS1/CUL3/PSMA1/PSMD12/PSMA4/PSMD5/SCYL2	8
GO:0051028	BP	GO:0051028	mRNA transport	7/411	152/18866	0.0490336023101595	0.365939544597129	0.333028556097632	LRPPRC/SRSF4/SRSF6/G3BP2/NXT2/NUP54/THOC7	7
GO:0033044	BP	GO:0033044	regulation of chromosome organization	13/411	356/18866	0.0490967514164516	0.365939544597129	0.333028556097632	MIER1/XRN1/ATAD2B/SSBP1/CCT8/CUL3/BUB3/TRIP12/CCT2/KDM5A/CTR9/UBR5/MAPK8	13
GO:0006862	BP	GO:0006862	nucleotide transport	3/411	38/18866	0.0493869208178939	0.365939544597129	0.333028556097632	SLC25A43/SLC25A36/SLC35B3	3
GO:0034661	BP	GO:0034661	ncRNA catabolic process	3/411	38/18866	0.0493869208178939	0.365939544597129	0.333028556097632	XRN1/DROSHA/PNPT1	3
GO:0035872	BP	GO:0035872	nucleotide-binding domain, leucine rich repeat containing receptor signaling pathway	3/411	38/18866	0.0493869208178939	0.365939544597129	0.333028556097632	MAP3K7/ITCH/TAB2	3
GO:0071276	BP	GO:0071276	cellular response to cadmium ion	3/411	38/18866	0.0493869208178939	0.365939544597129	0.333028556097632	UBE2D3/SUMO1/MAPK8	3
GO:0090224	BP	GO:0090224	regulation of spindle organization	3/411	38/18866	0.0493869208178939	0.365939544597129	0.333028556097632	CLTC/CHMP2B/CEP97	3
GO:2000144	BP	GO:2000144	positive regulation of DNA-templated transcription, initiation	3/411	38/18866	0.0493869208178939	0.365939544597129	0.333028556097632	MED13/MED1/GTF2B	3
GO:0007249	BP	GO:0007249	I-kappaB kinase/NF-kappaB signaling	11/411	286/18866	0.0495624163043789	0.365939544597129	0.333028556097632	MIER1/MTDH/PPM1A/MAP3K7/USP10/PPM1B/TAB2/UFL1/ZNF675/ZFAND6/NDFIP2	11
GO:0051403	BP	GO:0051403	stress-activated MAPK cascade	11/411	286/18866	0.0495624163043789	0.365939544597129	0.333028556097632	MDFIC/DNAJA1/RB1CC1/MAP4K5/MAP3K7/FBXW11/ITCH/TAB2/MAPK8/TAOK1/ZNF675	11
GO:0043122	BP	GO:0043122	regulation of I-kappaB kinase/NF-kappaB signaling	10/411	252/18866	0.0500754989748758	0.368900711687396	0.335723408881365	MIER1/MTDH/PPM1A/MAP3K7/USP10/PPM1B/TAB2/UFL1/ZFAND6/NDFIP2	10
GO:0106027	BP	GO:0106027	neuron projection organization	5/411	92/18866	0.0506082970521752	0.370753780032852	0.337409820433624	VPS35/CAPRIN1/DNM1L/OPA1/EEF2K	5
GO:1903321	BP	GO:1903321	negative regulation of protein modification by small protein conjugation or removal	5/411	92/18866	0.0506082970521752	0.370753780032852	0.337409820433624	DNAJA1/TRIP12/BAG5/UBR5/UFL1	5
GO:1905268	BP	GO:1905268	negative regulation of chromatin organization	4/411	64/18866	0.0507907965960759	0.370753780032852	0.337409820433624	ATAD2B/TRIP12/KDM5A/UBR5	4
GO:0006470	BP	GO:0006470	protein dephosphorylation	12/411	323/18866	0.0514681382520531	0.370753780032852	0.337409820433624	EYA3/PPP2R5C/CTDSPL2/URI1/PPP1CC/PPP6C/PPM1A/PPP2CA/PPM1B/FBXW11/BOD1L1/FAM122A	12
GO:0001666	BP	GO:0001666	response to hypoxia	13/411	359/18866	0.0518226871372804	0.370753780032852	0.337409820433624	PRKAA1/PSMD6/NPEPPS/PSMA1/PSMD12/DNM1L/PSMA4/PSMD5/MDM4/OPA1/SCFD1/HIGD1A/UBQLN1	13
GO:0021692	BP	GO:0021692	cerebellar Purkinje cell layer morphogenesis	2/411	17/18866	0.0519032774355131	0.370753780032852	0.337409820433624	SLC25A46/HERC1	2
GO:0035518	BP	GO:0035518	histone H2A monoubiquitination	2/411	17/18866	0.0519032774355131	0.370753780032852	0.337409820433624	TRIM37/CUL4B	2
GO:0035855	BP	GO:0035855	megakaryocyte development	2/411	17/18866	0.0519032774355131	0.370753780032852	0.337409820433624	ABI1/MED1	2
GO:0043923	BP	GO:0043923	positive regulation by host of viral transcription	2/411	17/18866	0.0519032774355131	0.370753780032852	0.337409820433624	CHD1/GTF2B	2
GO:0061952	BP	GO:0061952	midbody abscission	2/411	17/18866	0.0519032774355131	0.370753780032852	0.337409820433624	CHMP2B/PDCD6IP	2
GO:0072673	BP	GO:0072673	lamellipodium morphogenesis	2/411	17/18866	0.0519032774355131	0.370753780032852	0.337409820433624	ABI1/SNX2	2
GO:0098877	BP	GO:0098877	neurotransmitter receptor transport to plasma membrane	2/411	17/18866	0.0519032774355131	0.370753780032852	0.337409820433624	VPS35/RAB11A	2
GO:0098969	BP	GO:0098969	neurotransmitter receptor transport to postsynaptic membrane	2/411	17/18866	0.0519032774355131	0.370753780032852	0.337409820433624	VPS35/RAB11A	2
GO:1901673	BP	GO:1901673	regulation of mitotic spindle assembly	2/411	17/18866	0.0519032774355131	0.370753780032852	0.337409820433624	CHMP2B/CEP97	2
GO:2000027	BP	GO:2000027	regulation of animal organ morphogenesis	10/411	254/18866	0.0522917929235185	0.372612004596456	0.339100924476517	PSMD6/CLTC/PSMA1/PSMD12/PSMA4/PSMD5/MED1/ACVR1/BMPR1A/SRSF6	10
GO:0032088	BP	GO:0032088	negative regulation of NF-kappaB transcription factor activity	5/411	93/18866	0.0525720251467983	0.372612004596456	0.339100924476517	TRIM37/G3BP2/ITCH/UFL1/ZNF675	5
GO:0046329	BP	GO:0046329	negative regulation of JNK cascade	3/411	39/18866	0.0526688639974392	0.372612004596456	0.339100924476517	DNAJA1/ITCH/ZNF675	3
GO:1902116	BP	GO:1902116	negative regulation of organelle assembly	3/411	39/18866	0.0526688639974392	0.372612004596456	0.339100924476517	TRIM37/SCFD1/CEP97	3
GO:0050821	BP	GO:0050821	protein stabilization	8/411	187/18866	0.0527291813367594	0.372612004596456	0.339100924476517	PTGES3/CCT8/USP9X/CCT2/BAG5/MDM4/SUMO1/PRKRA	8
GO:0046782	BP	GO:0046782	regulation of viral transcription	4/411	65/18866	0.0532306431622644	0.374548093874651	0.340862890425026	MDFIC/CHD1/GTF2B/UBP1	4
GO:0090307	BP	GO:0090307	mitotic spindle assembly	4/411	65/18866	0.0532306431622644	0.374548093874651	0.340862890425026	RAB11A/STAG1/CHMP2B/CEP97	4
GO:0000187	BP	GO:0000187	activation of MAPK activity	7/411	156/18866	0.0549368568311791	0.385729359371157	0.351038562222796	PRKAA1/MDFIC/MAP4K5/MAP3K7/TAB2/PIK3CB/TAOK1	7
GO:0046824	BP	GO:0046824	positive regulation of nucleocytoplasmic transport	4/411	66/18866	0.0557331738727109	0.390487960771994	0.355369196003601	CTDSPL2/CPSF6/PPM1A/UBR5	4
GO:0007257	BP	GO:0007257	activation of JUN kinase activity	3/411	40/18866	0.0560532420191384	0.390956538649497	0.355795632053676	MDFIC/MAP4K5/TAOK1	3
GO:0021587	BP	GO:0021587	cerebellum morphogenesis	3/411	40/18866	0.0560532420191384	0.390956538649497	0.355795632053676	GNPAT/SLC25A46/HERC1	3
GO:0010770	BP	GO:0010770	positive regulation of cell morphogenesis involved in differentiation	7/411	157/18866	0.0564789489258237	0.390956538649497	0.355795632053676	CAPRIN1/RAB11A/DNM1L/C1QBP/CYFIP1/OPA1/EEF2K	7
GO:0006903	BP	GO:0006903	vesicle targeting	5/411	95/18866	0.0566311171988491	0.390956538649497	0.355795632053676	CUL3/USO1/PPP6C/RAB1A/SCFD1	5
GO:0060337	BP	GO:0060337	type I interferon signaling pathway	5/411	95/18866	0.0566311171988491	0.390956538649497	0.355795632053676	CNOT7/YTHDF3/ABCE1/UBE2K/IFNAR1	5
GO:0071357	BP	GO:0071357	cellular response to type I interferon	5/411	95/18866	0.0566311171988491	0.390956538649497	0.355795632053676	CNOT7/YTHDF3/ABCE1/UBE2K/IFNAR1	5
GO:0097711	BP	GO:0097711	ciliary basal body-plasma membrane docking	5/411	95/18866	0.0566311171988491	0.390956538649497	0.355795632053676	MAPRE1/RAB11A/IQCB1/HAUS6/CEP97	5
GO:0035372	BP	GO:0035372	protein localization to microtubule	2/411	18/18866	0.0575703775924306	0.393317953136668	0.357944671337955	MAPRE1/CRIPT	2
GO:0070200	BP	GO:0070200	establishment of protein localization to telomere	2/411	18/18866	0.0575703775924306	0.393317953136668	0.357944671337955	CCT8/CCT2	2
GO:0099010	BP	GO:0099010	modification of postsynaptic structure	2/411	18/18866	0.0575703775924306	0.393317953136668	0.357944671337955	CHMP2B/CYFIP1	2
GO:1903540	BP	GO:1903540	establishment of protein localization to postsynaptic membrane	2/411	18/18866	0.0575703775924306	0.393317953136668	0.357944671337955	VPS35/RAB11A	2
GO:2000369	BP	GO:2000369	regulation of clathrin-dependent endocytosis	2/411	18/18866	0.0575703775924306	0.393317953136668	0.357944671337955	PIK3CB/SCYL2	2
GO:0045814	BP	GO:0045814	negative regulation of gene expression, epigenetic	6/411	126/18866	0.0577161647375343	0.393497578634991	0.358108142111279	MIER1/SMCHD1/ATAD2B/SUZ12/HAT1/EPC1	6
GO:1903052	BP	GO:1903052	positive regulation of proteolysis involved in cellular protein catabolic process	6/411	127/18866	0.0595223110876216	0.402588102437624	0.366381104300962	RNF14/SUMO1/PIAS1/UBQLN1/ANKIB1/FAM122A	6
GO:0050434	BP	GO:0050434	positive regulation of viral transcription	3/411	41/18866	0.059538538076867	0.402588102437624	0.366381104300962	MDFIC/CHD1/GTF2B	3
GO:0070317	BP	GO:0070317	negative regulation of G0 to G1 transition	3/411	41/18866	0.059538538076867	0.402588102437624	0.366381104300962	PHC3/SUZ12/EPC1	3
GO:1901998	BP	GO:1901998	toxin transport	3/411	41/18866	0.059538538076867	0.402588102437624	0.366381104300962	CCT8/CCT2/SCFD1	3
GO:0002753	BP	GO:0002753	cytoplasmic pattern recognition receptor signaling pathway	4/411	68/18866	0.0609251549773228	0.411119949467877	0.374145634642877	MAP3K7/C1QBP/ITCH/TAB2	4
GO:0071248	BP	GO:0071248	cellular response to metal ion	8/411	193/18866	0.0611620599439787	0.411874567271006	0.374832385449375	PRKAA1/UBE2D3/IQGAP1/CACYBP/CPNE3/SUMO1/MAPK8/EEF2K	8
GO:0010970	BP	GO:0010970	transport along microtubule	7/411	161/18866	0.0629143779993332	0.421989177510759	0.38403733225922	DYNC2LI1/LRPPRC/SYNE2/SPG11/RAB1A/FBXW11/OPA1	7
GO:0002832	BP	GO:0002832	negative regulation of response to biotic stimulus	5/411	98/18866	0.0630484893213768	0.421989177510759	0.38403733225922	CNOT7/YTHDF3/C1QBP/PPM1B/ITCH	5
GO:0048010	BP	GO:0048010	vascular endothelial growth factor receptor signaling pathway	5/411	98/18866	0.0630484893213768	0.421989177510759	0.38403733225922	ELMO2/PAK2/ABI1/CYFIP1/PIK3CB	5
GO:0009219	BP	GO:0009219	pyrimidine deoxyribonucleotide metabolic process	2/411	19/18866	0.0634406271314086	0.422040374027735	0.384083924387284	TBPL1/MBD4	2
GO:0031935	BP	GO:0031935	regulation of chromatin silencing	2/411	19/18866	0.0634406271314086	0.422040374027735	0.384083924387284	MIER1/ATAD2B	2
GO:0060252	BP	GO:0060252	positive regulation of glial cell proliferation	2/411	19/18866	0.0634406271314086	0.422040374027735	0.384083924387284	PPP1CC/UFL1	2
GO:0007004	BP	GO:0007004	telomere maintenance via telomerase	4/411	69/18866	0.06361393837408	0.422340119084366	0.384356711695683	XRN1/PTGES3/CCT8/CCT2	4
GO:0051258	BP	GO:0051258	protein polymerization	11/411	300/18866	0.0651161721224568	0.429901389277993	0.391237954600491	CAPZA2/LATS1/MAPRE1/UBE2K/RANBP9/RASA1/DNM1L/CYFIP1/OPA1/ARFIP1/SLAIN2	11
GO:0008033	BP	GO:0008033	tRNA processing	6/411	130/18866	0.065141120929204	0.429901389277993	0.391237954600491	THUMPD1/TPRKB/TRMT13/C2orf49/TYW3/MTFMT	6
GO:0002474	BP	GO:0002474	antigen processing and presentation of peptide antigen via MHC class I	5/411	99/18866	0.0652750363313078	0.429901389277993	0.391237954600491	PSMD6/PSMA1/PSMD12/PSMA4/PSMD5	5
GO:0034340	BP	GO:0034340	response to type I interferon	5/411	99/18866	0.0652750363313078	0.429901389277993	0.391237954600491	CNOT7/YTHDF3/ABCE1/UBE2K/IFNAR1	5
GO:0043967	BP	GO:0043967	histone H4 acetylation	4/411	70/18866	0.0663640743080695	0.436201390611722	0.396971361603265	KAT6A/HAT1/NAA50/EPC1	4
GO:0003231	BP	GO:0003231	cardiac ventricle development	6/411	131/18866	0.067080859679653	0.438288235962495	0.398870525288162	HECTD1/MATR3/MED1/ACVR1/BMPR1A/MDM4	6
GO:0010508	BP	GO:0010508	positive regulation of autophagy	6/411	131/18866	0.067080859679653	0.438288235962495	0.398870525288162	PRKAA1/MTDH/MAP3K7/SH3GLB1/UFL1/PIK3CB	6
GO:0044106	BP	GO:0044106	cellular amine metabolic process	6/411	131/18866	0.067080859679653	0.438288235962495	0.398870525288162	PSMD6/VPS35/PSMA1/PSMD12/PSMA4/PSMD5	6
GO:0045807	BP	GO:0045807	positive regulation of endocytosis	5/411	100/18866	0.0675451360501787	0.440447788145027	0.400835856873077	TSG101/DNM1L/SCYL2/ATAD1/EEF2K	5
GO:0060070	BP	GO:0060070	canonical Wnt signaling pathway	12/411	339/18866	0.0687040526388886	0.447015319346503	0.406812733287354	PSMD6/VPS35/LATS1/CUL3/PSMA1/PSMD12/PSMA4/PSMD5/PPM1A/UBR5/PPM1B/SCYL2	12
GO:0006282	BP	GO:0006282	regulation of DNA repair	6/411	132/18866	0.0690539763231226	0.447015319346503	0.406812733287354	EYA3/ARID2/SMCHD1/TRIP12/USP1/UBR5	6
GO:0007029	BP	GO:0007029	endoplasmic reticulum organization	4/411	71/18866	0.0691751340431586	0.447015319346503	0.406812733287354	ARL6IP1/CCDC47/RAB10/RAB18	4
GO:2001233	BP	GO:2001233	regulation of apoptotic signaling pathway	14/411	413/18866	0.069297437062872	0.447015319346503	0.406812733287354	EYA3/URI1/PAK2/DNAJA1/RB1CC1/BAG5/DNM1L/ACVR1/PRKRA/MAPK8/OPA1/HIGD1A/MFF/UBQLN1	14
GO:0006607	BP	GO:0006607	NLS-bearing protein import into nucleus	2/411	20/18866	0.0695025337095079	0.447015319346503	0.406812733287354	NUP54/KPNA3	2
GO:0015919	BP	GO:0015919	peroxisomal membrane transport	2/411	20/18866	0.0695025337095079	0.447015319346503	0.406812733287354	PEX2/PEX3	2
GO:0034315	BP	GO:0034315	regulation of Arp2/3 complex-mediated actin nucleation	2/411	20/18866	0.0695025337095079	0.447015319346503	0.406812733287354	CYFIP1/ARFIP1	2
GO:1990542	BP	GO:1990542	mitochondrial transmembrane transport	5/411	101/18866	0.0698586635532913	0.448429978715377	0.408100164432585	SLC25A36/OPA1/MICU2/PNPT1/GRPEL2	5
GO:0010824	BP	GO:0010824	regulation of centrosome duplication	3/411	44/18866	0.0705836077817551	0.45132392315596	0.410733840275231	TRIM37/CHMP2B/PDCD6IP	3
GO:0021575	BP	GO:0021575	hindbrain morphogenesis	3/411	44/18866	0.0705836077817551	0.45132392315596	0.410733840275231	GNPAT/SLC25A46/HERC1	3
GO:0019058	BP	GO:0019058	viral life cycle	12/411	341/18866	0.0710940086718879	0.453706532086293	0.412902167867942	CNOT7/SCARB2/TSG101/CHMP2B/RAB1A/ITCH/WWP1/NUP54/PDCD6IP/CCNK/KPNA3/VTA1	12
GO:2001242	BP	GO:2001242	regulation of intrinsic apoptotic signaling pathway	7/411	166/18866	0.0715624773541653	0.45581283931773	0.414819043117802	URI1/DNAJA1/BAG5/DNM1L/PRKRA/OPA1/UBQLN1	7
GO:0060996	BP	GO:0060996	dendritic spine development	5/411	102/18866	0.0722154745687504	0.459084088329913	0.417796090423151	PAK2/CAPRIN1/DNM1L/OPA1/EEF2K	5
GO:0003197	BP	GO:0003197	endocardial cushion development	3/411	45/18866	0.0744559056294895	0.469699803137756	0.427457074666579	ACVR1/BMPR1A/MDM4	3
GO:0031057	BP	GO:0031057	negative regulation of histone modification	3/411	45/18866	0.0744559056294895	0.469699803137756	0.427457074666579	TRIP12/KDM5A/UBR5	3
GO:0072583	BP	GO:0072583	clathrin-dependent endocytosis	3/411	45/18866	0.0744559056294895	0.469699803137756	0.427457074666579	CLTC/PIK3CB/SCYL2	3
GO:0090311	BP	GO:0090311	regulation of protein deacetylation	3/411	45/18866	0.0744559056294895	0.469699803137756	0.427457074666579	PRKAA1/KDM5A/MAPK8	3
GO:1902117	BP	GO:1902117	positive regulation of organelle assembly	4/411	73/18866	0.0749781315640595	0.47150908982275	0.4291036420878	G3BP2/SH3GLB1/PDCD6IP/CNOT2	4
GO:0007179	BP	GO:0007179	transforming growth factor beta receptor signaling pathway	8/411	202/18866	0.0753156376340321	0.47150908982275	0.4291036420878	ADAM9/USP9X/ACVR1/PPM1A/BMPR1A/MAP3K7/TRIM33/LEMD3	8
GO:0046777	BP	GO:0046777	protein autophosphorylation	9/411	237/18866	0.0757444781054793	0.47150908982275	0.4291036420878	PPP2R5C/PAK2/IQGAP1/YES1/VRK2/CLK1/TAOK1/RAP2C/EEF2K	9
GO:0009067	BP	GO:0009067	aspartate family amino acid biosynthetic process	2/411	21/18866	0.07574500714128	0.47150908982275	0.4291036420878	GOT2/ENOPH1	2
GO:0016075	BP	GO:0016075	rRNA catabolic process	2/411	21/18866	0.07574500714128	0.47150908982275	0.4291036420878	XRN1/DROSHA	2
GO:0046827	BP	GO:0046827	positive regulation of protein export from nucleus	2/411	21/18866	0.07574500714128	0.47150908982275	0.4291036420878	CTDSPL2/PPM1A	2
GO:0090201	BP	GO:0090201	negative regulation of release of cytochrome c from mitochondria	2/411	21/18866	0.07574500714128	0.47150908982275	0.4291036420878	OPA1/HIGD1A	2
GO:0071902	BP	GO:0071902	positive regulation of protein serine/threonine kinase activity	12/411	345/18866	0.0760338422884173	0.472414042746714	0.429927207537486	PRKAA1/ADAM9/MDFIC/IQGAP1/MAP4K5/MAP3K7/PPP2CA/TAB2/PIK3CB/TAOK1/HIGD1A/CCNK	12
GO:0006260	BP	GO:0006260	DNA replication	10/411	273/18866	0.0766133597603859	0.475118255538513	0.432388215358942	POLK/ATF1/SSBP1/CACYBP/ORC5/PPP2CA/PDS5A/BAZ1A/BOD1L1/ESCO1	10
GO:0061025	BP	GO:0061025	membrane fusion	7/411	169/18866	0.0770740918325532	0.477077038354507	0.434170833888561	SPG11/ANXA7/USO1/CHMP2B/DNM1L/OPA1/C2CD5	7
GO:0009301	BP	GO:0009301	snRNA transcription	4/411	74/18866	0.0779690371020424	0.480809062129262	0.43756721590679	USPL1/GTF2B/ICE2/CCNK	4
GO:0043507	BP	GO:0043507	positive regulation of JUN kinase activity	4/411	74/18866	0.0779690371020424	0.480809062129262	0.43756721590679	MDFIC/MAP4K5/MAP3K7/TAOK1	4
GO:0000959	BP	GO:0000959	mitochondrial RNA metabolic process	3/411	46/18866	0.0784204626769302	0.481788402229723	0.438458478478438	PRKAA1/LRPPRC/PNPT1	3
GO:2000142	BP	GO:2000142	regulation of DNA-templated transcription, initiation	3/411	46/18866	0.0784204626769302	0.481788402229723	0.438458478478438	MED13/MED1/GTF2B	3
GO:0032886	BP	GO:0032886	regulation of microtubule-based process	9/411	240/18866	0.0804517776341697	0.48935387535843	0.445343546324883	TRIM37/PRKAA1/CLTC/MAPRE1/CHMP2B/TAOK1/PDCD6IP/CEP97/SLAIN2	9
GO:0070302	BP	GO:0070302	regulation of stress-activated protein kinase signaling cascade	9/411	240/18866	0.0804517776341697	0.48935387535843	0.445343546324883	MDFIC/DNAJA1/RNF13/RB1CC1/MAP4K5/MAP3K7/ITCH/TAOK1/ZNF675	9
GO:0006353	BP	GO:0006353	DNA-templated transcription, termination	4/411	75/18866	0.0810188043654347	0.48935387535843	0.445343546324883	SCAF8/SNRPG/PAPOLA/CPSF7	4
GO:1900076	BP	GO:1900076	regulation of cellular response to insulin stimulus	4/411	75/18866	0.0810188043654347	0.48935387535843	0.445343546324883	PRKAA1/USO1/OPA1/OSBPL8	4
GO:0006379	BP	GO:0006379	mRNA cleavage	2/411	22/18866	0.0821573474011663	0.48935387535843	0.445343546324883	CPSF6/CPSF7	2
GO:0009083	BP	GO:0009083	branched-chain amino acid catabolic process	2/411	22/18866	0.0821573474011663	0.48935387535843	0.445343546324883	MCCC2/HIBADH	2
GO:0009235	BP	GO:0009235	cobalamin metabolic process	2/411	22/18866	0.0821573474011663	0.48935387535843	0.445343546324883	MMADHC/LMBRD1	2
GO:0010499	BP	GO:0010499	proteasomal ubiquitin-independent protein catabolic process	2/411	22/18866	0.0821573474011663	0.48935387535843	0.445343546324883	PSMA1/PSMA4	2
GO:0021533	BP	GO:0021533	cell differentiation in hindbrain	2/411	22/18866	0.0821573474011663	0.48935387535843	0.445343546324883	SLC25A46/HERC1	2
GO:0032069	BP	GO:0032069	regulation of nuclease activity	2/411	22/18866	0.0821573474011663	0.48935387535843	0.445343546324883	TCEA1/ABCE1	2
GO:0032402	BP	GO:0032402	melanosome transport	2/411	22/18866	0.0821573474011663	0.48935387535843	0.445343546324883	RAB11A/RAB1A	2
GO:0036120	BP	GO:0036120	cellular response to platelet-derived growth factor stimulus	2/411	22/18866	0.0821573474011663	0.48935387535843	0.445343546324883	IQGAP1/YES1	2
GO:0050765	BP	GO:0050765	negative regulation of phagocytosis	2/411	22/18866	0.0821573474011663	0.48935387535843	0.445343546324883	CD47/ATG3	2
GO:0051291	BP	GO:0051291	protein heterooligomerization	2/411	22/18866	0.0821573474011663	0.48935387535843	0.445343546324883	CPSF6/CPSF7	2
GO:0072576	BP	GO:0072576	liver morphogenesis	2/411	22/18866	0.0821573474011663	0.48935387535843	0.445343546324883	CUL3/MED1	2
GO:0071383	BP	GO:0071383	cellular response to steroid hormone stimulus	8/411	206/18866	0.0821901367338862	0.48935387535843	0.445343546324883	PIAS2/URI1/LATS1/RNF14/MED1/UBR5/UFL1/CNOT2	8
GO:0007080	BP	GO:0007080	mitotic metaphase plate congression	3/411	47/18866	0.0824753722514207	0.48935387535843	0.445343546324883	RAB11A/CUL3/CHMP2B	3
GO:0032480	BP	GO:0032480	negative regulation of type I interferon production	3/411	47/18866	0.0824753722514207	0.48935387535843	0.445343546324883	YY1/PPM1B/ITCH	3
GO:0044088	BP	GO:0044088	regulation of vacuole organization	3/411	47/18866	0.0824753722514207	0.48935387535843	0.445343546324883	SCARB2/SH3GLB1/SCFD1	3
GO:0002433	BP	GO:0002433	immune response-regulating cell surface receptor signaling pathway involved in phagocytosis	6/411	139/18866	0.0837963252321884	0.495406281848468	0.450851626072079	ELMO2/ABI1/YES1/CYFIP1/CD47/PIK3CB	6
GO:0038096	BP	GO:0038096	Fc-gamma receptor signaling pathway involved in phagocytosis	6/411	139/18866	0.0837963252321884	0.495406281848468	0.450851626072079	ELMO2/ABI1/YES1/CYFIP1/CD47/PIK3CB	6
GO:0003281	BP	GO:0003281	ventricular septum development	4/411	76/18866	0.0841268370988689	0.495580813178131	0.451010460823801	HECTD1/MATR3/ACVR1/MDM4	4
GO:0006278	BP	GO:0006278	RNA-dependent DNA biosynthetic process	4/411	76/18866	0.0841268370988689	0.495580813178131	0.451010460823801	XRN1/PTGES3/CCT8/CCT2	4
GO:0030330	BP	GO:0030330	DNA damage response, signal transduction by p53 class mediator	5/411	107/18866	0.0846424194308138	0.496840440616167	0.452156802926216	CNOT7/EEF1E1/MDM4/USP10/CNOT2	5
GO:0035601	BP	GO:0035601	protein deacylation	5/411	107/18866	0.0846424194308138	0.496840440616167	0.452156802926216	MIER1/PRKAA1/KDM5A/LYPLA1/MAPK8	5
GO:0099173	BP	GO:0099173	postsynapse organization	7/411	173/18866	0.0847986592367678	0.496871859193374	0.452185395855175	VPS35/CAPRIN1/CHMP2B/DNM1L/OPA1/CRIPT/EEF2K	7
GO:0009308	BP	GO:0009308	amine metabolic process	6/411	140/18866	0.0860343945727383	0.499462160894504	0.454542737247	PSMD6/VPS35/PSMA1/PSMD12/PSMA4/PSMD5	6
GO:0009411	BP	GO:0009411	response to UV	6/411	140/18866	0.0860343945727383	0.499462160894504	0.454542737247	PRKAA1/POLK/YY1/CUL4B/USP1/MAPK8	6
GO:0090382	BP	GO:0090382	phagosome maturation	3/411	48/18866	0.0866186815408142	0.499462160894504	0.454542737247	SPG11/ATP6V1A/ATP6V1G1	3
GO:0099637	BP	GO:0099637	neurotransmitter receptor transport	3/411	48/18866	0.0866186815408142	0.499462160894504	0.454542737247	VPS35/RAB11A/ATAD1	3
GO:0032508	BP	GO:0032508	DNA duplex unwinding	5/411	108/18866	0.0872548596697749	0.499462160894504	0.454542737247	CHD2/SSBP1/CUL4B/CHD1/ASCC3	5
GO:0044774	BP	GO:0044774	mitotic DNA integrity checkpoint	5/411	108/18866	0.0872548596697749	0.499462160894504	0.454542737247	CNOT7/NAE1/MDM4/TAOK1/CNOT2	5
GO:0006342	BP	GO:0006342	chromatin silencing	4/411	77/18866	0.0872925091600372	0.499462160894504	0.454542737247	MIER1/SMCHD1/ATAD2B/HAT1	4
GO:0000002	BP	GO:0000002	mitochondrial genome maintenance	2/411	23/18866	0.08872923295575	0.499462160894504	0.454542737247	SLC25A36/OPA1	2
GO:0000715	BP	GO:0000715	nucleotide-excision repair, DNA damage recognition	2/411	23/18866	0.08872923295575	0.499462160894504	0.454542737247	CUL4B/COPS2	2
GO:0003283	BP	GO:0003283	atrial septum development	2/411	23/18866	0.08872923295575	0.499462160894504	0.454542737247	ACVR1/MDM4	2
GO:0007035	BP	GO:0007035	vacuolar acidification	2/411	23/18866	0.08872923295575	0.499462160894504	0.454542737247	ATP6AP2/CLN5	2
GO:0007097	BP	GO:0007097	nuclear migration	2/411	23/18866	0.08872923295575	0.499462160894504	0.454542737247	SYNE2/FBXW11	2
GO:0032401	BP	GO:0032401	establishment of melanosome localization	2/411	23/18866	0.08872923295575	0.499462160894504	0.454542737247	RAB11A/RAB1A	2
GO:0034063	BP	GO:0034063	stress granule assembly	2/411	23/18866	0.08872923295575	0.499462160894504	0.454542737247	PRKAA1/G3BP2	2
GO:0034643	BP	GO:0034643	establishment of mitochondrion localization, microtubule-mediated	2/411	23/18866	0.08872923295575	0.499462160894504	0.454542737247	LRPPRC/OPA1	2
GO:0035458	BP	GO:0035458	cellular response to interferon-beta	2/411	23/18866	0.08872923295575	0.499462160894504	0.454542737247	UBE2K/PNPT1	2
GO:0036119	BP	GO:0036119	response to platelet-derived growth factor	2/411	23/18866	0.08872923295575	0.499462160894504	0.454542737247	IQGAP1/YES1	2
GO:0047497	BP	GO:0047497	mitochondrion transport along microtubule	2/411	23/18866	0.08872923295575	0.499462160894504	0.454542737247	LRPPRC/OPA1	2
GO:0051220	BP	GO:0051220	cytoplasmic sequestering of protein	2/411	23/18866	0.08872923295575	0.499462160894504	0.454542737247	LATS1/G3BP2	2
GO:0051904	BP	GO:0051904	pigment granule transport	2/411	23/18866	0.08872923295575	0.499462160894504	0.454542737247	RAB11A/RAB1A	2
GO:0071218	BP	GO:0071218	cellular response to misfolded protein	2/411	23/18866	0.08872923295575	0.499462160894504	0.454542737247	UBE2W/CUL3	2
GO:1902410	BP	GO:1902410	mitotic cytokinetic process	2/411	23/18866	0.08872923295575	0.499462160894504	0.454542737247	CHMP2B/PDCD6IP	2
GO:1903077	BP	GO:1903077	negative regulation of protein localization to plasma membrane	2/411	23/18866	0.08872923295575	0.499462160894504	0.454542737247	CLTC/LYPLA1	2
GO:0071103	BP	GO:0071103	DNA conformation change	12/411	355/18866	0.089323940678214	0.501657728577064	0.456540845256733	CHD2/SMCHD1/KAT6A/TSPYL1/SSBP1/CUL4B/SMARCA5/HAT1/CHD1/MIS18BP1/ASCC3/FAM172A	12
GO:0030100	BP	GO:0030100	regulation of endocytosis	8/411	210/18866	0.0894239558684289	0.501657728577064	0.456540845256733	TSG101/DNM1L/MKLN1/PIK3CB/SYNJ2BP/SCYL2/ATAD1/EEF2K	8
GO:0098781	BP	GO:0098781	ncRNA transcription	5/411	109/18866	0.0899090596996416	0.503521315630816	0.458236829511063	USPL1/GTF2B/SPIN1/ICE2/CCNK	5
GO:0030433	BP	GO:0030433	ubiquitin-dependent ERAD pathway	4/411	78/18866	0.0905151657135313	0.503642708942922	0.458347305244138	UBXN4/FAF2/CCDC47/UBQLN1	4
GO:0060998	BP	GO:0060998	regulation of dendritic spine development	4/411	78/18866	0.0905151657135313	0.503642708942922	0.458347305244138	CAPRIN1/DNM1L/OPA1/EEF2K	4
GO:0038094	BP	GO:0038094	Fc-gamma receptor signaling pathway	6/411	142/18866	0.0906084864757407	0.503642708942922	0.458347305244138	ELMO2/ABI1/YES1/CYFIP1/CD47/PIK3CB	6
GO:0009416	BP	GO:0009416	response to light stimulus	11/411	319/18866	0.0908361054497602	0.503642708942922	0.458347305244138	PRKAA1/POLK/YY1/PPP1CC/CUL4B/USP1/METAP2/MAPK8/PIAS1/FBXL3/RBM4	11
GO:0042059	BP	GO:0042059	negative regulation of epidermal growth factor receptor signaling pathway	3/411	49/18866	0.0908483963292121	0.503642708942922	0.458347305244138	TSG101/STAM2/RNF115	3
GO:0042149	BP	GO:0042149	cellular response to glucose starvation	3/411	49/18866	0.0908483963292121	0.503642708942922	0.458347305244138	PRKAA1/SH3GLB1/HIGD1A	3
GO:0051656	BP	GO:0051656	establishment of organelle localization	14/411	432/18866	0.0916423039910146	0.507190095869598	0.461575655837981	LRPPRC/SYNE2/SPG11/RAB11A/CUL3/USO1/ABCE1/CHMP2B/PPP6C/RAB1A/FBXW11/OPA1/SCFD1/C12orf4	14
GO:0016358	BP	GO:0016358	dendrite development	9/411	247/18866	0.0921109699970282	0.507785437982166	0.462117455506969	PAK2/ABI1/CAPRIN1/IQGAP1/DNM1L/CYFIP1/OPA1/SLC25A46/EEF2K	9
GO:0034612	BP	GO:0034612	response to tumor necrosis factor	11/411	320/18866	0.092339634001335	0.507785437982166	0.462117455506969	ADAM9/PSMD6/PSMA1/UBE2K/PSMD12/PSMA4/PSMD5/CD58/ZNF675/ZFAND6/SPPL2A	11
GO:0006289	BP	GO:0006289	nucleotide-excision repair	5/411	110/18866	0.0926047326788931	0.507785437982166	0.462117455506969	POLK/TCEA1/CUL4B/COPS2/AQR	5
GO:0008286	BP	GO:0008286	insulin receptor signaling pathway	6/411	143/18866	0.0929442384003336	0.507785437982166	0.462117455506969	PRKAA1/ATP6V1A/ATP6V1G1/OPA1/OSBPL8/C2CD5	6
GO:0097549	BP	GO:0097549	chromatin organization involved in negative regulation of transcription	6/411	143/18866	0.0929442384003336	0.507785437982166	0.462117455506969	MIER1/SMCHD1/ATAD2B/SMARCA5/HAT1/FAM172A	6
GO:0051650	BP	GO:0051650	establishment of vesicle localization	8/411	212/18866	0.0931751204799393	0.507785437982166	0.462117455506969	SPG11/RAB11A/CUL3/USO1/PPP6C/RAB1A/FBXW11/SCFD1	8
GO:0000422	BP	GO:0000422	autophagy of mitochondrion	4/411	79/18866	0.0937941244166486	0.507785437982166	0.462117455506969	RB1CC1/DNM1L/SLC25A46/ATG3	4
GO:0006826	BP	GO:0006826	iron ion transport	4/411	79/18866	0.0937941244166486	0.507785437982166	0.462117455506969	CLTC/ATP6V1A/ATP6V1G1/MMGT1	4
GO:0061726	BP	GO:0061726	mitochondrion disassembly	4/411	79/18866	0.0937941244166486	0.507785437982166	0.462117455506969	RB1CC1/DNM1L/SLC25A46/ATG3	4
GO:0061014	BP	GO:0061014	positive regulation of mRNA catabolic process	3/411	50/18866	0.0951624855100469	0.507785437982166	0.462117455506969	CNOT7/YTHDF3/PNPT1	3
GO:0006405	BP	GO:0006405	RNA export from nucleus	6/411	144/18866	0.0953122634044249	0.507785437982166	0.462117455506969	SRSF4/ABCE1/CPSF6/SRSF6/NUP54/THOC7	6
GO:0035305	BP	GO:0035305	negative regulation of dephosphorylation	5/411	111/18866	0.0953415755853237	0.507785437982166	0.462117455506969	URI1/IQGAP1/GPATCH2/BOD1L1/FAM122A	5
GO:0098732	BP	GO:0098732	macromolecule deacylation	5/411	111/18866	0.0953415755853237	0.507785437982166	0.462117455506969	MIER1/PRKAA1/KDM5A/LYPLA1/MAPK8	5
GO:0003272	BP	GO:0003272	endocardial cushion formation	2/411	24/18866	0.0954507094172368	0.507785437982166	0.462117455506969	ACVR1/BMPR1A	2
GO:0014850	BP	GO:0014850	response to muscle activity	2/411	24/18866	0.0954507094172368	0.507785437982166	0.462117455506969	GOT2/OPA1	2
GO:0021697	BP	GO:0021697	cerebellar cortex formation	2/411	24/18866	0.0954507094172368	0.507785437982166	0.462117455506969	SLC25A46/HERC1	2
GO:0032469	BP	GO:0032469	endoplasmic reticulum calcium ion homeostasis	2/411	24/18866	0.0954507094172368	0.507785437982166	0.462117455506969	TMCO1/CCDC47	2
GO:0032925	BP	GO:0032925	regulation of activin receptor signaling pathway	2/411	24/18866	0.0954507094172368	0.507785437982166	0.462117455506969	ACVR1/LEMD3	2
GO:0046628	BP	GO:0046628	positive regulation of insulin receptor signaling pathway	2/411	24/18866	0.0954507094172368	0.507785437982166	0.462117455506969	OPA1/OSBPL8	2
GO:0051905	BP	GO:0051905	establishment of pigment granule localization	2/411	24/18866	0.0954507094172368	0.507785437982166	0.462117455506969	RAB11A/RAB1A	2
GO:0070841	BP	GO:0070841	inclusion body assembly	2/411	24/18866	0.0954507094172368	0.507785437982166	0.462117455506969	TRIM37/BAG5	2
GO:0090169	BP	GO:0090169	regulation of spindle assembly	2/411	24/18866	0.0954507094172368	0.507785437982166	0.462117455506969	CHMP2B/CEP97	2
GO:0099563	BP	GO:0099563	modification of synaptic structure	2/411	24/18866	0.0954507094172368	0.507785437982166	0.462117455506969	CHMP2B/CYFIP1	2
GO:1904666	BP	GO:1904666	regulation of ubiquitin protein ligase activity	2/411	24/18866	0.0954507094172368	0.507785437982166	0.462117455506969	DNM1L/RAB1A	2
GO:0002431	BP	GO:0002431	Fc receptor mediated stimulatory signaling pathway	6/411	145/18866	0.097712400670701	0.518978928078417	0.472304252477905	ELMO2/ABI1/YES1/CYFIP1/CD47/PIK3CB	6
GO:0032873	BP	GO:0032873	negative regulation of stress-activated MAPK cascade	3/411	51/18866	0.0995588853847553	0.526239822747992	0.478912134308352	DNAJA1/ITCH/ZNF675	3
GO:0065002	BP	GO:0065002	intracellular protein transmembrane transport	3/411	51/18866	0.0995588853847553	0.526239822747992	0.478912134308352	PEX2/C2CD5/GRPEL2	3
GO:0070303	BP	GO:0070303	negative regulation of stress-activated protein kinase signaling cascade	3/411	51/18866	0.0995588853847553	0.526239822747992	0.478912134308352	DNAJA1/ITCH/ZNF675	3
GO:0010833	BP	GO:0010833	telomere maintenance via telomere lengthening	4/411	81/18866	0.100518088412708	0.530458437729241	0.482751345666294	XRN1/PTGES3/CCT8/CCT2	4
GO:0071560	BP	GO:0071560	cellular response to transforming growth factor beta stimulus	9/411	252/18866	0.101016059543673	0.532233414523705	0.4843666888772	ADAM9/USP9X/YES1/ACVR1/PPM1A/BMPR1A/MAP3K7/TRIM33/LEMD3	9
GO:0002092	BP	GO:0002092	positive regulation of receptor internalization	2/411	25/18866	0.102312178509759	0.533091778216198	0.48514785512539	SCYL2/ATAD1	2
GO:0008334	BP	GO:0008334	histone mRNA metabolic process	2/411	25/18866	0.102312178509759	0.533091778216198	0.48514785512539	XRN1/SNRPG	2
GO:0009081	BP	GO:0009081	branched-chain amino acid metabolic process	2/411	25/18866	0.102312178509759	0.533091778216198	0.48514785512539	MCCC2/HIBADH	2
GO:0032400	BP	GO:0032400	melanosome localization	2/411	25/18866	0.102312178509759	0.533091778216198	0.48514785512539	RAB11A/RAB1A	2
GO:0036010	BP	GO:0036010	protein localization to endosome	2/411	25/18866	0.102312178509759	0.533091778216198	0.48514785512539	VPS35/TMEM30A	2
GO:0051788	BP	GO:0051788	response to misfolded protein	2/411	25/18866	0.102312178509759	0.533091778216198	0.48514785512539	UBE2W/CUL3	2
GO:1903421	BP	GO:1903421	regulation of synaptic vesicle recycling	2/411	25/18866	0.102312178509759	0.533091778216198	0.48514785512539	DNM1L/CYFIP1	2
GO:0050792	BP	GO:0050792	regulation of viral process	8/411	217/18866	0.102941858093588	0.534460084033152	0.486393101552698	CNOT7/MDFIC/TSG101/CHMP2B/CHD1/GTF2B/UBP1/CCNK	8
GO:0010976	BP	GO:0010976	positive regulation of neuron projection development	10/411	290/18866	0.103507555594538	0.534460084033152	0.486393101552698	ATF1/CAPRIN1/IQGAP1/RAB11A/SCARB2/DNM1L/CYFIP1/OPA1/TMEM30A/EEF2K	10
GO:0003279	BP	GO:0003279	cardiac septum development	5/411	114/18866	0.103795859041241	0.534460084033152	0.486393101552698	HECTD1/MATR3/ACVR1/BMPR1A/MDM4	5
GO:0016925	BP	GO:0016925	protein sumoylation	4/411	82/18866	0.103961602018064	0.534460084033152	0.486393101552698	PIAS2/SUMO1/NUP54/PIAS1	4
GO:1903313	BP	GO:1903313	positive regulation of mRNA metabolic process	4/411	82/18866	0.103961602018064	0.534460084033152	0.486393101552698	CNOT7/YTHDF3/RBM3/PNPT1	4
GO:0003179	BP	GO:0003179	heart valve morphogenesis	3/411	52/18866	0.104035503755011	0.534460084033152	0.486393101552698	ACVR1/BMPR1A/MDM4	3
GO:0033059	BP	GO:0033059	cellular pigmentation	3/411	52/18866	0.104035503755011	0.534460084033152	0.486393101552698	RAB11A/AP1G1/RAB1A	3
GO:0046580	BP	GO:0046580	negative regulation of Ras protein signal transduction	3/411	52/18866	0.104035503755011	0.534460084033152	0.486393101552698	CUL3/RASA1/RASA2	3
GO:0072132	BP	GO:0072132	mesenchyme morphogenesis	3/411	52/18866	0.104035503755011	0.534460084033152	0.486393101552698	ACVR1/BMPR1A/MDM4	3
GO:0007623	BP	GO:0007623	circadian rhythm	8/411	218/18866	0.104961402801193	0.53720122273493	0.488887714330669	PRKAA1/PPP1CC/USP9X/KDM5A/FBXW11/MAPK8/FBXL3/RBM4	8
GO:2001251	BP	GO:2001251	negative regulation of chromosome organization	6/411	148/18866	0.105103729815784	0.53720122273493	0.488887714330669	XRN1/ATAD2B/BUB3/TRIP12/KDM5A/UBR5	6
GO:0031503	BP	GO:0031503	protein-containing complex localization	10/411	291/18866	0.105241112805285	0.53720122273493	0.488887714330669	DYNC2LI1/VPS35/RAB11A/SRSF4/ABCE1/SRSF6/NUP54/THOC7/SYNJ2BP/ATAD1	10
GO:0010038	BP	GO:0010038	response to metal ion	12/411	366/18866	0.105503630774807	0.53720122273493	0.488887714330669	PRKAA1/ADAM9/ATF1/UBE2D3/IQGAP1/ANXA7/CACYBP/CPNE3/PPP2CA/SUMO1/MAPK8/EEF2K	12
GO:0002429	BP	GO:0002429	immune response-activating cell surface receptor signaling pathway	15/411	481/18866	0.105547886762678	0.53720122273493	0.488887714330669	ELMO2/PSMD6/PAK2/ABI1/PSMA1/PSMD12/YES1/PSMA4/PSMD5/MAP3K7/CYFIP1/FBXW11/TAB2/CD47/PIK3CB	15
GO:0002757	BP	GO:0002757	immune response-activating signal transduction	15/411	481/18866	0.105547886762678	0.53720122273493	0.488887714330669	ELMO2/PSMD6/PAK2/ABI1/PSMA1/PSMD12/YES1/PSMA4/PSMD5/MAP3K7/CYFIP1/FBXW11/TAB2/CD47/PIK3CB	15
GO:0043433	BP	GO:0043433	negative regulation of DNA-binding transcription factor activity	7/411	183/18866	0.105967557482239	0.53850488702008	0.490074132800412	TRIM37/MED13/G3BP2/SUMO1/ITCH/UFL1/ZNF675	7
GO:0030178	BP	GO:0030178	negative regulation of Wnt signaling pathway	8/411	219/18866	0.107002854539529	0.539639201666634	0.491106432191061	PSMD6/LATS1/CUL3/PSMA1/PSMD12/PSMA4/PSMD5/SCYL2	8
GO:0071375	BP	GO:0071375	cellular response to peptide hormone stimulus	11/411	330/18866	0.108199734862303	0.539639201666634	0.491106432191061	PRKAA1/USO1/ATP6V1A/DENND4C/ATP6V1G1/CYFIP1/OPA1/OSBPL8/C2CD5/RAB10/EEF2K	11
GO:0006611	BP	GO:0006611	protein export from nucleus	7/411	184/18866	0.108228061028485	0.539639201666634	0.491106432191061	CTDSPL2/SRSF4/ABCE1/PPM1A/SRSF6/NUP54/THOC7	7
GO:0006336	BP	GO:0006336	DNA replication-independent nucleosome assembly	3/411	53/18866	0.108590223816233	0.539639201666634	0.491106432191061	SMARCA5/HAT1/MIS18BP1	3
GO:0008333	BP	GO:0008333	endosome to lysosome transport	3/411	53/18866	0.108590223816233	0.539639201666634	0.491106432191061	TSG101/CHMP2B/SCYL2	3
GO:0032210	BP	GO:0032210	regulation of telomere maintenance via telomerase	3/411	53/18866	0.108590223816233	0.539639201666634	0.491106432191061	XRN1/CCT8/CCT2	3
GO:0043124	BP	GO:0043124	negative regulation of I-kappaB kinase/NF-kappaB signaling	3/411	53/18866	0.108590223816233	0.539639201666634	0.491106432191061	PPM1A/USP10/PPM1B	3
GO:0072698	BP	GO:0072698	protein localization to microtubule cytoskeleton	3/411	53/18866	0.108590223816233	0.539639201666634	0.491106432191061	CCDC14/MAPRE1/CRIPT	3
GO:2000772	BP	GO:2000772	regulation of cellular senescence	3/411	53/18866	0.108590223816233	0.539639201666634	0.491106432191061	BMPR1A/EEF1E1/PNPT1	3
GO:0006333	BP	GO:0006333	chromatin assembly or disassembly	8/411	220/18866	0.109066135943388	0.539639201666634	0.491106432191061	ARID2/SMCHD1/KAT6A/TSPYL1/SMARCA5/HAT1/MIS18BP1/FAM172A	8
GO:0007064	BP	GO:0007064	mitotic sister chromatid cohesion	2/411	26/18866	0.109304387340311	0.539639201666634	0.491106432191061	PDS5A/NAA50	2
GO:0051654	BP	GO:0051654	establishment of mitochondrion localization	2/411	26/18866	0.109304387340311	0.539639201666634	0.491106432191061	LRPPRC/OPA1	2
GO:0051875	BP	GO:0051875	pigment granule localization	2/411	26/18866	0.109304387340311	0.539639201666634	0.491106432191061	RAB11A/RAB1A	2
GO:0060037	BP	GO:0060037	pharyngeal system development	2/411	26/18866	0.109304387340311	0.539639201666634	0.491106432191061	ACVR1/BMPR1A	2
GO:0060765	BP	GO:0060765	regulation of androgen receptor signaling pathway	2/411	26/18866	0.109304387340311	0.539639201666634	0.491106432191061	PIAS2/RNF14	2
GO:0070129	BP	GO:0070129	regulation of mitochondrial translation	2/411	26/18866	0.109304387340311	0.539639201666634	0.491106432191061	LRPPRC/C1QBP	2
GO:0090023	BP	GO:0090023	positive regulation of neutrophil chemotaxis	2/411	26/18866	0.109304387340311	0.539639201666634	0.491106432191061	DNM1L/C1QBP	2
GO:0097066	BP	GO:0097066	response to thyroid hormone	2/411	26/18866	0.109304387340311	0.539639201666634	0.491106432191061	MED1/CRLS1	2
GO:1902914	BP	GO:1902914	regulation of protein polyubiquitination	2/411	26/18866	0.109304387340311	0.539639201666634	0.491106432191061	TRIP12/UBR5	2
GO:0032392	BP	GO:0032392	DNA geometric change	5/411	116/18866	0.109631649406881	0.540444642959372	0.491839435646693	CHD2/SSBP1/CUL4B/CHD1/ASCC3	5
GO:0006606	BP	GO:0006606	protein import into nucleus	6/411	150/18866	0.110188455826379	0.54237755610802	0.493598511112737	MDFIC/MED1/UBR5/NXT2/NUP54/KPNA3	6
GO:0071241	BP	GO:0071241	cellular response to inorganic substance	8/411	221/18866	0.11115116503826	0.546299681299984	0.49716789766524	PRKAA1/UBE2D3/IQGAP1/CACYBP/CPNE3/SUMO1/MAPK8/EEF2K	8
GO:0071559	BP	GO:0071559	response to transforming growth factor beta	9/411	258/18866	0.11233074136682	0.550718537049359	0.501189341019875	ADAM9/USP9X/YES1/ACVR1/PPM1A/BMPR1A/MAP3K7/TRIM33/LEMD3	9
GO:0007030	BP	GO:0007030	Golgi organization	6/411	151/18866	0.112777344317827	0.550718537049359	0.501189341019875	ARL1/USO1/BAG5/RAB1A/GOLPH3/GOLGA5	6
GO:0006399	BP	GO:0006399	tRNA metabolic process	7/411	186/18866	0.112825931740962	0.550718537049359	0.501189341019875	EEF1E1/THUMPD1/TPRKB/TRMT13/C2orf49/TYW3/MTFMT	7
GO:0031050	BP	GO:0031050	dsRNA processing	3/411	54/18866	0.113220907859829	0.550718537049359	0.501189341019875	TSNAX/PRKRA/DROSHA	3
GO:0034724	BP	GO:0034724	DNA replication-independent nucleosome organization	3/411	54/18866	0.113220907859829	0.550718537049359	0.501189341019875	SMARCA5/HAT1/MIS18BP1	3
GO:0070918	BP	GO:0070918	production of small RNA involved in gene silencing by RNA	3/411	54/18866	0.113220907859829	0.550718537049359	0.501189341019875	TSNAX/PRKRA/DROSHA	3
GO:1901185	BP	GO:1901185	negative regulation of ERBB signaling pathway	3/411	54/18866	0.113220907859829	0.550718537049359	0.501189341019875	TSG101/STAM2/RNF115	3
GO:2000779	BP	GO:2000779	regulation of double-strand break repair	4/411	85/18866	0.114608838788669	0.556647354175644	0.506584946485546	ARID2/SMCHD1/TRIP12/UBR5	4
GO:0007569	BP	GO:0007569	cell aging	5/411	118/18866	0.115623561625471	0.558842347468098	0.508582531763286	KAT6A/BMPR1A/EEF1E1/OPA1/PNPT1	5
GO:0071356	BP	GO:0071356	cellular response to tumor necrosis factor	10/411	297/18866	0.115992025280703	0.558842347468098	0.508582531763286	PSMD6/PSMA1/UBE2K/PSMD12/PSMA4/PSMD5/CD58/ZNF675/ZFAND6/SPPL2A	10
GO:0031954	BP	GO:0031954	positive regulation of protein autophosphorylation	2/411	27/18866	0.116418417966327	0.558842347468098	0.508582531763286	IQGAP1/RAP2C	2
GO:0034243	BP	GO:0034243	regulation of transcription elongation from RNA polymerase II promoter	2/411	27/18866	0.116418417966327	0.558842347468098	0.508582531763286	TCERG1/EAPP	2
GO:0034389	BP	GO:0034389	lipid droplet organization	2/411	27/18866	0.116418417966327	0.558842347468098	0.508582531763286	FAF2/RAB18	2
GO:0070199	BP	GO:0070199	establishment of protein localization to chromosome	2/411	27/18866	0.116418417966327	0.558842347468098	0.508582531763286	CCT8/CCT2	2
GO:1900078	BP	GO:1900078	positive regulation of cellular response to insulin stimulus	2/411	27/18866	0.116418417966327	0.558842347468098	0.508582531763286	OPA1/OSBPL8	2
GO:1902175	BP	GO:1902175	regulation of oxidative stress-induced intrinsic apoptotic signaling pathway	2/411	27/18866	0.116418417966327	0.558842347468098	0.508582531763286	BAG5/UBQLN1	2
GO:0006890	BP	GO:0006890	retrograde vesicle-mediated transport, Golgi to endoplasmic reticulum	4/411	87/18866	0.121962634055306	0.581664593130335	0.529352245318479	RAB1A/SCFD1/GOLPH3/ERGIC2	4
GO:0051453	BP	GO:0051453	regulation of intracellular pH	4/411	87/18866	0.121962634055306	0.581664593130335	0.529352245318479	ATP6AP2/ATP6V1A/CLN5/ATP6V1G1	4
GO:0097581	BP	GO:0097581	lamellipodium organization	4/411	87/18866	0.121962634055306	0.581664593130335	0.529352245318479	ABI1/SNX2/CYFIP1/GOLPH3	4
GO:0050730	BP	GO:0050730	regulation of peptidyl-tyrosine phosphorylation	9/411	263/18866	0.122275877881591	0.581664593130335	0.529352245318479	CNOT7/PAK2/ABI1/IQGAP1/TSG101/YES1/ACVR1/PPP2CA/RAP2C	9
GO:0099111	BP	GO:0099111	microtubule-based transport	7/411	190/18866	0.122325199896818	0.581664593130335	0.529352245318479	DYNC2LI1/LRPPRC/SYNE2/SPG11/RAB1A/FBXW11/OPA1	7
GO:0034660	BP	GO:0034660	ncRNA metabolic process	15/411	493/18866	0.122369170517131	0.581664593130335	0.529352245318479	SBDS/XRN1/HEATR1/EEF1E1/THUMPD1/PRKRA/DROSHA/TPRKB/SHQ1/TRMT13/C2orf49/RPL7L1/PNPT1/TYW3/MTFMT	15
GO:0006977	BP	GO:0006977	DNA damage response, signal transduction by p53 class mediator resulting in cell cycle arrest	3/411	56/18866	0.122701533471732	0.581664593130335	0.529352245318479	CNOT7/MDM4/CNOT2	3
GO:0050773	BP	GO:0050773	regulation of dendrite development	6/411	155/18866	0.12343767138673	0.581664593130335	0.529352245318479	CAPRIN1/IQGAP1/DNM1L/CYFIP1/OPA1/EEF2K	6
GO:0015867	BP	GO:0015867	ATP transport	2/411	28/18866	0.123645677252121	0.581664593130335	0.529352245318479	SLC25A43/SLC25A36	2
GO:0021680	BP	GO:0021680	cerebellar Purkinje cell layer development	2/411	28/18866	0.123645677252121	0.581664593130335	0.529352245318479	SLC25A46/HERC1	2
GO:0034067	BP	GO:0034067	protein localization to Golgi apparatus	2/411	28/18866	0.123645677252121	0.581664593130335	0.529352245318479	ARL1/GOLPH3	2
GO:0051647	BP	GO:0051647	nucleus localization	2/411	28/18866	0.123645677252121	0.581664593130335	0.529352245318479	SYNE2/FBXW11	2
GO:0090200	BP	GO:0090200	positive regulation of release of cytochrome c from mitochondria	2/411	28/18866	0.123645677252121	0.581664593130335	0.529352245318479	DNM1L/MFF	2
GO:0090383	BP	GO:0090383	phagosome acidification	2/411	28/18866	0.123645677252121	0.581664593130335	0.529352245318479	ATP6V1A/ATP6V1G1	2
GO:0043406	BP	GO:0043406	positive regulation of MAP kinase activity	9/411	264/18866	0.124320427210302	0.584004517551389	0.531481727258397	PRKAA1/ADAM9/MDFIC/IQGAP1/MAP4K5/MAP3K7/TAB2/PIK3CB/TAOK1	9
GO:0034401	BP	GO:0034401	chromatin organization involved in regulation of transcription	6/411	156/18866	0.126177703968952	0.591567162744414	0.538364221501222	MIER1/SMCHD1/ATAD2B/SMARCA5/HAT1/FAM172A	6
GO:0002090	BP	GO:0002090	regulation of receptor internalization	3/411	57/18866	0.127547125887803	0.591567162744414	0.538364221501222	MKLN1/SCYL2/ATAD1	3
GO:0044380	BP	GO:0044380	protein localization to cytoskeleton	3/411	57/18866	0.127547125887803	0.591567162744414	0.538364221501222	CCDC14/MAPRE1/CRIPT	3
GO:0045292	BP	GO:0045292	mRNA cis splicing, via spliceosome	3/411	57/18866	0.127547125887803	0.591567162744414	0.538364221501222	SRSF4/SRSF6/RBM4	3
GO:0046854	BP	GO:0046854	phosphatidylinositol phosphorylation	3/411	57/18866	0.127547125887803	0.591567162744414	0.538364221501222	FAM126B/EFR3A/PIK3CB	3
GO:0072431	BP	GO:0072431	signal transduction involved in mitotic G1 DNA damage checkpoint	3/411	57/18866	0.127547125887803	0.591567162744414	0.538364221501222	CNOT7/MDM4/CNOT2	3
GO:0075733	BP	GO:0075733	intracellular transport of virus	3/411	57/18866	0.127547125887803	0.591567162744414	0.538364221501222	TSG101/NUP54/KPNA3	3
GO:0097120	BP	GO:0097120	receptor localization to synapse	3/411	57/18866	0.127547125887803	0.591567162744414	0.538364221501222	VPS35/RAB11A/SYNJ2BP	3
GO:1902400	BP	GO:1902400	intracellular signal transduction involved in G1 DNA damage checkpoint	3/411	57/18866	0.127547125887803	0.591567162744414	0.538364221501222	CNOT7/MDM4/CNOT2	3
GO:0050807	BP	GO:0050807	regulation of synapse organization	8/411	229/18866	0.128602989522534	0.594788826541719	0.5412961430672	VPS35/CAPRIN1/CHMP2B/DNM1L/CYFIP1/OPA1/CRIPT/EEF2K	8
GO:0051648	BP	GO:0051648	vesicle localization	8/411	229/18866	0.128602989522534	0.594788826541719	0.5412961430672	SPG11/RAB11A/CUL3/USO1/PPP6C/RAB1A/FBXW11/SCFD1	8
GO:0006515	BP	GO:0006515	protein quality control for misfolded or incompletely synthesized proteins	2/411	29/18866	0.130977887006599	0.600710559767033	0.546685301726707	UBE2W/CUL3	2
GO:0007020	BP	GO:0007020	microtubule nucleation	2/411	29/18866	0.130977887006599	0.600710559767033	0.546685301726707	RANBP9/SLAIN2	2
GO:0031063	BP	GO:0031063	regulation of histone deacetylation	2/411	29/18866	0.130977887006599	0.600710559767033	0.546685301726707	KDM5A/MAPK8	2
GO:0036296	BP	GO:0036296	response to increased oxygen levels	2/411	29/18866	0.130977887006599	0.600710559767033	0.546685301726707	ATP6V1A/ATP6V1G1	2
GO:0050690	BP	GO:0050690	regulation of defense response to virus by virus	2/411	29/18866	0.130977887006599	0.600710559767033	0.546685301726707	PAK2/AP1G1	2
GO:0071624	BP	GO:0071624	positive regulation of granulocyte chemotaxis	2/411	29/18866	0.130977887006599	0.600710559767033	0.546685301726707	DNM1L/C1QBP	2
GO:1904375	BP	GO:1904375	regulation of protein localization to cell periphery	5/411	123/18866	0.13126426761514	0.601186694376435	0.547118614889546	CLTC/RAB11A/ACSL3/LYPLA1/LZTFL1	5
GO:0043903	BP	GO:0043903	regulation of symbiotic process	8/411	231/18866	0.133176332988155	0.608251961900133	0.553548463416714	CNOT7/MDFIC/TSG101/CHMP2B/CHD1/GTF2B/UBP1/CCNK	8
GO:0051259	BP	GO:0051259	protein complex oligomerization	8/411	231/18866	0.133176332988155	0.608251961900133	0.553548463416714	VPS35/CPSF6/DNM1L/G3BP2/OPA1/PDCD6IP/CPSF7/PNPT1	8
GO:0019080	BP	GO:0019080	viral gene expression	7/411	195/18866	0.134755335326744	0.612913424352165	0.557790694497296	MDFIC/CHD1/GTF2B/NUP54/UBP1/EIF2D/DENR	7
GO:0031497	BP	GO:0031497	chromatin assembly	7/411	195/18866	0.134755335326744	0.612913424352165	0.557790694497296	SMCHD1/KAT6A/TSPYL1/SMARCA5/HAT1/MIS18BP1/FAM172A	7
GO:1902275	BP	GO:1902275	regulation of chromatin organization	7/411	195/18866	0.134755335326744	0.612913424352165	0.557790694497296	MIER1/ATAD2B/TRIP12/KDM5A/CTR9/UBR5/MAPK8	7
GO:0045921	BP	GO:0045921	positive regulation of exocytosis	4/411	91/18866	0.137252318787675	0.615080291474012	0.559762683148149	TSG101/DNM1L/AP1G1/PDCD6IP	4
GO:0042306	BP	GO:0042306	regulation of protein import into nucleus	3/411	59/18866	0.137437933389148	0.615080291474012	0.559762683148149	MDFIC/UBR5/NUP54	3
GO:0046605	BP	GO:0046605	regulation of centrosome cycle	3/411	59/18866	0.137437933389148	0.615080291474012	0.559762683148149	TRIM37/CHMP2B/PDCD6IP	3
GO:0051058	BP	GO:0051058	negative regulation of small GTPase mediated signal transduction	3/411	59/18866	0.137437933389148	0.615080291474012	0.559762683148149	CUL3/RASA1/RASA2	3
GO:0072413	BP	GO:0072413	signal transduction involved in mitotic cell cycle checkpoint	3/411	59/18866	0.137437933389148	0.615080291474012	0.559762683148149	CNOT7/MDM4/CNOT2	3
GO:1902402	BP	GO:1902402	signal transduction involved in mitotic DNA damage checkpoint	3/411	59/18866	0.137437933389148	0.615080291474012	0.559762683148149	CNOT7/MDM4/CNOT2	3
GO:1902403	BP	GO:1902403	signal transduction involved in mitotic DNA integrity checkpoint	3/411	59/18866	0.137437933389148	0.615080291474012	0.559762683148149	CNOT7/MDM4/CNOT2	3
GO:2001234	BP	GO:2001234	negative regulation of apoptotic signaling pathway	8/411	233/18866	0.137831889110461	0.615080291474012	0.559762683148149	EYA3/URI1/DNAJA1/RB1CC1/BAG5/ACVR1/OPA1/HIGD1A	8
GO:0000027	BP	GO:0000027	ribosomal large subunit assembly	2/411	30/18866	0.138407074394851	0.615080291474012	0.559762683148149	RSL24D1/BRIX1	2
GO:0006884	BP	GO:0006884	cell volume homeostasis	2/411	30/18866	0.138407074394851	0.615080291474012	0.559762683148149	ANXA7/CLNS1A	2
GO:0031116	BP	GO:0031116	positive regulation of microtubule polymerization	2/411	30/18866	0.138407074394851	0.615080291474012	0.559762683148149	MAPRE1/SLAIN2	2
GO:0043457	BP	GO:0043457	regulation of cellular respiration	2/411	30/18866	0.138407074394851	0.615080291474012	0.559762683148149	NOA1/PNPT1	2
GO:0051125	BP	GO:0051125	regulation of actin nucleation	2/411	30/18866	0.138407074394851	0.615080291474012	0.559762683148149	CYFIP1/ARFIP1	2
GO:0070198	BP	GO:0070198	protein localization to chromosome, telomeric region	2/411	30/18866	0.138407074394851	0.615080291474012	0.559762683148149	CCT8/CCT2	2
GO:0090314	BP	GO:0090314	positive regulation of protein targeting to membrane	2/411	30/18866	0.138407074394851	0.615080291474012	0.559762683148149	C2CD5/MFF	2
GO:1900027	BP	GO:1900027	regulation of ruffle assembly	2/411	30/18866	0.138407074394851	0.615080291474012	0.559762683148149	CYFIP1/FAM98A	2
GO:1902186	BP	GO:1902186	regulation of viral release from host cell	2/411	30/18866	0.138407074394851	0.615080291474012	0.559762683148149	TSG101/CHMP2B	2
GO:0000070	BP	GO:0000070	mitotic sister chromatid segregation	6/411	161/18866	0.140314029370083	0.622714418754289	0.566710230694603	RAB11A/CUL3/BUB3/CHMP2B/PDS5A/NAA50	6
GO:0034599	BP	GO:0034599	cellular response to oxidative stress	10/411	310/18866	0.141301389375649	0.625533630058091	0.569275894569145	PRKAA1/PRDX3/BAG5/VRK2/PRKRA/MAPK8/PYROXD1/UBQLN1/PNPT1/ERCC6L2	10
GO:0098813	BP	GO:0098813	nuclear chromosome segregation	9/411	272/18866	0.141329189420959	0.625533630058091	0.569275894569145	LATS1/RAB11A/CUL3/BUB3/STAG1/CHMP2B/PDS5A/NAA50/ESCO1	9
GO:0010823	BP	GO:0010823	negative regulation of mitochondrion organization	3/411	60/18866	0.142478760359568	0.626511544819497	0.570165859990445	DNM1L/OPA1/HIGD1A	3
GO:0032515	BP	GO:0032515	negative regulation of phosphoprotein phosphatase activity	3/411	60/18866	0.142478760359568	0.626511544819497	0.570165859990445	URI1/BOD1L1/FAM122A	3
GO:0043966	BP	GO:0043966	histone H3 acetylation	3/411	60/18866	0.142478760359568	0.626511544819497	0.570165859990445	KAT6A/SUPT7L/MAP3K7	3
GO:0071806	BP	GO:0071806	protein transmembrane transport	3/411	60/18866	0.142478760359568	0.626511544819497	0.570165859990445	PEX2/C2CD5/GRPEL2	3
GO:0043112	BP	GO:0043112	receptor metabolic process	7/411	198/18866	0.142501411196418	0.626511544819497	0.570165859990445	CLTC/MKLN1/SH3GLB1/ITCH/ARFGEF2/SCYL2/ATAD1	7
GO:1900180	BP	GO:1900180	regulation of protein localization to nucleus	5/411	127/18866	0.144426285733863	0.633283300827712	0.576328594133168	MDFIC/CCT8/CCT2/UBR5/NUP54	5
GO:1905477	BP	GO:1905477	positive regulation of protein localization to membrane	5/411	127/18866	0.144426285733863	0.633283300827712	0.576328594133168	RAB11A/ACSL3/MAPK8/C2CD5/MFF	5
GO:0030510	BP	GO:0030510	regulation of BMP signaling pathway	4/411	93/18866	0.145173544457644	0.634027164322309	0.577005557826207	CTDSPL2/PPM1A/TRIM33/LEMD3	4
GO:0045185	BP	GO:0045185	maintenance of protein location	4/411	93/18866	0.145173544457644	0.634027164322309	0.577005557826207	LATS1/SUPT7L/G3BP2/GOLPH3	4
GO:0061097	BP	GO:0061097	regulation of protein tyrosine kinase activity	4/411	93/18866	0.145173544457644	0.634027164322309	0.577005557826207	PAK2/ABI1/TSG101/RAP2C	4
GO:0009394	BP	GO:0009394	2'-deoxyribonucleotide metabolic process	2/411	31/18866	0.145925562616413	0.635625499597685	0.578460145877094	TBPL1/MBD4	2
GO:1902624	BP	GO:1902624	positive regulation of neutrophil migration	2/411	31/18866	0.145925562616413	0.635625499597685	0.578460145877094	DNM1L/C1QBP	2
GO:0032872	BP	GO:0032872	regulation of stress-activated MAPK cascade	8/411	237/18866	0.147385232460005	0.636139449359208	0.578927873264073	MDFIC/DNAJA1/RB1CC1/MAP4K5/MAP3K7/ITCH/TAOK1/ZNF675	8
GO:0051310	BP	GO:0051310	metaphase plate congression	3/411	61/18866	0.147580276086489	0.636139449359208	0.578927873264073	RAB11A/CUL3/CHMP2B	3
GO:0061912	BP	GO:0061912	selective autophagy	3/411	61/18866	0.147580276086489	0.636139449359208	0.578927873264073	RB1CC1/UFL1/UBQLN1	3
GO:0090342	BP	GO:0090342	regulation of cell aging	3/411	61/18866	0.147580276086489	0.636139449359208	0.578927873264073	BMPR1A/EEF1E1/PNPT1	3
GO:1903902	BP	GO:1903902	positive regulation of viral life cycle	3/411	61/18866	0.147580276086489	0.636139449359208	0.578927873264073	CNOT7/TSG101/CHMP2B	3
GO:1904356	BP	GO:1904356	regulation of telomere maintenance via telomere lengthening	3/411	61/18866	0.147580276086489	0.636139449359208	0.578927873264073	XRN1/CCT8/CCT2	3
GO:0009755	BP	GO:0009755	hormone-mediated signaling pathway	7/411	200/18866	0.147782167859032	0.636139449359208	0.578927873264073	PIAS2/LATS1/RNF14/MED1/UBR5/UFL1/CNOT2	7
GO:0030705	BP	GO:0030705	cytoskeleton-dependent intracellular transport	7/411	200/18866	0.147782167859032	0.636139449359208	0.578927873264073	DYNC2LI1/LRPPRC/SYNE2/SPG11/RAB1A/FBXW11/OPA1	7
GO:0051054	BP	GO:0051054	positive regulation of DNA metabolic process	7/411	200/18866	0.147782167859032	0.636139449359208	0.578927873264073	EYA3/ARID2/SMCHD1/PTGES3/CCT8/USP9X/CCT2	7
GO:0030641	BP	GO:0030641	regulation of cellular pH	4/411	94/18866	0.149199940531587	0.640567671669512	0.582957840792463	ATP6AP2/ATP6V1A/CLN5/ATP6V1G1	4
GO:1901264	BP	GO:1901264	carbohydrate derivative transport	4/411	94/18866	0.149199940531587	0.640567671669512	0.582957840792463	SLC25A43/SLC25A36/SLC35A1/SLC35B3	4
GO:0034249	BP	GO:0034249	negative regulation of cellular amide metabolic process	8/411	238/18866	0.149823178698787	0.642405895123837	0.58463074253762	CNOT7/PRKAA1/XRN1/YTHDF3/CAPRIN1/SRP9/CNOT2/RBM4	8
GO:0010803	BP	GO:0010803	regulation of tumor necrosis factor-mediated signaling pathway	3/411	62/18866	0.152740288231219	0.652336764322067	0.593668473164743	UBE2K/ZNF675/SPPL2A	3
GO:0051851	BP	GO:0051851	modulation by host of symbiont process	3/411	62/18866	0.152740288231219	0.652336764322067	0.593668473164743	CHD1/GTF2B/CCNK	3
GO:1904589	BP	GO:1904589	regulation of protein import	3/411	62/18866	0.152740288231219	0.652336764322067	0.593668473164743	MDFIC/UBR5/NUP54	3
GO:0048814	BP	GO:0048814	regulation of dendrite morphogenesis	4/411	95/18866	0.15326889979896	0.652336764322067	0.593668473164743	CAPRIN1/DNM1L/OPA1/EEF2K	4
GO:0034694	BP	GO:0034694	response to prostaglandin	2/411	32/18866	0.153525961843183	0.652336764322067	0.593668473164743	PRKAA1/YY1	2
GO:0035456	BP	GO:0035456	response to interferon-beta	2/411	32/18866	0.153525961843183	0.652336764322067	0.593668473164743	UBE2K/PNPT1	2
GO:0044818	BP	GO:0044818	mitotic G2/M transition checkpoint	2/411	32/18866	0.153525961843183	0.652336764322067	0.593668473164743	NAE1/TAOK1	2
GO:0071426	BP	GO:0071426	ribonucleoprotein complex export from nucleus	5/411	130/18866	0.154655764348942	0.655877104794905	0.596890411031724	SRSF4/ABCE1/SRSF6/NUP54/THOC7	5
GO:0050803	BP	GO:0050803	regulation of synapse structure or activity	8/411	240/18866	0.15475751910891	0.655877104794905	0.596890411031724	VPS35/CAPRIN1/CHMP2B/DNM1L/CYFIP1/OPA1/CRIPT/EEF2K	8
GO:0007093	BP	GO:0007093	mitotic cell cycle checkpoint	6/411	166/18866	0.155149875263449	0.656694780517398	0.597634548606464	CNOT7/BUB3/NAE1/MDM4/TAOK1/CNOT2	6
GO:0031122	BP	GO:0031122	cytoplasmic microtubule organization	3/411	63/18866	0.157956609378933	0.66674167466937	0.60677786941477	RAB11A/CRIPT/SLAIN2	3
GO:0031571	BP	GO:0031571	mitotic G1 DNA damage checkpoint	3/411	63/18866	0.157956609378933	0.66674167466937	0.60677786941477	CNOT7/MDM4/CNOT2	3
GO:0071166	BP	GO:0071166	ribonucleoprotein complex localization	5/411	131/18866	0.158130958978675	0.66674167466937	0.60677786941477	SRSF4/ABCE1/SRSF6/NUP54/THOC7	5
GO:0019692	BP	GO:0019692	deoxyribose phosphate metabolic process	2/411	33/18866	0.161201160410125	0.674797535756856	0.61410922189006	TBPL1/MBD4	2
GO:0021696	BP	GO:0021696	cerebellar cortex morphogenesis	2/411	33/18866	0.161201160410125	0.674797535756856	0.61410922189006	SLC25A46/HERC1	2
GO:0043928	BP	GO:0043928	exonucleolytic catabolism of deadenylated mRNA	2/411	33/18866	0.161201160410125	0.674797535756856	0.61410922189006	CNOT7/PATL1	2
GO:0061311	BP	GO:0061311	cell surface receptor signaling pathway involved in heart development	2/411	33/18866	0.161201160410125	0.674797535756856	0.61410922189006	ACVR1/BMPR1A	2
GO:0090022	BP	GO:0090022	regulation of neutrophil chemotaxis	2/411	33/18866	0.161201160410125	0.674797535756856	0.61410922189006	DNM1L/C1QBP	2
GO:0009451	BP	GO:0009451	RNA modification	6/411	168/18866	0.161271078238884	0.674797535756856	0.61410922189006	WTAP/THUMPD1/TPRKB/TRMT13/TYW3/MTFMT	6
GO:0006476	BP	GO:0006476	protein deacetylation	4/411	97/18866	0.16153057382582	0.675025608640134	0.614316782904234	MIER1/PRKAA1/KDM5A/MAPK8	4
GO:0065004	BP	GO:0065004	protein-DNA complex assembly	8/411	243/18866	0.162302689923689	0.677392595587714	0.616470893486414	KAT6A/TSPYL1/CUL4B/SMARCA5/HAT1/MIS18BP1/GTF2B/PIAS1	8
GO:0044783	BP	GO:0044783	G1 DNA damage checkpoint	3/411	64/18866	0.163227059187925	0.677814257132205	0.616854632651522	CNOT7/MDM4/CNOT2	3
GO:0044819	BP	GO:0044819	mitotic G1/S transition checkpoint	3/411	64/18866	0.163227059187925	0.677814257132205	0.616854632651522	CNOT7/MDM4/CNOT2	3
GO:0046686	BP	GO:0046686	response to cadmium ion	3/411	64/18866	0.163227059187925	0.677814257132205	0.616854632651522	UBE2D3/SUMO1/MAPK8	3
GO:0046794	BP	GO:0046794	transport of virus	3/411	64/18866	0.163227059187925	0.677814257132205	0.616854632651522	TSG101/NUP54/KPNA3	3
GO:0071824	BP	GO:0071824	protein-DNA complex subunit organization	9/411	282/18866	0.164163232192485	0.680638573940963	0.619424942864424	ARID2/KAT6A/TSPYL1/CUL4B/SMARCA5/HAT1/MIS18BP1/GTF2B/PIAS1	9
GO:0052126	BP	GO:0052126	movement in host environment	6/411	169/18866	0.164370353812123	0.680638573940963	0.619424942864424	SCARB2/TSG101/CHMP2B/ITCH/WWP1/KPNA3	6
GO:0062197	BP	GO:0062197	cellular response to chemical stress	11/411	360/18866	0.164527271441545	0.680638573940963	0.619424942864424	PRKAA1/DNAJA1/PRDX3/BAG5/VRK2/PRKRA/MAPK8/PYROXD1/UBQLN1/PNPT1/ERCC6L2	11
GO:0042770	BP	GO:0042770	signal transduction in response to DNA damage	5/411	133/18866	0.165176109891698	0.68161018781123	0.620309174068941	CNOT7/EEF1E1/MDM4/USP10/CNOT2	5
GO:0090101	BP	GO:0090101	negative regulation of transmembrane receptor protein serine/threonine kinase signaling pathway	5/411	133/18866	0.165176109891698	0.68161018781123	0.620309174068941	CTDSPL2/ACVR1/PPM1A/TRIM33/LEMD3	5
GO:0034470	BP	GO:0034470	ncRNA processing	12/411	400/18866	0.165623805727399	0.68215030452506	0.620800715067958	SBDS/HEATR1/THUMPD1/PRKRA/DROSHA/TPRKB/SHQ1/TRMT13/C2orf49/RPL7L1/TYW3/MTFMT	12
GO:2001243	BP	GO:2001243	negative regulation of intrinsic apoptotic signaling pathway	4/411	98/18866	0.165721300826009	0.68215030452506	0.620800715067958	URI1/DNAJA1/BAG5/OPA1	4
GO:0035308	BP	GO:0035308	negative regulation of protein dephosphorylation	3/411	65/18866	0.168549466414974	0.685984751440474	0.624290308741359	URI1/BOD1L1/FAM122A	3
GO:0048278	BP	GO:0048278	vesicle docking	3/411	65/18866	0.168549466414974	0.685984751440474	0.624290308741359	USO1/SCFD1/RAB10	3
GO:0006891	BP	GO:0006891	intra-Golgi vesicle-mediated transport	2/411	34/18866	0.168944316252118	0.685984751440474	0.624290308741359	COG5/GOLGA5	2
GO:0019076	BP	GO:0019076	viral release from host cell	2/411	34/18866	0.168944316252118	0.685984751440474	0.624290308741359	TSG101/CHMP2B	2
GO:0031112	BP	GO:0031112	positive regulation of microtubule polymerization or depolymerization	2/411	34/18866	0.168944316252118	0.685984751440474	0.624290308741359	MAPRE1/SLAIN2	2
GO:0032212	BP	GO:0032212	positive regulation of telomere maintenance via telomerase	2/411	34/18866	0.168944316252118	0.685984751440474	0.624290308741359	CCT8/CCT2	2
GO:0035510	BP	GO:0035510	DNA dealkylation	2/411	34/18866	0.168944316252118	0.685984751440474	0.624290308741359	USP9X/ASCC3	2
GO:0035890	BP	GO:0035890	exit from host	2/411	34/18866	0.168944316252118	0.685984751440474	0.624290308741359	TSG101/CHMP2B	2
GO:0035891	BP	GO:0035891	exit from host cell	2/411	34/18866	0.168944316252118	0.685984751440474	0.624290308741359	TSG101/CHMP2B	2
GO:0060795	BP	GO:0060795	cell fate commitment involved in formation of primary germ layer	2/411	34/18866	0.168944316252118	0.685984751440474	0.624290308741359	CTR9/BMPR1A	2
GO:0061384	BP	GO:0061384	heart trabecula morphogenesis	2/411	34/18866	0.168944316252118	0.685984751440474	0.624290308741359	MED1/BMPR1A	2
GO:0019886	BP	GO:0019886	antigen processing and presentation of exogenous peptide antigen via MHC class II	4/411	99/18866	0.169950617225786	0.687527496958862	0.625694306532798	CAPZA2/CLTC/AP1G1/DCTN4	4
GO:0043473	BP	GO:0043473	pigmentation	4/411	99/18866	0.169950617225786	0.687527496958862	0.625694306532798	RAB11A/ATP6AP2/AP1G1/RAB1A	4
GO:0051817	BP	GO:0051817	modulation of process of other organism involved in symbiotic interaction	4/411	99/18866	0.169950617225786	0.687527496958862	0.625694306532798	CHD1/GTF2B/CCNK/KPNA3	4
GO:0040029	BP	GO:0040029	regulation of gene expression, epigenetic	7/411	209/18866	0.172649875954885	0.697590234993175	0.634852046294554	MIER1/SMCHD1/ATAD2B/SUZ12/SMARCA5/HAT1/EPC1	7
GO:0050851	BP	GO:0050851	antigen receptor-mediated signaling pathway	10/411	325/18866	0.173763814457614	0.697593254587109	0.634854794319529	PSMD6/PAK2/PSMA1/PSMD12/PSMA4/PSMD5/MAP3K7/FBXW11/TAB2/PIK3CB	10
GO:0000910	BP	GO:0000910	cytokinesis	6/411	172/18866	0.173818583118326	0.697593254587109	0.634854794319529	RAB11A/CUL3/CHMP2B/RASA1/SH3GLB1/PDCD6IP	6
GO:0070304	BP	GO:0070304	positive regulation of stress-activated protein kinase signaling cascade	6/411	172/18866	0.173818583118326	0.697593254587109	0.634854794319529	MDFIC/RNF13/RB1CC1/MAP4K5/MAP3K7/TAOK1	6
GO:0044766	BP	GO:0044766	multi-organism transport	3/411	66/18866	0.173921670821748	0.697593254587109	0.634854794319529	TSG101/NUP54/KPNA3	3
GO:0046626	BP	GO:0046626	regulation of insulin receptor signaling pathway	3/411	66/18866	0.173921670821748	0.697593254587109	0.634854794319529	PRKAA1/OPA1/OSBPL8	3
GO:1902579	BP	GO:1902579	multi-organism localization	3/411	66/18866	0.173921670821748	0.697593254587109	0.634854794319529	TSG101/NUP54/KPNA3	3
GO:0036503	BP	GO:0036503	ERAD pathway	4/411	100/18866	0.174217512274769	0.697929766327027	0.635161041677895	UBXN4/FAF2/CCDC47/UBQLN1	4
GO:0051052	BP	GO:0051052	regulation of DNA metabolic process	11/411	365/18866	0.175120040702107	0.700401875301245	0.637410820075325	EYA3/ARID2/XRN1/SMCHD1/PTGES3/CCT8/USP9X/TRIP12/CCT2/USP1/UBR5	11
GO:0006612	BP	GO:0006612	protein targeting to membrane	7/411	210/18866	0.175519735268211	0.700401875301245	0.637410820075325	SRP9/PEX3/ARL6IP1/C2CD5/ZDHHC6/MFF/ATG3	7
GO:0031023	BP	GO:0031023	microtubule organizing center organization	5/411	136/18866	0.175972268912914	0.700401875301245	0.637410820075325	TRIM37/CHMP2B/FBXW11/PDCD6IP/HAUS6	5
GO:0000291	BP	GO:0000291	nuclear-transcribed mRNA catabolic process, exonucleolytic	2/411	35/18866	0.176748848580423	0.700401875301245	0.637410820075325	CNOT7/PATL1	2
GO:0009262	BP	GO:0009262	deoxyribonucleotide metabolic process	2/411	35/18866	0.176748848580423	0.700401875301245	0.637410820075325	TBPL1/MBD4	2
GO:0033144	BP	GO:0033144	negative regulation of intracellular steroid hormone receptor signaling pathway	2/411	35/18866	0.176748848580423	0.700401875301245	0.637410820075325	PIAS2/CNOT2	2
GO:0044743	BP	GO:0044743	protein transmembrane import into intracellular organelle	2/411	35/18866	0.176748848580423	0.700401875301245	0.637410820075325	PEX2/GRPEL2	2
GO:0060251	BP	GO:0060251	regulation of glial cell proliferation	2/411	35/18866	0.176748848580423	0.700401875301245	0.637410820075325	PPP1CC/UFL1	2
GO:0098751	BP	GO:0098751	bone cell development	2/411	35/18866	0.176748848580423	0.700401875301245	0.637410820075325	ABI1/MED1	2
GO:0044773	BP	GO:0044773	mitotic DNA damage checkpoint	4/411	101/18866	0.178520969954006	0.70621868221217	0.642704489030335	CNOT7/MDM4/TAOK1/CNOT2	4
GO:0033866	BP	GO:0033866	nucleoside bisphosphate biosynthetic process	3/411	67/18866	0.179341524967077	0.70621868221217	0.642704489030335	ACSL3/PDHB/SLC35B3	3
GO:0034030	BP	GO:0034030	ribonucleoside bisphosphate biosynthetic process	3/411	67/18866	0.179341524967077	0.70621868221217	0.642704489030335	ACSL3/PDHB/SLC35B3	3
GO:0034033	BP	GO:0034033	purine nucleoside bisphosphate biosynthetic process	3/411	67/18866	0.179341524967077	0.70621868221217	0.642704489030335	ACSL3/PDHB/SLC35B3	3
GO:0009314	BP	GO:0009314	response to radiation	13/411	447/18866	0.179569299102281	0.70621868221217	0.642704489030335	EYA3/PRKAA1/POLK/INIP/YY1/PPP1CC/CUL4B/USP1/METAP2/MAPK8/PIAS1/FBXL3/RBM4	13
GO:0003205	BP	GO:0003205	cardiac chamber development	6/411	174/18866	0.180239055755948	0.70621868221217	0.642704489030335	HECTD1/MATR3/MED1/ACVR1/BMPR1A/MDM4	6
GO:0051701	BP	GO:0051701	interaction with host	7/411	212/18866	0.181320487092042	0.70621868221217	0.642704489030335	SCARB2/TSG101/CHMP2B/ITCH/WWP1/THOC7/KPNA3	7
GO:1903076	BP	GO:1903076	regulation of protein localization to plasma membrane	4/411	102/18866	0.182859969765649	0.70621868221217	0.642704489030335	CLTC/RAB11A/ACSL3/LYPLA1	4
GO:0033865	BP	GO:0033865	nucleoside bisphosphate metabolic process	5/411	138/18866	0.183315258648638	0.70621868221217	0.642704489030335	MCCC2/ACSL3/PDHB/SUCLG2/SLC35B3	5
GO:0033875	BP	GO:0033875	ribonucleoside bisphosphate metabolic process	5/411	138/18866	0.183315258648638	0.70621868221217	0.642704489030335	MCCC2/ACSL3/PDHB/SUCLG2/SLC35B3	5
GO:0034032	BP	GO:0034032	purine nucleoside bisphosphate metabolic process	5/411	138/18866	0.183315258648638	0.70621868221217	0.642704489030335	MCCC2/ACSL3/PDHB/SUCLG2/SLC35B3	5
GO:0046330	BP	GO:0046330	positive regulation of JNK cascade	5/411	138/18866	0.183315258648638	0.70621868221217	0.642704489030335	MDFIC/RB1CC1/MAP4K5/MAP3K7/TAOK1	5
GO:0097193	BP	GO:0097193	intrinsic apoptotic signaling pathway	9/411	290/18866	0.183613423123979	0.70621868221217	0.642704489030335	URI1/DNAJA1/CUL3/UBE2K/BAG5/DNM1L/PRKRA/OPA1/UBQLN1	9
GO:0000289	BP	GO:0000289	nuclear-transcribed mRNA poly(A) tail shortening	2/411	36/18866	0.184608429792445	0.70621868221217	0.642704489030335	CNOT7/CNOT2	2
GO:0002755	BP	GO:0002755	MyD88-dependent toll-like receptor signaling pathway	2/411	36/18866	0.184608429792445	0.70621868221217	0.642704489030335	MAP3K7/TAB2	2
GO:0003230	BP	GO:0003230	cardiac atrium development	2/411	36/18866	0.184608429792445	0.70621868221217	0.642704489030335	ACVR1/MDM4	2
GO:0051973	BP	GO:0051973	positive regulation of telomerase activity	2/411	36/18866	0.184608429792445	0.70621868221217	0.642704489030335	PTGES3/CCT2	2
GO:0090313	BP	GO:0090313	regulation of protein targeting to membrane	2/411	36/18866	0.184608429792445	0.70621868221217	0.642704489030335	C2CD5/MFF	2
GO:2000781	BP	GO:2000781	positive regulation of double-strand break repair	2/411	36/18866	0.184608429792445	0.70621868221217	0.642704489030335	ARID2/SMCHD1	2
GO:0051298	BP	GO:0051298	centrosome duplication	3/411	68/18866	0.184806895889681	0.70621868221217	0.642704489030335	TRIM37/CHMP2B/PDCD6IP	3
GO:0072665	BP	GO:0072665	protein localization to vacuole	3/411	68/18866	0.184806895889681	0.70621868221217	0.642704489030335	SCARB2/SH3GLB1/VPS36	3
GO:0099072	BP	GO:0099072	regulation of postsynaptic membrane neurotransmitter receptor levels	3/411	68/18866	0.184806895889681	0.70621868221217	0.642704489030335	VPS35/RAB11A/ATAD1	3
GO:0002495	BP	GO:0002495	antigen processing and presentation of peptide antigen via MHC class II	4/411	103/18866	0.187233487501803	0.70621868221217	0.642704489030335	CAPZA2/CLTC/AP1G1/DCTN4	4
GO:0006885	BP	GO:0006885	regulation of pH	4/411	103/18866	0.187233487501803	0.70621868221217	0.642704489030335	ATP6AP2/ATP6V1A/CLN5/ATP6V1G1	4
GO:0032147	BP	GO:0032147	activation of protein kinase activity	10/411	331/18866	0.187659371983631	0.70621868221217	0.642704489030335	PRKAA1/ADAM9/PAK2/MDFIC/MAP4K5/MAP3K7/TAB2/OSBPL8/PIK3CB/TAOK1	10
GO:2000573	BP	GO:2000573	positive regulation of DNA biosynthetic process	3/411	69/18866	0.190315666685845	0.70621868221217	0.642704489030335	PTGES3/CCT8/CCT2	3
GO:0002504	BP	GO:0002504	antigen processing and presentation of peptide or polysaccharide antigen via MHC class II	4/411	104/18866	0.191640495992544	0.70621868221217	0.642704489030335	CAPZA2/CLTC/AP1G1/DCTN4	4
GO:0010923	BP	GO:0010923	negative regulation of phosphatase activity	4/411	104/18866	0.191640495992544	0.70621868221217	0.642704489030335	URI1/GPATCH2/BOD1L1/FAM122A	4
GO:0006296	BP	GO:0006296	nucleotide-excision repair, DNA incision, 5'-to lesion	2/411	37/18866	0.192516977608603	0.70621868221217	0.642704489030335	POLK/CUL4B	2
GO:0006699	BP	GO:0006699	bile acid biosynthetic process	2/411	37/18866	0.192516977608603	0.70621868221217	0.642704489030335	SCP2/OSBPL9	2
GO:0033120	BP	GO:0033120	positive regulation of RNA splicing	2/411	37/18866	0.192516977608603	0.70621868221217	0.642704489030335	HNRNPLL/RBM3	2
GO:0035137	BP	GO:0035137	hindlimb morphogenesis	2/411	37/18866	0.192516977608603	0.70621868221217	0.642704489030335	MED1/BMPR1A	2
GO:0051084	BP	GO:0051084	'de novo' posttranslational protein folding	2/411	37/18866	0.192516977608603	0.70621868221217	0.642704489030335	PTGES3/CCT2	2
GO:0097242	BP	GO:0097242	amyloid-beta clearance	2/411	37/18866	0.192516977608603	0.70621868221217	0.642704489030335	CLTC/RAB11A	2
GO:1904358	BP	GO:1904358	positive regulation of telomere maintenance via telomere lengthening	2/411	37/18866	0.192516977608603	0.70621868221217	0.642704489030335	CCT8/CCT2	2
GO:2000785	BP	GO:2000785	regulation of autophagosome assembly	2/411	37/18866	0.192516977608603	0.70621868221217	0.642704489030335	SH3GLB1/SCFD1	2
GO:0007059	BP	GO:0007059	chromosome segregation	10/411	334/18866	0.194789982668304	0.70621868221217	0.642704489030335	LATS1/RAB11A/USP9X/CUL3/BUB3/STAG1/CHMP2B/PDS5A/NAA50/ESCO1	10
GO:0051090	BP	GO:0051090	regulation of DNA-binding transcription factor activity	13/411	455/18866	0.195630259395881	0.70621868221217	0.642704489030335	TRIM37/MTDH/PRDX3/MED13/KDM5A/G3BP2/MAP3K7/SUMO1/ITCH/TAB2/MAPK8/UFL1/ZNF675	13
GO:0006879	BP	GO:0006879	cellular iron ion homeostasis	3/411	70/18866	0.195865737986342	0.70621868221217	0.642704489030335	ATP6V1A/ATP6V1G1/FBXL5	3
GO:0008088	BP	GO:0008088	axo-dendritic transport	3/411	70/18866	0.195865737986342	0.70621868221217	0.642704489030335	SPG11/FBXW11/OPA1	3
GO:0048259	BP	GO:0048259	regulation of receptor-mediated endocytosis	4/411	105/18866	0.196079965833178	0.70621868221217	0.642704489030335	MKLN1/PIK3CB/SCYL2/ATAD1	4
GO:2001022	BP	GO:2001022	positive regulation of response to DNA damage stimulus	4/411	105/18866	0.196079965833178	0.70621868221217	0.642704489030335	EYA3/ARID2/SMCHD1/EEF1E1	4
GO:0000338	BP	GO:0000338	protein deneddylation	1/411	10/18866	0.197732652596301	0.70621868221217	0.642704489030335	COPS2	1
GO:0006285	BP	GO:0006285	base-excision repair, AP site formation	1/411	10/18866	0.197732652596301	0.70621868221217	0.642704489030335	MBD4	1
GO:0006307	BP	GO:0006307	DNA dealkylation involved in DNA repair	1/411	10/18866	0.197732652596301	0.70621868221217	0.642704489030335	ASCC3	1
GO:0006655	BP	GO:0006655	phosphatidylglycerol biosynthetic process	1/411	10/18866	0.197732652596301	0.70621868221217	0.642704489030335	CRLS1	1
GO:0007084	BP	GO:0007084	mitotic nuclear envelope reassembly	1/411	10/18866	0.197732652596301	0.70621868221217	0.642704489030335	PPP2CA	1
GO:0010587	BP	GO:0010587	miRNA catabolic process	1/411	10/18866	0.197732652596301	0.70621868221217	0.642704489030335	PNPT1	1
GO:0010603	BP	GO:0010603	regulation of cytoplasmic mRNA processing body assembly	1/411	10/18866	0.197732652596301	0.70621868221217	0.642704489030335	CNOT2	1
GO:0010992	BP	GO:0010992	ubiquitin recycling	1/411	10/18866	0.197732652596301	0.70621868221217	0.642704489030335	UBE2K	1
GO:0014041	BP	GO:0014041	regulation of neuron maturation	1/411	10/18866	0.197732652596301	0.70621868221217	0.642704489030335	OPA1	1
GO:0015893	BP	GO:0015893	drug transport	1/411	10/18866	0.197732652596301	0.70621868221217	0.642704489030335	TMEM30A	1
GO:0030953	BP	GO:0030953	astral microtubule organization	1/411	10/18866	0.197732652596301	0.70621868221217	0.642704489030335	RAB11A	1
GO:0032025	BP	GO:0032025	response to cobalt ion	1/411	10/18866	0.197732652596301	0.70621868221217	0.642704489030335	ATF1	1
GO:0032377	BP	GO:0032377	regulation of intracellular lipid transport	1/411	10/18866	0.197732652596301	0.70621868221217	0.642704489030335	SCP2	1
GO:0032380	BP	GO:0032380	regulation of intracellular sterol transport	1/411	10/18866	0.197732652596301	0.70621868221217	0.642704489030335	SCP2	1
GO:0032383	BP	GO:0032383	regulation of intracellular cholesterol transport	1/411	10/18866	0.197732652596301	0.70621868221217	0.642704489030335	SCP2	1
GO:0033314	BP	GO:0033314	mitotic DNA replication checkpoint	1/411	10/18866	0.197732652596301	0.70621868221217	0.642704489030335	NAE1	1
GO:0034085	BP	GO:0034085	establishment of sister chromatid cohesion	1/411	10/18866	0.197732652596301	0.70621868221217	0.642704489030335	NAA50	1
GO:0035646	BP	GO:0035646	endosome to melanosome transport	1/411	10/18866	0.197732652596301	0.70621868221217	0.642704489030335	AP1G1	1
GO:0035907	BP	GO:0035907	dorsal aorta development	1/411	10/18866	0.197732652596301	0.70621868221217	0.642704489030335	BMPR1A	1
GO:0039530	BP	GO:0039530	MDA-5 signaling pathway	1/411	10/18866	0.197732652596301	0.70621868221217	0.642704489030335	C1QBP	1
GO:0042117	BP	GO:0042117	monocyte activation	1/411	10/18866	0.197732652596301	0.70621868221217	0.642704489030335	ADAM9	1
GO:0043485	BP	GO:0043485	endosome to pigment granule transport	1/411	10/18866	0.197732652596301	0.70621868221217	0.642704489030335	AP1G1	1
GO:0045793	BP	GO:0045793	positive regulation of cell size	1/411	10/18866	0.197732652596301	0.70621868221217	0.642704489030335	RB1CC1	1
GO:0046487	BP	GO:0046487	glyoxylate metabolic process	1/411	10/18866	0.197732652596301	0.70621868221217	0.642704489030335	GOT2	1
GO:0048262	BP	GO:0048262	determination of dorsal/ventral asymmetry	1/411	10/18866	0.197732652596301	0.70621868221217	0.642704489030335	ACVR1	1
GO:0048340	BP	GO:0048340	paraxial mesoderm morphogenesis	1/411	10/18866	0.197732652596301	0.70621868221217	0.642704489030335	BMPR1A	1
GO:0048757	BP	GO:0048757	pigment granule maturation	1/411	10/18866	0.197732652596301	0.70621868221217	0.642704489030335	AP1G1	1
GO:0051409	BP	GO:0051409	response to nitrosative stress	1/411	10/18866	0.197732652596301	0.70621868221217	0.642704489030335	DNAJA1	1
GO:0051967	BP	GO:0051967	negative regulation of synaptic transmission, glutamatergic	1/411	10/18866	0.197732652596301	0.70621868221217	0.642704489030335	ATAD1	1
GO:0052646	BP	GO:0052646	alditol phosphate metabolic process	1/411	10/18866	0.197732652596301	0.70621868221217	0.642704489030335	GPD1L	1
GO:0060502	BP	GO:0060502	epithelial cell proliferation involved in lung morphogenesis	1/411	10/18866	0.197732652596301	0.70621868221217	0.642704489030335	SRSF6	1
GO:0060923	BP	GO:0060923	cardiac muscle cell fate commitment	1/411	10/18866	0.197732652596301	0.70621868221217	0.642704489030335	ACVR1	1
GO:0072530	BP	GO:0072530	purine-containing compound transmembrane transport	1/411	10/18866	0.197732652596301	0.70621868221217	0.642704489030335	SLC35B3	1
GO:0090043	BP	GO:0090043	regulation of tubulin deacetylation	1/411	10/18866	0.197732652596301	0.70621868221217	0.642704489030335	PRKAA1	1
GO:0090070	BP	GO:0090070	positive regulation of ribosome biogenesis	1/411	10/18866	0.197732652596301	0.70621868221217	0.642704489030335	HEATR1	1
GO:0090385	BP	GO:0090385	phagosome-lysosome fusion	1/411	10/18866	0.197732652596301	0.70621868221217	0.642704489030335	SPG11	1
GO:0090649	BP	GO:0090649	response to oxygen-glucose deprivation	1/411	10/18866	0.197732652596301	0.70621868221217	0.642704489030335	DNM1L	1
GO:0097050	BP	GO:0097050	type B pancreatic cell apoptotic process	1/411	10/18866	0.197732652596301	0.70621868221217	0.642704489030335	SRSF6	1
GO:0097250	BP	GO:0097250	mitochondrial respirasome assembly	1/411	10/18866	0.197732652596301	0.70621868221217	0.642704489030335	HIGD1A	1
GO:0098722	BP	GO:0098722	asymmetric stem cell division	1/411	10/18866	0.197732652596301	0.70621868221217	0.642704489030335	RAB10	1
GO:0099532	BP	GO:0099532	synaptic vesicle endosomal processing	1/411	10/18866	0.197732652596301	0.70621868221217	0.642704489030335	DNM1L	1
GO:1901725	BP	GO:1901725	regulation of histone deacetylase activity	1/411	10/18866	0.197732652596301	0.70621868221217	0.642704489030335	KDM5A	1
GO:1901894	BP	GO:1901894	regulation of ATPase-coupled calcium transmembrane transporter activity	1/411	10/18866	0.197732652596301	0.70621868221217	0.642704489030335	SUMO1	1
GO:1903431	BP	GO:1903431	positive regulation of cell maturation	1/411	10/18866	0.197732652596301	0.70621868221217	0.642704489030335	OPA1	1
GO:1990416	BP	GO:1990416	cellular response to brain-derived neurotrophic factor stimulus	1/411	10/18866	0.197732652596301	0.70621868221217	0.642704489030335	EEF2K	1
GO:2000234	BP	GO:2000234	positive regulation of rRNA processing	1/411	10/18866	0.197732652596301	0.70621868221217	0.642704489030335	HEATR1	1
GO:2000601	BP	GO:2000601	positive regulation of Arp2/3 complex-mediated actin nucleation	1/411	10/18866	0.197732652596301	0.70621868221217	0.642704489030335	CYFIP1	1
GO:2000644	BP	GO:2000644	regulation of receptor catabolic process	1/411	10/18866	0.197732652596301	0.70621868221217	0.642704489030335	ITCH	1
GO:2000786	BP	GO:2000786	positive regulation of autophagosome assembly	1/411	10/18866	0.197732652596301	0.70621868221217	0.642704489030335	SH3GLB1	1
GO:0006338	BP	GO:0006338	chromatin remodeling	7/411	218/18866	0.199191581059794	0.710658587681366	0.646745088985839	SMCHD1/KDM5A/SMARCA5/CHD1/MIS18BP1/FAM172A/BAZ1A	7
GO:0042769	BP	GO:0042769	DNA damage response, detection of DNA damage	2/411	38/18866	0.200468647430309	0.714440753233774	0.650187103251412	CUL4B/USP1	2
GO:0014823	BP	GO:0014823	response to activity	3/411	71/18866	0.201455029336777	0.716405412101519	0.651975069366607	PRKAA1/GOT2/OPA1	3
GO:0045739	BP	GO:0045739	positive regulation of DNA repair	3/411	71/18866	0.201455029336777	0.716405412101519	0.651975069366607	EYA3/ARID2/SMCHD1	3
GO:0060271	BP	GO:0060271	cilium assembly	11/411	377/18866	0.201818214948318	0.716922741990087	0.652445872886914	DYNC2LI1/SYNE2/MAPRE1/RAB11A/IQCB1/ATXN10/HAUS6/EXOC5/CEP97/ATG3/TXNDC15	11
GO:1905330	BP	GO:1905330	regulation of morphogenesis of an epithelium	6/411	181/18866	0.203428829834778	0.717325701863066	0.652812592326354	PSMD6/CLTC/PSMA1/PSMD12/PSMA4/PSMD5	6
GO:0090174	BP	GO:0090174	organelle membrane fusion	4/411	107/18866	0.205052164990207	0.717325701863066	0.652812592326354	SPG11/USO1/CHMP2B/C2CD5	4
GO:0017148	BP	GO:0017148	negative regulation of translation	7/411	220/18866	0.205297454020064	0.717325701863066	0.652812592326354	CNOT7/XRN1/YTHDF3/CAPRIN1/SRP9/CNOT2/RBM4	7
GO:2001252	BP	GO:2001252	positive regulation of chromosome organization	6/411	182/18866	0.206827556572173	0.717325701863066	0.652812592326354	MIER1/SSBP1/CCT8/CUL3/CCT2/CTR9	6
GO:0000281	BP	GO:0000281	mitotic cytokinesis	3/411	72/18866	0.207081480485357	0.717325701863066	0.652812592326354	CHMP2B/RASA1/PDCD6IP	3
GO:0031507	BP	GO:0031507	heterochromatin assembly	3/411	72/18866	0.207081480485357	0.717325701863066	0.652812592326354	SMCHD1/SMARCA5/FAM172A	3
GO:0046834	BP	GO:0046834	lipid phosphorylation	3/411	72/18866	0.207081480485357	0.717325701863066	0.652812592326354	FAM126B/EFR3A/PIK3CB	3
GO:0010837	BP	GO:0010837	regulation of keratinocyte proliferation	2/411	39/18866	0.208457824913167	0.717325701863066	0.652812592326354	MED1/SRSF6	2
GO:0031111	BP	GO:0031111	negative regulation of microtubule polymerization or depolymerization	2/411	39/18866	0.208457824913167	0.717325701863066	0.652812592326354	MAPRE1/TAOK1	2
GO:0032506	BP	GO:0032506	cytokinetic process	2/411	39/18866	0.208457824913167	0.717325701863066	0.652812592326354	CHMP2B/PDCD6IP	2
GO:0033683	BP	GO:0033683	nucleotide-excision repair, DNA incision	2/411	39/18866	0.208457824913167	0.717325701863066	0.652812592326354	POLK/CUL4B	2
GO:0046326	BP	GO:0046326	positive regulation of glucose import	2/411	39/18866	0.208457824913167	0.717325701863066	0.652812592326354	OSBPL8/C2CD5	2
GO:0060416	BP	GO:0060416	response to growth hormone	2/411	39/18866	0.208457824913167	0.717325701863066	0.652812592326354	CACYBP/PNPT1	2
GO:0045666	BP	GO:0045666	positive regulation of neuron differentiation	11/411	380/18866	0.208758885915675	0.717325701863066	0.652812592326354	ATF1/CAPRIN1/IQGAP1/RAB11A/SCARB2/DNM1L/CYFIP1/TCF12/OPA1/TMEM30A/EEF2K	11
GO:0006520	BP	GO:0006520	cellular amino acid metabolic process	10/411	340/18866	0.209399592470302	0.717325701863066	0.652812592326354	PSMD6/MCCC2/GOT2/PSMA1/PSMD12/PSMA4/PSMD5/EEF1E1/ENOPH1/HIBADH	10
GO:0006334	BP	GO:0006334	nucleosome assembly	5/411	145/18866	0.209857589877619	0.717325701863066	0.652812592326354	KAT6A/TSPYL1/SMARCA5/HAT1/MIS18BP1	5
GO:0038127	BP	GO:0038127	ERBB signaling pathway	5/411	145/18866	0.209857589877619	0.717325701863066	0.652812592326354	IQGAP1/TSG101/CPNE3/STAM2/RNF115	5
GO:0034728	BP	GO:0034728	nucleosome organization	6/411	183/18866	0.210246539592171	0.717325701863066	0.652812592326354	ARID2/KAT6A/TSPYL1/SMARCA5/HAT1/MIS18BP1	6
GO:0120032	BP	GO:0120032	regulation of plasma membrane bounded cell projection assembly	6/411	183/18866	0.210246539592171	0.717325701863066	0.652812592326354	DYNC2LI1/SYNE2/CYFIP1/FAM98A/CEP97/ATG3	6
GO:0042795	BP	GO:0042795	snRNA transcription by RNA polymerase II	3/411	73/18866	0.212743052581984	0.717325701863066	0.652812592326354	GTF2B/ICE2/CCNK	3
GO:0051145	BP	GO:0051145	smooth muscle cell differentiation	3/411	73/18866	0.212743052581984	0.717325701863066	0.652812592326354	ACVR1/PIAS1/EPC1	3
GO:0072401	BP	GO:0072401	signal transduction involved in DNA integrity checkpoint	3/411	73/18866	0.212743052581984	0.717325701863066	0.652812592326354	CNOT7/MDM4/CNOT2	3
GO:0072422	BP	GO:0072422	signal transduction involved in DNA damage checkpoint	3/411	73/18866	0.212743052581984	0.717325701863066	0.652812592326354	CNOT7/MDM4/CNOT2	3
GO:0048813	BP	GO:0048813	dendrite morphogenesis	5/411	146/18866	0.213748125708403	0.717325701863066	0.652812592326354	ABI1/CAPRIN1/DNM1L/OPA1/EEF2K	5
GO:0006302	BP	GO:0006302	double-strand break repair	8/411	262/18866	0.213784067847651	0.717325701863066	0.652812592326354	EYA3/ARID2/SMCHD1/YY1/TRIP12/TDP2/SUMO1/UBR5	8
GO:2000278	BP	GO:2000278	regulation of DNA biosynthetic process	4/411	109/18866	0.214141831374876	0.717325701863066	0.652812592326354	XRN1/PTGES3/CCT8/CCT2	4
GO:0000491	BP	GO:0000491	small nucleolar ribonucleoprotein complex assembly	1/411	11/18866	0.215219493908506	0.717325701863066	0.652812592326354	SHQ1	1
GO:0003157	BP	GO:0003157	endocardium development	1/411	11/18866	0.215219493908506	0.717325701863066	0.652812592326354	ACVR1	1
GO:0006048	BP	GO:0006048	UDP-N-acetylglucosamine biosynthetic process	1/411	11/18866	0.215219493908506	0.717325701863066	0.652812592326354	GNPDA2	1
GO:0006054	BP	GO:0006054	N-acetylneuraminate metabolic process	1/411	11/18866	0.215219493908506	0.717325701863066	0.652812592326354	GNPDA2	1
GO:0006348	BP	GO:0006348	chromatin silencing at telomere	1/411	11/18866	0.215219493908506	0.717325701863066	0.652812592326354	HAT1	1
GO:0006449	BP	GO:0006449	regulation of translational termination	1/411	11/18866	0.215219493908506	0.717325701863066	0.652812592326354	GSPT1	1
GO:0006702	BP	GO:0006702	androgen biosynthetic process	1/411	11/18866	0.215219493908506	0.717325701863066	0.652812592326354	MED1	1
GO:0008611	BP	GO:0008611	ether lipid biosynthetic process	1/411	11/18866	0.215219493908506	0.717325701863066	0.652812592326354	GNPAT	1
GO:0009950	BP	GO:0009950	dorsal/ventral axis specification	1/411	11/18866	0.215219493908506	0.717325701863066	0.652812592326354	BMPR1A	1
GO:0019371	BP	GO:0019371	cyclooxygenase pathway	1/411	11/18866	0.215219493908506	0.717325701863066	0.652812592326354	PTGES3	1
GO:0032908	BP	GO:0032908	regulation of transforming growth factor beta1 production	1/411	11/18866	0.215219493908506	0.717325701863066	0.652812592326354	ATP6AP2	1
GO:0033148	BP	GO:0033148	positive regulation of intracellular estrogen receptor signaling pathway	1/411	11/18866	0.215219493908506	0.717325701863066	0.652812592326354	MED1	1
GO:0035090	BP	GO:0035090	maintenance of apical/basal cell polarity	1/411	11/18866	0.215219493908506	0.717325701863066	0.652812592326354	PDCD6IP	1
GO:0035457	BP	GO:0035457	cellular response to interferon-alpha	1/411	11/18866	0.215219493908506	0.717325701863066	0.652812592326354	IFNAR1	1
GO:0035721	BP	GO:0035721	intraciliary retrograde transport	1/411	11/18866	0.215219493908506	0.717325701863066	0.652812592326354	DYNC2LI1	1
GO:0039532	BP	GO:0039532	negative regulation of viral-induced cytoplasmic pattern recognition receptor signaling pathway	1/411	11/18866	0.215219493908506	0.717325701863066	0.652812592326354	C1QBP	1
GO:0042789	BP	GO:0042789	mRNA transcription by RNA polymerase II	1/411	11/18866	0.215219493908506	0.717325701863066	0.652812592326354	MED1	1
GO:0043471	BP	GO:0043471	regulation of cellular carbohydrate catabolic process	1/411	11/18866	0.215219493908506	0.717325701863066	0.652812592326354	SCARB2	1
GO:0045199	BP	GO:0045199	maintenance of epithelial cell apical/basal polarity	1/411	11/18866	0.215219493908506	0.717325701863066	0.652812592326354	PDCD6IP	1
GO:0045945	BP	GO:0045945	positive regulation of transcription by RNA polymerase III	1/411	11/18866	0.215219493908506	0.717325701863066	0.652812592326354	ICE2	1
GO:0046504	BP	GO:0046504	glycerol ether biosynthetic process	1/411	11/18866	0.215219493908506	0.717325701863066	0.652812592326354	GNPAT	1
GO:0048102	BP	GO:0048102	autophagic cell death	1/411	11/18866	0.215219493908506	0.717325701863066	0.652812592326354	SH3GLB1	1
GO:0051561	BP	GO:0051561	positive regulation of mitochondrial calcium ion concentration	1/411	11/18866	0.215219493908506	0.717325701863066	0.652812592326354	MICU2	1
GO:0060159	BP	GO:0060159	regulation of dopamine receptor signaling pathway	1/411	11/18866	0.215219493908506	0.717325701863066	0.652812592326354	VPS35	1
GO:0060368	BP	GO:0060368	regulation of Fc receptor mediated stimulatory signaling pathway	1/411	11/18866	0.215219493908506	0.717325701863066	0.652812592326354	CD47	1
GO:0070189	BP	GO:0070189	kynurenine metabolic process	1/411	11/18866	0.215219493908506	0.717325701863066	0.652812592326354	GOT2	1
GO:0090205	BP	GO:0090205	positive regulation of cholesterol metabolic process	1/411	11/18866	0.215219493908506	0.717325701863066	0.652812592326354	PRKAA1	1
GO:0090481	BP	GO:0090481	pyrimidine nucleotide-sugar transmembrane transport	1/411	11/18866	0.215219493908506	0.717325701863066	0.652812592326354	SLC35A1	1
GO:0090557	BP	GO:0090557	establishment of endothelial intestinal barrier	1/411	11/18866	0.215219493908506	0.717325701863066	0.652812592326354	RAP2C	1
GO:0097384	BP	GO:0097384	cellular lipid biosynthetic process	1/411	11/18866	0.215219493908506	0.717325701863066	0.652812592326354	GNPAT	1
GO:1903265	BP	GO:1903265	positive regulation of tumor necrosis factor-mediated signaling pathway	1/411	11/18866	0.215219493908506	0.717325701863066	0.652812592326354	UBE2K	1
GO:1904350	BP	GO:1904350	regulation of protein catabolic process in the vacuole	1/411	11/18866	0.215219493908506	0.717325701863066	0.652812592326354	VPS35	1
GO:1905168	BP	GO:1905168	positive regulation of double-strand break repair via homologous recombination	1/411	11/18866	0.215219493908506	0.717325701863066	0.652812592326354	ARID2	1
GO:1905902	BP	GO:1905902	regulation of mesoderm formation	1/411	11/18866	0.215219493908506	0.717325701863066	0.652812592326354	BMPR1A	1
GO:2000574	BP	GO:2000574	regulation of microtubule motor activity	1/411	11/18866	0.215219493908506	0.717325701863066	0.652812592326354	FBXW11	1
GO:0030488	BP	GO:0030488	tRNA methylation	2/411	40/18866	0.216479118749694	0.717890974866812	0.653327027169534	TRMT13/TYW3	2
GO:0030501	BP	GO:0030501	positive regulation of bone mineralization	2/411	40/18866	0.216479118749694	0.717890974866812	0.653327027169534	ACVR1/BMPR1A	2
GO:0034314	BP	GO:0034314	Arp2/3 complex-mediated actin nucleation	2/411	40/18866	0.216479118749694	0.717890974866812	0.653327027169534	CYFIP1/ARFIP1	2
GO:0045740	BP	GO:0045740	positive regulation of DNA replication	2/411	40/18866	0.216479118749694	0.717890974866812	0.653327027169534	ATF1/CACYBP	2
GO:0097352	BP	GO:0097352	autophagosome maturation	2/411	40/18866	0.216479118749694	0.717890974866812	0.653327027169534	TSG101/UBQLN1	2
GO:0006650	BP	GO:0006650	glycerophospholipid metabolic process	10/411	343/18866	0.216871273815052	0.71846791214584	0.65385207725453	FAM126B/ACSL3/GNPAT/CPNE3/EFR3A/GPD1L/OSBPL8/PIK3CB/PLEKHA3/CRLS1	10
GO:0060491	BP	GO:0060491	regulation of cell projection assembly	6/411	185/18866	0.217143615039164	0.71864716012459	0.654015204460724	DYNC2LI1/SYNE2/CYFIP1/FAM98A/CEP97/ATG3	6
GO:0042273	BP	GO:0042273	ribosomal large subunit biogenesis	3/411	74/18866	0.218437729292404	0.721479882206505	0.656593164013592	RSL24D1/BRIX1/RPL7L1	3
GO:0072395	BP	GO:0072395	signal transduction involved in cell cycle checkpoint	3/411	74/18866	0.218437729292404	0.721479882206505	0.656593164013592	CNOT7/MDM4/CNOT2	3
GO:0048511	BP	GO:0048511	rhythmic process	9/411	305/18866	0.222637252869323	0.723880678151556	0.658778042961139	PRKAA1/PPP1CC/USP9X/KDM5A/DNM1L/FBXW11/MAPK8/FBXL3/RBM4	9
GO:2001020	BP	GO:2001020	regulation of response to DNA damage stimulus	7/411	226/18866	0.224029045896462	0.723880678151556	0.658778042961139	EYA3/ARID2/SMCHD1/TRIP12/USP1/EEF1E1/UBR5	7
GO:0043409	BP	GO:0043409	negative regulation of MAPK cascade	6/411	187/18866	0.224116711267085	0.723880678151556	0.658778042961139	DNAJA1/RANBP9/PPP2CA/ITCH/ZNF675/SYNJ2BP	6
GO:0006458	BP	GO:0006458	'de novo' protein folding	2/411	41/18866	0.224527353655993	0.723880678151556	0.658778042961139	PTGES3/CCT2	2
GO:0038083	BP	GO:0038083	peptidyl-tyrosine autophosphorylation	2/411	41/18866	0.224527353655993	0.723880678151556	0.658778042961139	IQGAP1/YES1	2
GO:0046825	BP	GO:0046825	regulation of protein export from nucleus	2/411	41/18866	0.224527353655993	0.723880678151556	0.658778042961139	CTDSPL2/PPM1A	2
GO:2000008	BP	GO:2000008	regulation of protein localization to cell surface	2/411	41/18866	0.224527353655993	0.723880678151556	0.658778042961139	LEPROTL1/GPD1L	2
GO:0031056	BP	GO:0031056	regulation of histone modification	5/411	149/18866	0.225554258221486	0.723880678151556	0.658778042961139	TRIP12/KDM5A/CTR9/UBR5/MAPK8	5
GO:0043123	BP	GO:0043123	positive regulation of I-kappaB kinase/NF-kappaB signaling	6/411	188/18866	0.227630711443898	0.723880678151556	0.658778042961139	MIER1/MTDH/PPM1A/MAP3K7/TAB2/NDFIP2	6
GO:0072331	BP	GO:0072331	signal transduction by p53 class mediator	8/411	267/18866	0.228282064829483	0.723880678151556	0.658778042961139	CNOT7/TAF2/PRKAA1/KAT6A/EEF1E1/MDM4/USP10/CNOT2	8
GO:0000185	BP	GO:0000185	activation of MAPKKK activity	1/411	12/18866	0.232326085688066	0.723880678151556	0.658778042961139	MAP4K5	1
GO:0002002	BP	GO:0002002	regulation of angiotensin levels in blood	1/411	12/18866	0.232326085688066	0.723880678151556	0.658778042961139	ATP6AP2	1
GO:0002003	BP	GO:0002003	angiotensin maturation	1/411	12/18866	0.232326085688066	0.723880678151556	0.658778042961139	ATP6AP2	1
GO:0006465	BP	GO:0006465	signal peptide processing	1/411	12/18866	0.232326085688066	0.723880678151556	0.658778042961139	CLN5	1
GO:0009086	BP	GO:0009086	methionine biosynthetic process	1/411	12/18866	0.232326085688066	0.723880678151556	0.658778042961139	ENOPH1	1
GO:0015780	BP	GO:0015780	nucleotide-sugar transmembrane transport	1/411	12/18866	0.232326085688066	0.723880678151556	0.658778042961139	SLC35A1	1
GO:0021903	BP	GO:0021903	rostrocaudal neural tube patterning	1/411	12/18866	0.232326085688066	0.723880678151556	0.658778042961139	ATP6AP2	1
GO:0031340	BP	GO:0031340	positive regulation of vesicle fusion	1/411	12/18866	0.232326085688066	0.723880678151556	0.658778042961139	C2CD5	1
GO:0032905	BP	GO:0032905	transforming growth factor beta1 production	1/411	12/18866	0.232326085688066	0.723880678151556	0.658778042961139	ATP6AP2	1
GO:0033523	BP	GO:0033523	histone H2B ubiquitination	1/411	12/18866	0.232326085688066	0.723880678151556	0.658778042961139	CTR9	1
GO:0034333	BP	GO:0034333	adherens junction assembly	1/411	12/18866	0.232326085688066	0.723880678151556	0.658778042961139	PAK2	1
GO:0035404	BP	GO:0035404	histone-serine phosphorylation	1/411	12/18866	0.232326085688066	0.723880678151556	0.658778042961139	PRKAA1	1
GO:0042416	BP	GO:0042416	dopamine biosynthetic process	1/411	12/18866	0.232326085688066	0.723880678151556	0.658778042961139	VPS35	1
GO:0043476	BP	GO:0043476	pigment accumulation	1/411	12/18866	0.232326085688066	0.723880678151556	0.658778042961139	AP1G1	1
GO:0043482	BP	GO:0043482	cellular pigment accumulation	1/411	12/18866	0.232326085688066	0.723880678151556	0.658778042961139	AP1G1	1
GO:0044090	BP	GO:0044090	positive regulation of vacuole organization	1/411	12/18866	0.232326085688066	0.723880678151556	0.658778042961139	SH3GLB1	1
GO:0046689	BP	GO:0046689	response to mercury ion	1/411	12/18866	0.232326085688066	0.723880678151556	0.658778042961139	UBE2D3	1
GO:0051095	BP	GO:0051095	regulation of helicase activity	1/411	12/18866	0.232326085688066	0.723880678151556	0.658778042961139	SSBP1	1
GO:0051549	BP	GO:0051549	positive regulation of keratinocyte migration	1/411	12/18866	0.232326085688066	0.723880678151556	0.658778042961139	ADAM9	1
GO:0060213	BP	GO:0060213	positive regulation of nuclear-transcribed mRNA poly(A) tail shortening	1/411	12/18866	0.232326085688066	0.723880678151556	0.658778042961139	CNOT7	1
GO:0070601	BP	GO:0070601	centromeric sister chromatid cohesion	1/411	12/18866	0.232326085688066	0.723880678151556	0.658778042961139	NAA50	1
GO:0070816	BP	GO:0070816	phosphorylation of RNA polymerase II C-terminal domain	1/411	12/18866	0.232326085688066	0.723880678151556	0.658778042961139	CCNK	1
GO:0071044	BP	GO:0071044	histone mRNA catabolic process	1/411	12/18866	0.232326085688066	0.723880678151556	0.658778042961139	XRN1	1
GO:0071073	BP	GO:0071073	positive regulation of phospholipid biosynthetic process	1/411	12/18866	0.232326085688066	0.723880678151556	0.658778042961139	ACSL3	1
GO:0072015	BP	GO:0072015	glomerular visceral epithelial cell development	1/411	12/18866	0.232326085688066	0.723880678151556	0.658778042961139	IQGAP1	1
GO:0072531	BP	GO:0072531	pyrimidine-containing compound transmembrane transport	1/411	12/18866	0.232326085688066	0.723880678151556	0.658778042961139	SLC25A36	1
GO:0090085	BP	GO:0090085	regulation of protein deubiquitination	1/411	12/18866	0.232326085688066	0.723880678151556	0.658778042961139	ITCH	1
GO:0098885	BP	GO:0098885	modification of postsynaptic actin cytoskeleton	1/411	12/18866	0.232326085688066	0.723880678151556	0.658778042961139	CYFIP1	1
GO:0099149	BP	GO:0099149	regulation of postsynaptic neurotransmitter receptor internalization	1/411	12/18866	0.232326085688066	0.723880678151556	0.658778042961139	ATAD1	1
GO:1901503	BP	GO:1901503	ether biosynthetic process	1/411	12/18866	0.232326085688066	0.723880678151556	0.658778042961139	GNPAT	1
GO:1902018	BP	GO:1902018	negative regulation of cilium assembly	1/411	12/18866	0.232326085688066	0.723880678151556	0.658778042961139	CEP97	1
GO:1902950	BP	GO:1902950	regulation of dendritic spine maintenance	1/411	12/18866	0.232326085688066	0.723880678151556	0.658778042961139	VPS35	1
GO:1903332	BP	GO:1903332	regulation of protein folding	1/411	12/18866	0.232326085688066	0.723880678151556	0.658778042961139	BAG5	1
GO:1903441	BP	GO:1903441	protein localization to ciliary membrane	1/411	12/18866	0.232326085688066	0.723880678151556	0.658778042961139	LZTFL1	1
GO:1903961	BP	GO:1903961	positive regulation of anion transmembrane transport	1/411	12/18866	0.232326085688066	0.723880678151556	0.658778042961139	ARL6IP1	1
GO:2000302	BP	GO:2000302	positive regulation of synaptic vesicle exocytosis	1/411	12/18866	0.232326085688066	0.723880678151556	0.658778042961139	DNM1L	1
GO:0006509	BP	GO:0006509	membrane protein ectodomain proteolysis	2/411	42/18866	0.232597563556937	0.723880678151556	0.658778042961139	ADAM9/SPPL2A	2
GO:0019985	BP	GO:0019985	translesion synthesis	2/411	42/18866	0.232597563556937	0.723880678151556	0.658778042961139	POLK/USP10	2
GO:0051602	BP	GO:0051602	response to electrical stimulus	2/411	42/18866	0.232597563556937	0.723880678151556	0.658778042961139	CYFIP1/OPA1	2
GO:1902622	BP	GO:1902622	regulation of neutrophil migration	2/411	42/18866	0.232597563556937	0.723880678151556	0.658778042961139	DNM1L/C1QBP	2
GO:0006406	BP	GO:0006406	mRNA export from nucleus	4/411	113/18866	0.232640607772127	0.723880678151556	0.658778042961139	SRSF4/SRSF6/NUP54/THOC7	4
GO:0035821	BP	GO:0035821	modulation of process of other organism	4/411	113/18866	0.232640607772127	0.723880678151556	0.658778042961139	CHD1/GTF2B/CCNK/KPNA3	4
GO:0071427	BP	GO:0071427	mRNA-containing ribonucleoprotein complex export from nucleus	4/411	113/18866	0.232640607772127	0.723880678151556	0.658778042961139	SRSF4/SRSF6/NUP54/THOC7	4
GO:0046785	BP	GO:0046785	microtubule polymerization	3/411	77/18866	0.235700582649257	0.723880678151556	0.658778042961139	MAPRE1/RANBP9/SLAIN2	3
GO:0070830	BP	GO:0070830	bicellular tight junction assembly	3/411	77/18866	0.235700582649257	0.723880678151556	0.658778042961139	PAK2/MTDH/PDCD6IP	3
GO:0006457	BP	GO:0006457	protein folding	7/411	230/18866	0.236837604127558	0.723880678151556	0.658778042961139	PTGES3/CCT8/DNAJA1/VBP1/CCT2/BAG5/GRPEL2	7
GO:0046474	BP	GO:0046474	glycerophospholipid biosynthetic process	7/411	230/18866	0.236837604127558	0.723880678151556	0.658778042961139	ACSL3/GNPAT/CPNE3/GPD1L/PIK3CB/PLEKHA3/CRLS1	7
GO:0030004	BP	GO:0030004	cellular monovalent inorganic cation homeostasis	4/411	114/18866	0.237325871362341	0.723880678151556	0.658778042961139	ATP6AP2/ATP6V1A/CLN5/ATP6V1G1	4
GO:0032271	BP	GO:0032271	regulation of protein polymerization	7/411	231/18866	0.240077018850665	0.723880678151556	0.658778042961139	CAPZA2/LATS1/MAPRE1/RASA1/CYFIP1/ARFIP1/SLAIN2	7
GO:0007339	BP	GO:0007339	binding of sperm to zona pellucida	2/411	43/18866	0.240684984964593	0.723880678151556	0.658778042961139	CCT8/CCT2	2
GO:0008631	BP	GO:0008631	intrinsic apoptotic signaling pathway in response to oxidative stress	2/411	43/18866	0.240684984964593	0.723880678151556	0.658778042961139	BAG5/UBQLN1	2
GO:0030521	BP	GO:0030521	androgen receptor signaling pathway	2/411	43/18866	0.240684984964593	0.723880678151556	0.658778042961139	PIAS2/RNF14	2
GO:0034080	BP	GO:0034080	CENP-A containing nucleosome assembly	2/411	43/18866	0.240684984964593	0.723880678151556	0.658778042961139	SMARCA5/MIS18BP1	2
GO:0045773	BP	GO:0045773	positive regulation of axon extension	2/411	43/18866	0.240684984964593	0.723880678151556	0.658778042961139	RAB11A/CYFIP1	2
GO:0061641	BP	GO:0061641	CENP-A containing chromatin organization	2/411	43/18866	0.240684984964593	0.723880678151556	0.658778042961139	SMARCA5/MIS18BP1	2
GO:0071364	BP	GO:0071364	cellular response to epidermal growth factor stimulus	2/411	43/18866	0.240684984964593	0.723880678151556	0.658778042961139	IQGAP1/MED1	2
GO:0048285	BP	GO:0048285	organelle fission	13/411	476/18866	0.240721291163332	0.723880678151556	0.658778042961139	VPS35/RAB11A/CUL3/BUB3/STAG1/CHMP2B/DNM1L/PDS5A/OPA1/SLC25A46/NAA50/MFF/CEP97	13
GO:0000288	BP	GO:0000288	nuclear-transcribed mRNA catabolic process, deadenylation-dependent decay	3/411	78/18866	0.241507999326686	0.723880678151556	0.658778042961139	CNOT7/CNOT2/PATL1	3
GO:0050688	BP	GO:0050688	regulation of defense response to virus	3/411	78/18866	0.241507999326686	0.723880678151556	0.658778042961139	C1QBP/PPM1B/ITCH	3
GO:0031623	BP	GO:0031623	receptor internalization	4/411	115/18866	0.242033324695426	0.723880678151556	0.658778042961139	CLTC/MKLN1/SCYL2/ATAD1	4
GO:0031346	BP	GO:0031346	positive regulation of cell projection organization	11/411	394/18866	0.242425688879574	0.723880678151556	0.658778042961139	ATF1/CAPRIN1/IQGAP1/RAB11A/SCARB2/DNM1L/CYFIP1/OPA1/FAM98A/TMEM30A/EEF2K	11
GO:0006446	BP	GO:0006446	regulation of translational initiation	3/411	79/18866	0.247338810178398	0.723880678151556	0.658778042961139	YTHDF3/EIF1B/RBM4	3
GO:0010827	BP	GO:0010827	regulation of glucose transmembrane transport	3/411	79/18866	0.247338810178398	0.723880678151556	0.658778042961139	YES1/OSBPL8/C2CD5	3
GO:0016575	BP	GO:0016575	histone deacetylation	3/411	79/18866	0.247338810178398	0.723880678151556	0.658778042961139	MIER1/KDM5A/MAPK8	3
GO:0043407	BP	GO:0043407	negative regulation of MAP kinase activity	3/411	79/18866	0.247338810178398	0.723880678151556	0.658778042961139	DNAJA1/PPP2CA/ZNF675	3
GO:0043462	BP	GO:0043462	regulation of ATPase activity	3/411	79/18866	0.247338810178398	0.723880678151556	0.658778042961139	SSBP1/DNAJA1/VMA21	3
GO:0050000	BP	GO:0050000	chromosome localization	3/411	79/18866	0.247338810178398	0.723880678151556	0.658778042961139	RAB11A/CUL3/CHMP2B	3
GO:0051303	BP	GO:0051303	establishment of chromosome localization	3/411	79/18866	0.247338810178398	0.723880678151556	0.658778042961139	RAB11A/CUL3/CHMP2B	3
GO:0120192	BP	GO:0120192	tight junction assembly	3/411	79/18866	0.247338810178398	0.723880678151556	0.658778042961139	PAK2/MTDH/PDCD6IP	3
GO:1900034	BP	GO:1900034	regulation of cellular response to heat	3/411	79/18866	0.247338810178398	0.723880678151556	0.658778042961139	PTGES3/BAG5/NUP54	3
GO:0006904	BP	GO:0006904	vesicle docking involved in exocytosis	2/411	44/18866	0.248785050544728	0.723880678151556	0.658778042961139	SCFD1/RAB10	2
GO:0017145	BP	GO:0017145	stem cell division	2/411	44/18866	0.248785050544728	0.723880678151556	0.658778042961139	CUL3/RAB10	2
GO:0035329	BP	GO:0035329	hippo signaling	2/411	44/18866	0.248785050544728	0.723880678151556	0.658778042961139	LATS1/MOB1A	2
GO:0045197	BP	GO:0045197	establishment or maintenance of epithelial cell apical/basal polarity	2/411	44/18866	0.248785050544728	0.723880678151556	0.658778042961139	PDCD6IP/SYNJ2BP	2
GO:0045332	BP	GO:0045332	phospholipid translocation	2/411	44/18866	0.248785050544728	0.723880678151556	0.658778042961139	ATP11B/TMEM30A	2
GO:0097178	BP	GO:0097178	ruffle assembly	2/411	44/18866	0.248785050544728	0.723880678151556	0.658778042961139	CYFIP1/FAM98A	2
GO:0120009	BP	GO:0120009	intermembrane lipid transfer	2/411	44/18866	0.248785050544728	0.723880678151556	0.658778042961139	OSBPL8/PLEKHA3	2
GO:1901985	BP	GO:1901985	positive regulation of protein acetylation	2/411	44/18866	0.248785050544728	0.723880678151556	0.658778042961139	PRKAA1/TAOK1	2
GO:1903539	BP	GO:1903539	protein localization to postsynaptic membrane	2/411	44/18866	0.248785050544728	0.723880678151556	0.658778042961139	VPS35/RAB11A	2
GO:0001967	BP	GO:0001967	suckling behavior	1/411	13/18866	0.249060676691683	0.723880678151556	0.658778042961139	UBE2Q1	1
GO:0003161	BP	GO:0003161	cardiac conduction system development	1/411	13/18866	0.249060676691683	0.723880678151556	0.658778042961139	BMPR1A	1
GO:0006264	BP	GO:0006264	mitochondrial DNA replication	1/411	13/18866	0.249060676691683	0.723880678151556	0.658778042961139	SSBP1	1
GO:0007183	BP	GO:0007183	SMAD protein complex assembly	1/411	13/18866	0.249060676691683	0.723880678151556	0.658778042961139	PPM1A	1
GO:0007501	BP	GO:0007501	mesodermal cell fate specification	1/411	13/18866	0.249060676691683	0.723880678151556	0.658778042961139	BMPR1A	1
GO:0008228	BP	GO:0008228	opsonization	1/411	13/18866	0.249060676691683	0.723880678151556	0.658778042961139	CD47	1
GO:0009223	BP	GO:0009223	pyrimidine deoxyribonucleotide catabolic process	1/411	13/18866	0.249060676691683	0.723880678151556	0.658778042961139	MBD4	1
GO:0009265	BP	GO:0009265	2'-deoxyribonucleotide biosynthetic process	1/411	13/18866	0.249060676691683	0.723880678151556	0.658778042961139	TBPL1	1
GO:0010826	BP	GO:0010826	negative regulation of centrosome duplication	1/411	13/18866	0.249060676691683	0.723880678151556	0.658778042961139	TRIM37	1
GO:0010958	BP	GO:0010958	regulation of amino acid import across plasma membrane	1/411	13/18866	0.249060676691683	0.723880678151556	0.658778042961139	ARL6IP1	1
GO:0016558	BP	GO:0016558	protein import into peroxisome matrix	1/411	13/18866	0.249060676691683	0.723880678151556	0.658778042961139	PEX2	1
GO:0018206	BP	GO:0018206	peptidyl-methionine modification	1/411	13/18866	0.249060676691683	0.723880678151556	0.658778042961139	METAP2	1
GO:0021554	BP	GO:0021554	optic nerve development	1/411	13/18866	0.249060676691683	0.723880678151556	0.658778042961139	SLC25A46	1
GO:0031053	BP	GO:0031053	primary miRNA processing	1/411	13/18866	0.249060676691683	0.723880678151556	0.658778042961139	DROSHA	1
GO:0031115	BP	GO:0031115	negative regulation of microtubule polymerization	1/411	13/18866	0.249060676691683	0.723880678151556	0.658778042961139	MAPRE1	1
GO:0033145	BP	GO:0033145	positive regulation of intracellular steroid hormone receptor signaling pathway	1/411	13/18866	0.249060676691683	0.723880678151556	0.658778042961139	MED1	1
GO:0033147	BP	GO:0033147	negative regulation of intracellular estrogen receptor signaling pathway	1/411	13/18866	0.249060676691683	0.723880678151556	0.658778042961139	CNOT2	1
GO:0033235	BP	GO:0033235	positive regulation of protein sumoylation	1/411	13/18866	0.249060676691683	0.723880678151556	0.658778042961139	PIAS1	1
GO:0034379	BP	GO:0034379	very-low-density lipoprotein particle assembly	1/411	13/18866	0.249060676691683	0.723880678151556	0.658778042961139	ACSL3	1
GO:0034982	BP	GO:0034982	mitochondrial protein processing	1/411	13/18866	0.249060676691683	0.723880678151556	0.658778042961139	PMPCB	1
GO:0036109	BP	GO:0036109	alpha-linolenic acid metabolic process	1/411	13/18866	0.249060676691683	0.723880678151556	0.658778042961139	SCP2	1
GO:0042308	BP	GO:0042308	negative regulation of protein import into nucleus	1/411	13/18866	0.249060676691683	0.723880678151556	0.658778042961139	MDFIC	1
GO:0045759	BP	GO:0045759	negative regulation of action potential	1/411	13/18866	0.249060676691683	0.723880678151556	0.658778042961139	SUMO1	1
GO:0045842	BP	GO:0045842	positive regulation of mitotic metaphase/anaphase transition	1/411	13/18866	0.249060676691683	0.723880678151556	0.658778042961139	CUL3	1
GO:0046348	BP	GO:0046348	amino sugar catabolic process	1/411	13/18866	0.249060676691683	0.723880678151556	0.658778042961139	GNPDA2	1
GO:0046349	BP	GO:0046349	amino sugar biosynthetic process	1/411	13/18866	0.249060676691683	0.723880678151556	0.658778042961139	GNPDA2	1
GO:0046385	BP	GO:0046385	deoxyribose phosphate biosynthetic process	1/411	13/18866	0.249060676691683	0.723880678151556	0.658778042961139	TBPL1	1
GO:0048934	BP	GO:0048934	peripheral nervous system neuron differentiation	1/411	13/18866	0.249060676691683	0.723880678151556	0.658778042961139	SLC25A46	1
GO:0048935	BP	GO:0048935	peripheral nervous system neuron development	1/411	13/18866	0.249060676691683	0.723880678151556	0.658778042961139	SLC25A46	1
GO:0051386	BP	GO:0051386	regulation of neurotrophin TRK receptor signaling pathway	1/411	13/18866	0.249060676691683	0.723880678151556	0.658778042961139	CYFIP1	1
GO:0060340	BP	GO:0060340	positive regulation of type I interferon-mediated signaling pathway	1/411	13/18866	0.249060676691683	0.723880678151556	0.658778042961139	UBE2K	1
GO:0061052	BP	GO:0061052	negative regulation of cell growth involved in cardiac muscle cell development	1/411	13/18866	0.249060676691683	0.723880678151556	0.658778042961139	YY1	1
GO:0070071	BP	GO:0070071	proton-transporting two-sector ATPase complex assembly	1/411	13/18866	0.249060676691683	0.723880678151556	0.658778042961139	VMA21	1
GO:0070914	BP	GO:0070914	UV-damage excision repair	1/411	13/18866	0.249060676691683	0.723880678151556	0.658778042961139	CUL4B	1
GO:0071027	BP	GO:0071027	nuclear RNA surveillance	1/411	13/18866	0.249060676691683	0.723880678151556	0.658778042961139	XRN1	1
GO:0071028	BP	GO:0071028	nuclear mRNA surveillance	1/411	13/18866	0.249060676691683	0.723880678151556	0.658778042961139	XRN1	1
GO:0072310	BP	GO:0072310	glomerular epithelial cell development	1/411	13/18866	0.249060676691683	0.723880678151556	0.658778042961139	IQGAP1	1
GO:0090042	BP	GO:0090042	tubulin deacetylation	1/411	13/18866	0.249060676691683	0.723880678151556	0.658778042961139	PRKAA1	1
GO:0098712	BP	GO:0098712	L-glutamate import across plasma membrane	1/411	13/18866	0.249060676691683	0.723880678151556	0.658778042961139	ARL6IP1	1
GO:0098734	BP	GO:0098734	macromolecule depalmitoylation	1/411	13/18866	0.249060676691683	0.723880678151556	0.658778042961139	LYPLA1	1
GO:1900102	BP	GO:1900102	negative regulation of endoplasmic reticulum unfolded protein response	1/411	13/18866	0.249060676691683	0.723880678151556	0.658778042961139	UFL1	1
GO:1901970	BP	GO:1901970	positive regulation of mitotic sister chromatid separation	1/411	13/18866	0.249060676691683	0.723880678151556	0.658778042961139	CUL3	1
GO:1902902	BP	GO:1902902	negative regulation of autophagosome assembly	1/411	13/18866	0.249060676691683	0.723880678151556	0.658778042961139	SCFD1	1
GO:1903789	BP	GO:1903789	regulation of amino acid transmembrane transport	1/411	13/18866	0.249060676691683	0.723880678151556	0.658778042961139	ARL6IP1	1
GO:1904424	BP	GO:1904424	regulation of GTP binding	1/411	13/18866	0.249060676691683	0.723880678151556	0.658778042961139	CLN5	1
GO:1904590	BP	GO:1904590	negative regulation of protein import	1/411	13/18866	0.249060676691683	0.723880678151556	0.658778042961139	MDFIC	1
GO:2000009	BP	GO:2000009	negative regulation of protein localization to cell surface	1/411	13/18866	0.249060676691683	0.723880678151556	0.658778042961139	LEPROTL1	1
GO:0007050	BP	GO:0007050	cell cycle arrest	7/411	234/18866	0.249879689336636	0.725019098563146	0.659814078862428	CNOT7/PRKAA1/TSG101/PPM1A/MDM4/CNOT2/PNPT1	7
GO:0044782	BP	GO:0044782	cilium organization	11/411	397/18866	0.249892704788695	0.725019098563146	0.659814078862428	DYNC2LI1/SYNE2/MAPRE1/RAB11A/IQCB1/ATXN10/HAUS6/EXOC5/CEP97/ATG3/TXNDC15	11
GO:0018107	BP	GO:0018107	peptidyl-threonine phosphorylation	4/411	117/18866	0.251510758245808	0.727789918192836	0.662335703196574	UBE2K/ACVR1/MAPK8/CLK1	4
GO:0031109	BP	GO:0031109	microtubule polymerization or depolymerization	4/411	117/18866	0.251510758245808	0.727789918192836	0.662335703196574	MAPRE1/RANBP9/TAOK1/SLAIN2	4
GO:0043666	BP	GO:0043666	regulation of phosphoprotein phosphatase activity	4/411	117/18866	0.251510758245808	0.727789918192836	0.662335703196574	PPP2R5C/URI1/BOD1L1/FAM122A	4
GO:1901653	BP	GO:1901653	cellular response to peptide	11/411	398/18866	0.252399985204962	0.729447477671049	0.663844189086731	PRKAA1/USO1/ATP6V1A/DENND4C/ATP6V1G1/CYFIP1/OPA1/OSBPL8/C2CD5/RAB10/EEF2K	11
GO:0014032	BP	GO:0014032	neural crest cell development	3/411	80/18866	0.25319115304525	0.729447477671049	0.663844189086731	ACVR1/BMPR1A/FAM172A	3
GO:0032204	BP	GO:0032204	regulation of telomere maintenance	3/411	80/18866	0.25319115304525	0.729447477671049	0.663844189086731	XRN1/CCT8/CCT2	3
GO:0070828	BP	GO:0070828	heterochromatin organization	3/411	80/18866	0.25319115304525	0.729447477671049	0.663844189086731	SMCHD1/SMARCA5/FAM172A	3
GO:1900182	BP	GO:1900182	positive regulation of protein localization to nucleus	3/411	80/18866	0.25319115304525	0.729447477671049	0.663844189086731	CCT8/CCT2/UBR5	3
GO:0008360	BP	GO:0008360	regulation of cell shape	5/411	156/18866	0.253806031394353	0.730579773934969	0.664874651619178	ANXA7/RASA1/CFDP1/MKLN1/CYFIP1	5
GO:0071897	BP	GO:0071897	DNA biosynthetic process	6/411	196/18866	0.256345020687019	0.733892017867508	0.667889006942572	POLK/XRN1/PTGES3/CCT8/CCT2/USP10	6
GO:0010828	BP	GO:0010828	positive regulation of glucose transmembrane transport	2/411	45/18866	0.256893382866367	0.733892017867508	0.667889006942572	OSBPL8/C2CD5	2
GO:0032924	BP	GO:0032924	activin receptor signaling pathway	2/411	45/18866	0.256893382866367	0.733892017867508	0.667889006942572	ACVR1/LEMD3	2
GO:0034198	BP	GO:0034198	cellular response to amino acid starvation	2/411	45/18866	0.256893382866367	0.733892017867508	0.667889006942572	SH3GLB1/MAPK8	2
GO:0045616	BP	GO:0045616	regulation of keratinocyte differentiation	2/411	45/18866	0.256893382866367	0.733892017867508	0.667889006942572	MED1/SRSF6	2
GO:0007178	BP	GO:0007178	transmembrane receptor protein serine/threonine kinase signaling pathway	10/411	359/18866	0.258414631207433	0.733892017867508	0.667889006942572	CTDSPL2/ADAM9/UBE2D3/USP9X/ACVR1/PPM1A/BMPR1A/MAP3K7/TRIM33/LEMD3	10
GO:0001960	BP	GO:0001960	negative regulation of cytokine-mediated signaling pathway	3/411	81/18866	0.259063193992655	0.733892017867508	0.667889006942572	CNOT7/YTHDF3/ZNF675	3
GO:0034644	BP	GO:0034644	cellular response to UV	3/411	81/18866	0.259063193992655	0.733892017867508	0.667889006942572	POLK/YY1/CUL4B	3
GO:0043242	BP	GO:0043242	negative regulation of protein-containing complex disassembly	3/411	81/18866	0.259063193992655	0.733892017867508	0.667889006942572	CAPZA2/SCAF8/TAOK1	3
GO:0071158	BP	GO:0071158	positive regulation of cell cycle arrest	3/411	81/18866	0.259063193992655	0.733892017867508	0.667889006942572	CNOT7/MDM4/CNOT2	3
GO:1901222	BP	GO:1901222	regulation of NIK/NF-kappaB signaling	4/411	119/18866	0.261064875722123	0.733892017867508	0.667889006942572	PPM1A/MAP3K7/PPM1B/FBXW11	4
GO:0050769	BP	GO:0050769	positive regulation of neurogenesis	13/411	485/18866	0.261198757883601	0.733892017867508	0.667889006942572	ATF1/CAPRIN1/PPP1CC/IQGAP1/RAB11A/SCARB2/DNM1L/CYFIP1/TCF12/OPA1/UFL1/TMEM30A/EEF2K	13
GO:0016072	BP	GO:0016072	rRNA metabolic process	7/411	238/18866	0.26313501389693	0.733892017867508	0.667889006942572	SBDS/XRN1/HEATR1/THUMPD1/DROSHA/SHQ1/RPL7L1	7
GO:0120193	BP	GO:0120193	tight junction organization	3/411	82/18866	0.264953127865108	0.733892017867508	0.667889006942572	PAK2/MTDH/PDCD6IP	3
GO:0006220	BP	GO:0006220	pyrimidine nucleotide metabolic process	2/411	46/18866	0.265005788329524	0.733892017867508	0.667889006942572	TBPL1/MBD4	2
GO:0044275	BP	GO:0044275	cellular carbohydrate catabolic process	2/411	46/18866	0.265005788329524	0.733892017867508	0.667889006942572	SCARB2/RB1CC1	2
GO:0048066	BP	GO:0048066	developmental pigmentation	2/411	46/18866	0.265005788329524	0.733892017867508	0.667889006942572	ATP6AP2/AP1G1	2
GO:0000054	BP	GO:0000054	ribosomal subunit export from nucleus	1/411	14/18866	0.265431337163742	0.733892017867508	0.667889006942572	ABCE1	1
GO:0006244	BP	GO:0006244	pyrimidine nucleotide catabolic process	1/411	14/18866	0.265431337163742	0.733892017867508	0.667889006942572	MBD4	1
GO:0006999	BP	GO:0006999	nuclear pore organization	1/411	14/18866	0.265431337163742	0.733892017867508	0.667889006942572	NUP54	1
GO:0007175	BP	GO:0007175	negative regulation of epidermal growth factor-activated receptor activity	1/411	14/18866	0.265431337163742	0.733892017867508	0.667889006942572	TSG101	1
GO:0010889	BP	GO:0010889	regulation of sequestering of triglyceride	1/411	14/18866	0.265431337163742	0.733892017867508	0.667889006942572	OSBPL8	1
GO:0019896	BP	GO:0019896	axonal transport of mitochondrion	1/411	14/18866	0.265431337163742	0.733892017867508	0.667889006942572	OPA1	1
GO:0030213	BP	GO:0030213	hyaluronan biosynthetic process	1/411	14/18866	0.265431337163742	0.733892017867508	0.667889006942572	CLTC	1
GO:0031936	BP	GO:0031936	negative regulation of chromatin silencing	1/411	14/18866	0.265431337163742	0.733892017867508	0.667889006942572	ATAD2B	1
GO:0032802	BP	GO:0032802	low-density lipoprotein particle receptor catabolic process	1/411	14/18866	0.265431337163742	0.733892017867508	0.667889006942572	CLTC	1
GO:0033750	BP	GO:0033750	ribosome localization	1/411	14/18866	0.265431337163742	0.733892017867508	0.667889006942572	ABCE1	1
GO:0034616	BP	GO:0034616	response to laminar fluid shear stress	1/411	14/18866	0.265431337163742	0.733892017867508	0.667889006942572	ADAM9	1
GO:0035627	BP	GO:0035627	ceramide transport	1/411	14/18866	0.265431337163742	0.733892017867508	0.667889006942572	PLEKHA3	1
GO:0036092	BP	GO:0036092	phosphatidylinositol-3-phosphate biosynthetic process	1/411	14/18866	0.265431337163742	0.733892017867508	0.667889006942572	PIK3CB	1
GO:0042659	BP	GO:0042659	regulation of cell fate specification	1/411	14/18866	0.265431337163742	0.733892017867508	0.667889006942572	BMPR1A	1
GO:0043650	BP	GO:0043650	dicarboxylic acid biosynthetic process	1/411	14/18866	0.265431337163742	0.733892017867508	0.667889006942572	GOT2	1
GO:0044793	BP	GO:0044793	negative regulation by host of viral process	1/411	14/18866	0.265431337163742	0.733892017867508	0.667889006942572	CCNK	1
GO:0045605	BP	GO:0045605	negative regulation of epidermal cell differentiation	1/411	14/18866	0.265431337163742	0.733892017867508	0.667889006942572	SRSF6	1
GO:0046940	BP	GO:0046940	nucleoside monophosphate phosphorylation	1/411	14/18866	0.265431337163742	0.733892017867508	0.667889006942572	AK6	1
GO:0051547	BP	GO:0051547	regulation of keratinocyte migration	1/411	14/18866	0.265431337163742	0.733892017867508	0.667889006942572	ADAM9	1
GO:0051938	BP	GO:0051938	L-glutamate import	1/411	14/18866	0.265431337163742	0.733892017867508	0.667889006942572	ARL6IP1	1
GO:0060211	BP	GO:0060211	regulation of nuclear-transcribed mRNA poly(A) tail shortening	1/411	14/18866	0.265431337163742	0.733892017867508	0.667889006942572	CNOT7	1
GO:0060911	BP	GO:0060911	cardiac cell fate commitment	1/411	14/18866	0.265431337163742	0.733892017867508	0.667889006942572	ACVR1	1
GO:0070486	BP	GO:0070486	leukocyte aggregation	1/411	14/18866	0.265431337163742	0.733892017867508	0.667889006942572	CD47	1
GO:0071361	BP	GO:0071361	cellular response to ethanol	1/411	14/18866	0.265431337163742	0.733892017867508	0.667889006942572	PRKAA1	1
GO:0090161	BP	GO:0090161	Golgi ribbon formation	1/411	14/18866	0.265431337163742	0.733892017867508	0.667889006942572	GOLPH3	1
GO:1901626	BP	GO:1901626	regulation of postsynaptic membrane organization	1/411	14/18866	0.265431337163742	0.733892017867508	0.667889006942572	CRIPT	1
GO:1902101	BP	GO:1902101	positive regulation of metaphase/anaphase transition of cell cycle	1/411	14/18866	0.265431337163742	0.733892017867508	0.667889006942572	CUL3	1
GO:1902894	BP	GO:1902894	negative regulation of pri-miRNA transcription by RNA polymerase II	1/411	14/18866	0.265431337163742	0.733892017867508	0.667889006942572	YY1	1
GO:1903894	BP	GO:1903894	regulation of IRE1-mediated unfolded protein response	1/411	14/18866	0.265431337163742	0.733892017867508	0.667889006942572	UFL1	1
GO:1904668	BP	GO:1904668	positive regulation of ubiquitin protein ligase activity	1/411	14/18866	0.265431337163742	0.733892017867508	0.667889006942572	RAB1A	1
GO:0051092	BP	GO:0051092	positive regulation of NF-kappaB transcription factor activity	5/411	159/18866	0.266174753879488	0.735330087688888	0.669197743107473	TRIM37/MTDH/PRDX3/MAP3K7/TAB2	5
GO:0006323	BP	GO:0006323	DNA packaging	7/411	240/18866	0.269836219393123	0.738611401860994	0.672183950356658	SMCHD1/KAT6A/TSPYL1/SMARCA5/HAT1/MIS18BP1/FAM172A	7
GO:2001021	BP	GO:2001021	negative regulation of response to DNA damage stimulus	3/411	83/18866	0.270859178784039	0.738611401860994	0.672183950356658	SMCHD1/TRIP12/UBR5	3
GO:0010569	BP	GO:0010569	regulation of double-strand break repair via homologous recombination	2/411	47/18866	0.273118251266329	0.738611401860994	0.672183950356658	ARID2/SMCHD1	2
GO:0031055	BP	GO:0031055	chromatin remodeling at centromere	2/411	47/18866	0.273118251266329	0.738611401860994	0.672183950356658	SMARCA5/MIS18BP1	2
GO:0034204	BP	GO:0034204	lipid translocation	2/411	47/18866	0.273118251266329	0.738611401860994	0.672183950356658	ATP11B/TMEM30A	2
GO:0042551	BP	GO:0042551	neuron maturation	2/411	47/18866	0.273118251266329	0.738611401860994	0.672183950356658	CLN5/OPA1	2
GO:0043300	BP	GO:0043300	regulation of leukocyte degranulation	2/411	47/18866	0.273118251266329	0.738611401860994	0.672183950356658	AP1G1/C12orf4	2
GO:0070849	BP	GO:0070849	response to epidermal growth factor	2/411	47/18866	0.273118251266329	0.738611401860994	0.672183950356658	IQGAP1/MED1	2
GO:0031570	BP	GO:0031570	DNA integrity checkpoint	5/411	161/18866	0.274494933129529	0.738611401860994	0.672183950356658	CNOT7/NAE1/MDM4/TAOK1/CNOT2	5
GO:0002221	BP	GO:0002221	pattern recognition receptor signaling pathway	6/411	201/18866	0.274769485860754	0.738611401860994	0.672183950356658	UBE2D3/MAP3K7/C1QBP/ITCH/TAB2/UBQLN1	6
GO:0043254	BP	GO:0043254	regulation of protein-containing complex assembly	12/411	449/18866	0.27548360704784	0.738611401860994	0.672183950356658	VPS35/CAPZA2/LATS1/MAPRE1/CUL4B/RASA1/PPM1A/SUMO1/CYFIP1/SH3GLB1/ARFIP1/SLAIN2	12
GO:0043244	BP	GO:0043244	regulation of protein-containing complex disassembly	4/411	122/18866	0.2755224957883	0.738611401860994	0.672183950356658	CAPZA2/GSPT1/SCAF8/TAOK1	4
GO:0001510	BP	GO:0001510	RNA methylation	3/411	84/18866	0.276779600591607	0.738611401860994	0.672183950356658	WTAP/TRMT13/TYW3	3
GO:0014031	BP	GO:0014031	mesenchymal cell development	3/411	84/18866	0.276779600591607	0.738611401860994	0.672183950356658	ACVR1/BMPR1A/FAM172A	3
GO:0048864	BP	GO:0048864	stem cell development	3/411	84/18866	0.276779600591607	0.738611401860994	0.672183950356658	ACVR1/BMPR1A/FAM172A	3
GO:0007173	BP	GO:0007173	epidermal growth factor receptor signaling pathway	4/411	123/18866	0.280371511861347	0.738611401860994	0.672183950356658	IQGAP1/TSG101/STAM2/RNF115	4
GO:0048675	BP	GO:0048675	axon extension	4/411	123/18866	0.280371511861347	0.738611401860994	0.672183950356658	SPG11/RAB11A/USP9X/CYFIP1	4
GO:0008206	BP	GO:0008206	bile acid metabolic process	2/411	48/18866	0.281226928210917	0.738611401860994	0.672183950356658	SCP2/OSBPL9	2
GO:0010862	BP	GO:0010862	positive regulation of pathway-restricted SMAD protein phosphorylation	2/411	48/18866	0.281226928210917	0.738611401860994	0.672183950356658	ACVR1/BMPR1A	2
GO:0032648	BP	GO:0032648	regulation of interferon-beta production	2/411	48/18866	0.281226928210917	0.738611401860994	0.672183950356658	YY1/PPM1B	2
GO:0035088	BP	GO:0035088	establishment or maintenance of apical/basal cell polarity	2/411	48/18866	0.281226928210917	0.738611401860994	0.672183950356658	PDCD6IP/SYNJ2BP	2
GO:0051972	BP	GO:0051972	regulation of telomerase activity	2/411	48/18866	0.281226928210917	0.738611401860994	0.672183950356658	PTGES3/CCT2	2
GO:0055010	BP	GO:0055010	ventricular cardiac muscle tissue morphogenesis	2/411	48/18866	0.281226928210917	0.738611401860994	0.672183950356658	MED1/BMPR1A	2
GO:0061245	BP	GO:0061245	establishment or maintenance of bipolar cell polarity	2/411	48/18866	0.281226928210917	0.738611401860994	0.672183950356658	PDCD6IP/SYNJ2BP	2
GO:0062237	BP	GO:0062237	protein localization to postsynapse	2/411	48/18866	0.281226928210917	0.738611401860994	0.672183950356658	VPS35/RAB11A	2
GO:0070169	BP	GO:0070169	positive regulation of biomineral tissue development	2/411	48/18866	0.281226928210917	0.738611401860994	0.672183950356658	ACVR1/BMPR1A	2
GO:0110151	BP	GO:0110151	positive regulation of biomineralization	2/411	48/18866	0.281226928210917	0.738611401860994	0.672183950356658	ACVR1/BMPR1A	2
GO:1990928	BP	GO:1990928	response to amino acid starvation	2/411	48/18866	0.281226928210917	0.738611401860994	0.672183950356658	SH3GLB1/MAPK8	2
GO:0000463	BP	GO:0000463	maturation of LSU-rRNA from tricistronic rRNA transcript (SSU-rRNA, 5.8S rRNA, LSU-rRNA)	1/411	15/18866	0.281445962690248	0.738611401860994	0.672183950356658	RPL7L1	1
GO:0001711	BP	GO:0001711	endodermal cell fate commitment	1/411	15/18866	0.281445962690248	0.738611401860994	0.672183950356658	CTR9	1
GO:0001845	BP	GO:0001845	phagolysosome assembly	1/411	15/18866	0.281445962690248	0.738611401860994	0.672183950356658	SPG11	1
GO:0006388	BP	GO:0006388	tRNA splicing, via endonucleolytic cleavage and ligation	1/411	15/18866	0.281445962690248	0.738611401860994	0.672183950356658	C2orf49	1
GO:0009404	BP	GO:0009404	toxin metabolic process	1/411	15/18866	0.281445962690248	0.738611401860994	0.672183950356658	ARL1	1
GO:0015936	BP	GO:0015936	coenzyme A metabolic process	1/411	15/18866	0.281445962690248	0.738611401860994	0.672183950356658	MCCC2	1
GO:0016584	BP	GO:0016584	nucleosome positioning	1/411	15/18866	0.281445962690248	0.738611401860994	0.672183950356658	SMARCA5	1
GO:0018158	BP	GO:0018158	protein oxidation	1/411	15/18866	0.281445962690248	0.738611401860994	0.672183950356658	PRDX3	1
GO:0021924	BP	GO:0021924	cell proliferation in external granule layer	1/411	15/18866	0.281445962690248	0.738611401860994	0.672183950356658	PSMG1	1
GO:0021930	BP	GO:0021930	cerebellar granule cell precursor proliferation	1/411	15/18866	0.281445962690248	0.738611401860994	0.672183950356658	PSMG1	1
GO:0032252	BP	GO:0032252	secretory granule localization	1/411	15/18866	0.281445962690248	0.738611401860994	0.672183950356658	USO1	1
GO:0032486	BP	GO:0032486	Rap protein signal transduction	1/411	15/18866	0.281445962690248	0.738611401860994	0.672183950356658	RAP2C	1
GO:0033540	BP	GO:0033540	fatty acid beta-oxidation using acyl-CoA oxidase	1/411	15/18866	0.281445962690248	0.738611401860994	0.672183950356658	SCP2	1
GO:0042159	BP	GO:0042159	lipoprotein catabolic process	1/411	15/18866	0.281445962690248	0.738611401860994	0.672183950356658	LYPLA1	1
GO:0043517	BP	GO:0043517	positive regulation of DNA damage response, signal transduction by p53 class mediator	1/411	15/18866	0.281445962690248	0.738611401860994	0.672183950356658	EEF1E1	1
GO:0043584	BP	GO:0043584	nose development	1/411	15/18866	0.281445962690248	0.738611401860994	0.672183950356658	SMCHD1	1
GO:0046606	BP	GO:0046606	negative regulation of centrosome cycle	1/411	15/18866	0.281445962690248	0.738611401860994	0.672183950356658	TRIM37	1
GO:0048368	BP	GO:0048368	lateral mesoderm development	1/411	15/18866	0.281445962690248	0.738611401860994	0.672183950356658	BMPR1A	1
GO:0051044	BP	GO:0051044	positive regulation of membrane protein ectodomain proteolysis	1/411	15/18866	0.281445962690248	0.738611401860994	0.672183950356658	ADAM9	1
GO:0055057	BP	GO:0055057	neuroblast division	1/411	15/18866	0.281445962690248	0.738611401860994	0.672183950356658	RAB10	1
GO:0060391	BP	GO:0060391	positive regulation of SMAD protein signal transduction	1/411	15/18866	0.281445962690248	0.738611401860994	0.672183950356658	BMPR1A	1
GO:0060766	BP	GO:0060766	negative regulation of androgen receptor signaling pathway	1/411	15/18866	0.281445962690248	0.738611401860994	0.672183950356658	PIAS2	1
GO:0070207	BP	GO:0070207	protein homotrimerization	1/411	15/18866	0.281445962690248	0.738611401860994	0.672183950356658	PNPT1	1
GO:0071025	BP	GO:0071025	RNA surveillance	1/411	15/18866	0.281445962690248	0.738611401860994	0.672183950356658	XRN1	1
GO:0071428	BP	GO:0071428	rRNA-containing ribonucleoprotein complex export from nucleus	1/411	15/18866	0.281445962690248	0.738611401860994	0.672183950356658	ABCE1	1
GO:0072148	BP	GO:0072148	epithelial cell fate commitment	1/411	15/18866	0.281445962690248	0.738611401860994	0.672183950356658	ACVR1	1
GO:0090110	BP	GO:0090110	COPII-coated vesicle cargo loading	1/411	15/18866	0.281445962690248	0.738611401860994	0.672183950356658	RAB1A	1
GO:1902260	BP	GO:1902260	negative regulation of delayed rectifier potassium channel activity	1/411	15/18866	0.281445962690248	0.738611401860994	0.672183950356658	SUMO1	1
GO:1905146	BP	GO:1905146	lysosomal protein catabolic process	1/411	15/18866	0.281445962690248	0.738611401860994	0.672183950356658	VPS35	1
GO:1905820	BP	GO:1905820	positive regulation of chromosome separation	1/411	15/18866	0.281445962690248	0.738611401860994	0.672183950356658	CUL3	1
GO:2000345	BP	GO:2000345	regulation of hepatocyte proliferation	1/411	15/18866	0.281445962690248	0.738611401860994	0.672183950356658	MED1	1
GO:0000245	BP	GO:0000245	spliceosomal complex assembly	3/411	85/18866	0.282712677242934	0.738611401860994	0.672183950356658	SNRPG/SRSF6/CRNKL1	3
GO:0006767	BP	GO:0006767	water-soluble vitamin metabolic process	3/411	85/18866	0.282712677242934	0.738611401860994	0.672183950356658	MCCC2/MMADHC/LMBRD1	3
GO:0010507	BP	GO:0010507	negative regulation of autophagy	3/411	85/18866	0.282712677242934	0.738611401860994	0.672183950356658	TAB2/SCFD1/HERC1	3
GO:0031110	BP	GO:0031110	regulation of microtubule polymerization or depolymerization	3/411	85/18866	0.282712677242934	0.738611401860994	0.672183950356658	MAPRE1/TAOK1/SLAIN2	3
GO:0034502	BP	GO:0034502	protein localization to chromosome	3/411	85/18866	0.282712677242934	0.738611401860994	0.672183950356658	CCT8/BUB3/CCT2	3
GO:0035418	BP	GO:0035418	protein localization to synapse	3/411	85/18866	0.282712677242934	0.738611401860994	0.672183950356658	VPS35/RAB11A/SYNJ2BP	3
GO:0043154	BP	GO:0043154	negative regulation of cysteine-type endopeptidase activity involved in apoptotic process	3/411	85/18866	0.282712677242934	0.738611401860994	0.672183950356658	PAK2/PRDX3/ARL6IP1	3
GO:0043297	BP	GO:0043297	apical junction assembly	3/411	85/18866	0.282712677242934	0.738611401860994	0.672183950356658	PAK2/MTDH/PDCD6IP	3
GO:0110110	BP	GO:0110110	positive regulation of animal organ morphogenesis	3/411	85/18866	0.282712677242934	0.738611401860994	0.672183950356658	MED1/ACVR1/SRSF6	3
GO:0051494	BP	GO:0051494	negative regulation of cytoskeleton organization	5/411	163/18866	0.2828687747061	0.738611401860994	0.672183950356658	TRIM37/PAK2/CAPZA2/MAPRE1/TAOK1	5
GO:0002698	BP	GO:0002698	negative regulation of immune effector process	4/411	124/18866	0.285233825668276	0.738611401860994	0.672183950356658	C1QBP/PPM1B/ITCH/CD47	4
GO:0051101	BP	GO:0051101	regulation of DNA binding	4/411	124/18866	0.285233825668276	0.738611401860994	0.672183950356658	GTF2B/SUMO1/MAPK8/ZNF675	4
GO:0140014	BP	GO:0140014	mitotic nuclear division	8/411	286/18866	0.286234831488306	0.738611401860994	0.672183950356658	RAB11A/CUL3/BUB3/STAG1/CHMP2B/PDS5A/NAA50/CEP97	8
GO:0007259	BP	GO:0007259	receptor signaling pathway via JAK-STAT	5/411	164/18866	0.28707426718436	0.738611401860994	0.672183950356658	CNOT7/CTR9/IFNAR1/PPP2CA/PIAS1	5
GO:0006654	BP	GO:0006654	phosphatidic acid biosynthetic process	2/411	49/18866	0.289328142333542	0.738611401860994	0.672183950356658	GNPAT/GPD1L	2
GO:0007595	BP	GO:0007595	lactation	2/411	49/18866	0.289328142333542	0.738611401860994	0.672183950356658	GOT2/MED1	2
GO:0018198	BP	GO:0018198	peptidyl-cysteine modification	2/411	49/18866	0.289328142333542	0.738611401860994	0.672183950356658	PRDX3/ZDHHC6	2
GO:0032527	BP	GO:0032527	protein exit from endoplasmic reticulum	2/411	49/18866	0.289328142333542	0.738611401860994	0.672183950356658	FAF2/TMEM30A	2
GO:0035196	BP	GO:0035196	production of miRNAs involved in gene silencing by miRNA	2/411	49/18866	0.289328142333542	0.738611401860994	0.672183950356658	PRKRA/DROSHA	2
GO:0047496	BP	GO:0047496	vesicle transport along microtubule	2/411	49/18866	0.289328142333542	0.738611401860994	0.672183950356658	RAB1A/FBXW11	2
GO:0061383	BP	GO:0061383	trabecula morphogenesis	2/411	49/18866	0.289328142333542	0.738611401860994	0.672183950356658	MED1/BMPR1A	2
GO:0071349	BP	GO:0071349	cellular response to interleukin-12	2/411	49/18866	0.289328142333542	0.738611401860994	0.672183950356658	PAK2/CD47	2
GO:0035966	BP	GO:0035966	response to topologically incorrect protein	6/411	205/18866	0.289729322271585	0.738611401860994	0.672183950356658	UBE2W/UBXN4/DNAJA1/CUL3/FAF2/UFL1	6
GO:0007098	BP	GO:0007098	centrosome cycle	4/411	125/18866	0.290108485107591	0.738611401860994	0.672183950356658	TRIM37/CHMP2B/PDCD6IP/HAUS6	4
GO:0034605	BP	GO:0034605	cellular response to heat	4/411	125/18866	0.290108485107591	0.738611401860994	0.672183950356658	PTGES3/BAG5/SUMO1/NUP54	4
GO:0022604	BP	GO:0022604	regulation of cell morphogenesis	13/411	499/18866	0.294200513721629	0.738611401860994	0.672183950356658	PAK2/CAPRIN1/RAB11A/ANXA7/RASA1/DNM1L/CFDP1/MKLN1/C1QBP/CYFIP1/OPA1/ZRANB1/EEF2K	13
GO:0009060	BP	GO:0009060	aerobic respiration	3/411	87/18866	0.294610083473993	0.738611401860994	0.672183950356658	SDHD/PDHB/SUCLG2	3
GO:0055072	BP	GO:0055072	iron ion homeostasis	3/411	87/18866	0.294610083473993	0.738611401860994	0.672183950356658	ATP6V1A/ATP6V1G1/FBXL5	3
GO:0060761	BP	GO:0060761	negative regulation of response to cytokine stimulus	3/411	87/18866	0.294610083473993	0.738611401860994	0.672183950356658	CNOT7/YTHDF3/ZNF675	3
GO:0090502	BP	GO:0090502	RNA phosphodiester bond hydrolysis, endonucleolytic	3/411	87/18866	0.294610083473993	0.738611401860994	0.672183950356658	TSNAX/KHNYN/DROSHA	3
GO:0018210	BP	GO:0018210	peptidyl-threonine modification	4/411	126/18866	0.294994546600735	0.738611401860994	0.672183950356658	UBE2K/ACVR1/MAPK8/CLK1	4
GO:2000134	BP	GO:2000134	negative regulation of G1/S transition of mitotic cell cycle	4/411	126/18866	0.294994546600735	0.738611401860994	0.672183950356658	CNOT7/ZNF655/MDM4/CNOT2	4
GO:0009408	BP	GO:0009408	response to heat	5/411	166/18866	0.295519313021641	0.738611401860994	0.672183950356658	PTGES3/DNAJA1/BAG5/SUMO1/NUP54	5
GO:1902903	BP	GO:1902903	regulation of supramolecular fiber organization	10/411	373/18866	0.296743327155321	0.738611401860994	0.672183950356658	PAK2/CAPZA2/LATS1/MAPRE1/RASA1/CYFIP1/CD47/ARFIP1/TAOK1/SLAIN2	10
GO:0000394	BP	GO:0000394	RNA splicing, via endonucleolytic cleavage and ligation	1/411	16/18866	0.297112277969772	0.738611401860994	0.672183950356658	C2orf49	1
GO:0001732	BP	GO:0001732	formation of cytoplasmic translation initiation complex	1/411	16/18866	0.297112277969772	0.738611401860994	0.672183950356658	EIF3M	1
GO:0001780	BP	GO:0001780	neutrophil homeostasis	1/411	16/18866	0.297112277969772	0.738611401860994	0.672183950356658	PIK3CB	1
GO:0006047	BP	GO:0006047	UDP-N-acetylglucosamine metabolic process	1/411	16/18866	0.297112277969772	0.738611401860994	0.672183950356658	GNPDA2	1
GO:0006086	BP	GO:0006086	acetyl-CoA biosynthetic process from pyruvate	1/411	16/18866	0.297112277969772	0.738611401860994	0.672183950356658	PDHB	1
GO:0006103	BP	GO:0006103	2-oxoglutarate metabolic process	1/411	16/18866	0.297112277969772	0.738611401860994	0.672183950356658	GOT2	1
GO:0006268	BP	GO:0006268	DNA unwinding involved in DNA replication	1/411	16/18866	0.297112277969772	0.738611401860994	0.672183950356658	SSBP1	1
GO:0006390	BP	GO:0006390	mitochondrial transcription	1/411	16/18866	0.297112277969772	0.738611401860994	0.672183950356658	PRKAA1	1
GO:0006555	BP	GO:0006555	methionine metabolic process	1/411	16/18866	0.297112277969772	0.738611401860994	0.672183950356658	ENOPH1	1
GO:0009263	BP	GO:0009263	deoxyribonucleotide biosynthetic process	1/411	16/18866	0.297112277969772	0.738611401860994	0.672183950356658	TBPL1	1
GO:0010225	BP	GO:0010225	response to UV-C	1/411	16/18866	0.297112277969772	0.738611401860994	0.672183950356658	YY1	1
GO:0019372	BP	GO:0019372	lipoxygenase pathway	1/411	16/18866	0.297112277969772	0.738611401860994	0.672183950356658	PON2	1
GO:0021534	BP	GO:0021534	cell proliferation in hindbrain	1/411	16/18866	0.297112277969772	0.738611401860994	0.672183950356658	PSMG1	1
GO:0030252	BP	GO:0030252	growth hormone secretion	1/411	16/18866	0.297112277969772	0.738611401860994	0.672183950356658	RAB1A	1
GO:0042532	BP	GO:0042532	negative regulation of tyrosine phosphorylation of STAT protein	1/411	16/18866	0.297112277969772	0.738611401860994	0.672183950356658	PPP2CA	1
GO:0042994	BP	GO:0042994	cytoplasmic sequestering of transcription factor	1/411	16/18866	0.297112277969772	0.738611401860994	0.672183950356658	G3BP2	1
GO:0046500	BP	GO:0046500	S-adenosylmethionine metabolic process	1/411	16/18866	0.297112277969772	0.738611401860994	0.672183950356658	ENOPH1	1
GO:0046831	BP	GO:0046831	regulation of RNA export from nucleus	1/411	16/18866	0.297112277969772	0.738611401860994	0.672183950356658	CPSF6	1
GO:0051127	BP	GO:0051127	positive regulation of actin nucleation	1/411	16/18866	0.297112277969772	0.738611401860994	0.672183950356658	CYFIP1	1
GO:0051444	BP	GO:0051444	negative regulation of ubiquitin-protein transferase activity	1/411	16/18866	0.297112277969772	0.738611401860994	0.672183950356658	BAG5	1
GO:0060413	BP	GO:0060413	atrial septum morphogenesis	1/411	16/18866	0.297112277969772	0.738611401860994	0.672183950356658	ACVR1	1
GO:0060628	BP	GO:0060628	regulation of ER to Golgi vesicle-mediated transport	1/411	16/18866	0.297112277969772	0.738611401860994	0.672183950356658	SCFD1	1
GO:0061450	BP	GO:0061450	trophoblast cell migration	1/411	16/18866	0.297112277969772	0.738611401860994	0.672183950356658	C1QBP	1
GO:0070863	BP	GO:0070863	positive regulation of protein exit from endoplasmic reticulum	1/411	16/18866	0.297112277969772	0.738611401860994	0.672183950356658	TMEM30A	1
GO:0071380	BP	GO:0071380	cellular response to prostaglandin E stimulus	1/411	16/18866	0.297112277969772	0.738611401860994	0.672183950356658	PRKAA1	1
GO:0080009	BP	GO:0080009	mRNA methylation	1/411	16/18866	0.297112277969772	0.738611401860994	0.672183950356658	WTAP	1
GO:0090083	BP	GO:0090083	regulation of inclusion body assembly	1/411	16/18866	0.297112277969772	0.738611401860994	0.672183950356658	BAG5	1
GO:0099170	BP	GO:0099170	postsynaptic modulation of chemical synaptic transmission	1/411	16/18866	0.297112277969772	0.738611401860994	0.672183950356658	CYFIP1	1
GO:1901163	BP	GO:1901163	regulation of trophoblast cell migration	1/411	16/18866	0.297112277969772	0.738611401860994	0.672183950356658	C1QBP	1
GO:1903729	BP	GO:1903729	regulation of plasma membrane organization	1/411	16/18866	0.297112277969772	0.738611401860994	0.672183950356658	SH3GLB1	1
GO:1903830	BP	GO:1903830	magnesium ion transmembrane transport	1/411	16/18866	0.297112277969772	0.738611401860994	0.672183950356658	MMGT1	1
GO:1904294	BP	GO:1904294	positive regulation of ERAD pathway	1/411	16/18866	0.297112277969772	0.738611401860994	0.672183950356658	UBQLN1	1
GO:1905874	BP	GO:1905874	regulation of postsynaptic density organization	1/411	16/18866	0.297112277969772	0.738611401860994	0.672183950356658	CRIPT	1
GO:2001034	BP	GO:2001034	positive regulation of double-strand break repair via nonhomologous end joining	1/411	16/18866	0.297112277969772	0.738611401860994	0.672183950356658	SMCHD1	1
GO:0001961	BP	GO:0001961	positive regulation of cytokine-mediated signaling pathway	2/411	50/18866	0.297418378034521	0.738611401860994	0.672183950356658	UBE2K/MED1	2
GO:0009066	BP	GO:0009066	aspartate family amino acid metabolic process	2/411	50/18866	0.297418378034521	0.738611401860994	0.672183950356658	GOT2/ENOPH1	2
GO:0014009	BP	GO:0014009	glial cell proliferation	2/411	50/18866	0.297418378034521	0.738611401860994	0.672183950356658	PPP1CC/UFL1	2
GO:0021695	BP	GO:0021695	cerebellar cortex development	2/411	50/18866	0.297418378034521	0.738611401860994	0.672183950356658	SLC25A46/HERC1	2
GO:0032608	BP	GO:0032608	interferon-beta production	2/411	50/18866	0.297418378034521	0.738611401860994	0.672183950356658	YY1/PPM1B	2
GO:0043616	BP	GO:0043616	keratinocyte proliferation	2/411	50/18866	0.297418378034521	0.738611401860994	0.672183950356658	MED1/SRSF6	2
GO:0070671	BP	GO:0070671	response to interleukin-12	2/411	50/18866	0.297418378034521	0.738611401860994	0.672183950356658	PAK2/CD47	2
GO:0006979	BP	GO:0006979	response to oxidative stress	12/411	458/18866	0.297910198369886	0.73927526995632	0.67278811308378	PRKAA1/ADAM9/PRDX3/PON2/BAG5/VRK2/PRKRA/MAPK8/PYROXD1/UBQLN1/PNPT1/ERCC6L2	12
GO:0018108	BP	GO:0018108	peptidyl-tyrosine phosphorylation	10/411	374/18866	0.299538992429699	0.742757456378765	0.675957127019145	CNOT7/PAK2/ABI1/IQGAP1/TSG101/YES1/ACVR1/PPP2CA/CLK1/RAP2C	10
GO:0051053	BP	GO:0051053	negative regulation of DNA metabolic process	4/411	127/18866	0.299891075409414	0.743070964125808	0.676242439262287	XRN1/SMCHD1/TRIP12/UBR5	4
GO:0006352	BP	GO:0006352	DNA-templated transcription, initiation	7/411	249/18866	0.300518076487596	0.743361266594026	0.676506633207023	TAF2/MED13/SMARCA5/MED1/GTF2B/TBPL1/MED23	7
GO:0032410	BP	GO:0032410	negative regulation of transporter activity	3/411	88/18866	0.300571134384937	0.743361266594026	0.676506633207023	SUMO1/UBQLN1/NDFIP2	3
GO:0035303	BP	GO:0035303	regulation of dephosphorylation	6/411	209/18866	0.304854728322107	0.743361266594026	0.676506633207023	PPP2R5C/URI1/IQGAP1/GPATCH2/BOD1L1/FAM122A	6
GO:0006984	BP	GO:0006984	ER-nucleus signaling pathway	2/411	51/18866	0.305494275693695	0.743361266594026	0.676506633207023	TMCO1/CCDC47	2
GO:0031113	BP	GO:0031113	regulation of microtubule polymerization	2/411	51/18866	0.305494275693695	0.743361266594026	0.676506633207023	MAPRE1/SLAIN2	2
GO:0032206	BP	GO:0032206	positive regulation of telomere maintenance	2/411	51/18866	0.305494275693695	0.743361266594026	0.676506633207023	CCT8/CCT2	2
GO:0046473	BP	GO:0046473	phosphatidic acid metabolic process	2/411	51/18866	0.305494275693695	0.743361266594026	0.676506633207023	GNPAT/GPD1L	2
GO:1902893	BP	GO:1902893	regulation of pri-miRNA transcription by RNA polymerase II	2/411	51/18866	0.305494275693695	0.743361266594026	0.676506633207023	YY1/BMPR1A	2
GO:1903573	BP	GO:1903573	negative regulation of response to endoplasmic reticulum stress	2/411	51/18866	0.305494275693695	0.743361266594026	0.676506633207023	OPA1/UFL1	2
GO:0014033	BP	GO:0014033	neural crest cell differentiation	3/411	89/18866	0.306538283263136	0.743361266594026	0.676506633207023	ACVR1/BMPR1A/FAM172A	3
GO:0018212	BP	GO:0018212	peptidyl-tyrosine modification	10/411	377/18866	0.307966193423036	0.743361266594026	0.676506633207023	CNOT7/PAK2/ABI1/IQGAP1/TSG101/YES1/ACVR1/PPP2CA/CLK1/RAP2C	10
GO:0000956	BP	GO:0000956	nuclear-transcribed mRNA catabolic process	6/411	210/18866	0.308658698706045	0.743361266594026	0.676506633207023	CNOT7/XRN1/GSPT1/PPP2CA/CNOT2/PATL1	6
GO:0000041	BP	GO:0000041	transition metal ion transport	4/411	129/18866	0.309711842017037	0.743361266594026	0.676506633207023	CLTC/ATP6V1A/ATP6V1G1/MMGT1	4
GO:0071482	BP	GO:0071482	cellular response to light stimulus	4/411	129/18866	0.309711842017037	0.743361266594026	0.676506633207023	POLK/YY1/CUL4B/METAP2	4
GO:0034976	BP	GO:0034976	response to endoplasmic reticulum stress	8/411	294/18866	0.311705562526978	0.743361266594026	0.676506633207023	UBXN4/UBE2K/TMCO1/FAF2/OPA1/UFL1/CCDC47/UBQLN1	8
GO:0000076	BP	GO:0000076	DNA replication checkpoint	1/411	17/18866	0.312437840503163	0.743361266594026	0.676506633207023	NAE1	1
GO:0000097	BP	GO:0000097	sulfur amino acid biosynthetic process	1/411	17/18866	0.312437840503163	0.743361266594026	0.676506633207023	ENOPH1	1
GO:0000963	BP	GO:0000963	mitochondrial RNA processing	1/411	17/18866	0.312437840503163	0.743361266594026	0.676506633207023	PNPT1	1
GO:0003198	BP	GO:0003198	epithelial to mesenchymal transition involved in endocardial cushion formation	1/411	17/18866	0.312437840503163	0.743361266594026	0.676506633207023	ACVR1	1
GO:0006474	BP	GO:0006474	N-terminal protein amino acid acetylation	1/411	17/18866	0.312437840503163	0.743361266594026	0.676506633207023	NAA50	1
GO:0006895	BP	GO:0006895	Golgi to endosome transport	1/411	17/18866	0.312437840503163	0.743361266594026	0.676506633207023	MON2	1
GO:0006896	BP	GO:0006896	Golgi to vacuole transport	1/411	17/18866	0.312437840503163	0.743361266594026	0.676506633207023	AP1G1	1
GO:0007250	BP	GO:0007250	activation of NF-kappaB-inducing kinase activity	1/411	17/18866	0.312437840503163	0.743361266594026	0.676506633207023	MAP3K7	1
GO:0008340	BP	GO:0008340	determination of adult lifespan	1/411	17/18866	0.312437840503163	0.743361266594026	0.676506633207023	PRDM2	1
GO:0009048	BP	GO:0009048	dosage compensation by inactivation of X chromosome	1/411	17/18866	0.312437840503163	0.743361266594026	0.676506633207023	SMCHD1	1
GO:0009299	BP	GO:0009299	mRNA transcription	1/411	17/18866	0.312437840503163	0.743361266594026	0.676506633207023	MED1	1
GO:0015693	BP	GO:0015693	magnesium ion transport	1/411	17/18866	0.312437840503163	0.743361266594026	0.676506633207023	MMGT1	1
GO:0030730	BP	GO:0030730	sequestering of triglyceride	1/411	17/18866	0.312437840503163	0.743361266594026	0.676506633207023	OSBPL8	1
GO:0031000	BP	GO:0031000	response to caffeine	1/411	17/18866	0.312437840503163	0.743361266594026	0.676506633207023	PRKAA1	1
GO:0032695	BP	GO:0032695	negative regulation of interleukin-12 production	1/411	17/18866	0.312437840503163	0.743361266594026	0.676506633207023	C1QBP	1
GO:0033631	BP	GO:0033631	cell-cell adhesion mediated by integrin	1/411	17/18866	0.312437840503163	0.743361266594026	0.676506633207023	ADAM9	1
GO:0035729	BP	GO:0035729	cellular response to hepatocyte growth factor stimulus	1/411	17/18866	0.312437840503163	0.743361266594026	0.676506633207023	MED1	1
GO:0042753	BP	GO:0042753	positive regulation of circadian rhythm	1/411	17/18866	0.312437840503163	0.743361266594026	0.676506633207023	FBXW11	1
GO:0043649	BP	GO:0043649	dicarboxylic acid catabolic process	1/411	17/18866	0.312437840503163	0.743361266594026	0.676506633207023	GOT2	1
GO:0043968	BP	GO:0043968	histone H2A acetylation	1/411	17/18866	0.312437840503163	0.743361266594026	0.676506633207023	EPC1	1
GO:0044539	BP	GO:0044539	long-chain fatty acid import into cell	1/411	17/18866	0.312437840503163	0.743361266594026	0.676506633207023	ACSL3	1
GO:0048532	BP	GO:0048532	anatomical structure arrangement	1/411	17/18866	0.312437840503163	0.743361266594026	0.676506633207023	BMPR1A	1
GO:0055089	BP	GO:0055089	fatty acid homeostasis	1/411	17/18866	0.312437840503163	0.743361266594026	0.676506633207023	PRKAA1	1
GO:0060644	BP	GO:0060644	mammary gland epithelial cell differentiation	1/411	17/18866	0.312437840503163	0.743361266594026	0.676506633207023	LATS1	1
GO:0070131	BP	GO:0070131	positive regulation of mitochondrial translation	1/411	17/18866	0.312437840503163	0.743361266594026	0.676506633207023	C1QBP	1
GO:0070206	BP	GO:0070206	protein trimerization	1/411	17/18866	0.312437840503163	0.743361266594026	0.676506633207023	PNPT1	1
GO:0070525	BP	GO:0070525	tRNA threonylcarbamoyladenosine metabolic process	1/411	17/18866	0.312437840503163	0.743361266594026	0.676506633207023	TPRKB	1
GO:0071850	BP	GO:0071850	mitotic cell cycle arrest	1/411	17/18866	0.312437840503163	0.743361266594026	0.676506633207023	PNPT1	1
GO:0097067	BP	GO:0097067	cellular response to thyroid hormone stimulus	1/411	17/18866	0.312437840503163	0.743361266594026	0.676506633207023	MED1	1
GO:0140354	BP	GO:0140354	lipid import into cell	1/411	17/18866	0.312437840503163	0.743361266594026	0.676506633207023	ACSL3	1
GO:1900242	BP	GO:1900242	regulation of synaptic vesicle endocytosis	1/411	17/18866	0.312437840503163	0.743361266594026	0.676506633207023	DNM1L	1
GO:0032465	BP	GO:0032465	regulation of cytokinesis	3/411	90/18866	0.312509968872141	0.743361266594026	0.676506633207023	RAB11A/CUL3/SH3GLB1	3
GO:0042058	BP	GO:0042058	regulation of epidermal growth factor receptor signaling pathway	3/411	90/18866	0.312509968872141	0.743361266594026	0.676506633207023	TSG101/STAM2/RNF115	3
GO:0043470	BP	GO:0043470	regulation of carbohydrate catabolic process	3/411	90/18866	0.312509968872141	0.743361266594026	0.676506633207023	PRKAA1/SCARB2/NUP54	3
GO:0070542	BP	GO:0070542	response to fatty acid	3/411	90/18866	0.312509968872141	0.743361266594026	0.676506633207023	PRKAA1/YY1/GNPAT	3
GO:0032874	BP	GO:0032874	positive regulation of stress-activated MAPK cascade	5/411	170/18866	0.312528565616935	0.743361266594026	0.676506633207023	MDFIC/RB1CC1/MAP4K5/MAP3K7/TAOK1	5
GO:0000186	BP	GO:0000186	activation of MAPKK activity	2/411	52/18866	0.313552626571242	0.743361266594026	0.676506633207023	ADAM9/MAP3K7	2
GO:0006301	BP	GO:0006301	postreplication repair	2/411	52/18866	0.313552626571242	0.743361266594026	0.676506633207023	POLK/USP10	2
GO:0006998	BP	GO:0006998	nuclear envelope organization	2/411	52/18866	0.313552626571242	0.743361266594026	0.676506633207023	PPP2CA/LEMD3	2
GO:0007007	BP	GO:0007007	inner mitochondrial membrane organization	2/411	52/18866	0.313552626571242	0.743361266594026	0.676506633207023	OPA1/APOOL	2
GO:0048260	BP	GO:0048260	positive regulation of receptor-mediated endocytosis	2/411	52/18866	0.313552626571242	0.743361266594026	0.676506633207023	SCYL2/ATAD1	2
GO:0071622	BP	GO:0071622	regulation of granulocyte chemotaxis	2/411	52/18866	0.313552626571242	0.743361266594026	0.676506633207023	DNM1L/C1QBP	2
GO:0072666	BP	GO:0072666	establishment of protein localization to vacuole	2/411	52/18866	0.313552626571242	0.743361266594026	0.676506633207023	SCARB2/VPS36	2
GO:2000677	BP	GO:2000677	regulation of transcription regulatory region DNA binding	2/411	52/18866	0.313552626571242	0.743361266594026	0.676506633207023	GTF2B/ZNF675	2
GO:2001258	BP	GO:2001258	negative regulation of cation channel activity	2/411	52/18866	0.313552626571242	0.743361266594026	0.676506633207023	SUMO1/UBQLN1	2
GO:0051348	BP	GO:0051348	negative regulation of transferase activity	8/411	296/18866	0.318147763429536	0.753426717156715	0.685666841544318	PAK2/LATS1/DNAJA1/PRDX3/TSG101/BAG5/PPP2CA/ZNF675	8
GO:0060333	BP	GO:0060333	interferon-gamma-mediated signaling pathway	3/411	91/18866	0.318484661488657	0.753426717156715	0.685666841544318	MED1/SUMO1/PIAS1	3
GO:0097306	BP	GO:0097306	cellular response to alcohol	3/411	91/18866	0.318484661488657	0.753426717156715	0.685666841544318	PRKAA1/XRN1/GOLPH3	3
GO:1990138	BP	GO:1990138	neuron projection extension	5/411	172/18866	0.321083129035129	0.755590144052625	0.687635699367981	SPG11/IQGAP1/RAB11A/USP9X/CYFIP1	5
GO:0000731	BP	GO:0000731	DNA synthesis involved in DNA repair	2/411	53/18866	0.321590367855753	0.755590144052625	0.687635699367981	POLK/USP10	2
GO:0035384	BP	GO:0035384	thioester biosynthetic process	2/411	53/18866	0.321590367855753	0.755590144052625	0.687635699367981	ACSL3/PDHB	2
GO:0043392	BP	GO:0043392	negative regulation of DNA binding	2/411	53/18866	0.321590367855753	0.755590144052625	0.687635699367981	SUMO1/ZNF675	2
GO:0045010	BP	GO:0045010	actin nucleation	2/411	53/18866	0.321590367855753	0.755590144052625	0.687635699367981	CYFIP1/ARFIP1	2
GO:0061614	BP	GO:0061614	pri-miRNA transcription by RNA polymerase II	2/411	53/18866	0.321590367855753	0.755590144052625	0.687635699367981	YY1/BMPR1A	2
GO:0071616	BP	GO:0071616	acyl-CoA biosynthetic process	2/411	53/18866	0.321590367855753	0.755590144052625	0.687635699367981	ACSL3/PDHB	2
GO:0097035	BP	GO:0097035	regulation of membrane lipid distribution	2/411	53/18866	0.321590367855753	0.755590144052625	0.687635699367981	ATP11B/TMEM30A	2
GO:1905897	BP	GO:1905897	regulation of response to endoplasmic reticulum stress	3/411	92/18866	0.324460862996859	0.755590144052625	0.687635699367981	OPA1/UFL1/UBQLN1	3
GO:1902807	BP	GO:1902807	negative regulation of cell cycle G1/S phase transition	4/411	132/18866	0.324498668923513	0.755590144052625	0.687635699367981	CNOT7/ZNF655/MDM4/CNOT2	4
GO:0001701	BP	GO:0001701	in utero embryonic development	10/411	383/18866	0.324986034273158	0.755590144052625	0.687635699367981	SBDS/LATS1/CUL3/CTR9/COPS2/MED1/ACVR1/BMPR1A/CNOT2/RPL7L1	10
GO:0032535	BP	GO:0032535	regulation of cellular component size	10/411	383/18866	0.324986034273158	0.755590144052625	0.687635699367981	CAPZA2/LATS1/RAB11A/ANXA7/RB1CC1/RASA1/CYFIP1/CLNS1A/RAB22A/ARFIP1	10
GO:0001675	BP	GO:0001675	acrosome assembly	1/411	18/18866	0.327430044203795	0.755590144052625	0.687635699367981	TBPL1	1
GO:0001710	BP	GO:0001710	mesodermal cell fate commitment	1/411	18/18866	0.327430044203795	0.755590144052625	0.687635699367981	BMPR1A	1
GO:0006337	BP	GO:0006337	nucleosome disassembly	1/411	18/18866	0.327430044203795	0.755590144052625	0.687635699367981	ARID2	1
GO:0006677	BP	GO:0006677	glycosylceramide metabolic process	1/411	18/18866	0.327430044203795	0.755590144052625	0.687635699367981	PRKAA1	1
GO:0006825	BP	GO:0006825	copper ion transport	1/411	18/18866	0.327430044203795	0.755590144052625	0.687635699367981	MMGT1	1
GO:0007597	BP	GO:0007597	blood coagulation, intrinsic pathway	1/411	18/18866	0.327430044203795	0.755590144052625	0.687635699367981	C1QBP	1
GO:0009200	BP	GO:0009200	deoxyribonucleoside triphosphate metabolic process	1/411	18/18866	0.327430044203795	0.755590144052625	0.687635699367981	TBPL1	1
GO:0010839	BP	GO:0010839	negative regulation of keratinocyte proliferation	1/411	18/18866	0.327430044203795	0.755590144052625	0.687635699367981	MED1	1
GO:0031293	BP	GO:0031293	membrane protein intracellular domain proteolysis	1/411	18/18866	0.327430044203795	0.755590144052625	0.687635699367981	SPPL2A	1
GO:0031468	BP	GO:0031468	nuclear envelope reassembly	1/411	18/18866	0.327430044203795	0.755590144052625	0.687635699367981	PPP2CA	1
GO:0032048	BP	GO:0032048	cardiolipin metabolic process	1/411	18/18866	0.327430044203795	0.755590144052625	0.687635699367981	CRLS1	1
GO:0034501	BP	GO:0034501	protein localization to kinetochore	1/411	18/18866	0.327430044203795	0.755590144052625	0.687635699367981	BUB3	1
GO:0034755	BP	GO:0034755	iron ion transmembrane transport	1/411	18/18866	0.327430044203795	0.755590144052625	0.687635699367981	MMGT1	1
GO:0036148	BP	GO:0036148	phosphatidylglycerol acyl-chain remodeling	1/411	18/18866	0.327430044203795	0.755590144052625	0.687635699367981	CRLS1	1
GO:0044827	BP	GO:0044827	modulation by host of viral genome replication	1/411	18/18866	0.327430044203795	0.755590144052625	0.687635699367981	CCNK	1
GO:0048268	BP	GO:0048268	clathrin coat assembly	1/411	18/18866	0.327430044203795	0.755590144052625	0.687635699367981	CLTC	1
GO:0048339	BP	GO:0048339	paraxial mesoderm development	1/411	18/18866	0.327430044203795	0.755590144052625	0.687635699367981	BMPR1A	1
GO:0051571	BP	GO:0051571	positive regulation of histone H3-K4 methylation	1/411	18/18866	0.327430044203795	0.755590144052625	0.687635699367981	CTR9	1
GO:0060033	BP	GO:0060033	anatomical structure regression	1/411	18/18866	0.327430044203795	0.755590144052625	0.687635699367981	BMPR1A	1
GO:0060977	BP	GO:0060977	coronary vasculature morphogenesis	1/411	18/18866	0.327430044203795	0.755590144052625	0.687635699367981	ARID2	1
GO:0090036	BP	GO:0090036	regulation of protein kinase C signaling	1/411	18/18866	0.327430044203795	0.755590144052625	0.687635699367981	GPD1L	1
GO:1900153	BP	GO:1900153	positive regulation of nuclear-transcribed mRNA catabolic process, deadenylation-dependent decay	1/411	18/18866	0.327430044203795	0.755590144052625	0.687635699367981	CNOT7	1
GO:2000303	BP	GO:2000303	regulation of ceramide biosynthetic process	1/411	18/18866	0.327430044203795	0.755590144052625	0.687635699367981	PRKAA1	1
GO:0031334	BP	GO:0031334	positive regulation of protein-containing complex assembly	7/411	257/18866	0.328373798542813	0.757237337956221	0.68913475191758	MAPRE1/CUL4B/SUMO1/CYFIP1/SH3GLB1/ARFIP1/SLAIN2	7
GO:0000387	BP	GO:0000387	spliceosomal snRNP assembly	2/411	54/18866	0.329604577855596	0.758620337799193	0.69039337085502	SNRPG/CLNS1A	2
GO:0030833	BP	GO:0030833	regulation of actin filament polymerization	5/411	174/18866	0.329664653322394	0.758620337799193	0.69039337085502	CAPZA2/LATS1/RASA1/CYFIP1/ARFIP1	5
GO:0097696	BP	GO:0097696	receptor signaling pathway via STAT	5/411	174/18866	0.329664653322394	0.758620337799193	0.69039337085502	CNOT7/CTR9/IFNAR1/PPP2CA/PIAS1	5
GO:0006497	BP	GO:0006497	protein lipidation	3/411	93/18866	0.330437106948166	0.758807108215	0.690563343963464	PPM1A/PPM1B/ZDHHC6	3
GO:0051702	BP	GO:0051702	interaction with symbiont	3/411	93/18866	0.330437106948166	0.758807108215	0.690563343963464	CHD1/GTF2B/CCNK	3
GO:2000117	BP	GO:2000117	negative regulation of cysteine-type endopeptidase activity	3/411	93/18866	0.330437106948166	0.758807108215	0.690563343963464	PAK2/PRDX3/ARL6IP1	3
GO:0010921	BP	GO:0010921	regulation of phosphatase activity	5/411	175/18866	0.333964064956658	0.76322664824432	0.694585410056925	PPP2R5C/URI1/GPATCH2/BOD1L1/FAM122A	5
GO:0046718	BP	GO:0046718	viral entry into host cell	4/411	134/18866	0.334383332849806	0.76322664824432	0.694585410056925	SCARB2/ITCH/WWP1/KPNA3	4
GO:0071333	BP	GO:0071333	cellular response to glucose stimulus	4/411	134/18866	0.334383332849806	0.76322664824432	0.694585410056925	PRKAA1/HMGN3/OPA1/ZNF236	4
GO:1901992	BP	GO:1901992	positive regulation of mitotic cell cycle phase transition	3/411	94/18866	0.336411958588273	0.76322664824432	0.694585410056925	RAB11A/CUL3/CUL4B	3
GO:0003229	BP	GO:0003229	ventricular cardiac muscle tissue development	2/411	55/18866	0.337592471329717	0.76322664824432	0.694585410056925	MED1/BMPR1A	2
GO:0032655	BP	GO:0032655	regulation of interleukin-12 production	2/411	55/18866	0.337592471329717	0.76322664824432	0.694585410056925	C1QBP/CD47	2
GO:0032781	BP	GO:0032781	positive regulation of ATPase activity	2/411	55/18866	0.337592471329717	0.76322664824432	0.694585410056925	SSBP1/DNAJA1	2
GO:0036297	BP	GO:0036297	interstrand cross-link repair	2/411	55/18866	0.337592471329717	0.76322664824432	0.694585410056925	USP1/ERCC6L2	2
GO:0042157	BP	GO:0042157	lipoprotein metabolic process	4/411	135/18866	0.33933110314749	0.76322664824432	0.694585410056925	LYPLA1/PPM1A/PPM1B/ZDHHC6	4
GO:0007265	BP	GO:0007265	Ras protein signal transduction	9/411	346/18866	0.341874202577408	0.76322664824432	0.694585410056925	CUL3/RASA1/DENND4C/G3BP2/RASA2/CYFIP1/ARFGEF2/RAP2C/SYNJ2BP	9
GO:0048545	BP	GO:0048545	response to steroid hormone	9/411	346/18866	0.341874202577408	0.76322664824432	0.694585410056925	ADAM9/PIAS2/URI1/LATS1/RNF14/MED1/UBR5/UFL1/CNOT2	9
GO:0001991	BP	GO:0001991	regulation of systemic arterial blood pressure by circulatory renin-angiotensin	1/411	19/18866	0.342096122930039	0.76322664824432	0.694585410056925	ATP6AP2	1
GO:0002862	BP	GO:0002862	negative regulation of inflammatory response to antigenic stimulus	1/411	19/18866	0.342096122930039	0.76322664824432	0.694585410056925	PSMA1	1
GO:0006044	BP	GO:0006044	N-acetylglucosamine metabolic process	1/411	19/18866	0.342096122930039	0.76322664824432	0.694585410056925	GNPDA2	1
GO:0007039	BP	GO:0007039	protein catabolic process in the vacuole	1/411	19/18866	0.342096122930039	0.76322664824432	0.694585410056925	VPS35	1
GO:0007549	BP	GO:0007549	dosage compensation	1/411	19/18866	0.342096122930039	0.76322664824432	0.694585410056925	SMCHD1	1
GO:0009148	BP	GO:0009148	pyrimidine nucleoside triphosphate biosynthetic process	1/411	19/18866	0.342096122930039	0.76322664824432	0.694585410056925	TBPL1	1
GO:0019054	BP	GO:0019054	modulation by virus of host cellular process	1/411	19/18866	0.342096122930039	0.76322664824432	0.694585410056925	KPNA3	1
GO:0030011	BP	GO:0030011	maintenance of cell polarity	1/411	19/18866	0.342096122930039	0.76322664824432	0.694585410056925	PDCD6IP	1
GO:0030150	BP	GO:0030150	protein import into mitochondrial matrix	1/411	19/18866	0.342096122930039	0.76322664824432	0.694585410056925	GRPEL2	1
GO:0032011	BP	GO:0032011	ARF protein signal transduction	1/411	19/18866	0.342096122930039	0.76322664824432	0.694585410056925	ARFGEF2	1
GO:0032012	BP	GO:0032012	regulation of ARF protein signal transduction	1/411	19/18866	0.342096122930039	0.76322664824432	0.694585410056925	ARFGEF2	1
GO:0032239	BP	GO:0032239	regulation of nucleobase-containing compound transport	1/411	19/18866	0.342096122930039	0.76322664824432	0.694585410056925	CPSF6	1
GO:0035338	BP	GO:0035338	long-chain fatty-acyl-CoA biosynthetic process	1/411	19/18866	0.342096122930039	0.76322664824432	0.694585410056925	ACSL3	1
GO:0035728	BP	GO:0035728	response to hepatocyte growth factor	1/411	19/18866	0.342096122930039	0.76322664824432	0.694585410056925	MED1	1
GO:0039535	BP	GO:0039535	regulation of RIG-I signaling pathway	1/411	19/18866	0.342096122930039	0.76322664824432	0.694585410056925	C1QBP	1
GO:0042053	BP	GO:0042053	regulation of dopamine metabolic process	1/411	19/18866	0.342096122930039	0.76322664824432	0.694585410056925	VPS35	1
GO:0042069	BP	GO:0042069	regulation of catecholamine metabolic process	1/411	19/18866	0.342096122930039	0.76322664824432	0.694585410056925	VPS35	1
GO:0042693	BP	GO:0042693	muscle cell fate commitment	1/411	19/18866	0.342096122930039	0.76322664824432	0.694585410056925	ACVR1	1
GO:0045683	BP	GO:0045683	negative regulation of epidermis development	1/411	19/18866	0.342096122930039	0.76322664824432	0.694585410056925	SRSF6	1
GO:0045947	BP	GO:0045947	negative regulation of translational initiation	1/411	19/18866	0.342096122930039	0.76322664824432	0.694585410056925	RBM4	1
GO:0046485	BP	GO:0046485	ether lipid metabolic process	1/411	19/18866	0.342096122930039	0.76322664824432	0.694585410056925	GNPAT	1
GO:0051546	BP	GO:0051546	keratinocyte migration	1/411	19/18866	0.342096122930039	0.76322664824432	0.694585410056925	ADAM9	1
GO:0060602	BP	GO:0060602	branch elongation of an epithelium	1/411	19/18866	0.342096122930039	0.76322664824432	0.694585410056925	MED1	1
GO:0061318	BP	GO:0061318	renal filtration cell differentiation	1/411	19/18866	0.342096122930039	0.76322664824432	0.694585410056925	IQGAP1	1
GO:0072112	BP	GO:0072112	glomerular visceral epithelial cell differentiation	1/411	19/18866	0.342096122930039	0.76322664824432	0.694585410056925	IQGAP1	1
GO:0090153	BP	GO:0090153	regulation of sphingolipid biosynthetic process	1/411	19/18866	0.342096122930039	0.76322664824432	0.694585410056925	PRKAA1	1
GO:0097320	BP	GO:0097320	plasma membrane tubulation	1/411	19/18866	0.342096122930039	0.76322664824432	0.694585410056925	SH3GLB1	1
GO:1902176	BP	GO:1902176	negative regulation of oxidative stress-induced intrinsic apoptotic signaling pathway	1/411	19/18866	0.342096122930039	0.76322664824432	0.694585410056925	BAG5	1
GO:1905038	BP	GO:1905038	regulation of membrane lipid metabolic process	1/411	19/18866	0.342096122930039	0.76322664824432	0.694585410056925	PRKAA1	1
GO:2000010	BP	GO:2000010	positive regulation of protein localization to cell surface	1/411	19/18866	0.342096122930039	0.76322664824432	0.694585410056925	GPD1L	1
GO:2000042	BP	GO:2000042	negative regulation of double-strand break repair via homologous recombination	1/411	19/18866	0.342096122930039	0.76322664824432	0.694585410056925	SMCHD1	1
GO:0097194	BP	GO:0097194	execution phase of apoptosis	3/411	95/18866	0.342384014853142	0.763351767712523	0.694699276832053	PAK2/DNM1L/TAOK1	3
GO:0000075	BP	GO:0000075	cell cycle checkpoint	6/411	219/18866	0.343211729334127	0.764679448374344	0.695907551751485	CNOT7/BUB3/NAE1/MDM4/TAOK1/CNOT2	6
GO:0045727	BP	GO:0045727	positive regulation of translation	4/411	136/18866	0.344281370851568	0.765747472129077	0.696879522160718	YTHDF3/EIF2S3/RBM3/C1QBP	4
GO:0071331	BP	GO:0071331	cellular response to hexose stimulus	4/411	136/18866	0.344281370851568	0.765747472129077	0.696879522160718	PRKAA1/HMGN3/OPA1/ZNF236	4
GO:0030071	BP	GO:0030071	regulation of mitotic metaphase/anaphase transition	2/411	56/18866	0.345551394954087	0.765747472129077	0.696879522160718	CUL3/BUB3	2
GO:0031295	BP	GO:0031295	T cell costimulation	2/411	56/18866	0.345551394954087	0.765747472129077	0.696879522160718	PAK2/YES1	2
GO:0031529	BP	GO:0031529	ruffle organization	2/411	56/18866	0.345551394954087	0.765747472129077	0.696879522160718	CYFIP1/FAM98A	2
GO:0034508	BP	GO:0034508	centromere complex assembly	2/411	56/18866	0.345551394954087	0.765747472129077	0.696879522160718	SMARCA5/MIS18BP1	2
GO:0050732	BP	GO:0050732	negative regulation of peptidyl-tyrosine phosphorylation	2/411	56/18866	0.345551394954087	0.765747472129077	0.696879522160718	TSG101/PPP2CA	2
GO:1903307	BP	GO:1903307	positive regulation of regulated secretory pathway	2/411	56/18866	0.345551394954087	0.765747472129077	0.696879522160718	DNM1L/AP1G1	2
GO:0019083	BP	GO:0019083	viral transcription	5/411	178/18866	0.346889992654792	0.7681968700822	0.699108632066112	MDFIC/CHD1/GTF2B/NUP54/UBP1	5
GO:0032273	BP	GO:0032273	positive regulation of protein polymerization	4/411	137/18866	0.349233303820384	0.768675380438663	0.699544107311801	MAPRE1/CYFIP1/ARFIP1/SLAIN2	4
GO:0071326	BP	GO:0071326	cellular response to monosaccharide stimulus	4/411	137/18866	0.349233303820384	0.768675380438663	0.699544107311801	PRKAA1/HMGN3/OPA1/ZNF236	4
GO:0008154	BP	GO:0008154	actin polymerization or depolymerization	6/411	221/18866	0.350949223670847	0.768675380438663	0.699544107311801	ABI1/CAPZA2/LATS1/RASA1/CYFIP1/ARFIP1	6
GO:0031669	BP	GO:0031669	cellular response to nutrient levels	6/411	221/18866	0.350949223670847	0.768675380438663	0.699544107311801	PRKAA1/DNM1L/MED1/SH3GLB1/MAPK8/HIGD1A	6
GO:0032615	BP	GO:0032615	interleukin-12 production	2/411	57/18866	0.353478822920134	0.768675380438663	0.699544107311801	C1QBP/CD47	2
GO:0051568	BP	GO:0051568	histone H3-K4 methylation	2/411	57/18866	0.353478822920134	0.768675380438663	0.699544107311801	KMT2C/CTR9	2
GO:0060760	BP	GO:0060760	positive regulation of response to cytokine stimulus	2/411	57/18866	0.353478822920134	0.768675380438663	0.699544107311801	UBE2K/MED1	2
GO:1901184	BP	GO:1901184	regulation of ERBB signaling pathway	3/411	97/18866	0.354314287224224	0.768675380438663	0.699544107311801	TSG101/STAM2/RNF115	3
GO:1901655	BP	GO:1901655	cellular response to ketone	3/411	97/18866	0.354314287224224	0.768675380438663	0.699544107311801	PRKAA1/XRN1/GOLPH3	3
GO:0017157	BP	GO:0017157	regulation of exocytosis	6/411	222/18866	0.354823537992396	0.768675380438663	0.699544107311801	TSG101/DNM1L/AP1G1/PDCD6IP/C12orf4/RAB10	6
GO:1901796	BP	GO:1901796	regulation of signal transduction by p53 class mediator	5/411	180/18866	0.355524695707574	0.768675380438663	0.699544107311801	TAF2/PRKAA1/KAT6A/EEF1E1/MDM4	5
GO:0002726	BP	GO:0002726	positive regulation of T cell cytokine production	1/411	20/18866	0.356443153941645	0.768675380438663	0.699544107311801	MAP3K7	1
GO:0003215	BP	GO:0003215	cardiac right ventricle morphogenesis	1/411	20/18866	0.356443153941645	0.768675380438663	0.699544107311801	BMPR1A	1
GO:0006450	BP	GO:0006450	regulation of translational fidelity	1/411	20/18866	0.356443153941645	0.768675380438663	0.699544107311801	EIF2S3	1
GO:0006488	BP	GO:0006488	dolichol-linked oligosaccharide biosynthetic process	1/411	20/18866	0.356443153941645	0.768675380438663	0.699544107311801	ALG8	1
GO:0007252	BP	GO:0007252	I-kappaB phosphorylation	1/411	20/18866	0.356443153941645	0.768675380438663	0.699544107311801	MAP3K7	1
GO:0008090	BP	GO:0008090	retrograde axonal transport	1/411	20/18866	0.356443153941645	0.768675380438663	0.699544107311801	FBXW11	1
GO:0008356	BP	GO:0008356	asymmetric cell division	1/411	20/18866	0.356443153941645	0.768675380438663	0.699544107311801	RAB10	1
GO:0009264	BP	GO:0009264	deoxyribonucleotide catabolic process	1/411	20/18866	0.356443153941645	0.768675380438663	0.699544107311801	MBD4	1
GO:0010042	BP	GO:0010042	response to manganese ion	1/411	20/18866	0.356443153941645	0.768675380438663	0.699544107311801	ADAM9	1
GO:0022038	BP	GO:0022038	corpus callosum development	1/411	20/18866	0.356443153941645	0.768675380438663	0.699544107311801	HERC1	1
GO:0031498	BP	GO:0031498	chromatin disassembly	1/411	20/18866	0.356443153941645	0.768675380438663	0.699544107311801	ARID2	1
GO:0032211	BP	GO:0032211	negative regulation of telomere maintenance via telomerase	1/411	20/18866	0.356443153941645	0.768675380438663	0.699544107311801	XRN1	1
GO:0032816	BP	GO:0032816	positive regulation of natural killer cell activation	1/411	20/18866	0.356443153941645	0.768675380438663	0.699544107311801	AP1G1	1
GO:0032986	BP	GO:0032986	protein-DNA complex disassembly	1/411	20/18866	0.356443153941645	0.768675380438663	0.699544107311801	ARID2	1
GO:0034138	BP	GO:0034138	toll-like receptor 3 signaling pathway	1/411	20/18866	0.356443153941645	0.768675380438663	0.699544107311801	UBQLN1	1
GO:0042474	BP	GO:0042474	middle ear morphogenesis	1/411	20/18866	0.356443153941645	0.768675380438663	0.699544107311801	PRKRA	1
GO:0043555	BP	GO:0043555	regulation of translation in response to stress	1/411	20/18866	0.356443153941645	0.768675380438663	0.699544107311801	RBM4	1
GO:0045618	BP	GO:0045618	positive regulation of keratinocyte differentiation	1/411	20/18866	0.356443153941645	0.768675380438663	0.699544107311801	MED1	1
GO:0046931	BP	GO:0046931	pore complex assembly	1/411	20/18866	0.356443153941645	0.768675380438663	0.699544107311801	CCT8	1
GO:0070262	BP	GO:0070262	peptidyl-serine dephosphorylation	1/411	20/18866	0.356443153941645	0.768675380438663	0.699544107311801	PPP2CA	1
GO:0071071	BP	GO:0071071	regulation of phospholipid biosynthetic process	1/411	20/18866	0.356443153941645	0.768675380438663	0.699544107311801	ACSL3	1
GO:0071636	BP	GO:0071636	positive regulation of transforming growth factor beta production	1/411	20/18866	0.356443153941645	0.768675380438663	0.699544107311801	ATP6AP2	1
GO:0072311	BP	GO:0072311	glomerular epithelial cell differentiation	1/411	20/18866	0.356443153941645	0.768675380438663	0.699544107311801	IQGAP1	1
GO:0097062	BP	GO:0097062	dendritic spine maintenance	1/411	20/18866	0.356443153941645	0.768675380438663	0.699544107311801	VPS35	1
GO:0098884	BP	GO:0098884	postsynaptic neurotransmitter receptor internalization	1/411	20/18866	0.356443153941645	0.768675380438663	0.699544107311801	ATAD1	1
GO:0140239	BP	GO:0140239	postsynaptic endocytosis	1/411	20/18866	0.356443153941645	0.768675380438663	0.699544107311801	ATAD1	1
GO:1900151	BP	GO:1900151	regulation of nuclear-transcribed mRNA catabolic process, deadenylation-dependent decay	1/411	20/18866	0.356443153941645	0.768675380438663	0.699544107311801	CNOT7	1
GO:1902236	BP	GO:1902236	negative regulation of endoplasmic reticulum stress-induced intrinsic apoptotic signaling pathway	1/411	20/18866	0.356443153941645	0.768675380438663	0.699544107311801	OPA1	1
GO:2000774	BP	GO:2000774	positive regulation of cellular senescence	1/411	20/18866	0.356443153941645	0.768675380438663	0.699544107311801	EEF1E1	1
GO:0035304	BP	GO:0035304	regulation of protein dephosphorylation	4/411	139/18866	0.359138894017135	0.773981922773839	0.704373402636252	PPP2R5C/URI1/BOD1L1/FAM122A	4
GO:0008361	BP	GO:0008361	regulation of cell size	5/411	181/18866	0.35984560098805	0.774997752814683	0.705297873404	RAB11A/ANXA7/RB1CC1/CYFIP1/CLNS1A	5
GO:0042158	BP	GO:0042158	lipoprotein biosynthetic process	3/411	98/18866	0.360269855215747	0.775404335441474	0.705667889782753	PPM1A/PPM1B/ZDHHC6	3
GO:0007091	BP	GO:0007091	metaphase/anaphase transition of mitotic cell cycle	2/411	58/18866	0.361372352661585	0.775749124716166	0.705981670230929	CUL3/BUB3	2
GO:0007566	BP	GO:0007566	embryo implantation	2/411	58/18866	0.361372352661585	0.775749124716166	0.705981670230929	C1QBP/UBE2Q1	2
GO:0031294	BP	GO:0031294	lymphocyte costimulation	2/411	58/18866	0.361372352661585	0.775749124716166	0.705981670230929	PAK2/YES1	2
GO:1902099	BP	GO:1902099	regulation of metaphase/anaphase transition of cell cycle	2/411	58/18866	0.361372352661585	0.775749124716166	0.705981670230929	CUL3/BUB3	2
GO:0010769	BP	GO:0010769	regulation of cell morphogenesis involved in differentiation	8/411	310/18866	0.363849624232323	0.776565407893391	0.706724540499779	PAK2/CAPRIN1/RAB11A/DNM1L/C1QBP/CYFIP1/OPA1/EEF2K	8
GO:0071346	BP	GO:0071346	cellular response to interferon-gamma	5/411	182/18866	0.364168144615618	0.776565407893391	0.706724540499779	MED1/CD58/SUMO1/CD47/PIAS1	5
GO:0033673	BP	GO:0033673	negative regulation of kinase activity	7/411	268/18866	0.367256589894486	0.776565407893391	0.706724540499779	PAK2/LATS1/DNAJA1/PRDX3/TSG101/PPP2CA/ZNF675	7
GO:2001235	BP	GO:2001235	positive regulation of apoptotic signaling pathway	5/411	183/18866	0.368491785206164	0.776565407893391	0.706724540499779	PAK2/DNM1L/PRKRA/MAPK8/MFF	5
GO:0001889	BP	GO:0001889	liver development	4/411	141/18866	0.369041446776114	0.776565407893391	0.706724540499779	CUL3/RB1CC1/MED1/PNPT1	4
GO:0032387	BP	GO:0032387	negative regulation of intracellular transport	2/411	59/18866	0.369229700706232	0.776565407893391	0.706724540499779	MDFIC/ARFIP1	2
GO:0043486	BP	GO:0043486	histone exchange	2/411	59/18866	0.369229700706232	0.776565407893391	0.706724540499779	SMARCA5/MIS18BP1	2
GO:0045454	BP	GO:0045454	cell redox homeostasis	2/411	59/18866	0.369229700706232	0.776565407893391	0.706724540499779	TXNL1/PRDX3	2
GO:0045815	BP	GO:0045815	positive regulation of gene expression, epigenetic	2/411	59/18866	0.369229700706232	0.776565407893391	0.706724540499779	ATAD2B/SMARCA5	2
GO:0098930	BP	GO:0098930	axonal transport	2/411	59/18866	0.369229700706232	0.776565407893391	0.706724540499779	FBXW11/OPA1	2
GO:0006293	BP	GO:0006293	nucleotide-excision repair, preincision complex stabilization	1/411	21/18866	0.370478061281663	0.776565407893391	0.706724540499779	CUL4B	1
GO:0006295	BP	GO:0006295	nucleotide-excision repair, DNA incision, 3'-to lesion	1/411	21/18866	0.370478061281663	0.776565407893391	0.706724540499779	CUL4B	1
GO:0006448	BP	GO:0006448	regulation of translational elongation	1/411	21/18866	0.370478061281663	0.776565407893391	0.706724540499779	SRP9	1
GO:0006490	BP	GO:0006490	oligosaccharide-lipid intermediate biosynthetic process	1/411	21/18866	0.370478061281663	0.776565407893391	0.706724540499779	ALG8	1
GO:0006662	BP	GO:0006662	glycerol ether metabolic process	1/411	21/18866	0.370478061281663	0.776565407893391	0.706724540499779	GNPAT	1
GO:0009713	BP	GO:0009713	catechol-containing compound biosynthetic process	1/411	21/18866	0.370478061281663	0.776565407893391	0.706724540499779	VPS35	1
GO:0010893	BP	GO:0010893	positive regulation of steroid biosynthetic process	1/411	21/18866	0.370478061281663	0.776565407893391	0.706724540499779	PRKAA1	1
GO:0032288	BP	GO:0032288	myelin assembly	1/411	21/18866	0.370478061281663	0.776565407893391	0.706724540499779	GNPAT	1
GO:0032482	BP	GO:0032482	Rab protein signal transduction	1/411	21/18866	0.370478061281663	0.776565407893391	0.706724540499779	DENND4C	1
GO:0033630	BP	GO:0033630	positive regulation of cell adhesion mediated by integrin	1/411	21/18866	0.370478061281663	0.776565407893391	0.706724540499779	ADAM9	1
GO:0035357	BP	GO:0035357	peroxisome proliferator activated receptor signaling pathway	1/411	21/18866	0.370478061281663	0.776565407893391	0.706724540499779	MED1	1
GO:0035455	BP	GO:0035455	response to interferon-alpha	1/411	21/18866	0.370478061281663	0.776565407893391	0.706724540499779	IFNAR1	1
GO:0036150	BP	GO:0036150	phosphatidylserine acyl-chain remodeling	1/411	21/18866	0.370478061281663	0.776565407893391	0.706724540499779	OSBPL8	1
GO:0042276	BP	GO:0042276	error-prone translesion synthesis	1/411	21/18866	0.370478061281663	0.776565407893391	0.706724540499779	POLK	1
GO:0042423	BP	GO:0042423	catecholamine biosynthetic process	1/411	21/18866	0.370478061281663	0.776565407893391	0.706724540499779	VPS35	1
GO:0045943	BP	GO:0045943	positive regulation of transcription by RNA polymerase I	1/411	21/18866	0.370478061281663	0.776565407893391	0.706724540499779	HEATR1	1
GO:0046386	BP	GO:0046386	deoxyribose phosphate catabolic process	1/411	21/18866	0.370478061281663	0.776565407893391	0.706724540499779	MBD4	1
GO:0046823	BP	GO:0046823	negative regulation of nucleocytoplasmic transport	1/411	21/18866	0.370478061281663	0.776565407893391	0.706724540499779	MDFIC	1
GO:0051957	BP	GO:0051957	positive regulation of amino acid transport	1/411	21/18866	0.370478061281663	0.776565407893391	0.706724540499779	ARL6IP1	1
GO:0070734	BP	GO:0070734	histone H3-K27 methylation	1/411	21/18866	0.370478061281663	0.776565407893391	0.706724540499779	SUZ12	1
GO:0072574	BP	GO:0072574	hepatocyte proliferation	1/411	21/18866	0.370478061281663	0.776565407893391	0.706724540499779	MED1	1
GO:0072575	BP	GO:0072575	epithelial cell proliferation involved in liver morphogenesis	1/411	21/18866	0.370478061281663	0.776565407893391	0.706724540499779	MED1	1
GO:0080182	BP	GO:0080182	histone H3-K4 trimethylation	1/411	21/18866	0.370478061281663	0.776565407893391	0.706724540499779	CTR9	1
GO:0099515	BP	GO:0099515	actin filament-based transport	1/411	21/18866	0.370478061281663	0.776565407893391	0.706724540499779	SYNE2	1
GO:1903817	BP	GO:1903817	negative regulation of voltage-gated potassium channel activity	1/411	21/18866	0.370478061281663	0.776565407893391	0.706724540499779	SUMO1	1
GO:2000380	BP	GO:2000380	regulation of mesoderm development	1/411	21/18866	0.370478061281663	0.776565407893391	0.706724540499779	BMPR1A	1
GO:2000678	BP	GO:2000678	negative regulation of transcription regulatory region DNA binding	1/411	21/18866	0.370478061281663	0.776565407893391	0.706724540499779	ZNF675	1
GO:0031348	BP	GO:0031348	negative regulation of defense response	7/411	269/18866	0.3708121074627	0.776771164042411	0.706911791848337	CNOT7/VPS35/YTHDF3/PSMA1/C1QBP/PPM1B/ITCH	7
GO:0030219	BP	GO:0030219	megakaryocyte differentiation	3/411	100/18866	0.372155470138855	0.778594639877542	0.708571272310119	KMT2C/ABI1/MED1	3
GO:0061640	BP	GO:0061640	cytoskeleton-dependent cytokinesis	3/411	100/18866	0.372155470138855	0.778594639877542	0.708571272310119	CHMP2B/RASA1/PDCD6IP	3
GO:0006479	BP	GO:0006479	protein methylation	5/411	184/18866	0.372815986895937	0.77898670358396	0.708928075536157	KMT2C/SUZ12/GSPT1/CTR9/FAM98A	5
GO:0008213	BP	GO:0008213	protein alkylation	5/411	184/18866	0.372815986895937	0.77898670358396	0.708928075536157	KMT2C/SUZ12/GSPT1/CTR9/FAM98A	5
GO:0031333	BP	GO:0031333	negative regulation of protein-containing complex assembly	4/411	142/18866	0.373989627174906	0.780943463720333	0.710708853297037	VPS35/CAPZA2/MAPRE1/PPM1A	4
GO:0045017	BP	GO:0045017	glycerolipid biosynthetic process	7/411	270/18866	0.374369737545903	0.78124179070891	0.710980350072168	ACSL3/GNPAT/CPNE3/GPD1L/PIK3CB/PLEKHA3/CRLS1	7
GO:0035036	BP	GO:0035036	sperm-egg recognition	2/411	60/18866	0.377048698649221	0.784042135505471	0.713528844209911	CCT8/CCT2	2
GO:0035904	BP	GO:0035904	aorta development	2/411	60/18866	0.377048698649221	0.784042135505471	0.713528844209911	HECTD1/BMPR1A	2
GO:0044784	BP	GO:0044784	metaphase/anaphase transition of cell cycle	2/411	60/18866	0.377048698649221	0.784042135505471	0.713528844209911	CUL3/BUB3	2
GO:0061077	BP	GO:0061077	chaperone-mediated protein folding	2/411	60/18866	0.377048698649221	0.784042135505471	0.713528844209911	PTGES3/CCT2	2
GO:0061098	BP	GO:0061098	positive regulation of protein tyrosine kinase activity	2/411	60/18866	0.377048698649221	0.784042135505471	0.713528844209911	PAK2/ABI1	2
GO:2000045	BP	GO:2000045	regulation of G1/S transition of mitotic cell cycle	5/411	185/18866	0.377140219447515	0.784042135505471	0.713528844209911	CNOT7/ZNF655/CUL4B/MDM4/CNOT2	5
GO:0008654	BP	GO:0008654	phospholipid biosynthetic process	7/411	271/18866	0.377929176393106	0.785011038022214	0.714410607908081	ACSL3/GNPAT/CPNE3/GPD1L/PIK3CB/PLEKHA3/CRLS1	7
GO:0006906	BP	GO:0006906	vesicle fusion	3/411	101/18866	0.378083056879208	0.785011038022214	0.714410607908081	SPG11/USO1/C2CD5	3
GO:0016049	BP	GO:0016049	cell growth	12/411	490/18866	0.380978214658811	0.785519838804416	0.714873649392227	URI1/SPG11/YY1/IQGAP1/RAB11A/USP9X/TSG101/EBAG9/PPP2CA/CYFIP1/ITCH/FAM122A	12
GO:0061008	BP	GO:0061008	hepaticobiliary system development	4/411	144/18866	0.383875986922838	0.785519838804416	0.714873649392227	CUL3/RB1CC1/MED1/PNPT1	4
GO:0000079	BP	GO:0000079	regulation of cyclin-dependent protein serine/threonine kinase activity	3/411	102/18866	0.383998908003862	0.785519838804416	0.714873649392227	LATS1/CCNG1/CCNK	3
GO:0060840	BP	GO:0060840	artery development	3/411	102/18866	0.383998908003862	0.785519838804416	0.714873649392227	ARID2/HECTD1/BMPR1A	3
GO:0000717	BP	GO:0000717	nucleotide-excision repair, DNA duplex unwinding	1/411	22/18866	0.384207619085497	0.785519838804416	0.714873649392227	CUL4B	1
GO:0005980	BP	GO:0005980	glycogen catabolic process	1/411	22/18866	0.384207619085497	0.785519838804416	0.714873649392227	RB1CC1	1
GO:0006085	BP	GO:0006085	acetyl-CoA biosynthetic process	1/411	22/18866	0.384207619085497	0.785519838804416	0.714873649392227	PDHB	1
GO:0006622	BP	GO:0006622	protein targeting to lysosome	1/411	22/18866	0.384207619085497	0.785519838804416	0.714873649392227	SCARB2	1
GO:0006925	BP	GO:0006925	inflammatory cell apoptotic process	1/411	22/18866	0.384207619085497	0.785519838804416	0.714873649392227	PIK3CB	1
GO:0007398	BP	GO:0007398	ectoderm development	1/411	22/18866	0.384207619085497	0.785519838804416	0.714873649392227	BMPR1A	1
GO:0010888	BP	GO:0010888	negative regulation of lipid storage	1/411	22/18866	0.384207619085497	0.785519838804416	0.714873649392227	OSBPL8	1
GO:0030859	BP	GO:0030859	polarized epithelial cell differentiation	1/411	22/18866	0.384207619085497	0.785519838804416	0.714873649392227	RAB10	1
GO:0035024	BP	GO:0035024	negative regulation of Rho protein signal transduction	1/411	22/18866	0.384207619085497	0.785519838804416	0.714873649392227	CUL3	1
GO:0039531	BP	GO:0039531	regulation of viral-induced cytoplasmic pattern recognition receptor signaling pathway	1/411	22/18866	0.384207619085497	0.785519838804416	0.714873649392227	C1QBP	1
GO:0051152	BP	GO:0051152	positive regulation of smooth muscle cell differentiation	1/411	22/18866	0.384207619085497	0.785519838804416	0.714873649392227	PIAS1	1
GO:0060352	BP	GO:0060352	cell adhesion molecule production	1/411	22/18866	0.384207619085497	0.785519838804416	0.714873649392227	GOLPH3	1
GO:0062033	BP	GO:0062033	positive regulation of mitotic sister chromatid segregation	1/411	22/18866	0.384207619085497	0.785519838804416	0.714873649392227	CUL3	1
GO:0071157	BP	GO:0071157	negative regulation of cell cycle arrest	1/411	22/18866	0.384207619085497	0.785519838804416	0.714873649392227	MDM4	1
GO:0071379	BP	GO:0071379	cellular response to prostaglandin stimulus	1/411	22/18866	0.384207619085497	0.785519838804416	0.714873649392227	PRKAA1	1
GO:0071459	BP	GO:0071459	protein localization to chromosome, centromeric region	1/411	22/18866	0.384207619085497	0.785519838804416	0.714873649392227	BUB3	1
GO:1901798	BP	GO:1901798	positive regulation of signal transduction by p53 class mediator	1/411	22/18866	0.384207619085497	0.785519838804416	0.714873649392227	EEF1E1	1
GO:0010965	BP	GO:0010965	regulation of mitotic sister chromatid separation	2/411	61/18866	0.384827289244567	0.785519838804416	0.714873649392227	CUL3/BUB3	2
GO:0033013	BP	GO:0033013	tetrapyrrole metabolic process	2/411	61/18866	0.384827289244567	0.785519838804416	0.714873649392227	MMADHC/LMBRD1	2
GO:0033619	BP	GO:0033619	membrane protein proteolysis	2/411	61/18866	0.384827289244567	0.785519838804416	0.714873649392227	ADAM9/SPPL2A	2
GO:0042733	BP	GO:0042733	embryonic digit morphogenesis	2/411	61/18866	0.384827289244567	0.785519838804416	0.714873649392227	BMPR1A/LMBR1	2
GO:0046324	BP	GO:0046324	regulation of glucose import	2/411	61/18866	0.384827289244567	0.785519838804416	0.714873649392227	OSBPL8/C2CD5	2
GO:1903078	BP	GO:1903078	positive regulation of protein localization to plasma membrane	2/411	61/18866	0.384827289244567	0.785519838804416	0.714873649392227	RAB11A/ACSL3	2
GO:0032956	BP	GO:0032956	regulation of actin cytoskeleton organization	9/411	360/18866	0.385007294209028	0.785519838804416	0.714873649392227	PAK2/CAPZA2/LATS1/IQGAP1/RASA1/CYFIP1/CD47/ARFIP1/TAOK1	9
GO:0045333	BP	GO:0045333	cellular respiration	5/411	187/18866	0.385786684919019	0.786622633707944	0.715877263786506	SDHD/PDHB/SUCLG2/NOA1/PNPT1	5
GO:0032970	BP	GO:0032970	regulation of actin filament-based process	10/411	405/18866	0.388730048323761	0.789760815270127	0.718733211141353	PAK2/CAPZA2/LATS1/IQGAP1/RASA1/SUMO1/CYFIP1/CD47/ARFIP1/TAOK1	10
GO:0071322	BP	GO:0071322	cellular response to carbohydrate stimulus	4/411	145/18866	0.388812679037595	0.789760815270127	0.718733211141353	PRKAA1/HMGN3/OPA1/ZNF236	4
GO:0048738	BP	GO:0048738	cardiac muscle tissue development	6/411	231/18866	0.389787250156189	0.789760815270127	0.718733211141353	ARID2/YY1/CACYBP/MED1/ACVR1/BMPR1A	6
GO:0043414	BP	GO:0043414	macromolecule methylation	8/411	318/18866	0.390264933920683	0.789760815270127	0.718733211141353	KMT2C/WTAP/SUZ12/GSPT1/CTR9/FAM98A/TRMT13/TYW3	8
GO:0034113	BP	GO:0034113	heterotypic cell-cell adhesion	2/411	62/18866	0.392563522611679	0.789760815270127	0.718733211141353	CD58/CD47	2
GO:0045824	BP	GO:0045824	negative regulation of innate immune response	2/411	62/18866	0.392563522611679	0.789760815270127	0.718733211141353	CNOT7/YTHDF3	2
GO:0060393	BP	GO:0060393	regulation of pathway-restricted SMAD protein phosphorylation	2/411	62/18866	0.392563522611679	0.789760815270127	0.718733211141353	ACVR1/BMPR1A	2
GO:2001244	BP	GO:2001244	positive regulation of intrinsic apoptotic signaling pathway	2/411	62/18866	0.392563522611679	0.789760815270127	0.718733211141353	DNM1L/PRKRA	2
GO:0006367	BP	GO:0006367	transcription initiation from RNA polymerase II promoter	5/411	189/18866	0.39442705596293	0.789760815270127	0.718733211141353	TAF2/MED13/MED1/GTF2B/MED23	5
GO:0007369	BP	GO:0007369	gastrulation	5/411	189/18866	0.39442705596293	0.789760815270127	0.718733211141353	CUL3/CTR9/ACVR1/BMPR1A/SUPT20H	5
GO:0010565	BP	GO:0010565	regulation of cellular ketone metabolic process	5/411	189/18866	0.39442705596293	0.789760815270127	0.718733211141353	PSMD6/PSMA1/PSMD12/PSMA4/PSMD5	5
GO:0006637	BP	GO:0006637	acyl-CoA metabolic process	3/411	104/18866	0.395790822340499	0.789760815270127	0.718733211141353	ACSL3/PDHB/SUCLG2	3
GO:0035383	BP	GO:0035383	thioester metabolic process	3/411	104/18866	0.395790822340499	0.789760815270127	0.718733211141353	ACSL3/PDHB/SUCLG2	3
GO:1901606	BP	GO:1901606	alpha-amino acid catabolic process	3/411	104/18866	0.395790822340499	0.789760815270127	0.718733211141353	MCCC2/GOT2/HIBADH	3
GO:0009266	BP	GO:0009266	response to temperature stimulus	6/411	233/18866	0.397562977120864	0.789760815270127	0.718733211141353	PRKAA1/PTGES3/DNAJA1/BAG5/SUMO1/NUP54	6
GO:0000966	BP	GO:0000966	RNA 5'-end processing	1/411	23/18866	0.397638454818667	0.789760815270127	0.718733211141353	PNPT1	1
GO:0001956	BP	GO:0001956	positive regulation of neurotransmitter secretion	1/411	23/18866	0.397638454818667	0.789760815270127	0.718733211141353	DNM1L	1
GO:0006297	BP	GO:0006297	nucleotide-excision repair, DNA gap filling	1/411	23/18866	0.397638454818667	0.789760815270127	0.718733211141353	POLK	1
GO:0006359	BP	GO:0006359	regulation of transcription by RNA polymerase III	1/411	23/18866	0.397638454818667	0.789760815270127	0.718733211141353	ICE2	1
GO:0006590	BP	GO:0006590	thyroid hormone generation	1/411	23/18866	0.397638454818667	0.789760815270127	0.718733211141353	MED1	1
GO:0007289	BP	GO:0007289	spermatid nucleus differentiation	1/411	23/18866	0.397638454818667	0.789760815270127	0.718733211141353	TBPL1	1
GO:0007617	BP	GO:0007617	mating behavior	1/411	23/18866	0.397638454818667	0.789760815270127	0.718733211141353	UBE2Q1	1
GO:0009068	BP	GO:0009068	aspartate family amino acid catabolic process	1/411	23/18866	0.397638454818667	0.789760815270127	0.718733211141353	GOT2	1
GO:0009147	BP	GO:0009147	pyrimidine nucleoside triphosphate metabolic process	1/411	23/18866	0.397638454818667	0.789760815270127	0.718733211141353	TBPL1	1
GO:0009226	BP	GO:0009226	nucleotide-sugar biosynthetic process	1/411	23/18866	0.397638454818667	0.789760815270127	0.718733211141353	GNPDA2	1
GO:0009251	BP	GO:0009251	glucan catabolic process	1/411	23/18866	0.397638454818667	0.789760815270127	0.718733211141353	RB1CC1	1
GO:0010288	BP	GO:0010288	response to lead ion	1/411	23/18866	0.397638454818667	0.789760815270127	0.718733211141353	PPP2CA	1
GO:0015813	BP	GO:0015813	L-glutamate transmembrane transport	1/411	23/18866	0.397638454818667	0.789760815270127	0.718733211141353	ARL6IP1	1
GO:0018230	BP	GO:0018230	peptidyl-L-cysteine S-palmitoylation	1/411	23/18866	0.397638454818667	0.789760815270127	0.718733211141353	ZDHHC6	1
GO:0018231	BP	GO:0018231	peptidyl-S-diacylglycerol-L-cysteine biosynthetic process from peptidyl-cysteine	1/411	23/18866	0.397638454818667	0.789760815270127	0.718733211141353	ZDHHC6	1
GO:0031281	BP	GO:0031281	positive regulation of cyclase activity	1/411	23/18866	0.397638454818667	0.789760815270127	0.718733211141353	MAPK8	1
GO:0032799	BP	GO:0032799	low-density lipoprotein receptor particle metabolic process	1/411	23/18866	0.397638454818667	0.789760815270127	0.718733211141353	CLTC	1
GO:0035162	BP	GO:0035162	embryonic hemopoiesis	1/411	23/18866	0.397638454818667	0.789760815270127	0.718733211141353	MED1	1
GO:0042026	BP	GO:0042026	protein refolding	1/411	23/18866	0.397638454818667	0.789760815270127	0.718733211141353	BAG5	1
GO:0046599	BP	GO:0046599	regulation of centriole replication	1/411	23/18866	0.397638454818667	0.789760815270127	0.718733211141353	TRIM37	1
GO:0048026	BP	GO:0048026	positive regulation of mRNA splicing, via spliceosome	1/411	23/18866	0.397638454818667	0.789760815270127	0.718733211141353	RBM3	1
GO:0051043	BP	GO:0051043	regulation of membrane protein ectodomain proteolysis	1/411	23/18866	0.397638454818667	0.789760815270127	0.718733211141353	ADAM9	1
GO:0051457	BP	GO:0051457	maintenance of protein location in nucleus	1/411	23/18866	0.397638454818667	0.789760815270127	0.718733211141353	SUPT7L	1
GO:0071305	BP	GO:0071305	cellular response to vitamin D	1/411	23/18866	0.397638454818667	0.789760815270127	0.718733211141353	MED1	1
GO:0072010	BP	GO:0072010	glomerular epithelium development	1/411	23/18866	0.397638454818667	0.789760815270127	0.718733211141353	IQGAP1	1
GO:0090343	BP	GO:0090343	positive regulation of cell aging	1/411	23/18866	0.397638454818667	0.789760815270127	0.718733211141353	EEF1E1	1
GO:1902259	BP	GO:1902259	regulation of delayed rectifier potassium channel activity	1/411	23/18866	0.397638454818667	0.789760815270127	0.718733211141353	SUMO1	1
GO:2000726	BP	GO:2000726	negative regulation of cardiac muscle cell differentiation	1/411	23/18866	0.397638454818667	0.789760815270127	0.718733211141353	YY1	1
GO:0007043	BP	GO:0007043	cell-cell junction assembly	4/411	147/18866	0.398669461639716	0.790525575545391	0.71942919225078	PAK2/MTDH/GNPAT/PDCD6IP	4
GO:0044409	BP	GO:0044409	entry into host	4/411	147/18866	0.398669461639716	0.790525575545391	0.71942919225078	SCARB2/ITCH/WWP1/KPNA3	4
GO:0008064	BP	GO:0008064	regulation of actin polymerization or depolymerization	5/411	190/18866	0.398743692979318	0.790525575545391	0.71942919225078	CAPZA2/LATS1/RASA1/CYFIP1/ARFIP1	5
GO:0055008	BP	GO:0055008	cardiac muscle tissue morphogenesis	2/411	63/18866	0.400255552553736	0.792568571593177	0.721288450245585	MED1/BMPR1A	2
GO:0070059	BP	GO:0070059	intrinsic apoptotic signaling pathway in response to endoplasmic reticulum stress	2/411	63/18866	0.400255552553736	0.792568571593177	0.721288450245585	UBE2K/OPA1	2
GO:0021549	BP	GO:0021549	cerebellum development	3/411	105/18866	0.401664671061302	0.794403460543465	0.72295831737729	GNPAT/SLC25A46/HERC1	3
GO:1902414	BP	GO:1902414	protein localization to cell junction	3/411	105/18866	0.401664671061302	0.794403460543465	0.72295831737729	VPS35/RAB11A/SYNJ2BP	3
GO:1903706	BP	GO:1903706	regulation of hemopoiesis	12/411	498/18866	0.402226625570152	0.795037381754208	0.723535226510534	PSMD6/KMT2C/PSMA1/CTR9/PSMD12/PSMA4/PSMD5/MED1/TCF12/ITCH/ZNF675/DROSHA	12
GO:0015980	BP	GO:0015980	energy derivation by oxidation of organic compounds	7/411	278/18866	0.402870766381844	0.795247272889798	0.723726240963209	PPP1CC/SDHD/RB1CC1/PDHB/SUCLG2/NOA1/PNPT1	7
GO:0110053	BP	GO:0110053	regulation of actin filament organization	7/411	278/18866	0.402870766381844	0.795247272889798	0.723726240963209	PAK2/CAPZA2/LATS1/RASA1/CYFIP1/CD47/ARFIP1	7
GO:0030832	BP	GO:0030832	regulation of actin filament length	5/411	191/18866	0.403057302901024	0.795247272889798	0.723726240963209	CAPZA2/LATS1/RASA1/CYFIP1/ARFIP1	5
GO:0071901	BP	GO:0071901	negative regulation of protein serine/threonine kinase activity	4/411	148/18866	0.403588138754213	0.795817808932708	0.724245465511026	LATS1/DNAJA1/PPP2CA/ZNF675	4
GO:0009895	BP	GO:0009895	negative regulation of catabolic process	8/411	323/18866	0.40681373986045	0.796636533392685	0.724990557504427	PRKAA1/LRPPRC/VPS35/BAG5/MDM4/TAB2/SCFD1/HERC1	8
GO:0019395	BP	GO:0019395	fatty acid oxidation	3/411	106/18866	0.40752235470122	0.796636533392685	0.724990557504427	PRKAA1/PEX2/SCP2	3
GO:0030038	BP	GO:0030038	contractile actin filament bundle assembly	3/411	106/18866	0.40752235470122	0.796636533392685	0.724990557504427	PAK2/CUL3/CD47	3
GO:0043149	BP	GO:0043149	stress fiber assembly	3/411	106/18866	0.40752235470122	0.796636533392685	0.724990557504427	PAK2/CUL3/CD47	3
GO:0071156	BP	GO:0071156	regulation of cell cycle arrest	3/411	106/18866	0.40752235470122	0.796636533392685	0.724990557504427	CNOT7/MDM4/CNOT2	3
GO:1904029	BP	GO:1904029	regulation of cyclin-dependent protein kinase activity	3/411	106/18866	0.40752235470122	0.796636533392685	0.724990557504427	LATS1/CCNG1/CCNK	3
GO:0001885	BP	GO:0001885	endothelial cell development	2/411	64/18866	0.407901632984891	0.796636533392685	0.724990557504427	VEZF1/RAP2C	2
GO:0032507	BP	GO:0032507	maintenance of protein location in cell	2/411	64/18866	0.407901632984891	0.796636533392685	0.724990557504427	SUPT7L/GOLPH3	2
GO:0051306	BP	GO:0051306	mitotic sister chromatid separation	2/411	64/18866	0.407901632984891	0.796636533392685	0.724990557504427	CUL3/BUB3	2
GO:0060135	BP	GO:0060135	maternal process involved in female pregnancy	2/411	64/18866	0.407901632984891	0.796636533392685	0.724990557504427	PRDX3/MED1	2
GO:0014074	BP	GO:0014074	response to purine-containing compound	4/411	149/18866	0.408499418217184	0.796636533392685	0.724990557504427	PRKAA1/XRN1/PNPT1/EEF2K	4
GO:0060560	BP	GO:0060560	developmental growth involved in morphogenesis	6/411	236/18866	0.409217419724692	0.796636533392685	0.724990557504427	SPG11/IQGAP1/RAB11A/USP9X/MED1/CYFIP1	6
GO:0002407	BP	GO:0002407	dendritic cell chemotaxis	1/411	24/18866	0.410777052444816	0.796636533392685	0.724990557504427	C1QBP	1
GO:0007095	BP	GO:0007095	mitotic G2 DNA damage checkpoint	1/411	24/18866	0.410777052444816	0.796636533392685	0.724990557504427	TAOK1	1
GO:0010804	BP	GO:0010804	negative regulation of tumor necrosis factor-mediated signaling pathway	1/411	24/18866	0.410777052444816	0.796636533392685	0.724990557504427	ZNF675	1
GO:0016556	BP	GO:0016556	mRNA modification	1/411	24/18866	0.410777052444816	0.796636533392685	0.724990557504427	WTAP	1
GO:0021801	BP	GO:0021801	cerebral cortex radial glia guided migration	1/411	24/18866	0.410777052444816	0.796636533392685	0.724990557504427	SYNE2	1
GO:0022030	BP	GO:0022030	telencephalon glial cell migration	1/411	24/18866	0.410777052444816	0.796636533392685	0.724990557504427	SYNE2	1
GO:0034035	BP	GO:0034035	purine ribonucleoside bisphosphate metabolic process	1/411	24/18866	0.410777052444816	0.796636533392685	0.724990557504427	SLC35B3	1
GO:0034695	BP	GO:0034695	response to prostaglandin E	1/411	24/18866	0.410777052444816	0.796636533392685	0.724990557504427	PRKAA1	1
GO:0044247	BP	GO:0044247	cellular polysaccharide catabolic process	1/411	24/18866	0.410777052444816	0.796636533392685	0.724990557504427	RB1CC1	1
GO:0045821	BP	GO:0045821	positive regulation of glycolytic process	1/411	24/18866	0.410777052444816	0.796636533392685	0.724990557504427	PRKAA1	1
GO:0045954	BP	GO:0045954	positive regulation of natural killer cell mediated cytotoxicity	1/411	24/18866	0.410777052444816	0.796636533392685	0.724990557504427	AP1G1	1
GO:0050427	BP	GO:0050427	3'-phosphoadenosine 5'-phosphosulfate metabolic process	1/411	24/18866	0.410777052444816	0.796636533392685	0.724990557504427	SLC35B3	1
GO:0050995	BP	GO:0050995	negative regulation of lipid catabolic process	1/411	24/18866	0.410777052444816	0.796636533392685	0.724990557504427	PRKAA1	1
GO:0060444	BP	GO:0060444	branching involved in mammary gland duct morphogenesis	1/411	24/18866	0.410777052444816	0.796636533392685	0.724990557504427	MED1	1
GO:1900118	BP	GO:1900118	negative regulation of execution phase of apoptosis	1/411	24/18866	0.410777052444816	0.796636533392685	0.724990557504427	PAK2	1
GO:1903429	BP	GO:1903429	regulation of cell maturation	1/411	24/18866	0.410777052444816	0.796636533392685	0.724990557504427	OPA1	1
GO:0030041	BP	GO:0030041	actin filament polymerization	5/411	193/18866	0.411673494578781	0.797905131046453	0.726145063080938	CAPZA2/LATS1/RASA1/CYFIP1/ARFIP1	5
GO:0048588	BP	GO:0048588	developmental cell growth	6/411	237/18866	0.413098331591263	0.799767235737319	0.727839698289561	SPG11/YY1/IQGAP1/RAB11A/USP9X/CYFIP1	6
GO:0055017	BP	GO:0055017	cardiac muscle tissue growth	3/411	107/18866	0.413362840942884	0.799767235737319	0.727839698289561	ARID2/YY1/BMPR1A	3
GO:2001237	BP	GO:2001237	negative regulation of extrinsic apoptotic signaling pathway	3/411	107/18866	0.413362840942884	0.799767235737319	0.727839698289561	EYA3/RB1CC1/ACVR1	3
GO:0045604	BP	GO:0045604	regulation of epidermal cell differentiation	2/411	65/18866	0.415500114463301	0.802958847962237	0.730744270989016	MED1/SRSF6	2
GO:0060389	BP	GO:0060389	pathway-restricted SMAD protein phosphorylation	2/411	65/18866	0.415500114463301	0.802958847962237	0.730744270989016	ACVR1/BMPR1A	2
GO:0046578	BP	GO:0046578	regulation of Ras protein signal transduction	5/411	194/18866	0.415975118709827	0.803405317250122	0.731150586798504	CUL3/RASA1/DENND4C/RASA2/ARFGEF2	5
GO:0000077	BP	GO:0000077	DNA damage checkpoint	4/411	151/18866	0.418297094547787	0.805899933532805	0.733420848296353	CNOT7/MDM4/TAOK1/CNOT2	4
GO:0006261	BP	GO:0006261	DNA-dependent DNA replication	4/411	151/18866	0.418297094547787	0.805899933532805	0.733420848296353	SSBP1/ORC5/BAZ1A/BOD1L1	4
GO:0008643	BP	GO:0008643	carbohydrate transport	4/411	151/18866	0.418297094547787	0.805899933532805	0.733420848296353	YES1/SLC35A1/OSBPL8/C2CD5	4
GO:0032259	BP	GO:0032259	methylation	9/411	371/18866	0.419143887333226	0.805899933532805	0.733420848296353	KMT2C/WTAP/SUZ12/GSPT1/CTR9/PRDM2/FAM98A/TRMT13/TYW3	9
GO:0007229	BP	GO:0007229	integrin-mediated signaling pathway	3/411	108/18866	0.419185126953268	0.805899933532805	0.733420848296353	ADAM9/CUL3/CD47	3
GO:0050731	BP	GO:0050731	positive regulation of peptidyl-tyrosine phosphorylation	5/411	195/18866	0.420271800619489	0.805899933532805	0.733420848296353	PAK2/ABI1/IQGAP1/YES1/ACVR1	5
GO:0032922	BP	GO:0032922	circadian regulation of gene expression	2/411	66/18866	0.4230494408271	0.805899933532805	0.733420848296353	PPP1CC/KDM5A	2
GO:0034394	BP	GO:0034394	protein localization to cell surface	2/411	66/18866	0.4230494408271	0.805899933532805	0.733420848296353	LEPROTL1/GPD1L	2
GO:0045669	BP	GO:0045669	positive regulation of osteoblast differentiation	2/411	66/18866	0.4230494408271	0.805899933532805	0.733420848296353	ACVR1/BMPR1A	2
GO:1901607	BP	GO:1901607	alpha-amino acid biosynthetic process	2/411	66/18866	0.4230494408271	0.805899933532805	0.733420848296353	GOT2/ENOPH1	2
GO:1905818	BP	GO:1905818	regulation of chromosome separation	2/411	66/18866	0.4230494408271	0.805899933532805	0.733420848296353	CUL3/BUB3	2
GO:0002224	BP	GO:0002224	toll-like receptor signaling pathway	4/411	152/18866	0.423182177923785	0.805899933532805	0.733420848296353	UBE2D3/MAP3K7/TAB2/UBQLN1	4
GO:0002053	BP	GO:0002053	positive regulation of mesenchymal cell proliferation	1/411	25/18866	0.423629755525444	0.805899933532805	0.733420848296353	BMPR1A	1
GO:0032104	BP	GO:0032104	regulation of response to extracellular stimulus	1/411	25/18866	0.423629755525444	0.805899933532805	0.733420848296353	MED1	1
GO:0032107	BP	GO:0032107	regulation of response to nutrient levels	1/411	25/18866	0.423629755525444	0.805899933532805	0.733420848296353	MED1	1
GO:0032366	BP	GO:0032366	intracellular sterol transport	1/411	25/18866	0.423629755525444	0.805899933532805	0.733420848296353	SCP2	1
GO:0032367	BP	GO:0032367	intracellular cholesterol transport	1/411	25/18866	0.423629755525444	0.805899933532805	0.733420848296353	SCP2	1
GO:0035336	BP	GO:0035336	long-chain fatty-acyl-CoA metabolic process	1/411	25/18866	0.423629755525444	0.805899933532805	0.733420848296353	ACSL3	1
GO:0039529	BP	GO:0039529	RIG-I signaling pathway	1/411	25/18866	0.423629755525444	0.805899933532805	0.733420848296353	C1QBP	1
GO:0042537	BP	GO:0042537	benzene-containing compound metabolic process	1/411	25/18866	0.423629755525444	0.805899933532805	0.733420848296353	GOT2	1
GO:0043302	BP	GO:0043302	positive regulation of leukocyte degranulation	1/411	25/18866	0.423629755525444	0.805899933532805	0.733420848296353	AP1G1	1
GO:0046039	BP	GO:0046039	GTP metabolic process	1/411	25/18866	0.423629755525444	0.805899933532805	0.733420848296353	OPA1	1
GO:0048169	BP	GO:0048169	regulation of long-term neuronal synaptic plasticity	1/411	25/18866	0.423629755525444	0.805899933532805	0.733420848296353	RAB11A	1
GO:0051894	BP	GO:0051894	positive regulation of focal adhesion assembly	1/411	25/18866	0.423629755525444	0.805899933532805	0.733420848296353	IQGAP1	1
GO:0061050	BP	GO:0061050	regulation of cell growth involved in cardiac muscle cell development	1/411	25/18866	0.423629755525444	0.805899933532805	0.733420848296353	YY1	1
GO:2000679	BP	GO:2000679	positive regulation of transcription regulatory region DNA binding	1/411	25/18866	0.423629755525444	0.805899933532805	0.733420848296353	GTF2B	1
GO:0007565	BP	GO:0007565	female pregnancy	5/411	196/18866	0.424563077581072	0.807209130758931	0.734612302098767	GOT2/PRDX3/MED1/C1QBP/UBE2Q1	5
GO:0001678	BP	GO:0001678	cellular glucose homeostasis	4/411	153/18866	0.428057236702372	0.813382850814143	0.740230785004192	PRKAA1/HMGN3/OPA1/ZNF236	4
GO:0045123	BP	GO:0045123	cellular extravasation	2/411	67/18866	0.430548145930485	0.817125385358494	0.743636732499763	CD47/GOLPH3	2
GO:1901989	BP	GO:1901989	positive regulation of cell cycle phase transition	3/411	110/18866	0.430771232609276	0.817125385358494	0.743636732499763	RAB11A/CUL3/CUL4B	3
GO:1904659	BP	GO:1904659	glucose transmembrane transport	3/411	110/18866	0.430771232609276	0.817125385358494	0.743636732499763	YES1/OSBPL8/C2CD5	3
GO:0000188	BP	GO:0000188	inactivation of MAPK activity	1/411	26/18866	0.436202770252849	0.817227856193539	0.743729987559898	PPP2CA	1
GO:0000272	BP	GO:0000272	polysaccharide catabolic process	1/411	26/18866	0.436202770252849	0.817227856193539	0.743729987559898	RB1CC1	1
GO:0003081	BP	GO:0003081	regulation of systemic arterial blood pressure by renin-angiotensin	1/411	26/18866	0.436202770252849	0.817227856193539	0.743729987559898	ATP6AP2	1
GO:0006688	BP	GO:0006688	glycosphingolipid biosynthetic process	1/411	26/18866	0.436202770252849	0.817227856193539	0.743729987559898	PRKAA1	1
GO:0018904	BP	GO:0018904	ether metabolic process	1/411	26/18866	0.436202770252849	0.817227856193539	0.743729987559898	GNPAT	1
GO:0032743	BP	GO:0032743	positive regulation of interleukin-2 production	1/411	26/18866	0.436202770252849	0.817227856193539	0.743729987559898	MAP3K7	1
GO:0033233	BP	GO:0033233	regulation of protein sumoylation	1/411	26/18866	0.436202770252849	0.817227856193539	0.743729987559898	PIAS1	1
GO:0042403	BP	GO:0042403	thyroid hormone metabolic process	1/411	26/18866	0.436202770252849	0.817227856193539	0.743729987559898	MED1	1
GO:0044068	BP	GO:0044068	modulation by symbiont of host cellular process	1/411	26/18866	0.436202770252849	0.817227856193539	0.743729987559898	KPNA3	1
GO:0048643	BP	GO:0048643	positive regulation of skeletal muscle tissue development	1/411	26/18866	0.436202770252849	0.817227856193539	0.743729987559898	PRKAA1	1
GO:0051016	BP	GO:0051016	barbed-end actin filament capping	1/411	26/18866	0.436202770252849	0.817227856193539	0.743729987559898	CAPZA2	1
GO:0051123	BP	GO:0051123	RNA polymerase II preinitiation complex assembly	1/411	26/18866	0.436202770252849	0.817227856193539	0.743729987559898	GTF2B	1
GO:0051560	BP	GO:0051560	mitochondrial calcium ion homeostasis	1/411	26/18866	0.436202770252849	0.817227856193539	0.743729987559898	MICU2	1
GO:0060390	BP	GO:0060390	regulation of SMAD protein signal transduction	1/411	26/18866	0.436202770252849	0.817227856193539	0.743729987559898	BMPR1A	1
GO:0070911	BP	GO:0070911	global genome nucleotide-excision repair	1/411	26/18866	0.436202770252849	0.817227856193539	0.743729987559898	CUL4B	1
GO:1900739	BP	GO:1900739	regulation of protein insertion into mitochondrial membrane involved in apoptotic signaling pathway	1/411	26/18866	0.436202770252849	0.817227856193539	0.743729987559898	MAPK8	1
GO:1900740	BP	GO:1900740	positive regulation of protein insertion into mitochondrial membrane involved in apoptotic signaling pathway	1/411	26/18866	0.436202770252849	0.817227856193539	0.743729987559898	MAPK8	1
GO:1901071	BP	GO:1901071	glucosamine-containing compound metabolic process	1/411	26/18866	0.436202770252849	0.817227856193539	0.743729987559898	GNPDA2	1
GO:1903020	BP	GO:1903020	positive regulation of glycoprotein metabolic process	1/411	26/18866	0.436202770252849	0.817227856193539	0.743729987559898	RAB1A	1
GO:1903649	BP	GO:1903649	regulation of cytoplasmic transport	1/411	26/18866	0.436202770252849	0.817227856193539	0.743729987559898	ARFIP1	1
GO:1904754	BP	GO:1904754	positive regulation of vascular associated smooth muscle cell migration	1/411	26/18866	0.436202770252849	0.817227856193539	0.743729987559898	IQGAP1	1
GO:0034440	BP	GO:0034440	lipid oxidation	3/411	111/18866	0.436533191328404	0.817227856193539	0.743729987559898	PRKAA1/PEX2/SCP2	3
GO:0051149	BP	GO:0051149	positive regulation of muscle cell differentiation	3/411	111/18866	0.436533191328404	0.817227856193539	0.743729987559898	BNIP2/PIAS1/RBM4	3
GO:1904950	BP	GO:1904950	negative regulation of establishment of protein localization	4/411	155/18866	0.437774791647183	0.818568128615972	0.744949721792533	MDFIC/DNAJA1/LYPLA1/NDFIP2	4
GO:0016239	BP	GO:0016239	positive regulation of macroautophagy	2/411	68/18866	0.437994850477177	0.818568128615972	0.744949721792533	MAP3K7/SH3GLB1	2
GO:1904377	BP	GO:1904377	positive regulation of protein localization to cell periphery	2/411	68/18866	0.437994850477177	0.818568128615972	0.744949721792533	RAB11A/ACSL3	2
GO:0005976	BP	GO:0005976	polysaccharide metabolic process	3/411	112/18866	0.442273227323602	0.825554857797393	0.751308095369501	CLTC/PPP1CC/RB1CC1	3
GO:0030902	BP	GO:0030902	hindbrain development	4/411	156/18866	0.442616074811732	0.825554857797393	0.751308095369501	GNPAT/PSMG1/SLC25A46/HERC1	4
GO:1902904	BP	GO:1902904	negative regulation of supramolecular fiber organization	4/411	156/18866	0.442616074811732	0.825554857797393	0.751308095369501	PAK2/CAPZA2/MAPRE1/TAOK1	4
GO:0030032	BP	GO:0030032	lamellipodium assembly	2/411	69/18866	0.445388258948559	0.825554857797393	0.751308095369501	CYFIP1/GOLPH3	2
GO:0060038	BP	GO:0060038	cardiac muscle cell proliferation	2/411	69/18866	0.445388258948559	0.825554857797393	0.751308095369501	ARID2/BMPR1A	2
GO:1903900	BP	GO:1903900	regulation of viral life cycle	4/411	157/18866	0.447444907353371	0.825554857797393	0.751308095369501	CNOT7/TSG101/CHMP2B/CCNK	4
GO:0006469	BP	GO:0006469	negative regulation of protein kinase activity	6/411	246/18866	0.447870114965406	0.825554857797393	0.751308095369501	PAK2/LATS1/DNAJA1/TSG101/PPP2CA/ZNF675	6
GO:0071216	BP	GO:0071216	cellular response to biotic stimulus	6/411	246/18866	0.447870114965406	0.825554857797393	0.751308095369501	ADAM9/MTDH/CTR9/TMCO1/MAPK8/CCDC47	6
GO:0001676	BP	GO:0001676	long-chain fatty acid metabolic process	3/411	113/18866	0.447990480584097	0.825554857797393	0.751308095369501	PTGES3/SCP2/ACSL3	3
GO:0001702	BP	GO:0001702	gastrulation with mouth forming second	1/411	27/18866	0.448502168417715	0.825554857797393	0.751308095369501	ACVR1	1
GO:0003148	BP	GO:0003148	outflow tract septum morphogenesis	1/411	27/18866	0.448502168417715	0.825554857797393	0.751308095369501	BMPR1A	1
GO:0007026	BP	GO:0007026	negative regulation of microtubule depolymerization	1/411	27/18866	0.448502168417715	0.825554857797393	0.751308095369501	TAOK1	1
GO:0009065	BP	GO:0009065	glutamine family amino acid catabolic process	1/411	27/18866	0.448502168417715	0.825554857797393	0.751308095369501	GOT2	1
GO:0009651	BP	GO:0009651	response to salt stress	1/411	27/18866	0.448502168417715	0.825554857797393	0.751308095369501	ANXA7	1
GO:0010971	BP	GO:0010971	positive regulation of G2/M transition of mitotic cell cycle	1/411	27/18866	0.448502168417715	0.825554857797393	0.751308095369501	RAB11A	1
GO:0015949	BP	GO:0015949	nucleobase-containing small molecule interconversion	1/411	27/18866	0.448502168417715	0.825554857797393	0.751308095369501	AK6	1
GO:0022400	BP	GO:0022400	regulation of rhodopsin mediated signaling pathway	1/411	27/18866	0.448502168417715	0.825554857797393	0.751308095369501	METAP2	1
GO:0032438	BP	GO:0032438	melanosome organization	1/411	27/18866	0.448502168417715	0.825554857797393	0.751308095369501	AP1G1	1
GO:0032897	BP	GO:0032897	negative regulation of viral transcription	1/411	27/18866	0.448502168417715	0.825554857797393	0.751308095369501	UBP1	1
GO:0035459	BP	GO:0035459	vesicle cargo loading	1/411	27/18866	0.448502168417715	0.825554857797393	0.751308095369501	RAB1A	1
GO:0045603	BP	GO:0045603	positive regulation of endothelial cell differentiation	1/411	27/18866	0.448502168417715	0.825554857797393	0.751308095369501	VEZF1	1
GO:0046426	BP	GO:0046426	negative regulation of receptor signaling pathway via JAK-STAT	1/411	27/18866	0.448502168417715	0.825554857797393	0.751308095369501	PPP2CA	1
GO:0048520	BP	GO:0048520	positive regulation of behavior	1/411	27/18866	0.448502168417715	0.825554857797393	0.751308095369501	VPS35	1
GO:0071514	BP	GO:0071514	genetic imprinting	1/411	27/18866	0.448502168417715	0.825554857797393	0.751308095369501	CTR9	1
GO:0099590	BP	GO:0099590	neurotransmitter receptor internalization	1/411	27/18866	0.448502168417715	0.825554857797393	0.751308095369501	ATAD1	1
GO:1904357	BP	GO:1904357	negative regulation of telomere maintenance via telomere lengthening	1/411	27/18866	0.448502168417715	0.825554857797393	0.751308095369501	XRN1	1
GO:1905208	BP	GO:1905208	negative regulation of cardiocyte differentiation	1/411	27/18866	0.448502168417715	0.825554857797393	0.751308095369501	YY1	1
GO:0034341	BP	GO:0034341	response to interferon-gamma	5/411	202/18866	0.450172151201078	0.828165862516843	0.753684277841499	MED1/CD58/SUMO1/CD47/PIAS1	5
GO:0001756	BP	GO:0001756	somitogenesis	2/411	70/18866	0.452727156623918	0.832401187472118	0.757538696352109	ABI1/BMPR1A	2
GO:0008645	BP	GO:0008645	hexose transmembrane transport	3/411	114/18866	0.453684118671171	0.832765776356838	0.757870495720721	YES1/OSBPL8/C2CD5	3
GO:0022037	BP	GO:0022037	metencephalon development	3/411	114/18866	0.453684118671171	0.832765776356838	0.757870495720721	GNPAT/SLC25A46/HERC1	3
GO:0043200	BP	GO:0043200	response to amino acid	3/411	114/18866	0.453684118671171	0.832765776356838	0.757870495720721	OPA1/UFL1/CRLS1	3
GO:0055067	BP	GO:0055067	monovalent inorganic cation homeostasis	4/411	159/18866	0.457062932446682	0.836941556732805	0.761670724828838	ATP6AP2/ATP6V1A/CLN5/ATP6V1G1	4
GO:0060419	BP	GO:0060419	heart growth	3/411	115/18866	0.45935333636695	0.836941556732805	0.761670724828838	ARID2/YY1/BMPR1A	3
GO:0061180	BP	GO:0061180	mammary gland epithelium development	2/411	71/18866	0.460010406690212	0.836941556732805	0.761670724828838	LATS1/MED1	2
GO:1901880	BP	GO:1901880	negative regulation of protein depolymerization	2/411	71/18866	0.460010406690212	0.836941556732805	0.761670724828838	CAPZA2/TAOK1	2
GO:0000470	BP	GO:0000470	maturation of LSU-rRNA	1/411	28/18866	0.460533890312737	0.836941556732805	0.761670724828838	RPL7L1	1
GO:0022011	BP	GO:0022011	myelination in peripheral nervous system	1/411	28/18866	0.460533890312737	0.836941556732805	0.761670724828838	SLC25A46	1
GO:0032292	BP	GO:0032292	peripheral nervous system axon ensheathment	1/411	28/18866	0.460533890312737	0.836941556732805	0.761670724828838	SLC25A46	1
GO:0033598	BP	GO:0033598	mammary gland epithelial cell proliferation	1/411	28/18866	0.460533890312737	0.836941556732805	0.761670724828838	MED1	1
GO:0045606	BP	GO:0045606	positive regulation of epidermal cell differentiation	1/411	28/18866	0.460533890312737	0.836941556732805	0.761670724828838	MED1	1
GO:0048753	BP	GO:0048753	pigment granule organization	1/411	28/18866	0.460533890312737	0.836941556732805	0.761670724828838	AP1G1	1
GO:0051590	BP	GO:0051590	positive regulation of neurotransmitter transport	1/411	28/18866	0.460533890312737	0.836941556732805	0.761670724828838	DNM1L	1
GO:0060143	BP	GO:0060143	positive regulation of syncytium formation by plasma membrane fusion	1/411	28/18866	0.460533890312737	0.836941556732805	0.761670724828838	ADAM9	1
GO:0072376	BP	GO:0072376	protein activation cascade	1/411	28/18866	0.460533890312737	0.836941556732805	0.761670724828838	C1QBP	1
GO:0072378	BP	GO:0072378	blood coagulation, fibrin clot formation	1/411	28/18866	0.460533890312737	0.836941556732805	0.761670724828838	C1QBP	1
GO:0080111	BP	GO:0080111	DNA demethylation	1/411	28/18866	0.460533890312737	0.836941556732805	0.761670724828838	USP9X	1
GO:1900101	BP	GO:1900101	regulation of endoplasmic reticulum unfolded protein response	1/411	28/18866	0.460533890312737	0.836941556732805	0.761670724828838	UFL1	1
GO:1902932	BP	GO:1902932	positive regulation of alcohol biosynthetic process	1/411	28/18866	0.460533890312737	0.836941556732805	0.761670724828838	PRKAA1	1
GO:1990776	BP	GO:1990776	response to angiotensin	1/411	28/18866	0.460533890312737	0.836941556732805	0.761670724828838	IQGAP1	1
GO:0051047	BP	GO:0051047	positive regulation of secretion	8/411	340/18866	0.462873617644883	0.839339579471181	0.763853079979686	ADAM9/VPS35/ACSL3/TSG101/DNM1L/AP1G1/PDCD6IP/GOLPH3	8
GO:0015749	BP	GO:0015749	monosaccharide transmembrane transport	3/411	116/18866	0.464997355315921	0.839339579471181	0.763853079979686	YES1/OSBPL8/C2CD5	3
GO:0034968	BP	GO:0034968	histone lysine methylation	3/411	116/18866	0.464997355315921	0.839339579471181	0.763853079979686	KMT2C/SUZ12/CTR9	3
GO:0046620	BP	GO:0046620	regulation of organ growth	3/411	116/18866	0.464997355315921	0.839339579471181	0.763853079979686	LATS1/YY1/BMPR1A	3
GO:0046916	BP	GO:0046916	cellular transition metal ion homeostasis	3/411	116/18866	0.464997355315921	0.839339579471181	0.763853079979686	ATP6V1A/ATP6V1G1/FBXL5	3
GO:0000723	BP	GO:0000723	telomere maintenance	4/411	161/18866	0.466624415429261	0.839339579471181	0.763853079979686	XRN1/PTGES3/CCT8/CCT2	4
GO:0042594	BP	GO:0042594	response to starvation	5/411	206/18866	0.467081498479652	0.839339579471181	0.763853079979686	PRKAA1/GNPAT/SH3GLB1/MAPK8/HIGD1A	5
GO:1902806	BP	GO:1902806	regulation of cell cycle G1/S phase transition	5/411	206/18866	0.467081498479652	0.839339579471181	0.763853079979686	CNOT7/ZNF655/CUL4B/MDM4/CNOT2	5
GO:0033047	BP	GO:0033047	regulation of mitotic sister chromatid segregation	2/411	72/18866	0.467236947438923	0.839339579471181	0.763853079979686	CUL3/BUB3	2
GO:0061515	BP	GO:0061515	myeloid cell development	2/411	72/18866	0.467236947438923	0.839339579471181	0.763853079979686	ABI1/MED1	2
GO:0070988	BP	GO:0070988	demethylation	2/411	72/18866	0.467236947438923	0.839339579471181	0.763853079979686	USP9X/KDM5A	2
GO:0030282	BP	GO:0030282	bone mineralization	3/411	117/18866	0.470615423659871	0.839339579471181	0.763853079979686	SBDS/ACVR1/BMPR1A	3
GO:0045446	BP	GO:0045446	endothelial cell differentiation	3/411	117/18866	0.470615423659871	0.839339579471181	0.763853079979686	VEZF1/ACVR1/RAP2C	3
GO:0050808	BP	GO:0050808	synapse organization	10/411	433/18866	0.470697398942082	0.839339579471181	0.763853079979686	VPS35/CAPRIN1/GNPAT/CHMP2B/DNM1L/CYFIP1/OPA1/SLC25A46/CRIPT/EEF2K	10
GO:0043467	BP	GO:0043467	regulation of generation of precursor metabolites and energy	4/411	162/18866	0.471382616908079	0.839339579471181	0.763853079979686	PRKAA1/NUP54/NOA1/PNPT1	4
GO:2001236	BP	GO:2001236	regulation of extrinsic apoptotic signaling pathway	4/411	162/18866	0.471382616908079	0.839339579471181	0.763853079979686	EYA3/PAK2/RB1CC1/ACVR1	4
GO:0001835	BP	GO:0001835	blastocyst hatching	1/411	29/18866	0.472303747573671	0.839339579471181	0.763853079979686	CTR9	1
GO:0002717	BP	GO:0002717	positive regulation of natural killer cell mediated immunity	1/411	29/18866	0.472303747573671	0.839339579471181	0.763853079979686	AP1G1	1
GO:0006294	BP	GO:0006294	nucleotide-excision repair, preincision complex assembly	1/411	29/18866	0.472303747573671	0.839339579471181	0.763853079979686	CUL4B	1
GO:0008209	BP	GO:0008209	androgen metabolic process	1/411	29/18866	0.472303747573671	0.839339579471181	0.763853079979686	MED1	1
GO:0019048	BP	GO:0019048	modulation by virus of host process	1/411	29/18866	0.472303747573671	0.839339579471181	0.763853079979686	KPNA3	1
GO:0030970	BP	GO:0030970	retrograde protein transport, ER to cytosol	1/411	29/18866	0.472303747573671	0.839339579471181	0.763853079979686	FAF2	1
GO:0032373	BP	GO:0032373	positive regulation of sterol transport	1/411	29/18866	0.472303747573671	0.839339579471181	0.763853079979686	SCP2	1
GO:0032376	BP	GO:0032376	positive regulation of cholesterol transport	1/411	29/18866	0.472303747573671	0.839339579471181	0.763853079979686	SCP2	1
GO:0033032	BP	GO:0033032	regulation of myeloid cell apoptotic process	1/411	29/18866	0.472303747573671	0.839339579471181	0.763853079979686	PIK3CB	1
GO:0035116	BP	GO:0035116	embryonic hindlimb morphogenesis	1/411	29/18866	0.472303747573671	0.839339579471181	0.763853079979686	MED1	1
GO:0035188	BP	GO:0035188	hatching	1/411	29/18866	0.472303747573671	0.839339579471181	0.763853079979686	CTR9	1
GO:0036336	BP	GO:0036336	dendritic cell migration	1/411	29/18866	0.472303747573671	0.839339579471181	0.763853079979686	C1QBP	1
GO:0045671	BP	GO:0045671	negative regulation of osteoclast differentiation	1/411	29/18866	0.472303747573671	0.839339579471181	0.763853079979686	ZNF675	1
GO:0050901	BP	GO:0050901	leukocyte tethering or rolling	1/411	29/18866	0.472303747573671	0.839339579471181	0.763853079979686	GOLPH3	1
GO:0051569	BP	GO:0051569	regulation of histone H3-K4 methylation	1/411	29/18866	0.472303747573671	0.839339579471181	0.763853079979686	CTR9	1
GO:0061099	BP	GO:0061099	negative regulation of protein tyrosine kinase activity	1/411	29/18866	0.472303747573671	0.839339579471181	0.763853079979686	TSG101	1
GO:0070076	BP	GO:0070076	histone lysine demethylation	1/411	29/18866	0.472303747573671	0.839339579471181	0.763853079979686	KDM5A	1
GO:0070861	BP	GO:0070861	regulation of protein exit from endoplasmic reticulum	1/411	29/18866	0.472303747573671	0.839339579471181	0.763853079979686	TMEM30A	1
GO:0071684	BP	GO:0071684	organism emergence from protective structure	1/411	29/18866	0.472303747573671	0.839339579471181	0.763853079979686	CTR9	1
GO:0090659	BP	GO:0090659	walking behavior	1/411	29/18866	0.472303747573671	0.839339579471181	0.763853079979686	SPG11	1
GO:0150117	BP	GO:0150117	positive regulation of cell-substrate junction organization	1/411	29/18866	0.472303747573671	0.839339579471181	0.763853079979686	IQGAP1	1
GO:1901017	BP	GO:1901017	negative regulation of potassium ion transmembrane transporter activity	1/411	29/18866	0.472303747573671	0.839339579471181	0.763853079979686	SUMO1	1
GO:1903513	BP	GO:1903513	endoplasmic reticulum to cytosol transport	1/411	29/18866	0.472303747573671	0.839339579471181	0.763853079979686	FAF2	1
GO:2000108	BP	GO:2000108	positive regulation of leukocyte apoptotic process	1/411	29/18866	0.472303747573671	0.839339579471181	0.763853079979686	PIK3CB	1
GO:2001032	BP	GO:2001032	regulation of double-strand break repair via nonhomologous end joining	1/411	29/18866	0.472303747573671	0.839339579471181	0.763853079979686	SMCHD1	1
GO:0007015	BP	GO:0007015	actin filament organization	10/411	434/18866	0.473602667708014	0.840740476960911	0.765127986928481	ELMO2/PAK2/ABI1/CAPZA2/LATS1/CUL3/RASA1/CYFIP1/CD47/ARFIP1	10
GO:0046486	BP	GO:0046486	glycerolipid metabolic process	10/411	434/18866	0.473602667708014	0.840740476960911	0.765127986928481	FAM126B/ACSL3/GNPAT/CPNE3/EFR3A/GPD1L/OSBPL8/PIK3CB/PLEKHA3/CRLS1	10
GO:0003208	BP	GO:0003208	cardiac ventricle morphogenesis	2/411	73/18866	0.474405789547569	0.84117660562164	0.765524892101206	MED1/BMPR1A	2
GO:0005977	BP	GO:0005977	glycogen metabolic process	2/411	73/18866	0.474405789547569	0.84117660562164	0.765524892101206	PPP1CC/RB1CC1	2
GO:0031668	BP	GO:0031668	cellular response to extracellular stimulus	6/411	253/18866	0.474614677572125	0.84117660562164	0.765524892101206	PRKAA1/DNM1L/MED1/SH3GLB1/MAPK8/HIGD1A	6
GO:1902905	BP	GO:1902905	positive regulation of supramolecular fiber organization	5/411	208/18866	0.475477418972391	0.84173324959265	0.766031473968793	MAPRE1/CYFIP1/CD47/ARFIP1/SLAIN2	5
GO:0007088	BP	GO:0007088	regulation of mitotic nuclear division	4/411	163/18866	0.476125103504355	0.84173324959265	0.766031473968793	CUL3/BUB3/CHMP2B/CEP97	4
GO:0009267	BP	GO:0009267	cellular response to starvation	4/411	163/18866	0.476125103504355	0.84173324959265	0.766031473968793	PRKAA1/SH3GLB1/MAPK8/HIGD1A	4
GO:0015918	BP	GO:0015918	sterol transport	3/411	118/18866	0.476206815666901	0.84173324959265	0.766031473968793	SCP2/OSBPL8/OSBPL9	3
GO:0034219	BP	GO:0034219	carbohydrate transmembrane transport	3/411	118/18866	0.476206815666901	0.84173324959265	0.766031473968793	YES1/OSBPL8/C2CD5	3
GO:0090092	BP	GO:0090092	regulation of transmembrane receptor protein serine/threonine kinase signaling pathway	6/411	254/18866	0.478406767054995	0.84252288930908	0.76675009697219	CTDSPL2/ACVR1/PPM1A/BMPR1A/TRIM33/LEMD3	6
GO:0006073	BP	GO:0006073	cellular glucan metabolic process	2/411	74/18866	0.481516013443545	0.84252288930908	0.76675009697219	PPP1CC/RB1CC1	2
GO:0006635	BP	GO:0006635	fatty acid beta-oxidation	2/411	74/18866	0.481516013443545	0.84252288930908	0.76675009697219	PEX2/SCP2	2
GO:0036465	BP	GO:0036465	synaptic vesicle recycling	2/411	74/18866	0.481516013443545	0.84252288930908	0.76675009697219	DNM1L/CYFIP1	2
GO:0044042	BP	GO:0044042	glucan metabolic process	2/411	74/18866	0.481516013443545	0.84252288930908	0.76675009697219	PPP1CC/RB1CC1	2
GO:0051881	BP	GO:0051881	regulation of mitochondrial membrane potential	2/411	74/18866	0.481516013443545	0.84252288930908	0.76675009697219	PRDX3/SLC25A36	2
GO:0086003	BP	GO:0086003	cardiac muscle cell contraction	2/411	74/18866	0.481516013443545	0.84252288930908	0.76675009697219	SUMO1/GPD1L	2
GO:0000132	BP	GO:0000132	establishment of mitotic spindle orientation	1/411	30/18866	0.483817425959147	0.84252288930908	0.76675009697219	FBXW11	1
GO:0001516	BP	GO:0001516	prostaglandin biosynthetic process	1/411	30/18866	0.483817425959147	0.84252288930908	0.76675009697219	PTGES3	1
GO:0001844	BP	GO:0001844	protein insertion into mitochondrial membrane involved in apoptotic signaling pathway	1/411	30/18866	0.483817425959147	0.84252288930908	0.76675009697219	MAPK8	1
GO:0003209	BP	GO:0003209	cardiac atrium morphogenesis	1/411	30/18866	0.483817425959147	0.84252288930908	0.76675009697219	ACVR1	1
GO:0003401	BP	GO:0003401	axis elongation	1/411	30/18866	0.483817425959147	0.84252288930908	0.76675009697219	MED1	1
GO:0007176	BP	GO:0007176	regulation of epidermal growth factor-activated receptor activity	1/411	30/18866	0.483817425959147	0.84252288930908	0.76675009697219	TSG101	1
GO:0010800	BP	GO:0010800	positive regulation of peptidyl-threonine phosphorylation	1/411	30/18866	0.483817425959147	0.84252288930908	0.76675009697219	UBE2K	1
GO:0016056	BP	GO:0016056	rhodopsin mediated signaling pathway	1/411	30/18866	0.483817425959147	0.84252288930908	0.76675009697219	METAP2	1
GO:0016577	BP	GO:0016577	histone demethylation	1/411	30/18866	0.483817425959147	0.84252288930908	0.76675009697219	KDM5A	1
GO:0018279	BP	GO:0018279	protein N-linked glycosylation via asparagine	1/411	30/18866	0.483817425959147	0.84252288930908	0.76675009697219	ALG8	1
GO:0019098	BP	GO:0019098	reproductive behavior	1/411	30/18866	0.483817425959147	0.84252288930908	0.76675009697219	UBE2Q1	1
GO:0033137	BP	GO:0033137	negative regulation of peptidyl-serine phosphorylation	1/411	30/18866	0.483817425959147	0.84252288930908	0.76675009697219	GPD1L	1
GO:0035666	BP	GO:0035666	TRIF-dependent toll-like receptor signaling pathway	1/411	30/18866	0.483817425959147	0.84252288930908	0.76675009697219	UBE2D3	1
GO:0044788	BP	GO:0044788	modulation by host of viral process	1/411	30/18866	0.483817425959147	0.84252288930908	0.76675009697219	CCNK	1
GO:0046457	BP	GO:0046457	prostanoid biosynthetic process	1/411	30/18866	0.483817425959147	0.84252288930908	0.76675009697219	PTGES3	1
GO:0048147	BP	GO:0048147	negative regulation of fibroblast proliferation	1/411	30/18866	0.483817425959147	0.84252288930908	0.76675009697219	PEX2	1
GO:0051642	BP	GO:0051642	centrosome localization	1/411	30/18866	0.483817425959147	0.84252288930908	0.76675009697219	SYNE2	1
GO:0060142	BP	GO:0060142	regulation of syncytium formation by plasma membrane fusion	1/411	30/18866	0.483817425959147	0.84252288930908	0.76675009697219	ADAM9	1
GO:0090162	BP	GO:0090162	establishment of epithelial cell polarity	1/411	30/18866	0.483817425959147	0.84252288930908	0.76675009697219	GOLPH3	1
GO:0120033	BP	GO:0120033	negative regulation of plasma membrane bounded cell projection assembly	1/411	30/18866	0.483817425959147	0.84252288930908	0.76675009697219	CEP97	1
GO:1902751	BP	GO:1902751	positive regulation of cell cycle G2/M phase transition	1/411	30/18866	0.483817425959147	0.84252288930908	0.76675009697219	RAB11A	1
GO:0042326	BP	GO:0042326	negative regulation of phosphorylation	11/411	484/18866	0.486284098874866	0.84542846185032	0.76939435513541	PAK2/LATS1/DNAJA1/PRDX3/TSG101/RANBP9/PPP2CA/ITCH/GPD1L/ZNF675/SYNJ2BP	11
GO:0006869	BP	GO:0006869	lipid transport	9/411	393/18866	0.486981422198306	0.84542846185032	0.76939435513541	ATP11B/GOT2/SCP2/SCARB2/ACSL3/OSBPL8/TMEM30A/OSBPL9/PLEKHA3	9
GO:0006304	BP	GO:0006304	DNA modification	3/411	120/18866	0.487306796111683	0.84542846185032	0.76939435513541	USP9X/MBD4/ASCC3	3
GO:0090068	BP	GO:0090068	positive regulation of cell cycle process	7/411	302/18866	0.487607964184891	0.84542846185032	0.76939435513541	CNOT7/RAB11A/CUL3/CUL4B/MED1/MDM4/CNOT2	7
GO:0001707	BP	GO:0001707	mesoderm formation	2/411	75/18866	0.488566766747998	0.84542846185032	0.76939435513541	ACVR1/BMPR1A	2
GO:0030858	BP	GO:0030858	positive regulation of epithelial cell differentiation	2/411	75/18866	0.488566766747998	0.84542846185032	0.76939435513541	VEZF1/MED1	2
GO:0031100	BP	GO:0031100	animal organ regeneration	2/411	75/18866	0.488566766747998	0.84542846185032	0.76939435513541	MED1/PNPT1	2
GO:0032418	BP	GO:0032418	lysosome localization	2/411	75/18866	0.488566766747998	0.84542846185032	0.76939435513541	FAM98A/C12orf4	2
GO:0046323	BP	GO:0046323	glucose import	2/411	75/18866	0.488566766747998	0.84542846185032	0.76939435513541	OSBPL8/C2CD5	2
GO:0048844	BP	GO:0048844	artery morphogenesis	2/411	75/18866	0.488566766747998	0.84542846185032	0.76939435513541	ARID2/BMPR1A	2
GO:0099518	BP	GO:0099518	vesicle cytoskeletal trafficking	2/411	75/18866	0.488566766747998	0.84542846185032	0.76939435513541	RAB1A/FBXW11	2
GO:1901983	BP	GO:1901983	regulation of protein acetylation	2/411	75/18866	0.488566766747998	0.84542846185032	0.76939435513541	PRKAA1/TAOK1	2
GO:0009615	BP	GO:0009615	response to virus	8/411	349/18866	0.492163275999589	0.846030123101396	0.769941905627464	CNOT7/URI1/ABCE1/IFNAR1/C1QBP/PRKRA/PPM1B/ITCH	8
GO:0034250	BP	GO:0034250	positive regulation of cellular amide metabolic process	4/411	167/18866	0.494928067655222	0.846030123101396	0.769941905627464	YTHDF3/EIF2S3/RBM3/C1QBP	4
GO:0002323	BP	GO:0002323	natural killer cell activation involved in immune response	1/411	31/18866	0.495080488070571	0.846030123101396	0.769941905627464	AP1G1	1
GO:0006221	BP	GO:0006221	pyrimidine nucleotide biosynthetic process	1/411	31/18866	0.495080488070571	0.846030123101396	0.769941905627464	TBPL1	1
GO:0006356	BP	GO:0006356	regulation of transcription by RNA polymerase I	1/411	31/18866	0.495080488070571	0.846030123101396	0.769941905627464	HEATR1	1
GO:0014044	BP	GO:0014044	Schwann cell development	1/411	31/18866	0.495080488070571	0.846030123101396	0.769941905627464	SLC25A46	1
GO:0014072	BP	GO:0014072	response to isoquinoline alkaloid	1/411	31/18866	0.495080488070571	0.846030123101396	0.769941905627464	GOT2	1
GO:0018196	BP	GO:0018196	peptidyl-asparagine modification	1/411	31/18866	0.495080488070571	0.846030123101396	0.769941905627464	ALG8	1
GO:0021799	BP	GO:0021799	cerebral cortex radially oriented cell migration	1/411	31/18866	0.495080488070571	0.846030123101396	0.769941905627464	SYNE2	1
GO:0031114	BP	GO:0031114	regulation of microtubule depolymerization	1/411	31/18866	0.495080488070571	0.846030123101396	0.769941905627464	TAOK1	1
GO:0031338	BP	GO:0031338	regulation of vesicle fusion	1/411	31/18866	0.495080488070571	0.846030123101396	0.769941905627464	C2CD5	1
GO:0034377	BP	GO:0034377	plasma lipoprotein particle assembly	1/411	31/18866	0.495080488070571	0.846030123101396	0.769941905627464	ACSL3	1
GO:0039528	BP	GO:0039528	cytoplasmic pattern recognition receptor signaling pathway in response to virus	1/411	31/18866	0.495080488070571	0.846030123101396	0.769941905627464	C1QBP	1
GO:0043171	BP	GO:0043171	peptide catabolic process	1/411	31/18866	0.495080488070571	0.846030123101396	0.769941905627464	NPEPPS	1
GO:0043278	BP	GO:0043278	response to morphine	1/411	31/18866	0.495080488070571	0.846030123101396	0.769941905627464	GOT2	1
GO:0045737	BP	GO:0045737	positive regulation of cyclin-dependent protein serine/threonine kinase activity	1/411	31/18866	0.495080488070571	0.846030123101396	0.769941905627464	CCNK	1
GO:0045940	BP	GO:0045940	positive regulation of steroid metabolic process	1/411	31/18866	0.495080488070571	0.846030123101396	0.769941905627464	PRKAA1	1
GO:0045948	BP	GO:0045948	positive regulation of translational initiation	1/411	31/18866	0.495080488070571	0.846030123101396	0.769941905627464	YTHDF3	1
GO:0051497	BP	GO:0051497	negative regulation of stress fiber assembly	1/411	31/18866	0.495080488070571	0.846030123101396	0.769941905627464	PAK2	1
GO:0060914	BP	GO:0060914	heart formation	1/411	31/18866	0.495080488070571	0.846030123101396	0.769941905627464	BMPR1A	1
GO:0061842	BP	GO:0061842	microtubule organizing center localization	1/411	31/18866	0.495080488070571	0.846030123101396	0.769941905627464	SYNE2	1
GO:0071539	BP	GO:0071539	protein localization to centrosome	1/411	31/18866	0.495080488070571	0.846030123101396	0.769941905627464	CCDC14	1
GO:1900181	BP	GO:1900181	negative regulation of protein localization to nucleus	1/411	31/18866	0.495080488070571	0.846030123101396	0.769941905627464	MDFIC	1
GO:1904292	BP	GO:1904292	regulation of ERAD pathway	1/411	31/18866	0.495080488070571	0.846030123101396	0.769941905627464	UBQLN1	1
GO:0060415	BP	GO:0060415	muscle tissue morphogenesis	2/411	76/18866	0.495557261797514	0.846405634387559	0.770283645084911	MED1/BMPR1A	2
GO:0042180	BP	GO:0042180	cellular ketone metabolic process	6/411	260/18866	0.500980917049965	0.851165450567975	0.774615384393378	PSMD6/GOT2/PSMA1/PSMD12/PSMA4/PSMD5	6
GO:0001933	BP	GO:0001933	negative regulation of protein phosphorylation	10/411	444/18866	0.502466223899132	0.851165450567975	0.774615384393378	PAK2/LATS1/DNAJA1/TSG101/RANBP9/PPP2CA/ITCH/GPD1L/ZNF675/SYNJ2BP	10
GO:0014015	BP	GO:0014015	positive regulation of gliogenesis	2/411	77/18866	0.502486773241468	0.851165450567975	0.774615384393378	PPP1CC/UFL1	2
GO:0030500	BP	GO:0030500	regulation of bone mineralization	2/411	77/18866	0.502486773241468	0.851165450567975	0.774615384393378	ACVR1/BMPR1A	2
GO:0032413	BP	GO:0032413	negative regulation of ion transmembrane transporter activity	2/411	77/18866	0.502486773241468	0.851165450567975	0.774615384393378	SUMO1/UBQLN1	2
GO:0048332	BP	GO:0048332	mesoderm morphogenesis	2/411	77/18866	0.502486773241468	0.851165450567975	0.774615384393378	ACVR1/BMPR1A	2
GO:0060411	BP	GO:0060411	cardiac septum morphogenesis	2/411	77/18866	0.502486773241468	0.851165450567975	0.774615384393378	ACVR1/BMPR1A	2
GO:1903201	BP	GO:1903201	regulation of oxidative stress-induced cell death	2/411	77/18866	0.502486773241468	0.851165450567975	0.774615384393378	BAG5/UBQLN1	2
GO:0002724	BP	GO:0002724	regulation of T cell cytokine production	1/411	32/18866	0.50609837601339	0.851165450567975	0.774615384393378	MAP3K7	1
GO:0006335	BP	GO:0006335	DNA replication-dependent nucleosome assembly	1/411	32/18866	0.50609837601339	0.851165450567975	0.774615384393378	HAT1	1
GO:0006482	BP	GO:0006482	protein demethylation	1/411	32/18866	0.50609837601339	0.851165450567975	0.774615384393378	KDM5A	1
GO:0006858	BP	GO:0006858	extracellular transport	1/411	32/18866	0.50609837601339	0.851165450567975	0.774615384393378	TSG101	1
GO:0008214	BP	GO:0008214	protein dealkylation	1/411	32/18866	0.50609837601339	0.851165450567975	0.774615384393378	KDM5A	1
GO:0034723	BP	GO:0034723	DNA replication-dependent nucleosome organization	1/411	32/18866	0.50609837601339	0.851165450567975	0.774615384393378	HAT1	1
GO:0038128	BP	GO:0038128	ERBB2 signaling pathway	1/411	32/18866	0.50609837601339	0.851165450567975	0.774615384393378	CPNE3	1
GO:0042219	BP	GO:0042219	cellular modified amino acid catabolic process	1/411	32/18866	0.50609837601339	0.851165450567975	0.774615384393378	GOT2	1
GO:0042744	BP	GO:0042744	hydrogen peroxide catabolic process	1/411	32/18866	0.50609837601339	0.851165450567975	0.774615384393378	PRDX3	1
GO:0043304	BP	GO:0043304	regulation of mast cell degranulation	1/411	32/18866	0.50609837601339	0.851165450567975	0.774615384393378	C12orf4	1
GO:0045589	BP	GO:0045589	regulation of regulatory T cell differentiation	1/411	32/18866	0.50609837601339	0.851165450567975	0.774615384393378	DROSHA	1
GO:0046949	BP	GO:0046949	fatty-acyl-CoA biosynthetic process	1/411	32/18866	0.50609837601339	0.851165450567975	0.774615384393378	ACSL3	1
GO:0051085	BP	GO:0051085	chaperone cofactor-dependent protein refolding	1/411	32/18866	0.50609837601339	0.851165450567975	0.774615384393378	PTGES3	1
GO:0060317	BP	GO:0060317	cardiac epithelial to mesenchymal transition	1/411	32/18866	0.50609837601339	0.851165450567975	0.774615384393378	ACVR1	1
GO:0060603	BP	GO:0060603	mammary gland duct morphogenesis	1/411	32/18866	0.50609837601339	0.851165450567975	0.774615384393378	MED1	1
GO:0061157	BP	GO:0061157	mRNA destabilization	1/411	32/18866	0.50609837601339	0.851165450567975	0.774615384393378	YTHDF3	1
GO:0070528	BP	GO:0070528	protein kinase C signaling	1/411	32/18866	0.50609837601339	0.851165450567975	0.774615384393378	GPD1L	1
GO:0071295	BP	GO:0071295	cellular response to vitamin	1/411	32/18866	0.50609837601339	0.851165450567975	0.774615384393378	MED1	1
GO:0097106	BP	GO:0097106	postsynaptic density organization	1/411	32/18866	0.50609837601339	0.851165450567975	0.774615384393378	CRIPT	1
GO:0097421	BP	GO:0097421	liver regeneration	1/411	32/18866	0.50609837601339	0.851165450567975	0.774615384393378	PNPT1	1
GO:1902235	BP	GO:1902235	regulation of endoplasmic reticulum stress-induced intrinsic apoptotic signaling pathway	1/411	32/18866	0.50609837601339	0.851165450567975	0.774615384393378	OPA1	1
GO:1903959	BP	GO:1903959	regulation of anion transmembrane transport	1/411	32/18866	0.50609837601339	0.851165450567975	0.774615384393378	ARL6IP1	1
GO:0034614	BP	GO:0034614	cellular response to reactive oxygen species	4/411	170/18866	0.508841954656779	0.855342805862569	0.778417046778888	PRKAA1/PRDX3/MAPK8/ERCC6L2	4
GO:0009063	BP	GO:0009063	cellular amino acid catabolic process	3/411	124/18866	0.509157519814418	0.855436588137184	0.778502394689393	MCCC2/GOT2/HIBADH	3
GO:0007584	BP	GO:0007584	response to nutrient	4/411	171/18866	0.513441709668129	0.85556326960682	0.778617682986436	ACSL3/GNPAT/HAT1/MED1	4
GO:0001952	BP	GO:0001952	regulation of cell-matrix adhesion	3/411	125/18866	0.514543971487537	0.85556326960682	0.778617682986436	IQGAP1/RASA1/PIK3CB	3
GO:0032479	BP	GO:0032479	regulation of type I interferon production	3/411	125/18866	0.514543971487537	0.85556326960682	0.778617682986436	YY1/PPM1B/ITCH	3
GO:1903578	BP	GO:1903578	regulation of ATP metabolic process	3/411	125/18866	0.514543971487537	0.85556326960682	0.778617682986436	PRKAA1/DNM1L/NUP54	3
GO:0018105	BP	GO:0018105	peptidyl-serine phosphorylation	7/411	310/18866	0.515159879835382	0.85556326960682	0.778617682986436	PRKAA1/PAK2/LATS1/VRK2/MAPK8/GPD1L/CLK1	7
GO:0007492	BP	GO:0007492	endoderm development	2/411	79/18866	0.516160241570948	0.85556326960682	0.778617682986436	CTR9/BMPR1A	2
GO:0030104	BP	GO:0030104	water homeostasis	2/411	79/18866	0.516160241570948	0.85556326960682	0.778617682986436	RAB11A/ANXA7	2
GO:0032272	BP	GO:0032272	negative regulation of protein polymerization	2/411	79/18866	0.516160241570948	0.85556326960682	0.778617682986436	CAPZA2/MAPRE1	2
GO:0070373	BP	GO:0070373	negative regulation of ERK1 and ERK2 cascade	2/411	79/18866	0.516160241570948	0.85556326960682	0.778617682986436	RANBP9/SYNJ2BP	2
GO:0002861	BP	GO:0002861	regulation of inflammatory response to antigenic stimulus	1/411	33/18866	0.516876414000992	0.85556326960682	0.778617682986436	PSMA1	1
GO:0006536	BP	GO:0006536	glutamate metabolic process	1/411	33/18866	0.516876414000992	0.85556326960682	0.778617682986436	GOT2	1
GO:0009303	BP	GO:0009303	rRNA transcription	1/411	33/18866	0.516876414000992	0.85556326960682	0.778617682986436	SPIN1	1
GO:0010464	BP	GO:0010464	regulation of mesenchymal cell proliferation	1/411	33/18866	0.516876414000992	0.85556326960682	0.778617682986436	BMPR1A	1
GO:0033006	BP	GO:0033006	regulation of mast cell activation involved in immune response	1/411	33/18866	0.516876414000992	0.85556326960682	0.778617682986436	C12orf4	1
GO:0033028	BP	GO:0033028	myeloid cell apoptotic process	1/411	33/18866	0.516876414000992	0.85556326960682	0.778617682986436	PIK3CB	1
GO:0045736	BP	GO:0045736	negative regulation of cyclin-dependent protein serine/threonine kinase activity	1/411	33/18866	0.516876414000992	0.85556326960682	0.778617682986436	LATS1	1
GO:0046627	BP	GO:0046627	negative regulation of insulin receptor signaling pathway	1/411	33/18866	0.516876414000992	0.85556326960682	0.778617682986436	PRKAA1	1
GO:0048011	BP	GO:0048011	neurotrophin TRK receptor signaling pathway	1/411	33/18866	0.516876414000992	0.85556326960682	0.778617682986436	CYFIP1	1
GO:0050685	BP	GO:0050685	positive regulation of mRNA processing	1/411	33/18866	0.516876414000992	0.85556326960682	0.778617682986436	RBM3	1
GO:0051984	BP	GO:0051984	positive regulation of chromosome segregation	1/411	33/18866	0.516876414000992	0.85556326960682	0.778617682986436	CUL3	1
GO:1901380	BP	GO:1901380	negative regulation of potassium ion transmembrane transport	1/411	33/18866	0.516876414000992	0.85556326960682	0.778617682986436	SUMO1	1
GO:1904893	BP	GO:1904893	negative regulation of receptor signaling pathway via STAT	1/411	33/18866	0.516876414000992	0.85556326960682	0.778617682986436	PPP2CA	1
GO:1905508	BP	GO:1905508	protein localization to microtubule organizing center	1/411	33/18866	0.516876414000992	0.85556326960682	0.778617682986436	CCDC14	1
GO:2000758	BP	GO:2000758	positive regulation of peptidyl-lysine acetylation	1/411	33/18866	0.516876414000992	0.85556326960682	0.778617682986436	PRKAA1	1
GO:0050714	BP	GO:0050714	positive regulation of protein secretion	4/411	172/18866	0.518021675873677	0.85556326960682	0.778617682986436	ADAM9/VPS35/DNM1L/GOLPH3	4
GO:0031330	BP	GO:0031330	negative regulation of cellular catabolic process	6/411	265/18866	0.519529434854369	0.85556326960682	0.778617682986436	LRPPRC/VPS35/BAG5/TAB2/SCFD1/HERC1	6
GO:0055007	BP	GO:0055007	cardiac muscle cell differentiation	3/411	126/18866	0.519898835509167	0.85556326960682	0.778617682986436	YY1/CACYBP/ACVR1	3
GO:0006110	BP	GO:0006110	regulation of glycolytic process	2/411	80/18866	0.522903038712633	0.85556326960682	0.778617682986436	PRKAA1/NUP54	2
GO:0009988	BP	GO:0009988	cell-cell recognition	2/411	80/18866	0.522903038712633	0.85556326960682	0.778617682986436	CCT8/CCT2	2
GO:0035050	BP	GO:0035050	embryonic heart tube development	2/411	80/18866	0.522903038712633	0.85556326960682	0.778617682986436	MED1/ACVR1	2
GO:0055021	BP	GO:0055021	regulation of cardiac muscle tissue growth	2/411	80/18866	0.522903038712633	0.85556326960682	0.778617682986436	YY1/BMPR1A	2
GO:0007163	BP	GO:0007163	establishment or maintenance of cell polarity	5/411	220/18866	0.5248464614109	0.85556326960682	0.778617682986436	FBXW11/PDCD6IP/GOLPH3/SYNJ2BP/RAB10	5
GO:0099003	BP	GO:0099003	vesicle-mediated transport in synapse	5/411	220/18866	0.5248464614109	0.85556326960682	0.778617682986436	VPS35/RAB11A/DNM1L/CYFIP1/ATAD1	5
GO:0001704	BP	GO:0001704	formation of primary germ layer	3/411	127/18866	0.525221603898677	0.85556326960682	0.778617682986436	CTR9/ACVR1/BMPR1A	3
GO:0017015	BP	GO:0017015	regulation of transforming growth factor beta receptor signaling pathway	3/411	127/18866	0.525221603898677	0.85556326960682	0.778617682986436	PPM1A/TRIM33/LEMD3	3
GO:0030326	BP	GO:0030326	embryonic limb morphogenesis	3/411	127/18866	0.525221603898677	0.85556326960682	0.778617682986436	MED1/BMPR1A/LMBR1	3
GO:0032606	BP	GO:0032606	type I interferon production	3/411	127/18866	0.525221603898677	0.85556326960682	0.778617682986436	YY1/PPM1B/ITCH	3
GO:0035113	BP	GO:0035113	embryonic appendage morphogenesis	3/411	127/18866	0.525221603898677	0.85556326960682	0.778617682986436	MED1/BMPR1A/LMBR1	3
GO:1903532	BP	GO:1903532	positive regulation of secretion by cell	7/411	313/18866	0.525358607475964	0.85556326960682	0.778617682986436	ADAM9/VPS35/TSG101/DNM1L/AP1G1/PDCD6IP/GOLPH3	7
[truncated: 2,563 more rows]
