# Supplementary material for: Construction of the coexpression network involved in the pathogenesis of thyroid eye disease via bioinformatics analysis
Source: Hum Genomics. 2022 Sep 8;16:38. doi: 10.1186/s40246-022-00412-0 (PMC9461120; doi:10.1186/s40246-022-00412-0)
Supplement: Supplementary file 5 — Additional file 5: Table S5 Detailed information of predicted transcription factors. [file 40246_2022_412_MOESM5_ESM.xlsx]

## Sheet: microRNA prediction results
Category	ID	Name	Source	p-value	q-value Bonferroni	q-value FDR B&H	q-value FDR B&Y	Hit Count in Query List	Hit Count in Genome	Hit in Query List	ID
MicroRNA	hsa-miR-144:mirSVR_highEffct	hsa-miR-144:mirSVR_conserved_highEffect-0.5	MicroRNA.org	4.007e-92	3.836e-88	3.836e-88	3.738e-87	134	1990	SLC25A46,ZC3H14,STAG1,LEMD3,SMNDC1,USP9X,APOOL,RNF13,CHD2,ACVR1,TSPYL1,UBN2,HMGN3,NT5DC1,ESCO1,ACSL3,MFSD14A,KMT2C,PHC3,UBE2D3,RPL7L1,CCSER2,LYPLA1,OSBPL8,MMGT1,TAOK1,BOD1L1,POLK,C2orf49,FAM8A1,MOB4,ARMC8,SLAIN2,VRK2,SUPT20H,PMPCB,NPEPPS,LZTFL1,SLC35A1,ZNF507,ELP1,HAT1,GUSBP1,CCT2,FAM98A,CGGBP1,MIER1,DENR,DENND4C,ZFX,PPM1B,PPP1CC,PRKRA,ZNF675,FAM204A,HIGD1A,ZBTB44,ARL1,RAB18,PPP6C,DYNC2LI1,VPS35,…	hsa-miR-144
MicroRNA	hsa-miR-3662		MirDB	6.571e-88	6.29e-84	3.145e-84	3.065e-83	130	1977	SLC25A46,FAM172A,UBE2K,STAG1,SYNJ2BP,TSPYL1,ACSL3,ANAPC10,UBE2D3,UBR5,UBP1,ATAD2B,NUFIP2,CCSER2,XRN1,LYPLA1,DCAF17,ZFAND6,CRIPT,TAOK1,EEF2K,BOD1L1,COG5,EIF3M,VBP1,MOB4,CUL4B,SIKE1,MDFIC,VRK2,SUPT20H,CTDSPL2,EEF1E1,LZTFL1,ZNF507,CILK1,NDFIP2,MED1,CGGBP1,YES1,WDR26,C16orf72,MIER1,ARMCX3,GPATCH2L,PPM1A,ZFX,PPM1B,PPP4R3A,CHMP2B,PPP1CC,PRKRA,SCYL2,MAPRE1,TRIM33,ZBTB44,EXOC5,RAB18,PRKAA1,RTCA,RNF38,ATF…	hsa-miR-3662
MicroRNA	hsa-miR-12136		MirDB	7.023e-83	6.723e-79	2.241e-79	2.184e-78	126	1997	STAM2,FAM172A,UBE2K,C5orf22,SYNJ2BP,PYROXD1,SMNDC1,USP9X,CHD1,ACVR1,ERGIC2,MDM4,COPS2,ACSL3,KMT2C,PHC3,UBE2D3,UBR5,SUMO1,NUFIP2,CCSER2,XRN1,MKLN1,OSBPL8,TAOK1,C2orf49,USP1,HECTD1,MOB4,CCDC14,PPP1R21,SLAIN2,MDFIC,BTF3L4,SMARCA5,SUPT20H,UBQLN1,SRSF6,CTDSPL2,SCAMP1,PEX3,CILK1,FAM98A,NAA50,CGGBP1,YES1,WDR26,MIER1,ARMCX3,GPATCH2L,PPM1A,PPP1CC,MTFMT,SCYL2,TRIM33,ZBTB44,EXOC5,PPP6C,PRKAA1,EPC1,RNF38,BZW…	hsa-miR-12136
MicroRNA	hsa-miR-3646		MirDB	4.182e-82	4.003e-78	1.001e-78	9.752e-78	122	1858	SLC25A46,UBE2K,C5orf22,STAG1,SMNDC1,APOOL,RAB22A,TSNAX,MDM4,TRIP12,GRPEL2,GPALPP1,ACSL3,CRNKL1,PHC3,UBE2D3,PIK3CB,ZNF644,ATAD2B,NUFIP2,XRN1,MKLN1,OSBPL8,MMGT1,CRIPT,TAOK1,EEF2K,POLK,TMCO1,CEBPZOS,MOB4,CUL4B,CUL3,SIKE1,MDFIC,SMARCA5,TYW3,UBQLN1,CTDSPL2,EEF1E1,MRPL42,PEX3,LZTFL1,CILK1,NDFIP2,VTA1,NAA50,CGGBP1,GPATCH2L,PPM1A,ZFX,PPM1B,SCYL2,FAM204A,TRIM33,EXOC5,PRKAA1,YPEL5,PEDS1,BZW1,MAPK8,LCOR,FAM…	hsa-miR-3646
MicroRNA	hsa-miR-607		MirDB	6.22e-78	5.954e-74	8.506e-75	8.288e-74	121	1975	SLC25A46,ZC3H14,STAM2,UBE2K,PDHB,APOOL,RAB22A,RNF13,TSNAX,MDM4,GRPEL2,KMT2C,PHC3,AP1G1,PIK3CB,SUMO1,UBP1,ZNF644,NUFIP2,CLTC,CCSER2,LYPLA1,OSBPL8,CRIPT,COG5,C2orf49,USP1,CUL3,SLAIN2,FNDC3B,MDFIC,SMARCA5,SRSF4,SRSF6,UBE2Q1,PMPCB,POGK,PEX3,ZNF507,ARFGEF2,CILK1,NDFIP2,VTA1,MACROH2A1,API5,CGGBP1,YES1,MIER1,TDP2,DENND4C,PPM1B,PRKRA,TRIM33,HIGD1A,ZBTB44,IQCB1,PRKAA1,YPEL5,MARF1,RNF38,ZFR,BZW1,RAP2C,LCOR…	hsa-miR-607
MicroRNA	hsa-miR-548x-3p		MirDB	1.271e-79	1.216e-75	2.027e-76	1.976e-75	120	1867	STAM2,LEMD3,USP9X,ACVR1,ERGIC2,EYA3,MDM4,UBN2,COPS2,TRIP12,HMGN3,GRPEL2,ACSL3,PHC3,UBR5,ZNF644,CNOT7,NUFIP2,XRN1,MKLN1,DCAF17,OSBPL8,ANKIB1,MMGT1,CRIPT,TAOK1,TMCO1,C2orf49,MOB4,CCDC14,CUL4B,PPP1R21,SLAIN2,FNDC3B,MDFIC,SMARCA5,CTDSPL2,BAG5,THUMPD1,API5,NAA50,MED1,YES1,DENND4C,PPM1B,PPP4R3A,PPP1CC,IFNAR1,MTFMT,SCYL2,TRIM33,HIGD1A,ZBTB44,EXOC5,PPP6C,CCZ1,EPC1,YPEL5,ZFR,ATF1,BZW1,MAPK8,LCOR,FAM126B,A…	hsa-miR-548x-3p
MicroRNA	hsa-miR-548aj-3p		MirDB	1.271e-79	1.216e-75	2.027e-76	1.976e-75	120	1867	STAM2,LEMD3,USP9X,ACVR1,ERGIC2,EYA3,MDM4,UBN2,COPS2,TRIP12,HMGN3,GRPEL2,ACSL3,PHC3,UBR5,ZNF644,CNOT7,NUFIP2,XRN1,MKLN1,DCAF17,OSBPL8,ANKIB1,MMGT1,CRIPT,TAOK1,TMCO1,C2orf49,MOB4,CCDC14,CUL4B,PPP1R21,SLAIN2,FNDC3B,MDFIC,SMARCA5,CTDSPL2,BAG5,THUMPD1,API5,NAA50,MED1,YES1,DENND4C,PPM1B,PPP4R3A,PPP1CC,IFNAR1,MTFMT,SCYL2,TRIM33,HIGD1A,ZBTB44,EXOC5,PPP6C,CCZ1,EPC1,YPEL5,ZFR,ATF1,BZW1,MAPK8,LCOR,FAM126B,A…	hsa-miR-548aj-3p
MicroRNA	hsa-miR-411*:mirSVR_lowEffct	hsa-miR-411*:mirSVR_nonconserved_lowEffect-0.1-0.5	MicroRNA.org	6.145e-72	5.883e-68	3.268e-69	3.184e-68	116	2000	ZC3H14,UBE2K,STAG1,PYROXD1,USP9X,EIF1B,CCDC90B,CHD2,TSG101,TSNAX,COPS2,TRIP12,HMGN3,PNPT1,KMT2C,ANAPC10,C12orf29,ZNF655,CLN5,ATAD2B,CNOT7,XRN1,LYPLA1,OSBPL8,EEF2K,BOD1L1,TMCO1,USP1,CCDC14,SLAIN2,BTF3L4,VRK2,UBQLN1,UBE2Q1,CTDSPL2,TBPL1,SCAMP1,ZNF507,PON2,CILK1,VTA1,FAM98A,ARMCX5,MED1,WDR26,TDP2,PPM1A,PPM1B,PPP4R3A,MTFMT,PRKRA,SCYL2,EXOC5,RAB18,DYNC2LI1,YPEL5,PEDS1,ZFR,ZRANB1,TRIM37,SNX2,IL13RA1,C3…	hsa-miR-411*
MicroRNA	hsa-miR-548aq-3p		MirDB	3.344e-77	3.201e-73	3.557e-74	3.466e-73	113	1668	STAM2,LEMD3,USP9X,ACVR1,ERGIC2,EYA3,MDM4,UBN2,COPS2,TRIP12,HMGN3,GRPEL2,ACSL3,PHC3,UBR5,CNOT7,NUFIP2,XRN1,DCAF17,OSBPL8,ANKIB1,MMGT1,TAOK1,TMCO1,C2orf49,MOB4,CCDC14,CUL4B,SLAIN2,FNDC3B,MDFIC,SMARCA5,CTDSPL2,BAG5,THUMPD1,API5,NAA50,MED1,YES1,DENND4C,PPM1B,PPP4R3A,PPP1CC,IFNAR1,MTFMT,SCYL2,TRIM33,HIGD1A,ZBTB44,EXOC5,PPP6C,CCZ1,EPC1,YPEL5,ZFR,ATF1,BZW1,MAPK8,LCOR,FAM126B,AFF4,SECISBP2L,MON2,VEZF1,AD…	hsa-miR-548aq-3p
MicroRNA	hsa-miR-548ae-3p		MirDB	3.344e-77	3.201e-73	3.557e-74	3.466e-73	113	1668	STAM2,LEMD3,USP9X,ACVR1,ERGIC2,EYA3,MDM4,UBN2,COPS2,TRIP12,HMGN3,GRPEL2,ACSL3,PHC3,UBR5,CNOT7,NUFIP2,XRN1,DCAF17,OSBPL8,ANKIB1,MMGT1,TAOK1,TMCO1,C2orf49,MOB4,CCDC14,CUL4B,SLAIN2,FNDC3B,MDFIC,SMARCA5,CTDSPL2,BAG5,THUMPD1,API5,NAA50,MED1,YES1,DENND4C,PPM1B,PPP4R3A,PPP1CC,IFNAR1,MTFMT,SCYL2,TRIM33,HIGD1A,ZBTB44,EXOC5,PPP6C,CCZ1,EPC1,YPEL5,ZFR,ATF1,BZW1,MAPK8,LCOR,FAM126B,AFF4,SECISBP2L,MON2,VEZF1,AD…	hsa-miR-548ae-3p
MicroRNA	hsa-miR-548j-3p		MirDB	3.713e-76	3.555e-72	2.962e-73	2.886e-72	112	1665	STAM2,LEMD3,USP9X,ACVR1,ERGIC2,EYA3,MDM4,UBN2,COPS2,TRIP12,HMGN3,GRPEL2,ACSL3,PHC3,UBR5,CNOT7,NUFIP2,XRN1,DCAF17,OSBPL8,ANKIB1,MMGT1,TAOK1,TMCO1,C2orf49,MOB4,CCDC14,CUL4B,SLAIN2,FNDC3B,MDFIC,SMARCA5,CTDSPL2,BAG5,THUMPD1,API5,NAA50,MED1,YES1,PPM1B,PPP4R3A,PPP1CC,IFNAR1,MTFMT,SCYL2,TRIM33,HIGD1A,ZBTB44,EXOC5,PPP6C,CCZ1,EPC1,YPEL5,ZFR,ATF1,BZW1,MAPK8,LCOR,FAM126B,AFF4,SECISBP2L,MON2,VEZF1,ADAM9,PSMA…	hsa-miR-548j-3p
MicroRNA	hsa-miR-548am-3p		MirDB	2.365e-76	2.264e-72	2.058e-73	2.006e-72	112	1658	STAM2,LEMD3,USP9X,ACVR1,ERGIC2,EYA3,MDM4,UBN2,COPS2,TRIP12,HMGN3,GRPEL2,ACSL3,PHC3,UBR5,CNOT7,NUFIP2,XRN1,DCAF17,OSBPL8,ANKIB1,MMGT1,TAOK1,TMCO1,C2orf49,MOB4,CCDC14,CUL4B,SLAIN2,FNDC3B,MDFIC,SMARCA5,CTDSPL2,BAG5,THUMPD1,API5,NAA50,MED1,YES1,PPM1B,PPP4R3A,PPP1CC,IFNAR1,MTFMT,SCYL2,TRIM33,HIGD1A,ZBTB44,EXOC5,PPP6C,CCZ1,EPC1,YPEL5,ZFR,ATF1,BZW1,MAPK8,LCOR,FAM126B,AFF4,SECISBP2L,MON2,VEZF1,ADAM9,PSMA…	hsa-miR-548am-3p
MicroRNA	hsa-miR-548ah-3p		MirDB	2.365e-76	2.264e-72	2.058e-73	2.006e-72	112	1658	STAM2,LEMD3,USP9X,ACVR1,ERGIC2,EYA3,MDM4,UBN2,COPS2,TRIP12,HMGN3,GRPEL2,ACSL3,PHC3,UBR5,CNOT7,NUFIP2,XRN1,DCAF17,OSBPL8,ANKIB1,MMGT1,TAOK1,TMCO1,C2orf49,MOB4,CCDC14,CUL4B,SLAIN2,FNDC3B,MDFIC,SMARCA5,CTDSPL2,BAG5,THUMPD1,API5,NAA50,MED1,YES1,PPM1B,PPP4R3A,PPP1CC,IFNAR1,MTFMT,SCYL2,TRIM33,HIGD1A,ZBTB44,EXOC5,PPP6C,CCZ1,EPC1,YPEL5,ZFR,ATF1,BZW1,MAPK8,LCOR,FAM126B,AFF4,SECISBP2L,MON2,VEZF1,ADAM9,PSMA…	hsa-miR-548ah-3p
MicroRNA	hsa-miR-548m:mirSVR_highEffct	hsa-miR-548m:mirSVR_nonconserved_highEffect-0.5	MicroRNA.org	1.108e-70	1.061e-66	5.584e-68	5.441e-67	110	1788	SLC25A46,BRIX1,FAM172A,SMNDC1,TSNAX,ERGIC2,MDM4,INIP,GPALPP1,TXNL1,PHC3,ANAPC10,C12orf29,AP1G1,SUMO1,UBP1,ZNF644,ATAD2B,CLNS1A,BOD1L1,MED23,USP1,UBE2E3,CUL4B,SUPT20H,UBE2Q1,CTDSPL2,PMPCB,SCAF8,NPEPPS,PEX3,ZNF507,ELP1,THUMPD1,HAT1,GUSBP1,API5,YY1,C16orf72,GPATCH2L,ZFX,CHMP2B,RAB18,ELMO2,YPEL5,RNF38,ATF1,CACYBP,ZNF512,VPS29,PABIR1,ATP5PB,ATP6V1A,KIFBP,HAUS6,VEZF1,ZNF273,C3orf38,ADAM9,MATR3,ZKSCAN8,…	hsa-miR-548m
MicroRNA	hsa-miR-524-5p		MirDB	2.565e-66	2.455e-62	9.443e-64	9.201e-63	108	1880	MIS18BP1,SMNDC1,USP9X,RAB22A,CCDC90B,TSNAX,UBN2,NUP54,INIP,ACSL3,MFSD14A,KMT2C,UBE2D3,AP1G1,UBR5,CLK1,SUMO1,ZNF655,ATAD2B,CLNS1A,XRN1,OSBPL8,ANKIB1,MMGT1,TAOK1,BOD1L1,C2orf49,HECTD1,UBE2E3,PPP1R21,SLAIN2,FNDC3B,SRSF6,PEX3,CILK1,API5,NAA50,MED1,CGGBP1,YES1,YY1,GPATCH2L,PPM1A,ZFX,PPM1B,PPP4R3A,PRKRA,SCYL2,TRIM33,HIGD1A,PPP2CA,ZBTB44,PPP6C,SLC4A1AP,DROSHA,EPC1,TMEM30A,ZFR,BZW1,MAPK8,RAP2C,LCOR,FAM12…	hsa-miR-524-5p
MicroRNA	hsa-miR-548z		MirDB	4.943e-76	4.732e-72	3.154e-73	3.074e-72	107	1473	ZC3H14,FAM172A,USP9X,RAB22A,ACVR1,ERGIC2,EYA3,MDM4,UBN2,COPS2,GRPEL2,KMT2C,PHC3,UBR5,CNOT7,NUFIP2,XRN1,OSBPL8,MMGT1,CRIPT,TAOK1,C2orf49,USP1,MOB4,CCDC14,FNDC3B,MDFIC,SMARCA5,NPEPPS,BAG5,API5,NAA50,MED1,CGGBP1,YES1,GPATCH2L,WTAP,PPM1B,PPP4R3A,PPP1CC,IFNAR1,SCYL2,MAPRE1,TRIM33,ZBTB44,EXOC5,CRLS1,PPP6C,CCZ1,EPC1,YPEL5,RNF38,ATF1,MAPK8,RAP2C,FAM126B,VPS29,SNX2,MON2,SERBP1,VEZF1,ZNF273,PSMA1,MATR3,ZNF…	hsa-miR-548z
MicroRNA	hsa-miR-548h-3p		MirDB	4.943e-76	4.732e-72	3.154e-73	3.074e-72	107	1473	ZC3H14,FAM172A,USP9X,RAB22A,ACVR1,ERGIC2,EYA3,MDM4,UBN2,COPS2,GRPEL2,KMT2C,PHC3,UBR5,CNOT7,NUFIP2,XRN1,OSBPL8,MMGT1,CRIPT,TAOK1,C2orf49,USP1,MOB4,CCDC14,FNDC3B,MDFIC,SMARCA5,NPEPPS,BAG5,API5,NAA50,MED1,CGGBP1,YES1,GPATCH2L,WTAP,PPM1B,PPP4R3A,PPP1CC,IFNAR1,SCYL2,MAPRE1,TRIM33,ZBTB44,EXOC5,CRLS1,PPP6C,CCZ1,EPC1,YPEL5,RNF38,ATF1,MAPK8,RAP2C,FAM126B,VPS29,SNX2,MON2,SERBP1,VEZF1,ZNF273,PSMA1,MATR3,ZNF…	hsa-miR-548h-3p
MicroRNA	hsa-miR-548ac		MirDB	4.608e-76	4.412e-72	3.154e-73	3.074e-72	107	1472	ZC3H14,FAM172A,USP9X,RAB22A,ACVR1,ERGIC2,EYA3,MDM4,UBN2,COPS2,GRPEL2,KMT2C,PHC3,UBR5,CNOT7,NUFIP2,XRN1,OSBPL8,MMGT1,CRIPT,TAOK1,C2orf49,USP1,MOB4,CCDC14,FNDC3B,MDFIC,SMARCA5,NPEPPS,BAG5,API5,NAA50,MED1,CGGBP1,YES1,GPATCH2L,WTAP,PPM1B,PPP4R3A,PPP1CC,IFNAR1,SCYL2,MAPRE1,TRIM33,ZBTB44,EXOC5,CRLS1,PPP6C,CCZ1,EPC1,YPEL5,RNF38,ATF1,MAPK8,RAP2C,FAM126B,VPS29,SNX2,MON2,SERBP1,VEZF1,ZNF273,PSMA1,MATR3,ZNF…	hsa-miR-548ac
MicroRNA	hsa-miR-380:mirSVR_highEffct	hsa-miR-380:mirSVR_nonconserved_highEffect-0.5	MicroRNA.org	8.896e-64	8.516e-60	2.661e-61	2.593e-60	107	1946	STAM2,UBE2K,PYROXD1,APOOL,CCDC90B,CHD2,TSNAX,ACVR1,SMIM15,COPS2,ACSL3,PNPT1,CRNKL1,PHC3,CLN5,LYPLA1,OSBPL8,POLK,USP1,FAM8A1,MOB4,ARMC8,SLAIN2,MDFIC,CTDSPL2,MRPL42,PEX3,LZTFL1,PON2,VTA1,API5,ARMCX5,WDR26,TDP2,DENR,PPM1A,PPM1B,CHMP2B,IFNAR1,MTFMT,PPP2CA,RNF38,TMEM30A,ZFR,RAP2C,LCOR,LMBRD1,SNX2,ATP6V1A,HAUS6,URI1,VEZF1,C3orf38,ADAM9,PSMA4,RAB11A,ANKRD49,WSB2,PSMD5,ZNF217,ZNF302,ZNF236,FBXL3,PRDM2,C2…	hsa-miR-380
MicroRNA	hsa-miR-651-3p		MirDB	3.367e-67	3.223e-63	1.401e-64	1.365e-63	106	1755	STAM2,C5orf22,CHD1,CHD2,TSPYL1,MDM4,UBN2,TRIP12,HMGN3,GRPEL2,MFSD14A,KMT2C,C12orf29,AP1G1,NUFIP2,CCSER2,MKLN1,OSBPL9,OSBPL8,ANKIB1,MMGT1,SCP2,CRIPT,TAOK1,DDX60L,C2orf49,HECTD1,FKBP3,ARMC8,CUL4B,PPP1R21,CUL3,FNDC3B,MDFIC,POGK,PON2,CILK1,API5,NAA50,MED1,WDR26,PIAS1,RNF11,GPATCH2L,WTAP,TRIM33,HIGD1A,ELMO2,EPC1,RNF38,TMEM30A,MAPK8,RAP2C,PTGES3,FAM126B,AQR,SECISBP2L,MON2,PABIR1,ATP6V1A,GAPVD1,C3orf38,…	hsa-miR-651-3p
MicroRNA	hsa-miR-520d-5p		MirDB	1.846e-64	1.767e-60	6.095e-62	5.939e-61	106	1870	MIS18BP1,SMNDC1,USP9X,RAB22A,CCDC90B,TSNAX,UBN2,NUP54,INIP,ACSL3,MFSD14A,KMT2C,UBE2D3,AP1G1,UBR5,CLK1,SUMO1,ZNF655,ATAD2B,CLNS1A,OSBPL8,ANKIB1,MMGT1,TAOK1,BOD1L1,C2orf49,HECTD1,UBE2E3,PPP1R21,SLAIN2,FNDC3B,SRSF6,PEX3,CILK1,API5,NAA50,MED1,CGGBP1,YES1,YY1,GPATCH2L,PPM1A,ZFX,PPM1B,PPP4R3A,PRKRA,SCYL2,TRIM33,HIGD1A,PPP2CA,ZBTB44,PPP6C,SLC4A1AP,DROSHA,EPC1,TMEM30A,ZFR,BZW1,MAPK8,RAP2C,LCOR,FAM126B,AT…	hsa-miR-520d-5p
MicroRNA	hsa-miR-30e:mirSVR_highEffct	hsa-miR-30e:mirSVR_conserved_highEffect-0.5	MicroRNA.org	8.886e-62	8.507e-58	1.933e-59	1.884e-58	106	1991	BRIX1,STAM2,MIS18BP1,STAG1,PYROXD1,USP9X,DDX42,CHD1,ACVR1,SMIM15,COPS2,ESCO1,GPALPP1,TXNL1,PNPT1,KMT2C,CRNKL1,PHC3,ANAPC10,UBE2D3,RPL7L1,ZNF644,ATAD2B,CNOT7,CFDP1,ANKIB1,TAOK1,BOD1L1,POLK,UBE2E3,FKBP3,CCDC14,CUL3,SMARCA5,SUPT20H,CTDSPL2,PMPCB,NPEPPS,MRPL42,ZNF507,PON2,CILK1,SPG11,FAM98A,WDR26,GPATCH2L,PPM1B,CHMP2B,PPP2CA,ZBTB44,USO1,IQCB1,YPEL5,RNF38,ATF1,RAP2C,SNX2,AFF4,SECISBP2L,ATP5PB,KIFBP,GA…	hsa-miR-30e
MicroRNA	hsa-miR-16-1*:mirSVR_highEffct	hsa-miR-16-1*:mirSVR_nonconserved_highEffect-0.5	MicroRNA.org	4.226e-67	4.045e-63	1.685e-64	1.642e-63	106	1759	SLC25A46,SMNDC1,CHD2,SMIM15,TSPYL1,MDM4,NT5DC1,ESCO1,GPALPP1,PHC3,SUMO1,ZNF644,LYPLA1,DCAF17,ANKIB1,MMGT1,ATXN10,C2orf49,FKBP3,MOB4,CTDSPL2,PMPCB,NPEPPS,PEX3,ARFGEF2,ELP1,HAT1,GUSBP1,CCT2,FAM98A,API5,CGGBP1,YY1,WDR26,MIER1,DENND4C,CHMP2B,PPP1CC,ZNF675,RAB18,CRLS1,CTR9,VPS35,YPEL5,ATF1,BZW1,CACYBP,RAP2C,LCOR,TRIM37,SECISBP2L,MON2,HAUS6,URI1,EAPP,VEZF1,MATR3,TAB2,GOLPH3,ZNF217,DPP8,DCUN1D4,MFF,C2CD…	hsa-miR-16-1*
MicroRNA	hsa-miR-641:mirSVR_highEffct	hsa-miR-641:mirSVR_nonconserved_highEffect-0.5	MicroRNA.org	1.199e-61	1.148e-57	2.552e-59	2.486e-58	105	1950	FAM172A,C5orf22,STAG1,EIF1B,SMIM15,COPS2,GPALPP1,ACSL3,TXNL1,PHC3,UBE2D3,CFDP1,CCSER2,OSBPL9,TAOK1,BOD1L1,VBP1,CUL3,SLAIN2,FNDC3B,CTDSPL2,POGK,LZTFL1,ATP6V1G1,VTA1,MACROH2A1,WDR26,MIER1,TDP2,GPATCH2L,PPP1CC,PRKRA,FAM204A,MAPRE1,HIGD1A,PPP2CA,LIPT1,RAB18,PPP2R5C,PPP6C,ELMO2,CTR9,RTCA,RNF38,MPLKIP,RAP2C,ZRANB1,AFF4,SECISBP2L,ATP5PB,GAPVD1,VEZF1,ZNF273,ADAM9,WSB2,DARS1,MCCC2,DCUN1D4,C2CD5,SNX13,IQGA…	hsa-miR-641
MicroRNA	hsa-miR-548d-3p		MirDB	1.615e-73	1.546e-69	9.096e-71	8.863e-70	105	1480	ZC3H14,FAM172A,USP9X,RAB22A,ACVR1,ERGIC2,EYA3,MDM4,UBN2,COPS2,GRPEL2,KMT2C,PHC3,UBR5,CNOT7,NUFIP2,XRN1,OSBPL8,MMGT1,CRIPT,TAOK1,C2orf49,USP1,MOB4,CCDC14,FNDC3B,MDFIC,SMARCA5,NPEPPS,BAG5,API5,NAA50,MED1,CGGBP1,YES1,GPATCH2L,WTAP,PPM1B,PPP4R3A,PPP1CC,IFNAR1,SCYL2,MAPRE1,TRIM33,ZBTB44,EXOC5,CRLS1,PPP6C,CCZ1,EPC1,YPEL5,RNF38,ATF1,MAPK8,RAP2C,FAM126B,VPS29,SNX2,MON2,SERBP1,VEZF1,ZNF273,PSMA1,MATR3,ZNF…	hsa-miR-548d-3p
MicroRNA	hsa-miR-548bb-3p		MirDB	4.091e-74	3.916e-70	2.448e-71	2.385e-70	105	1460	ZC3H14,FAM172A,USP9X,RAB22A,ACVR1,ERGIC2,EYA3,MDM4,UBN2,COPS2,GRPEL2,KMT2C,PHC3,UBR5,CNOT7,NUFIP2,XRN1,OSBPL8,MMGT1,CRIPT,TAOK1,C2orf49,USP1,MOB4,CCDC14,FNDC3B,MDFIC,SMARCA5,NPEPPS,BAG5,API5,NAA50,MED1,CGGBP1,YES1,GPATCH2L,WTAP,PPM1B,PPP4R3A,PPP1CC,IFNAR1,SCYL2,MAPRE1,TRIM33,ZBTB44,EXOC5,CRLS1,PPP6C,CCZ1,EPC1,YPEL5,RNF38,ATF1,MAPK8,RAP2C,FAM126B,VPS29,SNX2,MON2,SERBP1,VEZF1,ZNF273,PSMA1,MATR3,ZNF…	hsa-miR-548bb-3p
MicroRNA	hsa-miR-26a:mirSVR_lowEffct	hsa-miR-26a:mirSVR_conserved_lowEffect-0.1-0.5	MicroRNA.org	1.676e-62	1.604e-58	4.113e-60	4.008e-59	105	1911	STAM2,C5orf22,STAG1,SYNJ2BP,LEMD3,PDHB,SMNDC1,APOOL,RAB22A,CHD1,CHD2,ACVR1,COPS2,HMGN3,MFSD14A,SUMO1,UCHL3,ZFAND6,MED23,POLK,COG5,TMCO1,DNAJA1,USP1,UBE2E3,VBP1,CUL3,SUPT20H,SRSF4,HAT1,CILK1,ATP6V1G1,CCT2,API5,WDR26,WTAP,PPM1A,PPP4R3A,PPP2CA,ARL1,EXOC5,DYNC2LI1,PRKAA1,YPEL5,TMEM30A,BZW1,LCOR,SNRPG,TRIM37,FAM126B,SNX2,AFF4,ATP5F1C,ATP5PB,GAPVD1,URI1,SERBP1,MATR3,TMEM126B,RAB11A,ZKSCAN8,ANKRD49,ZNF2…	hsa-miR-26a
MicroRNA	hsa-miR-548k:mirSVR_highEffct	hsa-miR-548k:mirSVR_nonconserved_highEffect-0.5	MicroRNA.org	1.065e-66	1.02e-62	4.079e-64	3.974e-63	104	1689	BRIX1,LEMD3,SMNDC1,USP9X,CHD1,CHD2,ACVR1,MFSD14A,PHC3,ANAPC10,AP1G1,SUMO1,CCSER2,OSBPL8,TAOK1,BOD1L1,ATXN10,POLK,ARMC8,CUL3,FNDC3B,MDFIC,SRSF6,MRPL42,ANXA7,PEX3,SLC35A1,ELP1,HAT1,NDFIP2,VTA1,FAM98A,API5,WDR26,MIER1,RNF11,GPATCH2L,PPP1CC,FAM204A,MAPRE1,ARL1,PPP2R5C,PPP6C,PLEKHA3,RTCA,YPEL5,ZFR,MON2,PABIR1,ATP6V1A,HAUS6,VEZF1,ZNF273,MATR3,RAB11A,SRP9,TAB2,DARS1,GOLPH3,SSBP1,MCCC2,DPP8,DCUN1D4,EFR3A…	hsa-miR-548k
MicroRNA	hsa-miR-875-3p:mirSVR_highEffct	hsa-miR-875-3p:mirSVR_nonconserved_highEffect-0.5	MicroRNA.org	4.645e-62	4.446e-58	1.059e-59	1.032e-58	103	1839	C5orf22,USP9X,CHD1,TSNAX,TRIP12,ACSL3,PHC3,UBE2D3,C12orf29,CLNS1A,CNOT7,LYPLA1,ZFAND6,SCP2,TRMT13,ATXN10,COG5,USP1,HECTD1,ARMC8,CCDC14,VRK2,SRSF6,CTDSPL2,MRPL42,LZTFL1,ARFGEF2,NDFIP2,MACROH2A1,CGGBP1,YY1,C16orf72,MIER1,DENND4C,GPATCH2L,PPM1A,PPP1CC,MAPRE1,CRLS1,DYNC2LI1,IQCB1,RTCA,RNF38,MRPL32,LMBRD1,ZRANB1,ATP5F1C,ATP6V1A,SRP9,TAB2,NHLRC2,DCAF16,DCUN1D4,FBXL3,SNX13,IQGAP1,KIAA2026,ODR4,CCDC47,SP…	hsa-miR-875-3p
MicroRNA	hsa-miR-802:mirSVR_highEffct	hsa-miR-802:mirSVR_nonconserved_highEffect-0.5	MicroRNA.org	5.186e-60	4.964e-56	9.547e-58	9.303e-57	103	1932	MIS18BP1,LEMD3,APOOL,CHD1,CHD2,ACVR1,COPS2,GRPEL2,MFSD14A,KMT2C,CRNKL1,PHC3,RPL7L1,UBP1,ZNF644,OSBPL8,ANKIB1,CRIPT,ALG8,TRMT13,DDX60L,HECTD1,HMGN4,FKBP3,GNPAT,ARMC8,PPP1R21,CUL3,SLAIN2,BTF3L4,CTDSPL2,BAG5,ZNF507,ARFGEF2,CILK1,VTA1,MACROH2A1,NAA50,C16orf72,MIER1,FAM204A,MAPRE1,PPP6C,USO1,DYNC2LI1,PRKAA1,RNF38,CCT8,ATF1,LCOR,TRIM37,AQR,SECISBP2L,PABIR1,C3orf38,ADAM9,MATR3,RAB11A,ANKRD49,WSB2,DARS1,…	hsa-miR-802
MicroRNA	hsa-miR-493*:mirSVR_highEffct	hsa-miR-493*:mirSVR_nonconserved_highEffect-0.5	MicroRNA.org	1.741e-60	1.666e-56	3.333e-58	3.247e-57	103	1910	ZC3H14,RNF13,SMIM15,UBN2,ENOPH1,NUP54,GPALPP1,ACSL3,SUMO1,UBP1,ZNF644,ATAD2B,XRN1,LYPLA1,DCAF17,OSBPL8,ANKIB1,BOD1L1,POLK,TMCO1,USP1,HMGN4,MFSD1,MOB4,SLAIN2,VRK2,SUPT20H,UBQLN1,UBE2Q1,CTDSPL2,ANXA7,SLC35A1,THUMPD1,API5,MED1,PIAS1,MIER1,DENND4C,WTAP,ZFX,CHMP2B,PPP1CC,MAPRE1,PPP2CA,RAB18,PPP2R5C,PPP6C,SLC4A1AP,ELMO2,VPS35,PEDS1,TMEM30A,ZFR,LCOR,SNRPG,HAUS6,ZNF273,ADAM9,ZNF217,RB1CC1,DPP8,ZNF236,ARF…	hsa-miR-493*
MicroRNA	hsa-miR-10a*:mirSVR_lowEffct	hsa-miR-10a*:mirSVR_nonconserved_lowEffect-0.1-0.5	MicroRNA.org	5.458e-64	5.225e-60	1.685e-61	1.642e-60	103	1756	C5orf22,PDHB,USP9X,HMGN3,NT5DC1,NUP54,ACSL3,MFSD14A,KMT2C,PHC3,UBE2D3,C12orf29,UBR5,ATAD2B,CCSER2,MMGT1,ZCCHC7,C2orf49,USP1,HMGN4,MOB4,SDHD,ARMC8,CUL4B,SLAIN2,MDFIC,CTDSPL2,SCAF8,NOA1,SCAMP1,ANXA7,ATP6V1G1,GUSBP1,CCT2,MACROH2A1,YY1,MIER1,TDP2,PPM1A,MAPRE1,PPP2CA,EXOC5,CRLS1,PPP2R5C,SLC4A1AP,USO1,VPS35,ZFR,BZW1,SNX2,IL13RA1,ADAM9,RAB11A,NARS1,DARS1,GOLPH3,ZNF318,NHLRC2,RB1CC1,ARMCX2,FBXL3,MMADHC,M…	hsa-miR-10a*
MicroRNA	hsa-miR-429:mirSVR_highEffct	hsa-miR-429:mirSVR_conserved_highEffect-0.5	MicroRNA.org	7.305e-60	6.993e-56	1.319e-57	1.286e-56	102	1892	STAM2,MIS18BP1,LEMD3,RNF13,CHD1,SMIM15,COPS2,NT5DC1,ENOPH1,HNRNPH2,GPALPP1,PHC3,C12orf29,ZNF644,ATAD2B,CNOT7,XRN1,LYPLA1,DCAF17,ZFAND6,SCP2,ALG8,BOD1L1,POLK,FAM8A1,CUL3,SLAIN2,FNDC3B,SIKE1,BTF3L4,VRK2,SUPT20H,UBQLN1,CTDSPL2,PMPCB,EEF1E1,MRPL42,BAG5,SLC35A1,ZNF507,ELP1,VTA1,GUSBP1,C16orf72,DENND4C,PPM1B,CHMP2B,MAPRE1,TRIM33,ZBTB44,ARL1,RAB18,RNF38,MPLKIP,RAP2C,SECISBP2L,VEZF1,MATR3,TMEM126B,ZKSCAN…	hsa-miR-429
MicroRNA	hsa-miR-141:mirSVR_highEffct	hsa-miR-141:mirSVR_conserved_highEffect-0.5	MicroRNA.org	4.063e-66	3.889e-62	1.44e-63	1.404e-62	102	1627	FAM172A,MIS18BP1,STAG1,KLHDC2,PYROXD1,SMNDC1,CHD1,CHD2,TSNAX,SMIM15,MDM4,NT5DC1,ACSL3,MFSD14A,CRNKL1,RPL7L1,SUMO1,ZNF655,ZNF644,ATAD2B,CFDP1,LYPLA1,MMGT1,SCP2,CRIPT,TRMT13,HECTD1,MFSD1,SDHD,PPP1R21,SLAIN2,FNDC3B,MDFIC,VRK2,SUPT20H,BAG5,SLC35A1,ARFGEF2,NDFIP2,ATP6V1G1,MED1,YY1,WDR26,MIER1,WTAP,PPM1A,PPM1B,MTFMT,RNF14,FAM204A,PPP2CA,RAB18,RTCA,YPEL5,RNF38,ZFR,RAP2C,PTGES3,LMBRD1,ZRANB1,SECISBP2L,AT…	hsa-miR-141
MicroRNA	hsa-miR-582-5p:mirSVR_highEffct	hsa-miR-582-5p:mirSVR_nonconserved_highEffect-0.5	MicroRNA.org	7.866e-60	7.53e-56	1.394e-57	1.359e-56	101	1847	STAG1,PYROXD1,SMNDC1,RNF13,ACVR1,MFSD14A,UBE2D3,RPL7L1,UBR5,ZNF655,UCHL3,CCSER2,XRN1,OSBPL8,ALG8,ATXN10,POLK,C2orf49,MFSD1,SDHD,SLAIN2,FNDC3B,TYW3,SRSF4,CTDSPL2,NOA1,EEF1E1,SLC35A1,ZNF507,ELP1,NDFIP2,ATP6V1G1,CCT2,WDR26,C16orf72,MIER1,DENND4C,GPATCH2L,WTAP,CHMP2B,PRKRA,MAPRE1,TRIM33,HIGD1A,PPP6C,DYNC2LI1,PRKAA1,YPEL5,BZW1,CACYBP,AQR,ADAM9,TMEM126B,ANKRD49,PSMD5,ZNF217,MCCC2,NHLRC2,RB1CC1,DPP8,ZNF…	hsa-miR-582-5p
MicroRNA	hsa-miR-452:mirSVR_highEffct	hsa-miR-452:mirSVR_nonconserved_highEffect-0.5	MicroRNA.org	2.866e-62	2.744e-58	6.692e-60	6.521e-59	101	1740	STAM2,MIS18BP1,USP9X,CHD2,COPS2,HMGN3,HNRNPH2,GPALPP1,ACSL3,C12orf29,ZNF644,ATAD2B,CCSER2,ANKIB1,MMGT1,SCP2,TAOK1,BOD1L1,MED23,USP1,FAM8A1,VBP1,MOB4,GNPAT,CUL4B,BTF3L4,VRK2,PMPCB,NPEPPS,MRPL42,SLC35A1,ZNF507,ELP1,THUMPD1,HAT1,NDFIP2,ATP6V1G1,CCT2,API5,ARMCX5,MED1,YES1,YY1,C16orf72,ARMCX3,PPM1B,MTFMT,MAPRE1,TRIM33,PPP2R5C,VPS35,YPEL5,ZFR,BZW1,CACYBP,LCOR,TRIM37,SECISBP2L,GPBP1,VEZF1,MATR3,RAB11A,D…	hsa-miR-452
MicroRNA	hsa-miR-4698		MirDB	3.589e-69	3.436e-65	1.718e-66	1.674e-65	100	1434	UBE2K,USP9X,DDX42,CCDC90B,TSG101,MDM4,TRIP12,ESCO1,GPALPP1,KMT2C,UBE2D3,PIK3CB,ATAD2B,NUFIP2,CCSER2,XRN1,MKLN1,CRIPT,MED23,MOB4,SLAIN2,MDFIC,BTF3L4,SUPT20H,UBQLN1,TBPL1,SCAMP1,PEX3,BAG5,LZTFL1,ZNF507,THUMPD1,CILK1,FAM98A,MED1,ZFX,RNF14,TRIM33,HIGD1A,ZBTB44,EXOC5,PPP2R5C,DROSHA,PLEKHA3,PRKAA1,EPC1,MARF1,TMEM30A,ZFR,BZW1,MAPK8,RAP2C,ZNF512,FAM126B,SECISBP2L,MON2,HAUS6,GPBP1,MRPL19,TAB2,RB1CC1,DPP8,…	hsa-miR-4698
MicroRNA	hsa-miR-410:mirSVR_highEffct	hsa-miR-410:mirSVR_conserved_highEffect-0.5	MicroRNA.org	4.219e-60	4.038e-56	7.918e-58	7.716e-57	100	1789	LEMD3,APOOL,CHD1,TSNAX,UBN2,TRIP12,ENOPH1,RPS6KC1,GPALPP1,ACSL3,MFSD14A,CRNKL1,ANAPC10,CLTC,CCSER2,MKLN1,LYPLA1,ANKIB1,TRMT13,USP1,MFSD1,SDHD,ARMC8,SLAIN2,FNDC3B,VRK2,SUPT20H,SRSF4,SLC35A1,ZNF507,PON2,HAT1,CILK1,NDFIP2,ATP6V1G1,GUSBP1,YY1,MIER1,GPATCH2L,PPM1A,ZFX,PPM1B,PPP4R3A,RAB18,PPP2R5C,IQCB1,PRKAA1,YPEL5,MPLKIP,TMEM30A,ATF1,BZW1,LCOR,PABIR1,SERBP1,ZNF273,ADAM9,MATR3,NARS1,WSB2,PSMD5,DCAF16,A…	hsa-miR-410
MicroRNA	hsa-miR-26b:mirSVR_lowEffct	hsa-miR-26b:mirSVR_conserved_lowEffect-0.1-0.5	MicroRNA.org	2.787e-57	2.668e-53	3.866e-55	3.767e-54	100	1919	STAM2,C5orf22,STAG1,SYNJ2BP,LEMD3,PDHB,SMNDC1,APOOL,RAB22A,ACVR1,COPS2,HMGN3,MFSD14A,SUMO1,UCHL3,ZFAND6,MED23,POLK,COG5,TMCO1,DNAJA1,UBE2E3,VBP1,CUL3,SUPT20H,SRSF4,SCAMP1,HAT1,CILK1,ATP6V1G1,CCT2,API5,PPM1A,PPP4R3A,PPP2CA,ARL1,EXOC5,DYNC2LI1,PRKAA1,YPEL5,BZW1,SNRPG,TRIM37,FAM126B,SNX2,ATP5F1C,ATP5PB,GAPVD1,URI1,SERBP1,MATR3,TMEM126B,RAB11A,ZKSCAN8,ANKRD49,ZNF217,RB1CC1,DPP8,ARMCX2,NXT2,CCNK,C2CD5…	hsa-miR-26b
MicroRNA	hsa-miR-101:mirSVR_lowEffct	hsa-miR-101:mirSVR_conserved_lowEffect-0.1-0.5	MicroRNA.org	1.614e-56	1.545e-52	1.956e-54	1.905e-53	100	1956	SLC25A46,BRIX1,ZC3H14,FAM172A,UBE2K,STAG1,LEMD3,PDHB,APOOL,RNF13,SMIM15,HMGN3,NT5DC1,HNRNPH2,GRPEL2,MFSD14A,KMT2C,AP1G1,CLN5,ATAD2B,NUFIP2,OSBPL9,DCAF17,ZFAND6,MMGT1,SCP2,POLK,TMCO1,C2orf49,DNAJA1,PPP1R21,CUL3,SIKE1,SRSF4,SRSF6,SCAMP1,SLC35A1,ZNF507,HAT1,NDFIP2,GUSBP1,CCT2,MACROH2A1,YES1,DENND4C,PPP1CC,PRKRA,MAPRE1,EXOC5,CRLS1,PPP6C,DYNC2LI1,CTR9,VPS35,CCT8,ATF1,BZW1,PTGES3,AQR,MON2,EAPP,ANKRD49,…	hsa-miR-101
MicroRNA	hsa-miR-466:mirSVR_highEffct	hsa-miR-466:mirSVR_nonconserved_highEffect-0.5	MicroRNA.org	3.467e-56	3.319e-52	3.998e-54	3.896e-53	99	1924	BRIX1,FAM172A,LEMD3,SMNDC1,USP9X,CHD2,COPS2,ENOPH1,INIP,PNPT1,CRNKL1,PHC3,UBE2D3,ZNF644,XRN1,OSBPL8,MMGT1,DDX60L,POLK,COG5,TMCO1,MOB4,ARMC8,CCDC14,CUL3,FNDC3B,SUPT20H,UBE2Q1,CTDSPL2,MRPL42,SLC35A1,ARFGEF2,PON2,NDFIP2,VTA1,API5,ARMCX5,CGGBP1,YES1,YY1,WDR26,MIER1,DENR,GPATCH2L,PPP4R3A,CHMP2B,PPP1CC,TRIM33,PPP2CA,USO1,PLEKHA3,VPS35,TMEM30A,CACYBP,LCOR,AQR,AFF4,SECISBP2L,HAUS6,GPBP1,ZNF273,ADAM9,TAB2…	hsa-miR-466
MicroRNA	hsa-miR-340-5p		MirDB	1.019e-62	9.759e-59	2.711e-60	2.641e-59	99	1634	STAG1,USP9X,RAB22A,SMIM15,MDM4,ACSL3,UBE2D3,PIK3CB,ZNF644,CLTC,XRN1,MKLN1,LYPLA1,OSBPL8,ANKIB1,BOD1L1,POLK,USP1,HMGN4,ARMC8,CUL3,SLAIN2,SIKE1,SUPT20H,CTDSPL2,PMPCB,ZNF507,CILK1,NDFIP2,API5,YES1,YY1,WDR26,RNF11,PPM1B,PRKRA,SCYL2,EXOC5,CTR9,PLEKHA3,PEDS1,ATF1,LCOR,SECISBP2L,MON2,SERBP1,RAB11A,ZKSCAN8,ANKRD49,TAB2,RB1CC1,ZNF236,SUCLG2,FBXL3,PRDM2,C2CD5,SNX13,GPD1L,BMPR1A,CYFIP1,BNIP2,PAPOLA,CCDC47,S…	hsa-miR-340-5p
MicroRNA	hsa-miR-335-3p		MirDB	4.368e-58	4.182e-54	6.97e-56	6.791e-55	99	1834	ZC3H14,STAG1,APOOL,CHD2,EYA3,HMGN3,NUP54,PNPT1,AP1G1,PIK3CB,ZNF655,NUFIP2,DCAF17,OSBPL8,ANKIB1,CRIPT,TAOK1,DDX60L,TMCO1,CUL3,FNDC3B,SIKE1,SMARCA5,RTL6,UBQLN1,SRSF6,UBE2Q1,CTDSPL2,MRPL42,ANXA7,BAG5,ARFGEF2,CILK1,ATP6V1G1,VTA1,FAM98A,MED1,WDR26,TDP2,DENND4C,GPATCH2L,PPM1A,ZFX,SCYL2,RNF14,ZBTB44,PPP2R5C,RNF38,TMEM30A,ZFR,BZW1,ZRANB1,FAM126B,VPS29,AFF4,HAUS6,MCCC2,ZNF236,SUCLG2,DCUN1D4,SNX13,BNIP2,FA…	hsa-miR-335-3p
MicroRNA	hsa-miR-2053:mirSVR_highEffct	hsa-miR-2053:mirSVR_nonconserved_highEffect-0.5	MicroRNA.org	8.47e-56	8.109e-52	9.214e-54	8.978e-53	99	1943	STAM2,MIS18BP1,EIF1B,MDM4,GRPEL2,GPALPP1,MFSD14A,PHC3,C12orf29,ANKIB1,ZFAND6,DDX60L,ZCCHC7,POLK,COG5,HMGN4,MOB4,CUL4B,PPP1R21,FNDC3B,SIKE1,SMARCA5,NPEPPS,NOA1,LZTFL1,THUMPD1,CCT2,NAA50,YY1,GPATCH2L,WTAP,PPM1A,PPP4R3A,MTFMT,FAM204A,MAPRE1,PPP2CA,RAB18,VPS35,RTCA,TMEM30A,RAP2C,LMBRD1,TRIM37,VPS29,PABIR1,ATP5PB,ATP6V1A,GAPVD1,C3orf38,TMEM126B,NARS1,WSB2,TAB2,ZNF217,DPP8,FBXL3,MFF,PRDM2,SNX13,IQGAP1,…	hsa-miR-2053
MicroRNA	hsa-miR-1283:mirSVR_highEffct	hsa-miR-1283:mirSVR_nonconserved_highEffect-0.5	MicroRNA.org	2.262e-56	2.166e-52	2.674e-54	2.605e-53	99	1915	STAM2,STAG1,SMNDC1,CCDC90B,CHD1,CHD2,TSNAX,ACVR1,COPS2,TRIP12,HMGN3,NT5DC1,GPALPP1,MFSD14A,RPL7L1,UBR5,SUMO1,ATAD2B,CLNS1A,CNOT7,OSBPL9,OSBPL8,MMGT1,TAOK1,DDX60L,HECTD1,MFSD1,UBE2E3,VBP1,FNDC3B,BTF3L4,SRSF6,BAG5,ZNF507,VTA1,SPG11,FAM98A,YY1,ARMCX3,TDP2,GPATCH2L,ZFX,MTFMT,FAM204A,PPP2CA,ARL1,RAB18,DROSHA,PSMG1,VPS35,MARF1,RNF38,CCT8,ATF1,BZW1,LCOR,ZRANB1,FAM126B,ATP5F1C,SECISBP2L,IL13RA1,GPBP1,ZNF…	hsa-miR-1283
MicroRNA	hsa-miR-616-5p		MirDB	1.219e-57	1.166e-53	1.823e-55	1.776e-54	98	1808	UBE2K,SYNJ2BP,USP9X,APOOL,TSNAX,TSPYL1,MDM4,UBN2,ENOPH1,NUP54,KMT2C,PHC3,AP1G1,ZNF644,NUFIP2,CCSER2,DCAF17,CRIPT,TAOK1,EEF2K,C2orf49,CEBPZOS,SIKE1,MDFIC,SUPT20H,TBPL1,SCAMP1,BAG5,CILK1,NAA50,ARMCX5,WDR26,ARMCX3,GPATCH2L,PPM1A,IFNAR1,MTFMT,FAM204A,TRIM33,HIGD1A,ZBTB44,EXOC5,PSMG1,RTCA,RNF38,ATF1,MAPK8,PTGES3,LCOR,FAM126B,GAPVD1,SERBP1,MATR3,RAB11A,MRPL19,ZNF621,PSMD12,MCCC2,NHLRC2,DCAF16,ARFIP1,RN…	hsa-miR-616-5p
MicroRNA	hsa-miR-590-3p:PITA	hsa-miR-590-3p:PITA_TOP	PITA	1.015e-65	9.716e-62	3.47e-63	3.381e-62	98	1477	TSG101,TSNAX,MDM4,HMGN3,ESCO1,MFSD14A,KMT2C,PHC3,C12orf29,ZNF644,XRN1,LYPLA1,OSBPL8,ANKIB1,BOD1L1,USP1,FAM8A1,MOB4,PPP1R21,CUL3,SLAIN2,FNDC3B,UBE2Q1,PEX3,ZNF507,ARFGEF2,CILK1,NDFIP2,VTA1,NAA50,MED1,CGGBP1,WDR26,C16orf72,ARMCX3,RNF11,DENR,DENND4C,WTAP,ZFX,PPP4R3A,MAPRE1,TRIM33,EXOC5,CTR9,VPS35,ATF1,MRPL32,RAP2C,PTGES3,LCOR,AFF4,MON2,PABIR1,ATP6V1A,HAUS6,URI1,PSMA1,PSMA4,DARS1,ZNF236,ARFIP1,NXT2,KI…	hsa-miR-590-3p
MicroRNA	hsa-miR-548n		MirDB	1.755e-68	1.68e-64	7.999e-66	7.794e-65	98	1380	BRIX1,C5orf22,SYNJ2BP,CHD1,TSNAX,ACVR1,SMIM15,ESCO1,NUP54,PHC3,UBE2D3,UBR5,SUMO1,ZNF655,CFDP1,XRN1,OSBPL8,ANKIB1,CRIPT,TAOK1,POLK,CUL4B,SLAIN2,SIKE1,BTF3L4,SUPT20H,SRSF6,CTDSPL2,SCAMP1,MACROH2A1,WDR26,MIER1,ARMCX3,TDP2,PPM1A,ZFX,TRIM33,ZBTB44,EXOC5,PPP2R5C,PPP6C,PRKAA1,EPC1,RNF38,TMEM30A,ZFR,LCOR,FAM126B,VPS29,SNX2,HAUS6,URI1,SERBP1,VEZF1,MATR3,SRP9,MRPL19,PSMD5,MCCC2,RB1CC1,DPP8,FBXL3,GPD1L,ABRA…	hsa-miR-548n
MicroRNA	hsa-miR-373-5p		MirDB	9.967e-58	9.541e-54	1.514e-55	1.476e-54	98	1804	UBE2K,SYNJ2BP,USP9X,APOOL,TSNAX,TSPYL1,MDM4,UBN2,ENOPH1,NUP54,KMT2C,PHC3,AP1G1,ZNF644,NUFIP2,CCSER2,DCAF17,CRIPT,TAOK1,EEF2K,C2orf49,CEBPZOS,SIKE1,MDFIC,SUPT20H,TBPL1,SCAMP1,BAG5,CILK1,NAA50,ARMCX5,WDR26,ARMCX3,GPATCH2L,PPM1A,IFNAR1,MTFMT,FAM204A,TRIM33,HIGD1A,ZBTB44,EXOC5,PSMG1,RTCA,RNF38,ATF1,MAPK8,PTGES3,LCOR,FAM126B,GAPVD1,SERBP1,MATR3,RAB11A,MRPL19,ZNF621,PSMD12,MCCC2,NHLRC2,DCAF16,ARFIP1,RN…	hsa-miR-373-5p
MicroRNA	hsa-miR-371b-5p		MirDB	9.967e-58	9.541e-54	1.514e-55	1.476e-54	98	1804	UBE2K,SYNJ2BP,USP9X,APOOL,TSNAX,TSPYL1,MDM4,UBN2,ENOPH1,NUP54,KMT2C,PHC3,AP1G1,ZNF644,NUFIP2,CCSER2,DCAF17,CRIPT,TAOK1,EEF2K,C2orf49,CEBPZOS,SIKE1,MDFIC,SUPT20H,TBPL1,SCAMP1,BAG5,CILK1,NAA50,ARMCX5,WDR26,ARMCX3,GPATCH2L,PPM1A,IFNAR1,MTFMT,FAM204A,TRIM33,HIGD1A,ZBTB44,EXOC5,PSMG1,RTCA,RNF38,ATF1,MAPK8,PTGES3,LCOR,FAM126B,GAPVD1,SERBP1,MATR3,RAB11A,MRPL19,ZNF621,PSMD12,MCCC2,NHLRC2,DCAF16,ARFIP1,RN…	hsa-miR-371b-5p
MicroRNA	hsa-miR-200b:mirSVR_highEffct	hsa-miR-200b:mirSVR_conserved_highEffect-0.5	MicroRNA.org	6.329e-58	6.059e-54	9.933e-56	9.678e-55	98	1795	STAM2,MIS18BP1,LEMD3,RNF13,CHD1,COPS2,NT5DC1,ENOPH1,HNRNPH2,GPALPP1,PHC3,C12orf29,ATAD2B,CNOT7,XRN1,DCAF17,ZFAND6,SCP2,ALG8,BOD1L1,POLK,FAM8A1,CUL3,SLAIN2,FNDC3B,SIKE1,BTF3L4,VRK2,SUPT20H,UBQLN1,CTDSPL2,PMPCB,EEF1E1,MRPL42,BAG5,SLC35A1,ZNF507,VTA1,GUSBP1,C16orf72,DENND4C,PPM1B,CHMP2B,MAPRE1,TRIM33,ZBTB44,ARL1,RAB18,RNF38,RAP2C,SECISBP2L,VEZF1,MATR3,TMEM126B,RAB11A,ZKSCAN8,DARS1,ZNF217,ZNF302,DPP8…	hsa-miR-200b
MicroRNA	hsa-miR-183*:mirSVR_highEffct	hsa-miR-183*:mirSVR_nonconserved_highEffect-0.5	MicroRNA.org	8.705e-61	8.333e-57	1.736e-58	1.692e-57	98	1670	BRIX1,STAM2,PYROXD1,SMIM15,UBN2,ENOPH1,ACSL3,MFSD14A,TXNL1,C12orf29,ZNF655,LYPLA1,OSBPL8,ANKIB1,MMGT1,TRMT13,POLK,UBE2E3,MOB4,SDHD,ARMC8,CUL4B,SLAIN2,FNDC3B,MDFIC,SRSF6,PMPCB,SCAMP1,PEX3,BAG5,LZTFL1,SLC35A1,ZNF507,CILK1,NDFIP2,VTA1,ARMCX5,CGGBP1,MIER1,GPATCH2L,PPP1CC,ZNF675,TRIM33,HIGD1A,ARL1,PPP2R5C,MPLKIP,TMEM30A,RAP2C,PTGES3,ZRANB1,HAUS6,MATR3,TMEM126B,ANKRD49,NARS1,DARS1,PSMD5,RB1CC1,ZNF236,N…	hsa-miR-183*
MicroRNA	hsa-miR-7-1-3p		MirDB	4.728e-64	4.526e-60	1.509e-61	1.47e-60	97	1498	STAM2,SYNJ2BP,LEMD3,SMNDC1,UBN2,GPALPP1,PNPT1,PHC3,C12orf29,PIK3CB,ZNF644,CNOT7,NUFIP2,CCSER2,DCAF17,OSBPL8,CRIPT,TAOK1,C2orf49,FKBP3,BTF3L4,SRSF6,CTDSPL2,SCAF8,EEF1E1,PEX3,ZNF507,ARFGEF2,CILK1,SPG11,FAM98A,GPATCH2L,ZFX,PPP4R3A,CHMP2B,TRIM33,EXOC5,RAB18,CRLS1,PPP6C,DYNC2LI1,IQCB1,ZFR,BZW1,MAPK8,RAP2C,LCOR,AQR,AFF4,IL13RA1,URI1,VEZF1,ZNF273,MRPL19,DARS1,ZNF318,NHLRC2,DPP8,FBXL3,SNX13,FBXL5,GPD1L,R…	hsa-miR-7-1-3p
MicroRNA	hsa-miR-30c:mirSVR_highEffct	hsa-miR-30c:mirSVR_conserved_highEffect-0.5	MicroRNA.org	9.594e-54	9.184e-50	8.128e-52	7.919e-51	97	1948	BRIX1,MIS18BP1,STAG1,PYROXD1,USP9X,CHD1,ACVR1,SMIM15,ESCO1,TXNL1,PNPT1,KMT2C,CRNKL1,PHC3,ANAPC10,UBE2D3,ZNF644,ATAD2B,CNOT7,CFDP1,TAOK1,BOD1L1,UBE2E3,FKBP3,CCDC14,CUL3,FNDC3B,SMARCA5,SUPT20H,CTDSPL2,PMPCB,NPEPPS,MRPL42,ZNF507,PON2,CILK1,SPG11,WDR26,GPATCH2L,CHMP2B,PPP2CA,ZBTB44,USO1,IQCB1,YPEL5,RNF38,ATF1,RAP2C,SNX2,AFF4,KIFBP,HAUS6,GAPVD1,C3orf38,ADAM9,MATR3,RAB11A,TAB2,ZNF318,SUCLG2,CCNK,FBXL3,…	hsa-miR-30c
MicroRNA	hsa-miR-200c:mirSVR_highEffct	hsa-miR-200c:mirSVR_conserved_highEffect-0.5	MicroRNA.org	1.515e-56	1.45e-52	1.88e-54	1.832e-53	97	1812	STAM2,MIS18BP1,LEMD3,RNF13,CHD1,COPS2,NT5DC1,ENOPH1,HNRNPH2,GPALPP1,PHC3,C12orf29,ATAD2B,CNOT7,XRN1,DCAF17,ZFAND6,SCP2,ALG8,POLK,FAM8A1,SLAIN2,FNDC3B,SIKE1,BTF3L4,VRK2,SUPT20H,UBQLN1,CTDSPL2,PMPCB,MRPL42,PEX3,BAG5,SLC35A1,ZNF507,ELP1,VTA1,GUSBP1,C16orf72,DENND4C,PPM1B,CHMP2B,MAPRE1,TRIM33,ZBTB44,ARL1,RAB18,RNF38,RAP2C,SECISBP2L,VEZF1,ADAM9,MATR3,TMEM126B,ZKSCAN8,NARS1,DARS1,ZNF217,ZNF302,ZNF236,S…	hsa-miR-200c
MicroRNA	hsa-miR-200a:mirSVR_highEffct	hsa-miR-200a:mirSVR_conserved_highEffect-0.5	MicroRNA.org	1.293e-62	1.238e-58	3.346e-60	3.26e-59	97	1553	FAM172A,MIS18BP1,STAG1,KLHDC2,PYROXD1,SMNDC1,CHD1,CHD2,TSNAX,SMIM15,MDM4,NT5DC1,GPALPP1,ACSL3,MFSD14A,CRNKL1,RPL7L1,SUMO1,ZNF655,ZNF644,ATAD2B,CFDP1,LYPLA1,MMGT1,SCP2,CRIPT,TRMT13,HECTD1,MFSD1,SDHD,PPP1R21,SLAIN2,FNDC3B,MDFIC,VRK2,SUPT20H,NPEPPS,SLC35A1,ARFGEF2,NDFIP2,ATP6V1G1,MED1,YY1,WDR26,MIER1,WTAP,PPM1A,PPP2CA,RAB18,RTCA,YPEL5,RNF38,ZFR,RAP2C,PTGES3,LMBRD1,ZRANB1,SECISBP2L,ATP6V1A,ADAM9,SRP9…	hsa-miR-200a
MicroRNA	hsa-miR-1297:mirSVR_lowEffct	hsa-miR-1297:mirSVR_conserved_lowEffect-0.1-0.5	MicroRNA.org	3.062e-57	2.931e-53	4.128e-55	4.022e-54	97	1780	STAM2,C5orf22,STAG1,SYNJ2BP,LEMD3,PDHB,SMNDC1,APOOL,RAB22A,CHD1,ACVR1,COPS2,HMGN3,MFSD14A,SUMO1,UCHL3,CLNS1A,ZFAND6,MED23,POLK,COG5,TMCO1,DNAJA1,USP1,UBE2E3,VBP1,CUL3,SUPT20H,SRSF4,SCAMP1,CILK1,ATP6V1G1,CCT2,PPM1A,PPP4R3A,PPP2CA,ARL1,EXOC5,DYNC2LI1,PRKAA1,YPEL5,BZW1,SNRPG,TRIM37,FAM126B,SNX2,ATP5F1C,ATP5PB,GAPVD1,URI1,SERBP1,MATR3,TMEM126B,RAB11A,ZKSCAN8,ANKRD49,TAB2,ZNF217,RB1CC1,DPP8,NXT2,CCNK,…	hsa-miR-1297
MicroRNA	hsa-miR-589*:mirSVR_highEffct	hsa-miR-589*:mirSVR_nonconserved_highEffect-0.5	MicroRNA.org	2.035e-54	1.948e-50	1.929e-52	1.88e-51	96	1866	STAM2,FAM172A,C5orf22,STAG1,CHD2,TSPYL1,NT5DC1,HNRNPH2,GPALPP1,ACSL3,KMT2C,RPL7L1,C12orf29,UBR5,SUMO1,CCSER2,LYPLA1,OSBPL8,DDX60L,ZCCHC7,TMCO1,USP1,FKBP3,GNPAT,ARMC8,CUL4B,PPP1R21,CUL3,UBQLN1,SRSF6,NPEPPS,MRPL42,ATP6V1G1,VTA1,API5,NAA50,MED1,CGGBP1,YES1,ARMCX3,TDP2,GPATCH2L,ZFX,PPM1B,MAPRE1,RAB18,SLC4A1AP,IQCB1,YPEL5,ATF1,RAP2C,PTGES3,SNRPG,SNX2,AQR,IL13RA1,EAPP,GPBP1,ZNF273,ADAM9,TMEM126B,ZNF217…	hsa-miR-589*
MicroRNA	hsa-miR-580:mirSVR_highEffct	hsa-miR-580:mirSVR_nonconserved_highEffect-0.5	MicroRNA.org	1.25e-55	1.197e-51	1.33e-53	1.296e-52	96	1808	ZC3H14,C5orf22,STAG1,LEMD3,PYROXD1,RNF13,SMIM15,NT5DC1,ESCO1,GPALPP1,ACSL3,AP1G1,ATAD2B,CNOT7,OSBPL9,SCP2,POLK,TMCO1,FNDC3B,SUPT20H,CTDSPL2,TBPL1,MRPL42,ZNF507,THUMPD1,HAT1,CILK1,NDFIP2,VTA1,GUSBP1,MED1,YES1,C16orf72,RNF11,ZFX,PPP4R3A,CHMP2B,HIGD1A,RAB18,PPP2R5C,SLC4A1AP,VPS35,BZW1,RAP2C,LCOR,GPBP1,ADAM9,PSMA4,NARS1,TAB2,DPP8,DCUN1D4,NXT2,SNX13,FBXL5,RAB10,TOMM70,BMPR1A,SLC25A43,ZC3H4,NAE1,WDR20,…	hsa-miR-580
MicroRNA	hsa-miR-4262:mirSVR_highEffct	hsa-miR-4262:mirSVR_nonconserved_highEffect-0.5	MicroRNA.org	1.379e-55	1.32e-51	1.45e-53	1.413e-52	96	1810	STAG1,LEMD3,USP9X,RNF13,CHD2,TSG101,COPS2,RPS6KC1,KMT2C,CRNKL1,C12orf29,AP1G1,UBP1,XRN1,OSBPL8,ZFAND6,DDX60L,USP1,MFSD1,VBP1,ARMC8,CCDC14,SLAIN2,FNDC3B,THOC7,SUPT20H,UBE2Q1,TBPL1,NPEPPS,EEF1E1,ZNF507,ARFGEF2,SPG11,API5,NAA50,C16orf72,WTAP,ZFX,PPM1B,CHMP2B,ARL1,PPP2R5C,USO1,PLEKHA3,RNF38,CACYBP,GAPVD1,GPBP1,RAB11A,SRP9,DARS1,ZNF217,SSBP1,DCAF16,SUCLG2,ARFIP1,CCNK,RNF115,FBXL3,C2CD5,SNX13,GPD1L,KIA…	hsa-miR-4262
MicroRNA	hsa-miR-3658		MirDB	4.876e-61	4.668e-57	9.932e-59	9.678e-58	96	1573	UBE2K,PYROXD1,RAB22A,UBN2,NUP54,PHC3,UBE2D3,C12orf29,NUFIP2,CLTC,CCSER2,XRN1,MKLN1,MMGT1,SCP2,DDX60L,USP1,CEBPZOS,FAM8A1,VBP1,SLAIN2,MDFIC,SCAF8,NPEPPS,SCAMP1,BAG5,HAT1,CILK1,NAA50,WDR26,C16orf72,GPATCH2L,PPM1A,ZFX,RNF14,MAPRE1,TRIM33,HIGD1A,PPP2CA,ZBTB44,PLEKHA3,RNF38,TMEM30A,MAPK8,RAP2C,LCOR,SNX2,MON2,HAUS6,ADAM9,PSMA1,SRP9,DARS1,ZNF217,MCCC2,SUCLG2,DCUN1D4,FBXL3,DDX46,GSE1,ARL6IP1,NAE1,WDR20,S…	hsa-miR-3658
MicroRNA	hsa-miR-888:mirSVR_lowEffct	hsa-miR-888:mirSVR_nonconserved_lowEffect-0.1-0.5	MicroRNA.org	4.327e-51	4.142e-47	3.091e-49	3.012e-48	95	1986	BRIX1,STAM2,UBE2K,STAG1,LEMD3,USP9X,TSNAX,COPS2,ENOPH1,NUP54,GPALPP1,UBE2D3,ZNF655,ATAD2B,CLTC,CCSER2,MKLN1,ZFAND6,SCP2,POLK,TMCO1,HMGN4,SDHD,UBQLN1,POGK,TBPL1,SCAMP1,ANXA7,PEX3,BAG5,LZTFL1,ZNF507,ARFGEF2,THUMPD1,CILK1,RNF11,WTAP,PPM1A,PPP4R3A,PPP1CC,SCYL2,PPP6C,SLC4A1AP,PSMG1,VPS35,PRKAA1,PTGES3,AFF4,MON2,PABIR1,IL13RA1,HAUS6,SERBP1,C3orf38,MATR3,ZKSCAN8,ANKRD49,NARS1,TAB2,FBXL3,GPD1L,TOMM70,KIA…	hsa-miR-888
MicroRNA	hsa-miR-7-2-3p		MirDB	5.929e-62	5.676e-58	1.32e-59	1.286e-58	95	1495	STAM2,SYNJ2BP,LEMD3,SMNDC1,UBN2,GPALPP1,PNPT1,PHC3,C12orf29,PIK3CB,ZNF644,CNOT7,NUFIP2,CCSER2,DCAF17,OSBPL8,CRIPT,TAOK1,C2orf49,FKBP3,BTF3L4,SRSF6,CTDSPL2,SCAF8,EEF1E1,PEX3,ZNF507,ARFGEF2,CILK1,SPG11,FAM98A,GPATCH2L,ZFX,PPP4R3A,CHMP2B,TRIM33,EXOC5,RAB18,CRLS1,PPP6C,IQCB1,ZFR,BZW1,MAPK8,RAP2C,LCOR,AQR,AFF4,IL13RA1,URI1,VEZF1,ZNF273,DARS1,ZNF318,NHLRC2,DPP8,FBXL3,SNX13,FBXL5,GPD1L,RAB10,TOMM70,BNIP…	hsa-miR-7-2-3p
MicroRNA	hsa-miR-570-3p		MirDB	3.844e-57	3.68e-53	5.041e-55	4.912e-54	95	1693	SLC25A46,STAM2,FAM172A,USP9X,RAB22A,CHD1,ACVR1,EYA3,MDM4,TRIP12,ACSL3,MFSD14A,KMT2C,PHC3,UBR5,SUMO1,UBP1,CNOT7,NUFIP2,MKLN1,OSBPL8,ANKIB1,MMGT1,TAOK1,POLK,FAM8A1,MOB4,CUL4B,CUL3,SLAIN2,FNDC3B,SIKE1,SMARCA5,SRSF6,CTDSPL2,THUMPD1,CILK1,FAM98A,NAA50,MED1,CGGBP1,YES1,RNF11,PPM1A,ZFX,TRIM33,PPP2CA,ZBTB44,EXOC5,ELMO2,EPC1,CCT8,LCOR,FAM126B,HAUS6,SERBP1,GPBP1,ADAM9,SRP9,MRPL19,PSMD12,EFR3A,KIAA2026,DDX4…	hsa-miR-570-3p
MicroRNA	hsa-miR-30b:mirSVR_highEffct	hsa-miR-30b:mirSVR_conserved_highEffect-0.5	MicroRNA.org	7.467e-53	7.148e-49	5.812e-51	5.663e-50	95	1895	BRIX1,MIS18BP1,STAG1,PYROXD1,USP9X,CHD1,ACVR1,SMIM15,ESCO1,TXNL1,PNPT1,KMT2C,CRNKL1,PHC3,ANAPC10,UBE2D3,ZNF644,ATAD2B,CNOT7,CFDP1,TAOK1,BOD1L1,UBE2E3,FKBP3,CCDC14,CUL3,SMARCA5,SUPT20H,CTDSPL2,PMPCB,NPEPPS,MRPL42,ZNF507,PON2,CILK1,SPG11,FAM98A,WDR26,GPATCH2L,CHMP2B,PPP2CA,ZBTB44,USO1,IQCB1,YPEL5,ATF1,RAP2C,SNX2,AFF4,KIFBP,HAUS6,GAPVD1,C3orf38,ADAM9,MATR3,RAB11A,ZNF318,SUCLG2,CCNK,FBXL3,C2CD5,RAB10…	hsa-miR-30b
MicroRNA	hsa-miR-30a:mirSVR_highEffct	hsa-miR-30a:mirSVR_conserved_highEffect-0.5	MicroRNA.org	1.282e-53	1.227e-49	1.058e-51	1.031e-50	95	1857	BRIX1,STAM2,MIS18BP1,STAG1,PYROXD1,USP9X,CHD1,ACVR1,SMIM15,ESCO1,GPALPP1,TXNL1,PNPT1,KMT2C,CRNKL1,PHC3,ANAPC10,UBE2D3,ZNF644,ATAD2B,CNOT7,CFDP1,TAOK1,BOD1L1,FKBP3,CCDC14,CUL3,SMARCA5,SUPT20H,CTDSPL2,PMPCB,NPEPPS,MRPL42,ZNF507,PON2,CILK1,SPG11,FAM98A,WDR26,GPATCH2L,PPM1B,CHMP2B,PPP2CA,ZBTB44,USO1,IQCB1,YPEL5,RNF38,ATF1,RAP2C,SNRPG,SNX2,AFF4,KIFBP,GAPVD1,C3orf38,ADAM9,MATR3,RAB11A,ZNF318,SUCLG2,CCN…	hsa-miR-30a
MicroRNA	hsa-miR-5582-3p		MirDB	1.8e-61	1.723e-57	3.745e-59	3.649e-58	94	1472	ZC3H14,STAM2,FAM172A,RAB22A,EYA3,TRIP12,ENOPH1,GPALPP1,PHC3,PIK3CB,ATAD2B,CNOT7,NUFIP2,CLTC,CCSER2,XRN1,MKLN1,OSBPL8,ANKIB1,TAOK1,TRMT13,TMCO1,HECTD1,HMGN4,CUL3,SIKE1,MDFIC,BTF3L4,TYW3,POGK,SCAMP1,ARFGEF2,THUMPD1,CILK1,MACROH2A1,NAA50,CGGBP1,YES1,PIAS1,MIER1,DENND4C,GPATCH2L,PPM1A,ZFX,PPM1B,RNF14,TRIM33,ZBTB44,CRLS1,PRKAA1,RNF38,TMEM30A,ZFR,ATF1,CACYBP,LCOR,FAM126B,AFF4,SECISBP2L,URI1,SERBP1,GOLP…	hsa-miR-5582-3p
MicroRNA	hsa-miR-448:mirSVR_lowEffct	hsa-miR-448:mirSVR_conserved_lowEffect-0.1-0.5	MicroRNA.org	1.338e-52	1.281e-48	1.016e-50	9.904e-50	94	1859	LEMD3,PDHB,CHD2,TSNAX,MDM4,UBN2,ESCO1,GRPEL2,INIP,GPALPP1,ACSL3,MFSD14A,KMT2C,UBE2D3,ANKIB1,ZFAND6,MMGT1,CRIPT,TAOK1,EEF2K,BOD1L1,TMCO1,DNAJA1,CUL4B,BTF3L4,SUPT20H,MED29,TBPL1,SCAMP1,ANXA7,PEX3,NDFIP2,MACROH2A1,YES1,PPM1A,PPM1B,CHMP2B,IFNAR1,SCYL2,ZBTB44,ARL1,PPP6C,PLEKHA3,TMEM30A,ATF1,CACYBP,LMBRD1,SNRPG,FAM126B,ATP6V1A,SERBP1,ZNF273,TMEM126B,TAB2,PSMD5,GOLPH3,NHLRC2,DCAF16,RB1CC1,ZNF236,DCUN1D4…	hsa-miR-448
MicroRNA	hsa-miR-34b:mirSVR_lowEffct	hsa-miR-34b:mirSVR_nonconserved_lowEffect-0.1-0.5	MicroRNA.org	4.799e-53	4.594e-49	3.796e-51	3.699e-50	94	1837	STAM2,SMIM15,HMGN3,ENOPH1,ESCO1,HNRNPH2,UBR5,ZNF644,CLN5,ATAD2B,NUFIP2,MMGT1,TAOK1,TRMT13,COG5,HMGN4,VBP1,FNDC3B,SIKE1,UBQLN1,CTDSPL2,PMPCB,SCAMP1,LZTFL1,ARFGEF2,CILK1,GUSBP1,YY1,WDR26,MIER1,GPATCH2L,ZFX,HIGD1A,DYNC2LI1,RTCA,MARF1,ATF1,MAPK8,SNX2,AFF4,KIFBP,GPBP1,ZNF273,ANKRD49,MRPL19,SSBP1,MCCC2,NHLRC2,RNF115,PRDM2,SNX13,FBXL5,GPD1L,TOMM70,DDX46,FAF2,TCERG1,CPNE3,ANKRD12,HERC1,GOLGA5,CEP97,FBXW1…	hsa-miR-34b
MicroRNA	hsa-miR-3120:mirSVR_highEffct	hsa-miR-3120:mirSVR_nonconserved_highEffect-0.5	MicroRNA.org	1.841e-50	1.762e-46	1.183e-48	1.153e-47	94	1969	FAM172A,UBE2K,STAG1,KLHDC2,SMNDC1,USP9X,TSPYL1,TRIP12,INIP,ACSL3,KMT2C,AP1G1,UBR5,CLN5,ATAD2B,CLNS1A,CLTC,MKLN1,ANKIB1,ZFAND6,MMGT1,CRIPT,TAOK1,DDX60L,POLK,HECTD1,MFSD1,ARMC8,CUL3,BTF3L4,UBQLN1,PMPCB,POGK,TBPL1,SLC35A1,ELP1,HAT1,SPG11,API5,NAA50,TDP2,DENR,DENND4C,GPATCH2L,WTAP,ZFX,PPM1B,PRKRA,TRIM33,YPEL5,TMEM30A,ZFR,ZNF512,PTGES3,LCOR,TRIM37,PABIR1,ATP6V1A,VEZF1,RAB11A,PSMD5,DCUN1D4,FBXL3,MMADHC…	hsa-miR-3120
MicroRNA	hsa-miR-302b*:mirSVR_highEffct	hsa-miR-302b*:mirSVR_nonconserved_highEffect-0.5	MicroRNA.org	6.04e-63	5.782e-59	1.652e-60	1.61e-59	94	1417	UBE2K,MIS18BP1,C5orf22,KLHDC2,TSNAX,ACVR1,SMIM15,TSPYL1,MDM4,NT5DC1,ESCO1,MFSD14A,TXNL1,CRNKL1,PHC3,UBE2D3,RPL7L1,AP1G1,ZNF644,CLTC,SLAIN2,SUPT20H,UBQLN1,CTDSPL2,LZTFL1,NDFIP2,VTA1,C16orf72,DENR,PPM1A,ZFX,PPM1B,PPP4R3A,CHMP2B,TRIM33,PPP2CA,RAB18,PPP2R5C,USO1,DYNC2LI1,PLEKHA3,YPEL5,MARF1,RNF38,BZW1,RAP2C,SECISBP2L,KIFBP,URI1,GPBP1,VEZF1,ADAM9,MATR3,ANKRD49,SRP9,DARS1,GOLPH3,RB1CC1,ZNF236,FBXL3,MFF…	hsa-miR-302b*
MicroRNA	hsa-miR-216b:mirSVR_highEffct	hsa-miR-216b:mirSVR_conserved_highEffect-0.5	MicroRNA.org	2.542e-62	2.434e-58	6.084e-60	5.928e-59	94	1440	FAM172A,C5orf22,RNF13,MDM4,INIP,GPALPP1,KMT2C,PHC3,UBE2D3,ATAD2B,CNOT7,TAOK1,BOD1L1,MED23,POLK,USP1,CCDC14,FNDC3B,BTF3L4,UBQLN1,SRSF6,SCAF8,MRPL42,ELP1,HAT1,CILK1,NDFIP2,SPG11,ARMCX5,YY1,MIER1,TDP2,DENND4C,WTAP,PPM1B,PPP4R3A,MAPRE1,CRLS1,PPP2R5C,PPP6C,USO1,PLEKHA3,IQCB1,MARF1,MPLKIP,EMC2,RAP2C,AFF4,GPBP1,PSMA4,MATR3,DARS1,GOLPH3,ZNF217,DCAF16,ZNF236,ARFIP1,DCUN1D4,PRDM2,C2CD5,FBXL5,EFR3A,DDX46,SL…	hsa-miR-216b
MicroRNA	mmu-miR-669b-3p		MirDB	1.479e-62	1.416e-58	3.725e-60	3.63e-59	93	1391	STAM2,UBE2K,LEMD3,RNF13,CHD1,CHD2,UBN2,GPALPP1,MFSD14A,KMT2C,UBE2D3,CNOT7,NUFIP2,DCAF17,ZFAND6,TAOK1,BOD1L1,USP1,HECTD1,MOB4,ARMC8,PPP1R21,FNDC3B,BTF3L4,CTDSPL2,TBPL1,SCAMP1,HAT1,CILK1,API5,CGGBP1,YY1,WDR26,PIAS1,DENR,GPATCH2L,WTAP,ZFX,PPM1B,IFNAR1,ZBTB44,RAB18,ELMO2,CTR9,PRKAA1,EPC1,PEDS1,RNF38,FAM126B,AQR,AFF4,EMC7,VEZF1,ADAM9,PSMD5,GOLPH3,RB1CC1,ZNF236,DCUN1D4,SNX13,BNIP2,GSE1,ZC3H4,SPIN1,CPNE…	mmu-miR-669b-3p
MicroRNA	hsa-miR-3074:mirSVR_lowEffct	hsa-miR-3074:mirSVR_nonconserved_lowEffect-0.1-0.5	MicroRNA.org	6.98e-51	6.682e-47	4.842e-49	4.718e-48	93	1897	UBE2K,STAG1,LEMD3,CHD2,TSPYL1,COPS2,RPS6KC1,ACSL3,MFSD14A,PHC3,UBR5,ZNF655,CLN5,UCHL3,CNOT7,DCAF17,POLK,DNAJA1,VBP1,ARMC8,UBQLN1,SRSF4,SCAF8,EEF1E1,MRPL42,SCAMP1,PEX3,ZNF507,THUMPD1,HAT1,CILK1,ATP6V1G1,GUSBP1,ARMCX5,WDR26,WTAP,PPP1CC,CRLS1,SLC4A1AP,USO1,DYNC2LI1,PLEKHA3,RTCA,MARF1,MPLKIP,TMEM30A,ZFR,LCOR,ZRANB1,SNX2,AFF4,MON2,IL13RA1,VEZF1,MATR3,ANKRD49,MRPL19,WSB2,TAB2,ZNF217,NXT2,SNX13,ABRAXAS2…	hsa-miR-3074
MicroRNA	hsa-miR-1259:mirSVR_lowEffct	hsa-miR-1259:mirSVR_nonconserved_lowEffect-0.1-0.5	MicroRNA.org	2.75e-50	2.633e-46	1.721e-48	1.677e-47	93	1928	ZC3H14,UBE2K,PDHB,EIF1B,RAB22A,CHD1,TSG101,GRPEL2,GPALPP1,TXNL1,KMT2C,AP1G1,XRN1,ZFAND6,BOD1L1,TRMT13,MED23,TMCO1,HECTD1,SDHD,ARMC8,CCDC14,SLAIN2,MDFIC,UBQLN1,SRSF4,PMPCB,NOA1,EEF1E1,SCAMP1,ANXA7,CILK1,ATP6V1G1,VTA1,FAM98A,YES1,YY1,ARMCX3,DENND4C,PPP1CC,IFNAR1,RNF14,PPP2CA,RAB18,PLEKHA3,IQCB1,EPC1,MPLKIP,EMC2,LMBRD1,SNRPG,FAM126B,AFF4,URI1,GPBP1,TMEM126B,ANKRD49,DARS1,ZNF302,RB1CC1,RNF115,FBXL3,M…	hsa-miR-1259
MicroRNA	hsa-miR-543:mirSVR_highEffct	hsa-miR-543:mirSVR_conserved_highEffect-0.5	MicroRNA.org	4.287e-54	4.104e-50	3.697e-52	3.602e-51	92	1693	RNF13,TSG101,MDM4,COPS2,GPALPP1,CRNKL1,PHC3,ZNF644,CFDP1,DCAF17,OSBPL8,SCP2,VBP1,SDHD,ARMC8,CCDC14,CUL4B,SLAIN2,FNDC3B,MDFIC,PMPCB,EEF1E1,MRPL42,PEX3,LZTFL1,ZNF507,ARFGEF2,THUMPD1,CILK1,NDFIP2,VTA1,MACROH2A1,API5,CGGBP1,C16orf72,WTAP,ZFX,ZNF675,RNF14,FAM204A,MAPRE1,ARL1,PPP2R5C,PLEKHA3,RNF38,MPLKIP,ZFR,ATF1,ZNF512,LMBRD1,ZRANB1,ATP6V1A,GAPVD1,GPBP1,ADAM9,MATR3,RAB11A,SRP9,ARFIP1,RNF115,FBXL3,SNX1…	hsa-miR-543
MicroRNA	hsa-miR-4666a-3p		MirDB	1.343e-67	1.286e-63	5.845e-65	5.695e-64	92	1185	LEMD3,RAB22A,CHD1,TSNAX,UBN2,ACSL3,MFSD14A,KMT2C,PHC3,RPL7L1,SUMO1,ZNF644,CNOT7,NUFIP2,MKLN1,OSBPL9,TAOK1,COG5,MOB4,ARMC8,PPP1R21,CUL3,SLAIN2,FNDC3B,BTF3L4,SMARCA5,UBQLN1,CTDSPL2,SCAF8,SCAMP1,ZNF507,HAT1,CILK1,API5,NAA50,YES1,YY1,WDR26,PIAS1,WTAP,PPM1A,ZFX,TRIM33,PPP2CA,ZBTB44,PPP2R5C,PPP6C,DYNC2LI1,EPC1,MAPK8,RAP2C,LCOR,VPS29,AFF4,MON2,VEZF1,ZNF273,ANKRD49,GOLPH3,ZNF318,RB1CC1,ZNF236,DCUN1D4,RNF…	hsa-miR-4666a-3p
MicroRNA	hsa-miR-630:mirSVR_lowEffct	hsa-miR-630:mirSVR_nonconserved_lowEffect-0.1-0.5	MicroRNA.org	4.606e-48	4.409e-44	2.396e-46	2.335e-45	91	1946	SLC25A46,LEMD3,ERGIC2,INIP,RPS6KC1,MFSD14A,TXNL1,KMT2C,PHC3,CLK1,SUMO1,ZNF644,DCAF17,MMGT1,SCP2,CRIPT,COG5,DNAJA1,MFSD1,ARMC8,CUL4B,CUL3,UBQLN1,CTDSPL2,SCAF8,SCAMP1,ANXA7,PEX3,ZNF507,ARFGEF2,PON2,CILK1,CGGBP1,WDR26,GPATCH2L,PPM1A,FAM204A,PPP2CA,CRLS1,PPP2R5C,DYNC2LI1,ELMO2,VPS35,PRKAA1,MARF1,RNF38,MRPL32,PTGES3,ZRANB1,VPS29,ATP5F1C,ATP6V1A,PSMA4,MATR3,RAB11A,NARS1,DARS1,MMADHC,RAB10,C18orf21,GSE1…	hsa-miR-630
MicroRNA	hsa-miR-5688		MirDB	7.7e-55	7.372e-51	7.679e-53	7.482e-52	91	1614	STAM2,C5orf22,PDHB,SMNDC1,UBN2,HNRNPH2,KMT2C,PHC3,UBE2D3,AP1G1,PIK3CB,SUMO1,ZNF644,ATAD2B,NUFIP2,CCSER2,DCAF17,OSBPL8,ANKIB1,CRIPT,TAOK1,EEF2K,COG5,TMCO1,ARMC8,CUL4B,FNDC3B,BTF3L4,UBE2Q1,EEF1E1,SCAMP1,PEX3,THUMPD1,CILK1,VTA1,MED1,PPM1A,ZFX,CHMP2B,TRIM33,HIGD1A,EXOC5,RAB18,CRLS1,PPP6C,VPS35,MARF1,ZFR,ATF1,BZW1,MAPK8,FAM126B,AQR,VEZF1,ZNF273,ZNF318,NHLRC2,DCAF16,DPP8,DCUN1D4,DDX46,BNIP2,GSE1,PEX2,T…	hsa-miR-5688
MicroRNA	hsa-miR-26b:mirSVR_highEffct	hsa-miR-26b:mirSVR_conserved_highEffect-0.5	MicroRNA.org	1.517e-54	1.452e-50	1.452e-52	1.415e-51	91	1627	SLC25A46,BRIX1,FAM172A,UBE2K,USP9X,EIF1B,CHD1,TSNAX,NT5DC1,ESCO1,HNRNPH2,NUP54,RPS6KC1,GPALPP1,ACSL3,TXNL1,KMT2C,PHC3,ATAD2B,CLNS1A,CLTC,ANKIB1,ATXN10,FAM8A1,SLAIN2,FNDC3B,SMARCA5,TYW3,SRSF6,PMPCB,PEX3,NDFIP2,FAM98A,WDR26,MIER1,DENND4C,WTAP,ZFX,PPM1B,MTFMT,PRKRA,SCYL2,ZBTB44,RAB18,CRLS1,PPP2R5C,PEDS1,TMEM30A,RAP2C,LCOR,AFF4,IL13RA1,KIFBP,ZNF273,ADAM9,TAB2,DARS1,GOLPH3,ZNF318,ZNF236,EFR3A,GSE1,ATP…	hsa-miR-26b
MicroRNA	hsa-miR-153:mirSVR_lowEffct	hsa-miR-153:mirSVR_conserved_lowEffect-0.1-0.5	MicroRNA.org	6.242e-55	5.976e-51	6.404e-53	6.24e-52	91	1610	STAM2,LEMD3,PDHB,CHD1,ACSL3,UBE2D3,RPL7L1,AP1G1,ZNF644,ATAD2B,CLTC,MKLN1,OSBPL9,ZFAND6,MMGT1,SCP2,CRIPT,POLK,ARMC8,CUL4B,PPP1R21,UBQLN1,UBE2Q1,CTDSPL2,PMPCB,SCAF8,POGK,SCAMP1,ARFGEF2,THUMPD1,CILK1,NDFIP2,CCT2,FAM98A,WDR26,MIER1,DENND4C,PPM1B,CHMP2B,IFNAR1,CRLS1,PPP2R5C,DYNC2LI1,ELMO2,EPC1,ATF1,BZW1,LMBRD1,SNRPG,MON2,URI1,TMEM126B,WSB2,TAB2,DARS1,GOLPH3,ZNF217,MCCC2,SNX13,KIAA2026,BNIP2,PAPOLA,SYN…	hsa-miR-153
MicroRNA	hsa-miR-148a*:mirSVR_lowEffct	hsa-miR-148a*:mirSVR_nonconserved_lowEffect-0.1-0.5	MicroRNA.org	1.16e-47	1.11e-43	5.812e-46	5.663e-45	91	1968	BRIX1,STAM2,SYNJ2BP,RNF13,CHD1,EYA3,HMGN3,NT5DC1,GPALPP1,MFSD14A,C12orf29,UBR5,CLNS1A,OSBPL8,SCP2,BOD1L1,TRMT13,MED23,POLK,USP1,SIKE1,TYW3,UBQLN1,SRSF4,UBE2Q1,PMPCB,EEF1E1,ELP1,THUMPD1,GUSBP1,PIAS1,DENND4C,GPATCH2L,ZFX,PPP1CC,PPP2CA,ZBTB44,CRLS1,PPP6C,IQCB1,TMEM30A,ATF1,CACYBP,EMC2,VPS29,PABIR1,IL13RA1,HAUS6,ZNF273,ADAM9,TAB2,DARS1,RB1CC1,DPP8,C2CD5,SNX13,KIAA2026,CYFIP1,ATP11B,PAPOLA,GNPDA2,SYNE…	hsa-miR-148a*
MicroRNA	mmu-miR-669f-3p		MirDB	2.114e-59	2.024e-55	3.615e-57	3.522e-56	90	1386	STAM2,UBE2K,LEMD3,RNF13,CHD1,CHD2,UBN2,GPALPP1,MFSD14A,KMT2C,UBE2D3,CNOT7,NUFIP2,DCAF17,TAOK1,BOD1L1,USP1,HECTD1,MOB4,ARMC8,PPP1R21,FNDC3B,BTF3L4,CTDSPL2,TBPL1,SCAMP1,HAT1,CILK1,CGGBP1,YY1,WDR26,PIAS1,DENR,GPATCH2L,WTAP,ZFX,PPM1B,IFNAR1,ZBTB44,RAB18,ELMO2,CTR9,PRKAA1,EPC1,PEDS1,RNF38,FAM126B,AQR,AFF4,EMC7,VEZF1,ADAM9,PSMD5,GOLPH3,RB1CC1,ZNF236,DCUN1D4,SNX13,BNIP2,GSE1,ZC3H4,SPIN1,CPNE3,CEP97,CNOT…	mmu-miR-669f-3p
MicroRNA	mmu-miR-669c-3p		MirDB	5.062e-47	4.846e-43	2.33e-45	2.27e-44	90	1952	SLC25A46,STAG1,SYNJ2BP,ACVR1,ERGIC2,MDM4,UBN2,TRIP12,MFSD14A,AP1G1,CNOT7,NUFIP2,XRN1,DCAF17,OSBPL8,TAOK1,EEF2K,TMCO1,ZNF791,GNPAT,ARMC8,SLAIN2,FNDC3B,BTF3L4,TBPL1,SCAMP1,BAG5,SLC35A1,PON2,ATP6V1G1,API5,MED1,WDR26,PIAS1,C16orf72,ARMCX3,RNF11,DENR,PPM1A,ZFX,MTFMT,FAM204A,MAPRE1,HIGD1A,EXOC5,PPP2R5C,PRKAA1,MARF1,RNF38,ZFR,ATF1,VPS29,AFF4,SECISBP2L,MON2,URI1,ZKSCAN8,SSBP1,ARMCX2,ZNF236,C2CD5,GPD1L,KI…	mmu-miR-669c-3p
MicroRNA	mmu-miR-467a-3p		MirDB	2.114e-59	2.024e-55	3.615e-57	3.522e-56	90	1386	STAM2,UBE2K,LEMD3,RNF13,CHD1,CHD2,UBN2,GPALPP1,MFSD14A,KMT2C,UBE2D3,CNOT7,NUFIP2,DCAF17,TAOK1,BOD1L1,USP1,HECTD1,MOB4,ARMC8,PPP1R21,FNDC3B,BTF3L4,CTDSPL2,TBPL1,SCAMP1,HAT1,CILK1,CGGBP1,YY1,WDR26,PIAS1,DENR,GPATCH2L,WTAP,ZFX,PPM1B,IFNAR1,ZBTB44,RAB18,ELMO2,CTR9,PRKAA1,EPC1,PEDS1,RNF38,FAM126B,AQR,AFF4,EMC7,VEZF1,ADAM9,PSMD5,GOLPH3,RB1CC1,ZNF236,DCUN1D4,SNX13,BNIP2,GSE1,ZC3H4,SPIN1,CPNE3,CEP97,CNOT…	mmu-miR-467a-3p
MicroRNA	mmu-miR-3094-3p		MirDB	1.756e-57	1.681e-53	2.586e-55	2.519e-54	90	1460	SLC25A46,UBE2K,SYNJ2BP,USP9X,CHD1,ERGIC2,TSPYL1,COPS2,ENOPH1,ESCO1,HNRNPH2,NUP54,INIP,ACSL3,MFSD14A,PHC3,AP1G1,CLNS1A,CNOT7,NUFIP2,XRN1,LYPLA1,TAOK1,CCDC14,CUL4B,SRSF6,CTDSPL2,ZNF507,NDFIP2,NAA50,YES1,WDR26,MIER1,GPATCH2L,WTAP,ZFX,PPM1B,PPP4R3A,SCYL2,MAPRE1,TRIM33,ZBTB44,PPP2R5C,PRKAA1,EPC1,MARF1,RNF38,ZFR,AFF4,SECISBP2L,MON2,URI1,SERBP1,PSMA1,ZNF217,ZNF318,SSBP1,RB1CC1,DCUN1D4,MFF,PRDM2,IQGAP1,R…	mmu-miR-3094-3p
MicroRNA	hsa-miR-935:mirSVR_lowEffct	hsa-miR-935:mirSVR_nonconserved_lowEffect-0.1-0.5	MicroRNA.org	3.204e-52	3.067e-48	2.377e-50	2.317e-49	90	1687	FAM172A,UBE2K,SMNDC1,DDX42,CHD2,ACVR1,ENOPH1,HNRNPH2,INIP,ACSL3,MFSD14A,ANAPC10,UBE2D3,UBR5,CLN5,TRMT13,DDX60L,MOB4,CUL3,SLAIN2,MDFIC,SUPT20H,UBQLN1,SRSF6,NPEPPS,NOA1,VTA1,CGGBP1,WDR26,ARMCX3,PPM1B,RNF14,FAM204A,MAPRE1,PPP2CA,RAB18,RTCA,TMEM30A,BZW1,EMC2,RAP2C,ZNF512,TRIM37,AQR,MON2,PABIR1,ATP5PB,KIFBP,GAPVD1,ADAM9,MATR3,TAB2,MCCC2,NXT2,C2CD5,SNX13,EFR3A,BNIP2,CCDC47,WDR20,PEX2,TMEM41B,ASCC3,HERC…	hsa-miR-935
MicroRNA	hsa-miR-628-3p:mirSVR_lowEffct	hsa-miR-628-3p:mirSVR_nonconserved_lowEffect-0.1-0.5	MicroRNA.org	3.988e-56	3.818e-52	4.492e-54	4.377e-53	90	1515	C5orf22,SYNJ2BP,USP9X,APOOL,CCDC90B,HMGN3,ENOPH1,GPALPP1,CRNKL1,ANAPC10,C12orf29,ATAD2B,CNOT7,NUFIP2,LYPLA1,DCAF17,SCP2,BOD1L1,COG5,MFSD1,GNPAT,CUL3,FNDC3B,SIKE1,VRK2,SRSF6,SCAMP1,NDFIP2,FAM98A,NAA50,CGGBP1,YY1,TDP2,PPM1A,MAPRE1,HIGD1A,ARL1,RAB18,CCZ1,VPS35,PRKAA1,ZFR,ATF1,EMC2,FAM126B,AFF4,MON2,IL13RA1,VEZF1,ANKRD49,ZNF195,SRP9,TAB2,DARS1,GOLPH3,MCCC2,DPP8,SUCLG2,RNF115,FBXL3,PRDM2,GPD1L,ABRAXAS…	hsa-miR-628-3p
MicroRNA	hsa-miR-544:mirSVR_highEffct	hsa-miR-544:mirSVR_conserved_highEffect-0.5	MicroRNA.org	5.501e-47	5.266e-43	2.52e-45	2.455e-44	90	1954	ZC3H14,STAM2,MIS18BP1,PYROXD1,USP9X,CHD2,ACVR1,ERGIC2,COPS2,ACSL3,UBE2D3,SUMO1,CNOT7,XRN1,DCAF17,OSBPL8,ZFAND6,TRMT13,ZCCHC7,SDHD,CUL4B,SLAIN2,SCAF8,POGK,ANXA7,ZNF507,CCT2,MACROH2A1,FAM98A,YY1,TDP2,RNF11,DENND4C,GPATCH2L,PPM1A,FAM204A,TRIM33,PPP2CA,ARL1,CRLS1,DYNC2LI1,PRKAA1,TMEM30A,BZW1,CACYBP,RAP2C,ATP5PB,ATP6V1A,GAPVD1,VEZF1,MCCC2,ZNF236,TTC9C,SNX13,IQGAP1,EFR3A,RAB10,KIAA2026,TCERG1,CCDC47,CB…	hsa-miR-544
MicroRNA	hsa-miR-454:mirSVR_highEffct	hsa-miR-454:mirSVR_conserved_highEffect-0.5	MicroRNA.org	7.985e-55	7.644e-51	7.88e-53	7.679e-52	90	1570	STAM2,CHD2,ACVR1,MDM4,KMT2C,PHC3,RPL7L1,CNOT7,CLTC,CCSER2,ANKIB1,MMGT1,CRIPT,ARMC8,CCDC14,SLAIN2,BTF3L4,UBQLN1,NPEPPS,LZTFL1,API5,CGGBP1,C16orf72,MIER1,DENND4C,WTAP,PPM1A,ZFX,TRIM33,PPP2CA,ARL1,EXOC5,CRLS1,PLEKHA3,PRKAA1,RTCA,RNF38,RAP2C,PTGES3,TRIM37,SNX2,SECISBP2L,C3orf38,ADAM9,TMEM126B,RAB11A,DARS1,ZNF217,RB1CC1,DPP8,ARFIP1,MFF,PRDM2,C2CD5,SNX13,FBXL5,EFR3A,ABRAXAS2,TOMM70,GSE1,ARL6IP1,WDR20,P…	hsa-miR-454
MicroRNA	hsa-miR-301b:mirSVR_highEffct	hsa-miR-301b:mirSVR_conserved_highEffect-0.5	MicroRNA.org	1.157e-53	1.108e-49	9.634e-52	9.388e-51	90	1621	STAM2,EIF1B,ACVR1,MDM4,GPALPP1,MFSD14A,KMT2C,PHC3,RPL7L1,UCHL3,CNOT7,CLTC,CCSER2,ANKIB1,MMGT1,CRIPT,MED23,HMGN4,ARMC8,CCDC14,CUL4B,FNDC3B,BTF3L4,UBQLN1,API5,CGGBP1,C16orf72,MIER1,DENND4C,WTAP,PPM1A,IFNAR1,RNF14,TRIM33,ARL1,EXOC5,CRLS1,PLEKHA3,PRKAA1,RTCA,RNF38,RAP2C,ZNF512,PTGES3,TRIM37,SNX2,SECISBP2L,ADAM9,TMEM126B,ZNF217,RB1CC1,ARFIP1,DCUN1D4,FBXL3,MFF,C2CD5,SNX13,FBXL5,EFR3A,ABRAXAS2,DDX46,GSE…	hsa-miR-301b
MicroRNA	hsa-miR-1277-5p		MirDB	1.345e-50	1.288e-46	9.005e-49	8.774e-48	90	1765	STAM2,SYNJ2BP,SMNDC1,CCDC90B,TSG101,ACVR1,UBN2,GRPEL2,NUP54,KMT2C,PHC3,ANAPC10,PIK3CB,CNOT7,NUFIP2,CCSER2,XRN1,MKLN1,CRIPT,TAOK1,POLK,TMCO1,C2orf49,USP1,HECTD1,CUL3,FNDC3B,MDFIC,BTF3L4,SRSF4,CTDSPL2,MRPL42,SCAMP1,PEX3,ZNF507,NDFIP2,MED1,WDR26,PPM1A,PPP4R3A,TRIM33,ZBTB44,ARL1,EXOC5,ELMO2,VPS35,PRKAA1,ATF1,RAP2C,SNX2,AFF4,KIFBP,GAPVD1,EMC7,ZNF273,RAB11A,MRPL19,WSB2,ZNF621,RB1CC1,SUCLG2,EFR3A,KIAA20…	hsa-miR-1277-5p
MicroRNA	hsa-miR-888:mirSVR_highEffct	hsa-miR-888:mirSVR_nonconserved_highEffect-0.5	MicroRNA.org	5.251e-53	5.027e-49	4.12e-51	4.015e-50	89	1605	EIF1B,HMGN3,ACSL3,MFSD14A,KMT2C,PHC3,UBR5,UBP1,ZNF644,CNOT7,CFDP1,XRN1,DDX60L,CUL3,FNDC3B,SUPT20H,SRSF6,CTDSPL2,EEF1E1,SLC35A1,PON2,NDFIP2,VTA1,API5,NAA50,ARMCX5,MED1,C16orf72,MIER1,DENND4C,GPATCH2L,MAPRE1,TRIM33,PPP2CA,ARL1,RAB18,PPP2R5C,USO1,DYNC2LI1,CTR9,ATF1,BZW1,LCOR,TRIM37,ATP5PB,VEZF1,ADAM9,RAB11A,SRP9,MRPL19,RB1CC1,DPP8,ARFIP1,DCUN1D4,C2CD5,SNX13,FBXL5,RAB10,SLC25A43,ARL6IP1,CCDC47,G3BP2,…	hsa-miR-888
MicroRNA	hsa-miR-802:mirSVR_lowEffct	hsa-miR-802:mirSVR_nonconserved_lowEffect-0.1-0.5	MicroRNA.org	9.308e-49	8.911e-45	5.151e-47	5.019e-46	89	1809	BRIX1,ZC3H14,FAM172A,MDM4,TRIP12,C12orf29,AP1G1,UBR5,ATAD2B,CCSER2,XRN1,DCAF17,SCP2,POLK,COG5,C2orf49,MFSD1,FAM8A1,VBP1,CUL4B,FNDC3B,TYW3,RTL6,SUPT20H,MED29,PMPCB,POGK,TBPL1,SCAMP1,PEX3,NDFIP2,ATP6V1G1,GUSBP1,YY1,DENR,DENND4C,GPATCH2L,WTAP,PPM1A,ZFX,PPP4R3A,MTFMT,PPP2CA,RAB18,PPP2R5C,MARF1,TMEM30A,MON2,KIFBP,GPBP1,TMEM126B,ZNF195,GOLPH3,ZNF217,MCCC2,NHLRC2,RB1CC1,ARMCX2,FBXL3,PRDM2,SNX13,KIAA2026…	hsa-miR-802
MicroRNA	hsa-miR-548e-5p		MirDB	7.251e-54	6.941e-50	6.198e-52	6.039e-51	89	1567	FAM172A,LEMD3,SMNDC1,TSG101,SMIM15,EYA3,MDM4,UBN2,HMGN3,GPALPP1,MFSD14A,TXNL1,UBE2D3,NUFIP2,OSBPL8,MMGT1,TAOK1,UBE2E3,SDHD,CUL4B,THOC7,SUPT20H,UBQLN1,PMPCB,POGK,TBPL1,BAG5,CILK1,API5,NAA50,WDR26,GPATCH2L,PPM1B,SCYL2,TRIM33,EXOC5,RAB18,PLEKHA3,PRKAA1,YPEL5,RNF38,TMEM30A,RAP2C,LCOR,FAM126B,AFF4,SECISBP2L,GPBP1,VEZF1,GOLPH3,DPP8,ZNF236,DCUN1D4,FBXL3,SNX13,FAF2,GSE1,TCERG1,ARL6IP1,CCDC47,CPNE3,GOLGA5…	hsa-miR-548e-5p
MicroRNA	hsa-miR-548aw		MirDB	9.429e-61	9.026e-57	1.842e-58	1.795e-57	89	1297	SLC25A46,FAM172A,UBE2K,STAG1,LEMD3,USP9X,MDM4,UBN2,HNRNPH2,NUP54,UBE2D3,UBP1,UCHL3,ATAD2B,CNOT7,LYPLA1,OSBPL8,TAOK1,EEF2K,MOB4,SLAIN2,FNDC3B,BTF3L4,RTL6,UBQLN1,CTDSPL2,SCAF8,NDFIP2,MACROH2A1,API5,CGGBP1,WDR26,C16orf72,MIER1,DENND4C,GPATCH2L,PPM1B,CHMP2B,PPP1CC,TRIM33,RAB18,PPP6C,PLEKHA3,VPS35,BZW1,MAPK8,RAP2C,LCOR,VPS29,SECISBP2L,MON2,GPBP1,ZNF273,C3orf38,ADAM9,RAB11A,ZNF195,MRPL19,GOLPH3,ZNF217,…	hsa-miR-548aw
MicroRNA	hsa-miR-30d:mirSVR_highEffct	hsa-miR-30d:mirSVR_conserved_highEffect-0.5	MicroRNA.org	1.907e-49	1.826e-45	1.113e-47	1.085e-46	89	1774	BRIX1,STAM2,MIS18BP1,STAG1,PYROXD1,CHD1,ACVR1,SMIM15,ESCO1,PNPT1,KMT2C,CRNKL1,PHC3,ANAPC10,UBE2D3,ZNF644,ATAD2B,CNOT7,CFDP1,TAOK1,BOD1L1,FKBP3,CCDC14,CUL3,SMARCA5,SUPT20H,CTDSPL2,PMPCB,NPEPPS,MRPL42,ZNF507,PON2,CILK1,SPG11,WDR26,PPM1B,CHMP2B,PPP2CA,ZBTB44,USO1,IQCB1,YPEL5,RNF38,ATF1,RAP2C,SNRPG,SNX2,AFF4,KIFBP,GAPVD1,C3orf38,ADAM9,MATR3,RAB11A,ZNF318,SUCLG2,CCNK,FBXL3,C2CD5,RAB10,KIAA2026,ATP11B,…	hsa-miR-30d
MicroRNA	hsa-miR-216a:mirSVR_lowEffct	hsa-miR-216a:mirSVR_conserved_lowEffect-0.1-0.5	MicroRNA.org	1.581e-46	1.514e-42	6.728e-45	6.556e-44	89	1928	C5orf22,STAG1,TSNAX,SMIM15,KMT2C,RPL7L1,AP1G1,CLN5,CCSER2,OSBPL9,MMGT1,MED23,POLK,MOB4,ARMC8,CUL3,SLAIN2,SIKE1,MDFIC,PMPCB,SCAF8,BAG5,SLC35A1,HAT1,GUSBP1,MACROH2A1,API5,YY1,TDP2,GPATCH2L,WTAP,PPM1A,PPP4R3A,MTFMT,TRIM33,EXOC5,CRLS1,RAP2C,SNX2,SECISBP2L,SRP9,WSB2,DARS1,GOLPH3,SSBP1,PSMD12,MCCC2,DCAF16,ARFIP1,NXT2,PRDM2,C2CD5,SNX13,IQGAP1,GPD1L,RAB10,TOMM70,DDX46,ATP11B,ODR4,NAE1,SYNE2,SUPT7L,C11orf…	hsa-miR-216a
MicroRNA	hsa-miR-98-3p		MirDB	1.445e-56	1.383e-52	1.844e-54	1.797e-53	88	1412	KLHDC2,LEMD3,PDHB,APOOL,CHD1,ACVR1,UBN2,TRIP12,ACSL3,MFSD14A,KMT2C,PHC3,ANAPC10,ZNF644,NUFIP2,TAOK1,C2orf49,HECTD1,PPP1R21,SLAIN2,FNDC3B,MDFIC,BTF3L4,SMARCA5,UBQLN1,SCAF8,SCAMP1,ARFGEF2,CILK1,YY1,WDR26,PIAS1,RNF11,GPATCH2L,PPM1A,ZFX,PPP4R3A,FAM204A,ZBTB44,PPP2R5C,DYNC2LI1,CTR9,PRKAA1,RNF38,MAPK8,LCOR,FAM126B,AFF4,SECISBP2L,MON2,ATP5PB,VEZF1,ZNF273,SRP9,ZNF318,NHLRC2,ZNF302,RB1CC1,ZNF236,DCUN1D4,N…	hsa-miR-98-3p
MicroRNA	hsa-miR-8485		MirDB	4.668e-49	4.469e-45	2.66e-47	2.592e-46	88	1745	SLC25A46,STAM2,STAG1,LEMD3,CCDC90B,ACVR1,SMIM15,UBN2,TRIP12,HMGN3,MFSD14A,PNPT1,C12orf29,AP1G1,CNOT7,NUFIP2,CLTC,XRN1,ZFAND6,TAOK1,EEF2K,MFSD1,MOB4,GNPAT,ARMC8,SLAIN2,FNDC3B,BTF3L4,SLC35A1,THUMPD1,API5,WDR26,PIAS1,C16orf72,RNF11,DENR,DENND4C,GPATCH2L,PPM1A,ZFX,PPM1B,MAPRE1,EXOC5,CRLS1,PPP2R5C,MARF1,RNF38,ATF1,CACYBP,MAPK8,RAP2C,LCOR,FAM126B,AFF4,SECISBP2L,MON2,ATP6V1A,SERBP1,C3orf38,ANKRD49,ZNF62…	hsa-miR-8485
MicroRNA	hsa-miR-522:mirSVR_highEffct	hsa-miR-522:mirSVR_nonconserved_highEffect-0.5	MicroRNA.org	1.719e-50	1.645e-46	1.127e-48	1.098e-47	88	1675	BRIX1,ZC3H14,MIS18BP1,STAG1,KLHDC2,APOOL,CHD2,NUP54,ACSL3,MFSD14A,KMT2C,C12orf29,CLK1,ZNF644,ATAD2B,CNOT7,DDX60L,TMCO1,VBP1,ARMC8,CUL3,SRSF4,MRPL42,SLC35A1,CILK1,SPG11,FAM98A,YES1,YY1,DENND4C,WTAP,PPM1B,CHMP2B,MAPRE1,USO1,PRKAA1,BZW1,PTGES3,TRIM37,IL13RA1,URI1,C3orf38,PSMA4,MATR3,RAB11A,SRP9,WSB2,ZNF217,PSMD12,RB1CC1,ARMCX2,SUCLG2,ARFIP1,ABRAXAS2,SPIN1,GNPDA2,C11orf58,PEX2,TAF2,HERC1,MAP3K7,RAB1A…	hsa-miR-522
MicroRNA	hsa-miR-513c-3p		MirDB	2.936e-63	2.811e-59	8.268e-61	8.056e-60	88	1175	SLC25A46,ZC3H14,UBE2K,MIS18BP1,SYNJ2BP,PDHB,USP9X,CCDC90B,CHD1,TSNAX,MDM4,TRIP12,HMGN3,NT5DC1,GPALPP1,PHC3,UBE2D3,C12orf29,NUFIP2,CLTC,XRN1,MKLN1,LYPLA1,OSBPL8,ANKIB1,BOD1L1,TRMT13,ARMC8,CUL3,SLAIN2,SIKE1,MDFIC,BTF3L4,CTDSPL2,ZNF507,VTA1,SPG11,TDP2,RNF14,TRIM33,ZBTB44,EXOC5,PPP6C,VPS35,PRKAA1,VPS29,SNX2,AFF4,PABIR1,GPBP1,ZNF273,MATR3,ZKSCAN8,NHLRC2,DPP8,NXT2,ABRAXAS2,BMPR1A,DDX46,PAPOLA,ODR4,CCDC…	hsa-miR-513c-3p
MicroRNA	hsa-miR-513a-3p		MirDB	2.936e-63	2.811e-59	8.268e-61	8.056e-60	88	1175	SLC25A46,ZC3H14,UBE2K,MIS18BP1,SYNJ2BP,PDHB,USP9X,CCDC90B,CHD1,TSNAX,MDM4,TRIP12,HMGN3,NT5DC1,GPALPP1,PHC3,UBE2D3,C12orf29,NUFIP2,CLTC,XRN1,MKLN1,LYPLA1,OSBPL8,ANKIB1,BOD1L1,TRMT13,ARMC8,CUL3,SLAIN2,SIKE1,MDFIC,BTF3L4,CTDSPL2,ZNF507,VTA1,SPG11,TDP2,RNF14,TRIM33,ZBTB44,EXOC5,PPP6C,VPS35,PRKAA1,VPS29,SNX2,AFF4,PABIR1,GPBP1,ZNF273,MATR3,ZKSCAN8,NHLRC2,DPP8,NXT2,ABRAXAS2,BMPR1A,DDX46,PAPOLA,ODR4,CCDC…	hsa-miR-513a-3p
MicroRNA	hsa-miR-495-3p		MirDB	1.225e-54	1.172e-50	1.196e-52	1.166e-51	88	1490	STAM2,C5orf22,PDHB,SMNDC1,UBN2,HNRNPH2,KMT2C,PHC3,UBE2D3,AP1G1,PIK3CB,SUMO1,ZNF644,ATAD2B,NUFIP2,CCSER2,DCAF17,OSBPL8,ANKIB1,CRIPT,TAOK1,EEF2K,COG5,TMCO1,ARMC8,CUL4B,FNDC3B,BTF3L4,UBE2Q1,EEF1E1,PEX3,THUMPD1,CILK1,VTA1,MED1,PPM1A,ZFX,CHMP2B,TRIM33,HIGD1A,EXOC5,RAB18,CRLS1,PPP6C,VPS35,MARF1,ZFR,ATF1,BZW1,MAPK8,FAM126B,AQR,VEZF1,ZNF273,ZNF318,NHLRC2,DCAF16,DPP8,DCUN1D4,DDX46,BNIP2,GSE1,PEX2,TMEM41B,…	hsa-miR-495-3p
MicroRNA	hsa-miR-302f:mirSVR_lowEffct	hsa-miR-302f:mirSVR_nonconserved_lowEffect-0.1-0.5	MicroRNA.org	4.608e-51	4.411e-47	3.244e-49	3.161e-48	88	1648	BRIX1,UBE2K,SYNJ2BP,LEMD3,DDX42,CHD2,COPS2,HMGN3,INIP,TXNL1,ZNF655,XRN1,LYPLA1,OSBPL8,MMGT1,CRIPT,POLK,FAM8A1,VBP1,SIKE1,SUPT20H,UBE2Q1,EEF1E1,SCAMP1,SLC35A1,ARFGEF2,THUMPD1,CILK1,CCT2,MACROH2A1,YY1,DENR,GPATCH2L,ZFX,PPP4R3A,MTFMT,TRIM33,EXOC5,CCZ1,CTR9,IQCB1,PRKAA1,RTCA,MARF1,RNF38,ATF1,CACYBP,RAP2C,VPS29,AFF4,PABIR1,IL13RA1,EAPP,GPBP1,ZNF273,TMEM126B,TAB2,ZNF621,MCCC2,ZNF236,NXT2,SNX13,EFR3A,RA…	hsa-miR-302f
MicroRNA	hsa-miR-302a*:mirSVR_highEffct	hsa-miR-302a*:mirSVR_nonconserved_highEffect-0.5	MicroRNA.org	6.294e-55	6.025e-51	6.404e-53	6.24e-52	88	1478	BRIX1,SMNDC1,CHD1,SMIM15,COPS2,INIP,GPALPP1,ANAPC10,UBE2D3,C12orf29,ATAD2B,CLNS1A,SCP2,CRIPT,TRMT13,DDX60L,HECTD1,ARMC8,CCDC14,CUL4B,FNDC3B,PMPCB,PEX3,THUMPD1,CILK1,NDFIP2,CGGBP1,WDR26,C16orf72,ARMCX3,DENND4C,WTAP,PPM1B,PPP4R3A,PPP1CC,ZBTB44,ARL1,USO1,PLEKHA3,VPS35,LCOR,VPS29,IL13RA1,GAPVD1,GPBP1,ADAM9,MATR3,ARFIP1,DCUN1D4,NXT2,FBXL3,SNX13,GPD1L,KIAA2026,ATP11B,G3BP2,GNPDA2,WDR20,SYNE2,SCFD1,TAF2…	hsa-miR-302a*
MicroRNA	hsa-miR-1305:mirSVR_highEffct	hsa-miR-1305:mirSVR_nonconserved_highEffect-0.5	MicroRNA.org	1.23e-46	1.178e-42	5.258e-45	5.123e-44	88	1871	MIS18BP1,C5orf22,PDHB,HMGN3,ESCO1,C12orf29,ANKIB1,TAOK1,DDX60L,HMGN4,ARMC8,CCDC14,FNDC3B,UBQLN1,CTDSPL2,LZTFL1,ZNF507,HAT1,CILK1,ATP6V1G1,MIER1,GPATCH2L,WTAP,PPP4R3A,CRLS1,PPP6C,USO1,BZW1,LCOR,VPS29,AFF4,PABIR1,ZNF273,C3orf38,ADAM9,RAB11A,TAB2,GOLPH3,MCCC2,ARMCX2,ARFIP1,NXT2,PRDM2,RAB10,TOMM70,KIAA2026,ARL6IP1,ODR4,CCDC47,NAE1,G3BP2,TMEM41B,MAP3K7,METAP2,KPNA3,NBPF8,PCNP,ELOC,PDCD6IP,RASA1,WDR7,I…	hsa-miR-1305
MicroRNA	hsa-let-7f-1-3p		MirDB	1.532e-56	1.467e-52	1.88e-54	1.832e-53	88	1413	KLHDC2,LEMD3,PDHB,APOOL,CHD1,ACVR1,UBN2,TRIP12,ACSL3,MFSD14A,KMT2C,PHC3,ANAPC10,ZNF644,NUFIP2,TAOK1,C2orf49,HECTD1,PPP1R21,SLAIN2,FNDC3B,MDFIC,BTF3L4,SMARCA5,UBQLN1,SCAF8,SCAMP1,ARFGEF2,CILK1,YY1,WDR26,PIAS1,RNF11,GPATCH2L,PPM1A,ZFX,PPP4R3A,FAM204A,ZBTB44,PPP2R5C,DYNC2LI1,CTR9,PRKAA1,RNF38,MAPK8,LCOR,FAM126B,AFF4,SECISBP2L,MON2,ATP5PB,VEZF1,ZNF273,SRP9,ZNF318,NHLRC2,ZNF302,RB1CC1,ZNF236,DCUN1D4,N…	hsa-let-7f-1-3p
MicroRNA	hsa-let-7b-3p		MirDB	1.532e-56	1.467e-52	1.88e-54	1.832e-53	88	1413	KLHDC2,LEMD3,PDHB,APOOL,CHD1,ACVR1,UBN2,TRIP12,ACSL3,MFSD14A,KMT2C,PHC3,ANAPC10,ZNF644,NUFIP2,TAOK1,C2orf49,HECTD1,PPP1R21,SLAIN2,FNDC3B,MDFIC,BTF3L4,SMARCA5,UBQLN1,SCAF8,SCAMP1,ARFGEF2,CILK1,YY1,WDR26,PIAS1,RNF11,GPATCH2L,PPM1A,ZFX,PPP4R3A,FAM204A,ZBTB44,PPP2R5C,DYNC2LI1,CTR9,PRKAA1,RNF38,MAPK8,LCOR,FAM126B,AFF4,SECISBP2L,MON2,ATP5PB,VEZF1,ZNF273,SRP9,ZNF318,NHLRC2,ZNF302,RB1CC1,ZNF236,DCUN1D4,N…	hsa-let-7b-3p
MicroRNA	hsa-let-7a-3p		MirDB	1.722e-56	1.649e-52	2.061e-54	2.008e-53	88	1415	KLHDC2,LEMD3,PDHB,APOOL,CHD1,ACVR1,UBN2,TRIP12,ACSL3,MFSD14A,KMT2C,PHC3,ANAPC10,ZNF644,NUFIP2,TAOK1,C2orf49,HECTD1,PPP1R21,SLAIN2,FNDC3B,MDFIC,BTF3L4,SMARCA5,UBQLN1,SCAF8,SCAMP1,ARFGEF2,CILK1,YY1,WDR26,PIAS1,RNF11,GPATCH2L,PPM1A,ZFX,PPP4R3A,FAM204A,ZBTB44,PPP2R5C,DYNC2LI1,CTR9,PRKAA1,RNF38,MAPK8,LCOR,FAM126B,AFF4,SECISBP2L,MON2,ATP5PB,VEZF1,ZNF273,SRP9,ZNF318,NHLRC2,ZNF302,RB1CC1,ZNF236,DCUN1D4,N…	hsa-let-7a-3p
MicroRNA	hsa-miR-633:mirSVR_lowEffct	hsa-miR-633:mirSVR_nonconserved_lowEffect-0.1-0.5	MicroRNA.org	2.603e-46	2.491e-42	1.098e-44	1.069e-43	87	1838	BRIX1,STAM2,PYROXD1,PDHB,SMNDC1,ACVR1,UBN2,HMGN3,ENOPH1,HNRNPH2,PHC3,CLK1,ZNF655,XRN1,COG5,HMGN4,ARMC8,CUL4B,CUL3,UBQLN1,SRSF4,CTDSPL2,EEF1E1,PEX3,ZNF507,NDFIP2,GUSBP1,CGGBP1,MIER1,ZFX,PPM1B,PPP4R3A,MTFMT,MAPRE1,TRIM33,HIGD1A,ARL1,RAB18,PPP6C,SLC4A1AP,PLEKHA3,VPS35,RTCA,CACYBP,RAP2C,PTGES3,TRIM37,SECISBP2L,ATP6V1A,KIFBP,GPBP1,ZKSCAN8,ZNF195,WSB2,ZNF621,GOLPH3,NHLRC2,ARMCX2,NXT2,MMADHC,SNX13,GSE1,…	hsa-miR-633
MicroRNA	hsa-miR-4729		MirDB	4.017e-51	3.846e-47	2.91e-49	2.836e-48	87	1599	UBE2K,KLHDC2,SMIM15,UBN2,INIP,PNPT1,UBE2D3,UBR5,PIK3CB,UBP1,ZNF655,ZNF644,NUFIP2,CCSER2,MKLN1,MMGT1,CRIPT,TAOK1,DDX60L,CCDC14,SLAIN2,MDFIC,SMARCA5,LZTFL1,ZNF507,THUMPD1,HAT1,NDFIP2,VTA1,CGGBP1,WDR26,DENND4C,GPATCH2L,PPM1A,ZFX,ZBTB44,EXOC5,RAB18,PRKAA1,RTCA,RNF38,TMEM30A,MAPK8,ZNF512,FAM126B,SNX2,AFF4,MON2,GPBP1,VEZF1,ZKSCAN8,NARS1,PSMD5,RB1CC1,RNF115,PRDM2,SNX13,TOMM70,DDX46,ATP11B,ODR4,CCDC47,PD…	hsa-miR-4729
MicroRNA	hsa-miR-448:mirSVR_highEffct	hsa-miR-448:mirSVR_conserved_highEffect-0.5	MicroRNA.org	1.396e-50	1.336e-46	9.28e-49	9.042e-48	87	1624	MIS18BP1,KLHDC2,USP9X,APOOL,ACVR1,NT5DC1,TXNL1,CRNKL1,ZNF644,ATAD2B,OSBPL9,MOB4,ARMC8,CUL3,SLAIN2,MDFIC,UBQLN1,SCAF8,ARFGEF2,THUMPD1,CILK1,ATP6V1G1,VTA1,FAM98A,API5,MIER1,ARMCX3,DENND4C,WTAP,RNF14,HIGD1A,CRLS1,PPP2R5C,PRKAA1,YPEL5,MARF1,BZW1,RAP2C,ZNF512,PABIR1,URI1,VEZF1,ADAM9,ANKRD49,DARS1,ZNF302,NXT2,BMPR1A,BNIP2,ATP11B,C11orf58,PDS5A,GOLGA5,MAP3K7,METAP2,CEP97,CNOT2,KPNA3,ELOC,SNRNP27,C12orf4…	hsa-miR-448
MicroRNA	hsa-miR-194:mirSVR_lowEffct	hsa-miR-194:mirSVR_conserved_lowEffect-0.1-0.5	MicroRNA.org	1.016e-44	9.727e-41	3.741e-43	3.645e-42	87	1926	ZC3H14,FAM172A,UBE2K,STAG1,HNRNPH2,C12orf29,AP1G1,ZNF655,XRN1,DCAF17,ANKIB1,COG5,MFSD1,MDFIC,RTL6,SUPT20H,UBQLN1,POGK,SCAMP1,PEX3,SLC35A1,ZNF507,ATP6V1G1,VTA1,FAM98A,MED1,CGGBP1,YY1,C16orf72,RNF11,PPM1A,PPP4R3A,PPP1CC,FAM204A,MAPRE1,TRIM33,EXOC5,CRLS1,RNF38,EMC2,LCOR,LMBRD1,ATP6V1A,GPBP1,VEZF1,ZNF195,PSMD5,PSMD12,MCCC2,NHLRC2,RB1CC1,CCNK,PRDM2,C2CD5,KIAA2026,ATP11B,ODR4,GNPDA2,SYNE2,C11orf58,TCEA…	hsa-miR-194
MicroRNA	hsa-miR-139-5p:mirSVR_lowEffct	hsa-miR-139-5p:mirSVR_conserved_lowEffect-0.1-0.5	MicroRNA.org	3.088e-46	2.956e-42	1.296e-44	1.263e-43	87	1842	STAM2,STAG1,APOOL,RNF13,CHD2,SMIM15,NT5DC1,ESCO1,HNRNPH2,ACSL3,MFSD14A,PHC3,UBE2D3,AP1G1,UBR5,ZNF655,UCHL3,OSBPL9,MMGT1,ALG8,MOB4,SDHD,CUL4B,CUL3,SMARCA5,BAG5,SLC35A1,ZNF507,CCT2,MED1,WDR26,DENND4C,GPATCH2L,ZFX,PRKRA,MAPRE1,ZBTB44,CRLS1,PPP2R5C,PPP6C,CTR9,VPS35,CCT8,BZW1,SNX2,EAPP,ZNF273,ZNF217,RB1CC1,ARFIP1,DCUN1D4,FBXL3,EFR3A,TOMM70,CYFIP1,BNIP2,FAF2,SLC25A43,SPIN1,NAE1,GNPDA2,SYNE2,SUPT7L,RAB1…	hsa-miR-139-5p
MicroRNA	hsa-miR-1303:mirSVR_lowEffct	hsa-miR-1303:mirSVR_nonconserved_lowEffect-0.1-0.5	MicroRNA.org	6.356e-46	6.084e-42	2.645e-44	2.578e-43	87	1859	BRIX1,CRNKL1,ATAD2B,CCSER2,XRN1,ATXN10,COG5,FAM8A1,ARMC8,VRK2,SUPT20H,MED29,CTDSPL2,SCAMP1,ANXA7,PEX3,LZTFL1,ZNF507,NDFIP2,MACROH2A1,GPATCH2L,PPM1A,PPM1B,MAPRE1,HIGD1A,EXOC5,PPP2R5C,USO1,DYNC2LI1,ELMO2,DROSHA,PLEKHA3,VPS35,IQCB1,TMEM30A,EMC2,LCOR,TRIM37,FAM126B,AFF4,MON2,IL13RA1,SERBP1,GPBP1,ZNF273,TMEM126B,WSB2,PSMD5,ZNF217,DCAF16,DCUN1D4,RNF115,MMADHC,C2CD5,GPD1L,TOMM70,UBXN4,ATP11B,ODR4,PRDX3,…	hsa-miR-1303
MicroRNA	mmu-miR-590-3p		MirDB	8.639e-57	8.27e-53	1.118e-54	1.089e-53	86	1321	SLC25A46,SYNJ2BP,ERGIC2,UBN2,COPS2,NT5DC1,MFSD14A,RPL7L1,ZNF655,CNOT7,CFDP1,CCSER2,LYPLA1,DCAF17,OSBPL8,ANKIB1,SCP2,TAOK1,EEF2K,BOD1L1,POLK,FAM8A1,PPP1R21,CUL3,MDFIC,BTF3L4,POGK,EEF1E1,ZNF507,CILK1,NDFIP2,NAA50,CGGBP1,WDR26,DENND4C,PPP4R3A,RNF14,MAPRE1,TRIM33,ZBTB44,ELMO2,YPEL5,TMEM30A,CACYBP,MAPK8,FAM126B,AFF4,MON2,PABIR1,MATR3,ZKSCAN8,TAB2,ZNF236,ARFIP1,NXT2,FBXL3,PRDM2,SNX13,KIAA2026,DDX46,CYF…	mmu-miR-590-3p
MicroRNA	hsa-miR-605:mirSVR_lowEffct	hsa-miR-605:mirSVR_nonconserved_lowEffect-0.1-0.5	MicroRNA.org	1.768e-43	1.693e-39	5.939e-42	5.787e-41	86	1945	STAM2,STAG1,RNF13,HMGN3,GRPEL2,GPALPP1,RPL7L1,UBR5,SUMO1,LYPLA1,ANKIB1,SCP2,TAOK1,EEF2K,POLK,COG5,C2orf49,MOB4,CUL3,BTF3L4,TYW3,UBE2Q1,CTDSPL2,TBPL1,EEF1E1,SCAMP1,PEX3,SLC35A1,NDFIP2,MACROH2A1,API5,CGGBP1,YY1,WDR26,MIER1,GPATCH2L,PPM1B,PPP4R3A,PPP1CC,MAPRE1,PPP2CA,CRLS1,ELMO2,TMEM30A,ZFR,LMBRD1,FAM126B,PABIR1,ATP6V1A,GPBP1,ZNF273,RAB11A,GOLPH3,NHLRC2,DPP8,RNF115,FAF2,GSE1,ZC3H4,CCDC47,PRDX3,WDR20…	hsa-miR-605
MicroRNA	hsa-miR-567:mirSVR_lowEffct	hsa-miR-567:mirSVR_nonconserved_lowEffect-0.1-0.5	MicroRNA.org	2.281e-47	2.184e-43	1.092e-45	1.064e-44	86	1733	UBE2K,STAG1,PDHB,USP9X,APOOL,RNF13,CHD2,SMIM15,UBN2,TRIP12,PNPT1,UBR5,ZNF655,HECTD1,VBP1,FNDC3B,MDFIC,SMARCA5,VRK2,UBQLN1,SCAF8,NOA1,ANXA7,LZTFL1,CILK1,ATP6V1G1,CCT2,C16orf72,PPM1A,PPM1B,PPP4R3A,PPP1CC,SCYL2,ZBTB44,ARL1,CRLS1,PPP2R5C,PPP6C,PLEKHA3,YPEL5,MRPL32,BZW1,PTGES3,LCOR,VPS29,AFF4,MCCC2,ARMCX2,ZNF236,ARFIP1,PRDM2,SNX13,GPD1L,SLC25A43,TCERG1,ODR4,CCDC47,GNPDA2,SUPT7L,TAF2,TCEAL8,HERC1,MAP3K…	hsa-miR-567
MicroRNA	hsa-miR-485-3p:mirSVR_lowEffct	hsa-miR-485-3p:mirSVR_nonconserved_lowEffect-0.1-0.5	MicroRNA.org	1.404e-45	1.344e-41	5.555e-44	5.413e-43	86	1827	C5orf22,LEMD3,SMNDC1,DDX42,RNF13,TRIP12,NUP54,ACSL3,UBP1,ZNF644,OSBPL8,ZFAND6,ALG8,DDX60L,HECTD1,GNPAT,ARMC8,THOC7,RTL6,SUPT20H,SRSF4,TBPL1,BAG5,CILK1,VTA1,MACROH2A1,YES1,ARMCX3,DENND4C,PPM1A,ZFX,ZNF675,ARL1,SLC4A1AP,USO1,PLEKHA3,PRKAA1,TMEM30A,ATF1,SECISBP2L,MON2,IL13RA1,NARS1,MRPL19,ZNF217,ARMCX2,ZNF236,NXT2,CCNK,MMADHC,MFF,EFR3A,C18orf21,GSE1,CCDC47,SPIN1,SUPT7L,PDS5A,RAB1A,HNRNPLL,METAP2,CNOT…	hsa-miR-485-3p
MicroRNA	hsa-miR-32:mirSVR_lowEffct	hsa-miR-32:mirSVR_conserved_lowEffect-0.1-0.5	MicroRNA.org	7.089e-46	6.786e-42	2.938e-44	2.862e-43	86	1811	STAM2,FAM172A,UBE2K,C5orf22,STAG1,PYROXD1,ACVR1,TRIP12,TXNL1,AP1G1,UBR5,CNOT7,CFDP1,XRN1,OSBPL8,SCP2,COG5,UBE2E3,ARMC8,PPP1R21,CUL3,BTF3L4,VRK2,PMPCB,EEF1E1,SCAMP1,ANXA7,PEX3,ARFGEF2,CILK1,CCT2,MACROH2A1,ARMCX3,ZFX,SCYL2,ARL1,EXOC5,CRLS1,PPP2R5C,CCZ1,CTR9,VPS35,RAP2C,LCOR,LMBRD1,TRIM37,SNX2,AFF4,GPBP1,MATR3,NARS1,SRP9,TAB2,SSBP1,DCUN1D4,PRDM2,TOMM70,DDX46,PAPOLA,TCERG1,GNPDA2,PEX2,PDS5A,ANKRD12,M…	hsa-miR-32
MicroRNA	hsa-miR-3161:mirSVR_lowEffct	hsa-miR-3161:mirSVR_nonconserved_lowEffect-0.1-0.5	MicroRNA.org	6.121e-47	5.86e-43	2.764e-45	2.693e-44	86	1755	ZC3H14,RNF13,CHD1,CHD2,TSG101,TRIP12,GPALPP1,KMT2C,UBR5,UBP1,UCHL3,CNOT7,CCSER2,XRN1,OSBPL8,ANKIB1,TAOK1,BOD1L1,POLK,EIF3M,CUL3,SMARCA5,SCAF8,ANXA7,PEX3,BAG5,LZTFL1,HAT1,VTA1,MED1,WDR26,DENR,PPP1CC,RAB18,VPS35,PRKAA1,ZFR,ATF1,RAP2C,URI1,PSMA1,MATR3,TMEM126B,ANKRD49,ZNF195,GOLPH3,RNF115,PRDM2,SNX13,ATP11B,TCERG1,ARL6IP1,SPIN1,PRDX3,GNPDA2,C1QBP,TMEM41B,GOLGA5,MED13,GOT2,NBPF8,WASHC4,PDCD6IP,KDM5A,…	hsa-miR-3161
MicroRNA	hsa-miR-301a:mirSVR_highEffct	hsa-miR-301a:mirSVR_conserved_highEffect-0.5	MicroRNA.org	1.306e-49	1.25e-45	7.765e-48	7.567e-47	86	1623	STAM2,ACVR1,MDM4,GPALPP1,KMT2C,PHC3,UCHL3,CNOT7,CLTC,CCSER2,ANKIB1,MMGT1,CRIPT,MED23,HMGN4,ARMC8,CCDC14,FNDC3B,BTF3L4,UBQLN1,SLC35A1,API5,CGGBP1,C16orf72,MIER1,DENND4C,WTAP,PPM1A,IFNAR1,TRIM33,PPP2CA,ARL1,EXOC5,CRLS1,PLEKHA3,PRKAA1,RTCA,RNF38,RAP2C,ZNF512,PTGES3,TRIM37,SNX2,SECISBP2L,ADAM9,MATR3,TMEM126B,ZNF217,RB1CC1,ARFIP1,DCUN1D4,FBXL3,MFF,C2CD5,SNX13,FBXL5,EFR3A,ABRAXAS2,DDX46,GSE1,ARL6IP1,WD…	hsa-miR-301a
MicroRNA	hsa-miR-1259:mirSVR_highEffct	hsa-miR-1259:mirSVR_nonconserved_highEffect-0.5	MicroRNA.org	6.577e-50	6.297e-46	3.985e-48	3.883e-47	86	1609	FAM172A,PYROXD1,RNF13,CHD2,TSNAX,UBN2,ENOPH1,RPS6KC1,C12orf29,ZNF655,CNOT7,LYPLA1,OSBPL9,MMGT1,CRIPT,TAOK1,POLK,C2orf49,HMGN4,MOB4,FNDC3B,SIKE1,TYW3,MRPL42,PEX3,LZTFL1,HAT1,GUSBP1,MED1,C16orf72,GPATCH2L,PPM1A,ZFX,PPM1B,PPP4R3A,HIGD1A,CRLS1,USO1,DYNC2LI1,VPS35,PRKAA1,YPEL5,RNF38,ZFR,MRPL32,MON2,ATP5PB,IL13RA1,PSMA1,DCAF16,DPP8,ARMCX2,ZNF236,NXT2,SNX13,RAB10,KIAA2026,WDR20,PEX2,PDS5A,HERC1,GOLGA5,M…	hsa-miR-1259
MicroRNA	hsa-let-7f-2*:mirSVR_highEffct	hsa-let-7f-2*:mirSVR_nonconserved_highEffect-0.5	MicroRNA.org	2.732e-47	2.616e-43	1.295e-45	1.262e-44	86	1737	STAG1,SMNDC1,CHD2,ACVR1,ESCO1,RPS6KC1,GPALPP1,ACSL3,MFSD14A,KMT2C,UCHL3,CCSER2,ANKIB1,DDX60L,MED23,USP1,HECTD1,UBE2E3,FAM8A1,FKBP3,MOB4,ARMC8,CUL3,SLAIN2,SUPT20H,UBE2Q1,CTDSPL2,PMPCB,POGK,NPEPPS,NDFIP2,GUSBP1,YY1,MIER1,WTAP,ZFX,PPM1B,CHMP2B,RAB18,CRLS1,DYNC2LI1,CTR9,PRKAA1,EMC2,RAP2C,PTGES3,LCOR,AFF4,MON2,EAPP,C3orf38,ADAM9,PSMA1,GOLPH3,RB1CC1,DPP8,ARFIP1,NXT2,C2CD5,IQGAP1,EFR3A,PSMD6,BMPR1A,KIAA…	hsa-let-7f-2*
MicroRNA	hsa-miR-9*:mirSVR_highEffct	hsa-miR-9*:mirSVR_nonconserved_highEffect-0.5	MicroRNA.org	5.793e-48	5.546e-44	2.966e-46	2.89e-45	85	1655	BRIX1,C5orf22,STAG1,PYROXD1,SMNDC1,DDX42,TSNAX,ERGIC2,COPS2,GPALPP1,MFSD14A,PHC3,UBE2D3,ZNF655,LYPLA1,DCAF17,OSBPL8,BOD1L1,DDX60L,POLK,CUL3,PEX3,SLC35A1,ZNF507,ELP1,NDFIP2,GUSBP1,MED1,CGGBP1,C16orf72,MIER1,PPM1A,PRKRA,PPP2CA,PLEKHA3,PRKAA1,ZNF512,PTGES3,PABIR1,HAUS6,GPBP1,ADAM9,RAB11A,SRP9,WSB2,PSMD12,NHLRC2,ARMCX2,ARFIP1,DCUN1D4,NXT2,FBXL3,MMADHC,C2CD5,SNX13,GPD1L,BMPR1A,BNIP2,PAPOLA,G3BP2,GNPDA…	hsa-miR-9*
MicroRNA	hsa-miR-653:mirSVR_lowEffct	hsa-miR-653:mirSVR_conserved_lowEffect-0.1-0.5	MicroRNA.org	1.065e-43	1.02e-39	3.681e-42	3.587e-41	85	1880	BRIX1,C5orf22,STAG1,ACVR1,MDM4,GRPEL2,RPS6KC1,MFSD14A,KMT2C,AP1G1,UBR5,ZNF655,ZNF644,CLTC,ANKIB1,SCP2,ZCCHC7,USP1,GNPAT,SRSF4,PMPCB,POGK,NPEPPS,ANXA7,SLC35A1,ELP1,GUSBP1,CCT2,SPG11,FAM98A,NAA50,ARMCX5,CGGBP1,YY1,C16orf72,GPATCH2L,SCYL2,TRIM33,PLEKHA3,RNF38,MPLKIP,PTGES3,PABIR1,HAUS6,MATR3,TMEM126B,MRPL19,WSB2,DARS1,ZNF621,ZNF318,PSMD12,MCCC2,NHLRC2,ZNF302,DPP8,ARMCX2,ARFIP1,RAB10,UBXN4,DDX46,MED1…	hsa-miR-653
MicroRNA	hsa-miR-556-3p:mirSVR_lowEffct	hsa-miR-556-3p:mirSVR_nonconserved_lowEffect-0.1-0.5	MicroRNA.org	1.819e-44	1.742e-40	6.673e-43	6.502e-42	85	1837	FAM172A,SYNJ2BP,LEMD3,EIF1B,CHD1,TSNAX,ESCO1,HNRNPH2,ANAPC10,CLNS1A,XRN1,DCAF17,SCP2,SDHD,ARMC8,CCDC14,PPP1R21,FNDC3B,VRK2,RTL6,POGK,MRPL42,SCAMP1,ANXA7,BAG5,CILK1,SPG11,FAM98A,CGGBP1,YES1,WDR26,GPATCH2L,PPM1A,PPP4R3A,SCYL2,MAPRE1,TRIM33,YPEL5,MARF1,PEDS1,ATF1,BZW1,LCOR,SNRPG,VPS29,SNX2,AFF4,MON2,IL13RA1,HAUS6,GAPVD1,SERBP1,DARS1,GOLPH3,DCAF16,RNF115,SNX13,KIAA2026,GSE1,GNPDA2,ANKRD12,TMEM41B,HNR…	hsa-miR-556-3p
MicroRNA	hsa-miR-548ar-3p		MirDB	1.915e-55	1.834e-51	1.993e-53	1.942e-52	85	1331	STAM2,LEMD3,SMNDC1,RAB22A,MDM4,TRIP12,ENOPH1,PHC3,PIK3CB,ATAD2B,NUFIP2,CLTC,OSBPL8,MMGT1,TAOK1,CUL3,PMPCB,SCAMP1,ZNF507,THUMPD1,VTA1,MACROH2A1,NAA50,YES1,WDR26,PIAS1,C16orf72,MIER1,RNF11,DENND4C,GPATCH2L,WTAP,PPM1A,ZFX,PPM1B,CHMP2B,RNF14,TRIM33,ZBTB44,PRKAA1,EPC1,RNF38,ZFR,BZW1,CACYBP,AFF4,URI1,SERBP1,C3orf38,ZKSCAN8,TAB2,NHLRC2,DPP8,FBXL3,PRDM2,DDX46,PAPOLA,ARL6IP1,G3BP2,SYNE2,CPNE3,CBX1,ANKRD12…	hsa-miR-548ar-3p
MicroRNA	hsa-miR-217:mirSVR_lowEffct	hsa-miR-217:mirSVR_conserved_lowEffect-0.1-0.5	MicroRNA.org	2.602e-45	2.491e-41	1.004e-43	9.787e-43	85	1791	ZC3H14,LEMD3,TSG101,RPS6KC1,MFSD14A,TXNL1,KMT2C,SUMO1,ZNF655,ZNF644,ATAD2B,NUFIP2,CCSER2,LYPLA1,OSBPL9,ZFAND6,CRIPT,ALG8,TAOK1,POLK,DNAJA1,MFSD1,UBE2E3,CUL3,SLAIN2,SIKE1,SRSF4,MED29,CTDSPL2,PMPCB,SCAF8,THUMPD1,GUSBP1,API5,YY1,RNF11,TRIM33,EXOC5,CRLS1,CTR9,BZW1,EMC2,LCOR,URI1,GPBP1,RAB11A,ANKRD49,TAB2,ZNF318,ARFIP1,PRDM2,BNIP2,FAF2,ATP11B,ARL6IP1,ODR4,PDS5A,TMEM41B,ASCC3,HERC1,MAP3K7,HNRNPLL,CEP97…	hsa-miR-217
MicroRNA	hsa-miR-146b-5p:mirSVR_lowEffct	hsa-miR-146b-5p:mirSVR_conserved_lowEffect-0.1-0.5	MicroRNA.org	3.834e-44	3.671e-40	1.38e-42	1.345e-41	85	1855	ZC3H14,STAM2,MIS18BP1,LEMD3,USP9X,EIF1B,CHD2,TSPYL1,TRIP12,NT5DC1,TXNL1,SUMO1,CLN5,CFDP1,XRN1,OSBPL9,OSBPL8,SCP2,ZCCHC7,COG5,TMCO1,CUL3,SLAIN2,SIKE1,SMARCA5,PMPCB,ANXA7,ZNF507,ARMCX5,YY1,PPM1A,ZFX,PPM1B,PPP4R3A,RNF14,ARL1,EXOC5,RAB18,PPP2R5C,DYNC2LI1,MARF1,ZNF512,AQR,MON2,PABIR1,GAPVD1,VEZF1,ZNF273,WSB2,DARS1,NHLRC2,SUCLG2,CCNK,PRDM2,SNX13,IQGAP1,FBXL5,UBXN4,SLC25A43,ZC3H4,GNPDA2,C1QBP,PDS5A,TAF2…	hsa-miR-146b-5p
MicroRNA	hsa-miR-1208:mirSVR_lowEffct	hsa-miR-1208:mirSVR_nonconserved_lowEffect-0.1-0.5	MicroRNA.org	9.922e-43	9.499e-39	3.156e-41	3.075e-40	85	1936	STAG1,KLHDC2,PYROXD1,RAB22A,CHD2,MDM4,RPS6KC1,RPL7L1,ZNF644,ATAD2B,OSBPL8,ANKIB1,SCP2,CRIPT,TAOK1,MED23,COG5,USP1,SDHD,GNPAT,CUL4B,SIKE1,MDFIC,VRK2,SUPT20H,UBQLN1,PMPCB,NPEPPS,PEX3,ZNF507,ARFGEF2,HAT1,CILK1,API5,ARMCX5,C16orf72,ARMCX3,DENR,DENND4C,GPATCH2L,WTAP,ZFX,PPP4R3A,SCYL2,MAPRE1,ZBTB44,CRLS1,BZW1,LCOR,LMBRD1,SNX2,AFF4,GAPVD1,EMC7,SERBP1,GPBP1,SRP9,WSB2,TAB2,DARS1,ZNF621,SNX13,DDX46,FAF2,CC…	hsa-miR-1208
MicroRNA	hsa-miR-106a*:mirSVR_lowEffct	hsa-miR-106a*:mirSVR_nonconserved_lowEffect-0.1-0.5	MicroRNA.org	2.114e-43	2.024e-39	7.003e-42	6.824e-41	85	1897	UBE2K,C5orf22,LEMD3,USP9X,EIF1B,RNF13,CHD2,TSG101,ACVR1,MFSD14A,PHC3,C12orf29,ZNF644,DCAF17,OSBPL8,POLK,FAM8A1,CUL4B,VRK2,SUPT20H,MED29,CTDSPL2,MRPL42,ANXA7,PEX3,ARFGEF2,HAT1,YES1,YY1,ARMCX3,RNF11,DENR,DENND4C,RNF14,HIGD1A,ZBTB44,CTR9,VPS35,PRKAA1,ZFR,ATF1,BZW1,TRIM37,IL13RA1,HAUS6,EMC7,ADAM9,ANKRD49,ZNF217,SSBP1,MCCC2,MMADHC,C2CD5,RAB10,BNIP2,GSE1,ATP11B,G3BP2,PRDX3,SYNE2,HNRNPLL,CEP97,MED13,KPN…	hsa-miR-106a*
MicroRNA	hsa-miR-551b-5p		MirDB	7.667e-59	7.339e-55	1.288e-56	1.255e-55	84	1170	C5orf22,USP9X,CHD2,TSPYL1,GRPEL2,PHC3,UBE2D3,ATAD2B,NUFIP2,XRN1,DCAF17,OSBPL8,ATXN10,MED23,CEBPZOS,ARMC8,CUL3,SLAIN2,FNDC3B,SIKE1,BTF3L4,SMARCA5,SRSF6,CTDSPL2,SCAMP1,PEX3,CILK1,CCT2,MACROH2A1,NAA50,WDR26,ARMCX3,RNF11,ZFX,PPM1B,PPP4R3A,PPP1CC,TRIM33,EXOC5,RAB18,CRLS1,PRKAA1,TMEM30A,RAP2C,LCOR,AFF4,ATP5F1C,SECISBP2L,MON2,EAPP,MATR3,RAB11A,ZKSCAN8,NARS1,MRPL19,ZNF217,PSMD12,DPP8,ZNF236,DCUN1D4,C2CD5…	hsa-miR-551b-5p
MicroRNA	hsa-miR-519c-3p:mirSVR_highEffct	hsa-miR-519c-3p:mirSVR_nonconserved_highEffect-0.5	MicroRNA.org	4.431e-49	4.242e-45	2.555e-47	2.49e-46	84	1555	STAG1,LEMD3,CHD2,TSG101,ACVR1,MDM4,HMGN3,GRPEL2,NUP54,GPALPP1,UBR5,CNOT7,CCSER2,LYPLA1,ANKIB1,SCP2,CRIPT,TRMT13,HMGN4,PPP1R21,CUL3,SLAIN2,BTF3L4,CTDSPL2,POGK,SLC35A1,CILK1,API5,NAA50,CGGBP1,PPM1A,PPM1B,IFNAR1,MAPRE1,HIGD1A,ARL1,CRLS1,PLEKHA3,VPS35,PRKAA1,RAP2C,PTGES3,TRIM37,ATP6V1A,HAUS6,C3orf38,ADAM9,ZNF217,DPP8,ZNF236,MFF,FBXL5,EFR3A,ABRAXAS2,RAB10,TOMM70,BNIP2,PAPOLA,WDR20,C11orf58,ANKRD12,MBD…	hsa-miR-519c-3p
MicroRNA	hsa-miR-4659b-3p		MirDB	1.782e-50	1.706e-46	1.153e-48	1.123e-47	84	1492	ZC3H14,UBE2K,STAG1,SYNJ2BP,RAB22A,ERGIC2,UBN2,COPS2,ENOPH1,KMT2C,UBR5,PIK3CB,NUFIP2,XRN1,MKLN1,TMCO1,CEBPZOS,FAM8A1,MOB4,CCDC14,CUL4B,SLAIN2,FNDC3B,MDFIC,SMARCA5,RTL6,SCAF8,ATP6V1G1,FAM98A,YES1,WDR26,ARMCX3,GPATCH2L,WTAP,ZFX,PPP4R3A,IFNAR1,TRIM33,ZBTB44,EXOC5,VPS35,MARF1,TMEM30A,CACYBP,TRIM37,FAM126B,ATP5F1C,MON2,EAPP,GPBP1,MATR3,TAB2,ZNF302,SNX13,FBXL5,BMPR1A,C11orf58,ANKRD12,SCFD1,ASCC3,CNOT2,T…	hsa-miR-4659b-3p
MicroRNA	hsa-miR-4659a-3p		MirDB	1.782e-50	1.706e-46	1.153e-48	1.123e-47	84	1492	ZC3H14,UBE2K,STAG1,SYNJ2BP,RAB22A,ERGIC2,UBN2,COPS2,ENOPH1,KMT2C,UBR5,PIK3CB,NUFIP2,XRN1,MKLN1,TMCO1,CEBPZOS,FAM8A1,MOB4,CCDC14,CUL4B,SLAIN2,FNDC3B,MDFIC,SMARCA5,RTL6,SCAF8,ATP6V1G1,FAM98A,YES1,WDR26,ARMCX3,GPATCH2L,WTAP,ZFX,PPP4R3A,IFNAR1,TRIM33,ZBTB44,EXOC5,VPS35,MARF1,TMEM30A,CACYBP,TRIM37,FAM126B,ATP5F1C,MON2,EAPP,GPBP1,MATR3,TAB2,ZNF302,SNX13,FBXL5,BMPR1A,C11orf58,ANKRD12,SCFD1,ASCC3,CNOT2,T…	hsa-miR-4659a-3p
MicroRNA	hsa-miR-4272:mirSVR_highEffct	hsa-miR-4272:mirSVR_nonconserved_highEffect-0.5	MicroRNA.org	1.492e-54	1.428e-50	1.442e-52	1.405e-51	84	1324	SLC25A46,STAM2,UBE2K,C5orf22,LEMD3,PYROXD1,SMNDC1,CCDC90B,CHD1,CHD2,TSG101,UBN2,HNRNPH2,RPS6KC1,PHC3,SUMO1,ZNF644,ATAD2B,ANKIB1,MMGT1,POLK,TMCO1,ARMC8,CUL4B,SLAIN2,SRSF4,PMPCB,EEF1E1,SLC35A1,HAT1,VTA1,CCT2,SPG11,RNF11,DENR,DENND4C,PPM1B,CHMP2B,PPP1CC,CTR9,PLEKHA3,YPEL5,ATF1,AFF4,ATP5F1C,ATP6V1A,HAUS6,ADAM9,GOLPH3,ZNF217,MCCC2,DCAF16,ARMCX2,ARFIP1,DCUN1D4,C2CD5,C18orf21,GSE1,ODR4,WDR20,SYNE2,CPNE3…	hsa-miR-4272
MicroRNA	hsa-miR-3171:mirSVR_lowEffct	hsa-miR-3171:mirSVR_nonconserved_lowEffect-0.1-0.5	MicroRNA.org	6.052e-43	5.794e-39	1.944e-41	1.894e-40	84	1871	STAM2,UBE2K,CHD1,ERGIC2,SMIM15,MDM4,HNRNPH2,GRPEL2,KMT2C,UBR5,SUMO1,ZNF655,LYPLA1,TAOK1,ZCCHC7,MED23,USP1,FAM8A1,MOB4,ARMC8,PPP1R21,SUPT20H,SRSF6,MED29,NPEPPS,NOA1,MRPL42,ANXA7,ARFGEF2,ATP6V1G1,YY1,RNF11,PPM1A,ZFX,PPM1B,PPP4R3A,PPP1CC,MTFMT,RTCA,ZFR,ATF1,EMC2,TRIM37,VPS29,SECISBP2L,PABIR1,ATP5PB,HAUS6,GAPVD1,EMC7,ADAM9,PSMA1,TMEM126B,MRPL19,PSMD12,MCCC2,GPD1L,ABRAXAS2,SLC25A43,GNPDA2,WDR20,C11orf…	hsa-miR-3171
MicroRNA	hsa-miR-301a:mirSVR_lowEffct	hsa-miR-301a:mirSVR_conserved_lowEffect-0.1-0.5	MicroRNA.org	8.893e-44	8.513e-40	3.096e-42	3.016e-41	84	1824	ZC3H14,UBE2K,PDHB,USP9X,EIF1B,CHD1,CHD2,TSG101,ESCO1,HNRNPH2,NUP54,ACSL3,MFSD14A,RPL7L1,AP1G1,OSBPL9,ZFAND6,COG5,HECTD1,PPP1R21,CUL3,SLAIN2,SIKE1,MDFIC,SUPT20H,TBPL1,PEX3,BAG5,ZNF507,NDFIP2,GUSBP1,FAM98A,NAA50,MED1,YES1,PPM1B,MAPRE1,RAB18,CTR9,VPS35,MARF1,LCOR,VPS29,AFF4,GAPVD1,SERBP1,GPBP1,DARS1,NHLRC2,ZNF236,RAB10,KIAA2026,FAF2,ATP11B,CCDC47,G3BP2,SUPT7L,CBX1,PDS5A,TAF2,RAB1A,HNRNPLL,CNOT2,KPNA…	hsa-miR-301a
MicroRNA	hsa-miR-216b:mirSVR_lowEffct	hsa-miR-216b:mirSVR_conserved_lowEffect-0.1-0.5	MicroRNA.org	8.532e-44	8.167e-40	2.981e-42	2.904e-41	84	1823	MRPS31,STAG1,SYNJ2BP,LEMD3,USP9X,APOOL,CCDC90B,COPS2,ESCO1,HNRNPH2,TXNL1,UBR5,CCSER2,XRN1,DCAF17,OSBPL8,ZFAND6,SCP2,EEF2K,TRMT13,ATXN10,TMCO1,HMGN4,SDHD,ARMC8,CUL3,SLAIN2,CTDSPL2,LZTFL1,ZNF507,ARFGEF2,MACROH2A1,WDR26,C16orf72,GPATCH2L,PPM1A,MTFMT,ZBTB44,EXOC5,VPS35,ATF1,BZW1,TRIM37,SECISBP2L,HAUS6,GAPVD1,SERBP1,SRP9,WSB2,ZNF621,ZNF318,MCCC2,CCNK,SNX13,GPD1L,ABRAXAS2,PSMD6,ARL6IP1,GNPDA2,CPNE3,PDS…	hsa-miR-216b
MicroRNA	hsa-miR-216a:mirSVR_highEffct	hsa-miR-216a:mirSVR_conserved_highEffect-0.5	MicroRNA.org	4.671e-53	4.472e-49	3.726e-51	3.631e-50	84	1383	PYROXD1,APOOL,CHD2,NT5DC1,HNRNPH2,NUP54,GPALPP1,PNPT1,DCAF17,ZFAND6,SCP2,BOD1L1,DDX60L,UBE2E3,SDHD,CCDC14,CUL4B,FNDC3B,NPEPPS,EEF1E1,ELP1,NAA50,ARMCX5,CGGBP1,YES1,RNF11,PPM1B,MAPRE1,PPP2CA,RAB18,USO1,DROSHA,VPS35,IQCB1,ZFR,LCOR,TRIM37,PABIR1,ATP6V1A,IL13RA1,HAUS6,GAPVD1,GPBP1,ZNF273,MATR3,RAB11A,ANKRD49,TAB2,ZNF318,DCUN1D4,BMPR1A,UBXN4,CYFIP1,ZC3H4,CPNE3,MBD4,HNRNPLL,METAP2,TCEA1,ITCH,TENT4B,WASH…	hsa-miR-216a
MicroRNA	hsa-miR-19a:mirSVR_highEffct	hsa-miR-19a:mirSVR_conserved_highEffect-0.5	MicroRNA.org	5.365e-48	5.136e-44	2.776e-46	2.705e-45	84	1606	STAM2,UBE2K,KLHDC2,PDHB,USP9X,CHD2,ACVR1,MDM4,NUP54,PHC3,UBP1,CNOT7,CLTC,CCSER2,OSBPL9,DCAF17,ANKIB1,ZFAND6,MMGT1,ATXN10,ZCCHC7,USP1,ARMC8,CUL3,FNDC3B,BTF3L4,UBQLN1,SRSF6,ANXA7,PON2,NDFIP2,CGGBP1,WDR26,MIER1,RNF11,DENND4C,WTAP,PPM1B,PRKRA,TRIM33,RAB18,VPS35,PRKAA1,ZFR,RAP2C,PTGES3,TRIM37,SECISBP2L,EMC7,TAB2,ZNF217,MCCC2,ARFIP1,DCUN1D4,MFF,C2CD5,EFR3A,TOMM70,KIAA2026,UBXN4,DDX46,ARL6IP1,G3BP2,WDR2…	hsa-miR-19a
MicroRNA	hsa-miR-16-1*:mirSVR_lowEffct	hsa-miR-16-1*:mirSVR_nonconserved_lowEffect-0.1-0.5	MicroRNA.org	1.967e-41	1.883e-37	5.741e-40	5.594e-39	84	1960	BRIX1,ZC3H14,STAM2,FAM172A,STAG1,APOOL,RNF13,CHD1,KMT2C,AP1G1,ATAD2B,CCSER2,SCP2,CRIPT,POLK,COG5,TMCO1,HMGN4,UBE2E3,CCDC14,CUL3,UBQLN1,SRSF6,SCAF8,SLC35A1,ZNF507,ARMCX5,C16orf72,ARMCX3,PPM1A,ZFX,PPM1B,PPP4R3A,PRKRA,MAPRE1,ARL1,PPP6C,DYNC2LI1,ELMO2,RTCA,ZNF512,PTGES3,ZRANB1,AFF4,KIFBP,GAPVD1,ADAM9,PSMA1,PSMA4,TMEM126B,ZKSCAN8,SSBP1,SUCLG2,FBXL3,PRDM2,ABRAXAS2,KIAA2026,ATP11B,ODR4,WDR20,CPNE3,PEX2,…	hsa-miR-16-1*
MicroRNA	hsa-miR-1278:mirSVR_lowEffct	hsa-miR-1278:mirSVR_nonconserved_lowEffect-0.1-0.5	MicroRNA.org	1.877e-50	1.797e-46	1.198e-48	1.167e-47	84	1493	UBE2K,RNF13,CHD1,NT5DC1,INIP,GPALPP1,CRNKL1,ANAPC10,UBE2D3,ZNF655,ZNF644,CLN5,CCSER2,XRN1,MMGT1,EEF2K,MED23,COG5,USP1,CUL3,SIKE1,UBE2Q1,ANXA7,ZNF507,HAT1,GUSBP1,ARMCX5,YY1,ARMCX3,PPM1B,PPP1CC,SCYL2,MAPRE1,ARL1,PPP2R5C,USO1,PRKAA1,ATF1,EMC2,LCOR,SNX2,PABIR1,IL13RA1,SERBP1,VEZF1,MATR3,ZKSCAN8,MRPL19,WSB2,GOLPH3,FBXL3,GPD1L,ABRAXAS2,TOMM70,DDX46,ODR4,G3BP2,ANKRD12,HNRNPLL,METAP2,TMEM167A,ELOC,ITCH,R…	hsa-miR-1278
MicroRNA	mmu-miR-290b-5p		MirDB	3.014e-56	2.885e-52	3.519e-54	3.429e-53	83	1221	STAM2,UBE2K,USP9X,SMIM15,COPS2,ACSL3,KMT2C,PHC3,UBR5,NUFIP2,XRN1,OSBPL8,ZFAND6,ZCCHC7,C2orf49,DNAJA1,MOB4,CUL4B,MDFIC,SUPT20H,SRSF6,CTDSPL2,SCAMP1,ANXA7,ARFGEF2,NDFIP2,CGGBP1,YES1,C16orf72,MIER1,PPM1B,FAM204A,TRIM33,ZBTB44,EXOC5,PLEKHA3,EPC1,RNF38,MAPK8,RAP2C,FAM126B,ATP6V1A,ZKSCAN8,DARS1,SSBP1,PSMD12,RB1CC1,ZNF236,TTC9C,ARFIP1,NXT2,CCNK,GPD1L,TCERG1,PRDX3,SYNE2,CPNE3,TAF2,MAP3K7,CNOT2,MED13,PCNP…	mmu-miR-290b-5p
MicroRNA	hsa-miR-889:mirSVR_highEffct	hsa-miR-889:mirSVR_nonconserved_highEffect-0.5	MicroRNA.org	1.155e-53	1.105e-49	9.634e-52	9.388e-51	83	1317	MRPS31,PYROXD1,USP9X,CHD2,TSNAX,COPS2,ESCO1,GRPEL2,RPS6KC1,GPALPP1,MFSD14A,C12orf29,UBR5,ZNF655,ZNF644,CNOT7,XRN1,LYPLA1,TAOK1,BOD1L1,TRMT13,TMCO1,USP1,FKBP3,GNPAT,BTF3L4,VRK2,RTL6,SRSF4,NOA1,ZNF507,NDFIP2,VTA1,ARMCX3,RNF11,WTAP,PPP4R3A,FAM204A,DYNC2LI1,PLEKHA3,YPEL5,MPLKIP,TMEM30A,ZFR,RAP2C,ZRANB1,ATP5PB,ZNF273,ADAM9,NARS1,SRP9,NHLRC2,DPP8,UBXN4,ODR4,WDR20,ASCC3,MED13,FBXW11,KPNA3,NBPF8,TCEA1,AB…	hsa-miR-889
MicroRNA	hsa-miR-579:mirSVR_highEffct	hsa-miR-579:mirSVR_nonconserved_highEffect-0.5	MicroRNA.org	1.117e-41	1.069e-37	3.331e-40	3.246e-39	83	1892	BRIX1,STAG1,LEMD3,TSNAX,SMIM15,MDM4,GRPEL2,PNPT1,UBE2D3,C12orf29,SUMO1,ZNF655,CLN5,OSBPL9,ANKIB1,ZFAND6,CRIPT,DDX60L,MED23,FAM8A1,MOB4,CUL4B,SRSF4,CTDSPL2,ANXA7,PEX3,LZTFL1,ARFGEF2,NDFIP2,NAA50,RNF11,DENND4C,GPATCH2L,WTAP,PPM1B,PPP1CC,FAM204A,MAPRE1,SLC4A1AP,USO1,PLEKHA3,TMEM30A,BZW1,PTGES3,SNX2,AFF4,IL13RA1,GPBP1,TMEM126B,NARS1,WSB2,TAB2,RB1CC1,DPP8,CCNK,FBXL3,TOMM70,BMPR1A,GNPDA2,SUPT7L,GOLGA5,…	hsa-miR-579
MicroRNA	hsa-miR-514:mirSVR_lowEffct	hsa-miR-514:mirSVR_nonconserved_lowEffect-0.1-0.5	MicroRNA.org	7.323e-45	7.01e-41	2.707e-43	2.637e-42	83	1715	STAM2,STAG1,DDX42,CHD1,TSG101,COPS2,HMGN3,GPALPP1,TXNL1,PNPT1,UBR5,ZNF644,UCHL3,XRN1,LYPLA1,MMGT1,ATXN10,FAM8A1,ARMC8,PPP1R21,CUL3,MDFIC,VRK2,SUPT20H,SRSF4,CTDSPL2,EEF1E1,ANXA7,GUSBP1,NAA50,YY1,WDR26,C16orf72,DENND4C,WTAP,PPP4R3A,TRIM33,ARL1,EXOC5,CRLS1,PPP6C,PLEKHA3,PRKAA1,MARF1,MPLKIP,MAPK8,LCOR,LMBRD1,MON2,URI1,SERBP1,MATR3,MRPL19,TAB2,ZNF217,PSMD12,DCUN1D4,MFF,SNX13,IQGAP1,FBXL5,C18orf21,ANKR…	hsa-miR-514
MicroRNA	hsa-miR-138-2*:mirSVR_highEffct	hsa-miR-138-2*:mirSVR_nonconserved_highEffect-0.5	MicroRNA.org	4.043e-51	3.871e-47	2.91e-49	2.836e-48	83	1420	BRIX1,C5orf22,LEMD3,TSNAX,ACVR1,HMGN3,NUP54,PNPT1,PHC3,RPL7L1,CNOT7,XRN1,DCAF17,ANKIB1,SCP2,MFSD1,CCDC14,CUL4B,PPP1R21,THOC7,VRK2,UBQLN1,SRSF6,TBPL1,PON2,ELP1,CILK1,VTA1,CCT2,SPG11,FAM98A,MIER1,TDP2,RNF11,PPP4R3A,HIGD1A,PPP6C,USO1,DYNC2LI1,VPS35,MARF1,MRPL32,SNRPG,TRIM37,ATP6V1A,URI1,C3orf38,ADAM9,PSMA1,RAB11A,WSB2,TAB2,NHLRC2,RB1CC1,ZNF236,NXT2,BMPR1A,ARL6IP1,ZC3H4,SPIN1,SCFD1,TAF2,ASCC3,RAB1A,M…	hsa-miR-138-2*
MicroRNA	hsa-miR-10527-5p		MirDB	1.647e-53	1.577e-49	1.348e-51	1.313e-50	83	1323	SLC25A46,UBE2K,SYNJ2BP,APOOL,RAB22A,UBN2,COPS2,RPS6KC1,GPALPP1,PNPT1,KMT2C,PHC3,UBE2D3,UBP1,NUFIP2,CCSER2,XRN1,MKLN1,LYPLA1,DCAF17,SCP2,CRIPT,TAOK1,COG5,CEBPZOS,CUL4B,CUL3,SMARCA5,UBQLN1,SRSF6,LZTFL1,ZNF507,THUMPD1,HAT1,FAM98A,API5,NAA50,MED1,WDR26,MIER1,RNF11,ZFX,CHMP2B,ARL1,EXOC5,RAB18,TMEM30A,ZFR,ATF1,MAPK8,LCOR,FAM126B,SECISBP2L,MON2,ATP6V1A,GPBP1,ZKSCAN8,GOLPH3,NHLRC2,FBXL3,EFR3A,RAB10,UBXN4…	hsa-miR-10527-5p
MicroRNA	hsa-miR-548u:mirSVR_highEffct	hsa-miR-548u:mirSVR_nonconserved_highEffect-0.5	MicroRNA.org	2.735e-43	2.618e-39	8.967e-42	8.738e-41	82	1749	BRIX1,DDX42,CHD1,CHD2,COPS2,HMGN3,MFSD14A,C12orf29,ZNF655,CLNS1A,CNOT7,OSBPL9,ZFAND6,CRIPT,TAOK1,DDX60L,POLK,CCDC14,CUL3,SLAIN2,FNDC3B,MDFIC,SRSF4,SRSF6,CTDSPL2,TBPL1,PEX3,ATP6V1G1,VTA1,MIER1,RNF11,MTFMT,TRIM33,PPP2CA,ARL1,CRLS1,DYNC2LI1,PLEKHA3,VPS35,ATF1,BZW1,ATP5PB,GAPVD1,GPBP1,TMEM126B,RAB11A,DCUN1D4,NXT2,SNX13,EFR3A,RAB10,TOMM70,ATP11B,PAPOLA,G3BP2,SUPT7L,C11orf58,TMEM41B,CNOT2,MED13,FBXW11,…	hsa-miR-548u
MicroRNA	hsa-miR-548c-3p:PITA	hsa-miR-548c-3p:PITA_TOP	PITA	7.563e-56	7.24e-52	8.419e-54	8.203e-53	82	1196	PYROXD1,USP9X,RAB22A,DDX42,RNF13,COPS2,MFSD14A,UBR5,ATAD2B,NUFIP2,CLTC,ANKIB1,ZFAND6,TAOK1,ZCCHC7,ARMC8,FNDC3B,UBE2Q1,CTDSPL2,SCAMP1,NDFIP2,VTA1,NAA50,ARMCX5,YES1,YY1,PPM1A,ZFX,PPP4R3A,SCYL2,ARL1,EXOC5,RAB18,PRKAA1,MARF1,RNF38,MAPK8,RAP2C,PTGES3,AFF4,PABIR1,GPBP1,MATR3,RAB11A,GOLPH3,ZNF217,SUCLG2,RAB10,TOMM70,BMPR1A,DDX46,GSE1,TCERG1,G3BP2,SYNE2,ANKRD12,KPNA3,TCEA1,TCF12,TENT4B,WASHC4,CPSF6,RALGA…	hsa-miR-548c-3p
MicroRNA	hsa-miR-514b-3p:mirSVR_lowEffct	hsa-miR-514b-3p:mirSVR_nonconserved_lowEffect-0.1-0.5	MicroRNA.org	1.052e-45	1.007e-41	4.266e-44	4.157e-43	82	1623	STAM2,STAG1,DDX42,CHD1,TSG101,COPS2,HMGN3,GPALPP1,TXNL1,UBE2D3,UBR5,ZNF644,UCHL3,XRN1,LYPLA1,MMGT1,ATXN10,FAM8A1,ARMC8,PPP1R21,CUL3,MDFIC,VRK2,SUPT20H,SRSF4,CTDSPL2,EEF1E1,ANXA7,GUSBP1,NAA50,CGGBP1,YY1,WDR26,C16orf72,DENND4C,WTAP,PPP4R3A,ARL1,EXOC5,CRLS1,PPP6C,PLEKHA3,PRKAA1,MARF1,MPLKIP,MAPK8,LCOR,LMBRD1,MON2,URI1,SERBP1,MATR3,MRPL19,TAB2,ZNF217,PSMD12,DCUN1D4,SNX13,IQGAP1,FBXL5,C18orf21,PCNP,C1…	hsa-miR-514b-3p
MicroRNA	hsa-miR-425:mirSVR_lowEffct	hsa-miR-425:mirSVR_conserved_lowEffect-0.1-0.5	MicroRNA.org	7.986e-42	7.645e-38	2.397e-40	2.335e-39	82	1831	SLC25A46,FAM172A,MIS18BP1,DDX42,TSNAX,HMGN3,ENOPH1,RPS6KC1,RPL7L1,AP1G1,LYPLA1,DCAF17,MMGT1,BOD1L1,COG5,TMCO1,UBE2E3,PPP1R21,CUL3,SMARCA5,TYW3,SUPT20H,PMPCB,SCAF8,MRPL42,SLC35A1,ELP1,CILK1,ZFX,CHMP2B,PPP1CC,ZNF675,RNF14,HIGD1A,PPP2CA,DYNC2LI1,ELMO2,MARF1,PEDS1,MPLKIP,ZNF512,LMBRD1,PABIR1,HAUS6,MATR3,TMEM126B,RAB11A,ANKRD49,SRP9,DARS1,PSMD5,ZNF318,NHLRC2,ZNF236,ARFIP1,C2CD5,FBXL5,DDX46,BNIP2,WDR20…	hsa-miR-425
MicroRNA	hsa-miR-34c-3p:mirSVR_lowEffct	hsa-miR-34c-3p:mirSVR_nonconserved_lowEffect-0.1-0.5	MicroRNA.org	4.864e-51	4.657e-47	3.399e-49	3.312e-48	82	1380	UBE2K,CHD1,CHD2,TSPYL1,UBN2,COPS2,ESCO1,GPALPP1,UBE2D3,AP1G1,CLK1,CCSER2,SCP2,TRMT13,USP1,FAM8A1,VBP1,MOB4,CCDC14,SLAIN2,FNDC3B,SIKE1,SRSF4,SCAF8,SCAMP1,LZTFL1,SLC35A1,API5,C16orf72,ARMCX3,DENR,GPATCH2L,WTAP,MTFMT,MAPRE1,TRIM33,RAB18,PPP2R5C,USO1,ELMO2,ZFR,BZW1,AFF4,GPBP1,ADAM9,TAB2,NHLRC2,ARMCX2,DCUN1D4,RNF115,BMPR1A,KIAA2026,CYFIP1,PAPOLA,TCERG1,CCDC47,G3BP2,WDR20,SUPT7L,CBX1,RAB1A,FBXW11,C12or…	hsa-miR-34c-3p
MicroRNA	hsa-miR-302c-5p		MirDB	4.112e-54	3.937e-50	3.579e-52	3.487e-51	82	1259	ZC3H14,UBE2K,PYROXD1,RNF13,ACVR1,TSPYL1,UBN2,NT5DC1,HNRNPH2,PHC3,NUFIP2,CLTC,XRN1,OSBPL8,TAOK1,MDFIC,TYW3,UBQLN1,SCAMP1,LZTFL1,ARFGEF2,THUMPD1,MACROH2A1,NAA50,CGGBP1,RNF11,PPM1A,PPP1CC,MAPRE1,TRIM33,HIGD1A,ARL1,ZFR,BZW1,MAPK8,LCOR,LMBRD1,FAM126B,SNX2,MON2,ATP6V1A,GAPVD1,MATR3,ZNF195,MRPL19,TAB2,ZNF302,RB1CC1,ZNF236,FBXL3,SNX13,TCERG1,SPIN1,GNPDA2,SUPT7L,PDS5A,CEP97,MED13,FBXW11,ABI1,VMA21,RASA1,W…	hsa-miR-302c-5p
MicroRNA	hsa-miR-26a:mirSVR_highEffct	hsa-miR-26a:mirSVR_conserved_highEffect-0.5	MicroRNA.org	7.037e-49	6.737e-45	3.986e-47	3.884e-46	82	1473	SLC25A46,BRIX1,FAM172A,UBE2K,USP9X,EIF1B,NT5DC1,ESCO1,NUP54,RPS6KC1,GPALPP1,ACSL3,TXNL1,KMT2C,PHC3,ATAD2B,CLNS1A,CLTC,ANKIB1,ATXN10,FAM8A1,MOB4,SLAIN2,FNDC3B,SMARCA5,TYW3,SRSF6,PMPCB,SCAMP1,NDFIP2,FAM98A,MIER1,DENND4C,ZFX,PPM1B,MTFMT,PRKRA,SCYL2,ZBTB44,RAB18,CRLS1,PPP2R5C,MARF1,PEDS1,RAP2C,IL13RA1,KIFBP,ZNF273,ADAM9,TAB2,DARS1,GOLPH3,ZNF318,ZNF236,EFR3A,GSE1,ATP11B,ODR4,G3BP2,PRDX3,WDR20,SYNE2,TA…	hsa-miR-26a
MicroRNA	hsa-miR-224*:mirSVR_highEffct	hsa-miR-224*:mirSVR_nonconserved_highEffect-0.5	MicroRNA.org	1.824e-45	1.747e-41	7.158e-44	6.975e-43	82	1635	BRIX1,ZC3H14,MIS18BP1,STAG1,KLHDC2,CHD2,NUP54,ACSL3,MFSD14A,KMT2C,C12orf29,CLK1,UBP1,ZNF644,ATAD2B,CNOT7,MED23,TMCO1,VBP1,ARMC8,CUL3,SRSF4,SLC35A1,ELP1,CILK1,SPG11,FAM98A,YES1,DENND4C,WTAP,PPM1B,CHMP2B,USO1,PRKAA1,BZW1,PTGES3,TRIM37,IL13RA1,URI1,C3orf38,PSMA4,MATR3,RAB11A,SRP9,WSB2,PSMD12,RB1CC1,ARMCX2,SUCLG2,ABRAXAS2,SPIN1,GNPDA2,SUPT7L,C11orf58,PEX2,TAF2,TMEM41B,HERC1,RAB1A,HNRNPLL,MED13,TMEM16…	hsa-miR-224*
MicroRNA	hsa-miR-190:mirSVR_lowEffct	hsa-miR-190:mirSVR_conserved_lowEffect-0.1-0.5	MicroRNA.org	2.346e-44	2.246e-40	8.54e-43	8.321e-42	82	1692	STAM2,C5orf22,LEMD3,HMGN3,INIP,ANAPC10,ZNF644,XRN1,SCP2,DDX60L,ATXN10,COG5,HMGN4,FAM8A1,CCDC14,PPP1R21,FNDC3B,SCAF8,SCAMP1,ANXA7,PEX3,SLC35A1,ZNF507,ARFGEF2,NDFIP2,SPG11,WDR26,TRIM33,ZBTB44,CCZ1,USO1,DYNC2LI1,RNF38,CCT8,ATF1,CACYBP,EMC2,FAM126B,AFF4,ATP5PB,IL13RA1,GAPVD1,GPBP1,ADAM9,MATR3,TMEM126B,ZKSCAN8,ANKRD49,DARS1,NHLRC2,RB1CC1,ARMCX2,MMADHC,BNIP2,ATP11B,TCERG1,PRDX3,GNPDA2,TAF2,TCEAL8,HNRNP…	hsa-miR-190
MicroRNA	hsa-miR-1272:mirSVR_lowEffct	hsa-miR-1272:mirSVR_nonconserved_lowEffect-0.1-0.5	MicroRNA.org	2.464e-40	2.359e-36	6.48e-39	6.314e-38	82	1919	BRIX1,STAM2,C5orf22,LEMD3,APOOL,RNF13,CHD1,CHD2,TRIP12,HMGN3,NT5DC1,GRPEL2,AP1G1,ZNF655,ATAD2B,CLTC,LYPLA1,SCP2,EEF2K,ZCCHC7,TMCO1,CUL3,POGK,ARFGEF2,CILK1,NDFIP2,GUSBP1,CCT2,CGGBP1,DENR,DENND4C,PPM1A,PPM1B,CRLS1,CTR9,MARF1,ATF1,PTGES3,LMBRD1,MON2,IL13RA1,WSB2,TAB2,GOLPH3,NHLRC2,RB1CC1,DPP8,ARMCX2,SUCLG2,DCUN1D4,SNX13,EFR3A,G3BP2,GNPDA2,CPNE3,C11orf58,ANKRD12,VMA21,TENT4B,PDCD6IP,RASA1,U2SURP,KHNY…	hsa-miR-1272
MicroRNA	hsa-miR-562:mirSVR_lowEffct	hsa-miR-562:mirSVR_nonconserved_lowEffect-0.1-0.5	MicroRNA.org	2.654e-45	2.541e-41	1.02e-43	9.943e-43	81	1595	ZC3H14,FAM172A,UBE2K,HMGN3,ESCO1,NUP54,C12orf29,AP1G1,UBR5,CLK1,ZNF655,CCSER2,XRN1,OSBPL8,EEF2K,USP1,UBE2E3,FAM8A1,SDHD,SLAIN2,MDFIC,TYW3,ANXA7,THUMPD1,CILK1,WDR26,ARMCX3,RNF11,PPM1B,PPP1CC,PRKRA,MAPRE1,YPEL5,TRIM37,MON2,PABIR1,URI1,SERBP1,TMEM126B,PSMD12,SUCLG2,DCUN1D4,FBXL5,EFR3A,ABRAXAS2,RAB10,UBXN4,FAF2,GSE1,ATP11B,GNPDA2,SYNE2,CPNE3,SCFD1,TMEM41B,MBD4,MAP3K7,CEP97,CNOT2,FBXW11,KPNA3,SNRNP27,…	hsa-miR-562
MicroRNA	hsa-miR-559		MirDB	4.369e-53	4.183e-49	3.515e-51	3.425e-50	81	1257	SLC25A46,BRIX1,MIS18BP1,C5orf22,PYROXD1,TSNAX,UBN2,NUP54,GPALPP1,ACSL3,MFSD14A,KMT2C,CFDP1,NUFIP2,CCSER2,ANKIB1,CRIPT,BOD1L1,FNDC3B,MDFIC,BTF3L4,SRSF6,MED29,SCAMP1,PEX3,CILK1,NDFIP2,MACROH2A1,CGGBP1,WDR26,PIAS1,MIER1,ARMCX3,PPM1A,TRIM33,HIGD1A,PPP2CA,ZBTB44,EXOC5,PRKAA1,RNF38,LCOR,FAM126B,SECISBP2L,GAPVD1,URI1,SERBP1,ZNF273,C3orf38,MATR3,RAB11A,SRP9,RB1CC1,DCUN1D4,FBXL3,GPD1L,FAF2,GSE1,PAPOLA,CCD…	hsa-miR-559
MicroRNA	hsa-miR-548b-3p:mirSVR_lowEffct	hsa-miR-548b-3p:mirSVR_nonconserved_lowEffect-0.1-0.5	MicroRNA.org	7.641e-39	7.314e-35	1.725e-37	1.681e-36	81	1957	UBE2K,USP9X,TSPYL1,HMGN3,NT5DC1,C12orf29,SUMO1,ZNF644,CNOT7,XRN1,OSBPL8,SCP2,MFSD1,ARMC8,CUL3,SIKE1,SMARCA5,SRSF6,PMPCB,SCAF8,SCAMP1,ATP6V1G1,API5,MED1,WDR26,C16orf72,MIER1,RNF11,GPATCH2L,PPM1B,PPP4R3A,CHMP2B,PPP2CA,RAB18,DYNC2LI1,RNF38,RAP2C,ZRANB1,AQR,GAPVD1,SERBP1,ZNF273,ZKSCAN8,SRP9,DARS1,MCCC2,RB1CC1,PRDM2,ABRAXAS2,RAB10,DDX46,CCDC47,SPIN1,TCEAL8,ASCC3,MED13,KPNA3,TCEA1,ABI1,TCF12,WDR7,CPSF6…	hsa-miR-548b-3p
MicroRNA	hsa-miR-330-3p:mirSVR_highEffct	hsa-miR-330-3p:mirSVR_nonconserved_highEffect-0.5	MicroRNA.org	3.044e-40	2.914e-36	7.919e-39	7.716e-38	81	1871	SLC25A46,BRIX1,SMNDC1,CHD2,ACVR1,ERGIC2,UBN2,TRIP12,ESCO1,CNOT7,MKLN1,SCP2,TRMT13,ZCCHC7,USP1,ARMC8,FNDC3B,BTF3L4,VRK2,SRSF6,UBE2Q1,ZNF507,ARFGEF2,ELP1,CILK1,VTA1,FAM98A,API5,PPM1B,MAPRE1,TRIM33,CRLS1,PPP2R5C,CCZ1,PLEKHA3,VPS35,RTCA,YPEL5,ZFR,CACYBP,RAP2C,ZNF512,TRIM37,SNX2,AFF4,IL13RA1,C3orf38,SRP9,ZNF318,PSMD12,ZNF236,DCUN1D4,IQGAP1,FBXL5,EFR3A,ABRAXAS2,UBXN4,SLC25A43,PAPOLA,TCERG1,WDR20,SYNE2,…	hsa-miR-330-3p
MicroRNA	hsa-miR-3065-5p		MirDB	3.198e-57	3.062e-53	4.252e-55	4.143e-54	81	1111	C5orf22,PYROXD1,SMNDC1,USP9X,EIF1B,RAB22A,TSG101,EYA3,UBN2,ACSL3,PHC3,UBE2D3,PIK3CB,NUFIP2,MMGT1,CRIPT,TAOK1,TMCO1,CUL4B,MDFIC,BTF3L4,TYW3,EEF1E1,PEX3,LZTFL1,ARFGEF2,FAM98A,API5,CGGBP1,MIER1,GPATCH2L,WTAP,PPM1A,HIGD1A,RAB18,PPP6C,VPS35,PRKAA1,MPLKIP,TMEM30A,ZFR,LCOR,FAM126B,AFF4,SECISBP2L,ATP6V1A,GPBP1,ZKSCAN8,MRPL19,GOLPH3,NHLRC2,ZNF236,SUCLG2,PRDM2,IQGAP1,EFR3A,TOMM70,BNIP2,GSE1,PAPOLA,CCDC47,R…	hsa-miR-3065-5p
MicroRNA	hsa-miR-218:mirSVR_lowEffct	hsa-miR-218:mirSVR_conserved_lowEffect-0.1-0.5	MicroRNA.org	1.583e-41	1.515e-37	4.692e-40	4.571e-39	81	1796	BRIX1,C5orf22,PDHB,NUP54,MFSD14A,CRNKL1,PHC3,ZNF644,CNOT7,CFDP1,CCSER2,OSBPL9,DCAF17,SCP2,BOD1L1,COG5,CUL3,SLAIN2,SIKE1,MDFIC,BTF3L4,SRSF4,SCAF8,POGK,ARFGEF2,THUMPD1,MACROH2A1,FAM98A,API5,CHMP2B,PRKRA,ZBTB44,PPP6C,ELMO2,VPS35,YPEL5,MARF1,CACYBP,ZRANB1,ATP5F1C,ATP5PB,HAUS6,GAPVD1,EMC7,SERBP1,ADAM9,ANKRD49,MRPL19,GOLPH3,MCCC2,NHLRC2,ZNF236,DCUN1D4,PRDM2,EFR3A,GPD1L,FAF2,SUPT7L,ANKRD12,RAB1A,METAP2,…	hsa-miR-218
MicroRNA	hsa-miR-129-5p:mirSVR_highEffct	hsa-miR-129-5p:mirSVR_conserved_highEffect-0.5	MicroRNA.org	3.211e-42	3.074e-38	9.916e-41	9.663e-40	81	1757	FAM172A,UBE2K,USP9X,CCDC90B,RNF13,ACSL3,TXNL1,KMT2C,CRNKL1,RPL7L1,UBP1,ZNF655,CNOT7,CCSER2,LYPLA1,SCP2,CRIPT,TAOK1,COG5,MOB4,ARMC8,MED29,CTDSPL2,NPEPPS,SLC35A1,THUMPD1,CCT2,YY1,MIER1,WTAP,ZFX,CHMP2B,MAPRE1,CTR9,YPEL5,RNF38,CACYBP,PTGES3,PABIR1,ATP5PB,GAPVD1,VEZF1,C3orf38,ADAM9,MATR3,ANKRD49,PSMD12,NXT2,RNF115,DDX46,FAF2,CBX1,PDS5A,GOLGA5,MAP3K7,NBPF8,SNRNP27,ABI1,PDCD6IP,WDR7,SMCHD1,U2SURP,SLC35B…	hsa-miR-129-5p
MicroRNA	hsa-miR-105:mirSVR_highEffct	hsa-miR-105:mirSVR_nonconserved_highEffect-0.5	MicroRNA.org	1.115e-48	1.067e-44	6.097e-47	5.941e-46	81	1437	ZC3H14,UBE2K,MIS18BP1,C5orf22,SMNDC1,APOOL,UBN2,RPS6KC1,ACSL3,TXNL1,PHC3,UBE2D3,RPL7L1,ATAD2B,CNOT7,TRMT13,ATXN10,VBP1,CUL4B,MDFIC,BTF3L4,CTDSPL2,ARFGEF2,THUMPD1,VTA1,FAM98A,API5,NAA50,C16orf72,DENND4C,PPP1CC,ARL1,RAB18,CRLS1,PPP6C,SLC4A1AP,USO1,YPEL5,MARF1,ZFR,ATF1,RAP2C,AFF4,GPBP1,ANKRD49,NARS1,WSB2,PSMD5,PSMD12,ZNF302,RB1CC1,DCUN1D4,PRDM2,BMPR1A,BNIP2,TCERG1,SPIN1,WDR20,PDS5A,TAF2,HNRNPLL,CEP9…	hsa-miR-105
MicroRNA	mmu-let-7f-1-3p		MirDB	1.995e-58	1.91e-54	3.238e-56	3.155e-55	80	1036	KLHDC2,LEMD3,PYROXD1,CHD1,ACVR1,ERGIC2,MDM4,UBN2,GPALPP1,MFSD14A,KMT2C,PHC3,ZNF644,MKLN1,DCAF17,OSBPL8,MMGT1,TAOK1,C2orf49,HECTD1,MFSD1,GNPAT,ARMC8,PPP1R21,CUL3,SLAIN2,MDFIC,BTF3L4,SMARCA5,UBQLN1,SCAMP1,ARFGEF2,HAT1,CILK1,YY1,WDR26,PIAS1,WTAP,PPP4R3A,CTR9,VPS35,PRKAA1,EPC1,RNF38,FAM126B,AQR,AFF4,SECISBP2L,MON2,VEZF1,PSMD5,ZNF318,RB1CC1,ZNF236,DCUN1D4,NXT2,RNF115,SNX13,RAB10,BMPR1A,BNIP2,SPIN1,CPN…	mmu-let-7f-1-3p
MicroRNA	mmu-let-7b-3p		MirDB	1.995e-58	1.91e-54	3.238e-56	3.155e-55	80	1036	KLHDC2,LEMD3,PYROXD1,CHD1,ACVR1,ERGIC2,MDM4,UBN2,GPALPP1,MFSD14A,KMT2C,PHC3,ZNF644,MKLN1,DCAF17,OSBPL8,MMGT1,TAOK1,C2orf49,HECTD1,MFSD1,GNPAT,ARMC8,PPP1R21,CUL3,SLAIN2,MDFIC,BTF3L4,SMARCA5,UBQLN1,SCAMP1,ARFGEF2,HAT1,CILK1,YY1,WDR26,PIAS1,WTAP,PPP4R3A,CTR9,VPS35,PRKAA1,EPC1,RNF38,FAM126B,AQR,AFF4,SECISBP2L,MON2,VEZF1,PSMD5,ZNF318,RB1CC1,ZNF236,DCUN1D4,NXT2,RNF115,SNX13,RAB10,BMPR1A,BNIP2,SPIN1,CPN…	mmu-let-7b-3p
MicroRNA	hsa-miR-5696		MirDB	1.87e-45	1.79e-41	7.307e-44	7.12e-43	80	1540	USP9X,APOOL,RAB22A,SMIM15,UBE2D3,C12orf29,UBR5,ZNF655,CFDP1,NUFIP2,CLTC,CCSER2,OSBPL8,ANKIB1,MMGT1,TAOK1,DDX60L,DNAJA1,CUL4B,MDFIC,SMARCA5,LZTFL1,CILK1,NDFIP2,YES1,MIER1,TDP2,RNF11,DENND4C,GPATCH2L,ZFX,PPP1CC,SCYL2,EXOC5,RTCA,YPEL5,MARF1,RNF38,TRIM37,FAM126B,SNX2,AFF4,SECISBP2L,GPBP1,RAB11A,ZKSCAN8,NARS1,PSMD5,RB1CC1,ARFIP1,FBXL3,C2CD5,SNX13,FBXL5,GPD1L,DDX46,ODR4,PDS5A,MAP3K7,MED13,PCNP,PDCD6IP,…	hsa-miR-5696
MicroRNA	hsa-miR-519a:mirSVR_highEffct	hsa-miR-519a:mirSVR_nonconserved_highEffect-0.5	MicroRNA.org	7.95e-48	7.611e-44	4.048e-46	3.945e-45	80	1430	STAG1,LEMD3,CHD2,TSG101,ACVR1,MDM4,HMGN3,GRPEL2,GPALPP1,UBR5,CNOT7,CCSER2,LYPLA1,ANKIB1,SCP2,CRIPT,TRMT13,HMGN4,PPP1R21,CUL3,SLAIN2,BTF3L4,TYW3,CILK1,API5,NAA50,CGGBP1,PPM1A,PPM1B,IFNAR1,MAPRE1,HIGD1A,ARL1,CRLS1,PLEKHA3,VPS35,PRKAA1,RAP2C,PTGES3,TRIM37,ATP6V1A,HAUS6,C3orf38,ADAM9,ZNF217,DPP8,ZNF236,MFF,FBXL5,EFR3A,ABRAXAS2,RAB10,BNIP2,PAPOLA,WDR20,C11orf58,ANKRD12,MBD4,CEP97,FBXW11,KPNA3,PCNP,ITC…	hsa-miR-519a
MicroRNA	hsa-miR-496:mirSVR_lowEffct	hsa-miR-496:mirSVR_conserved_lowEffect-0.1-0.5	MicroRNA.org	7.205e-44	6.898e-40	2.545e-42	2.48e-41	80	1619	BRIX1,ZC3H14,STAM2,C5orf22,STAG1,SMNDC1,ACVR1,TSPYL1,NT5DC1,HNRNPH2,GRPEL2,KMT2C,ZNF644,ATAD2B,OSBPL8,ANKIB1,BOD1L1,POLK,HECTD1,HMGN4,FAM8A1,ARFGEF2,HAT1,NDFIP2,CCT2,ARMCX5,YY1,WDR26,DENND4C,PPM1B,PPP4R3A,ARL1,CRLS1,RTCA,RNF38,TMEM30A,EMC2,TRIM37,FAM126B,PABIR1,IL13RA1,KIFBP,EAPP,ADAM9,MATR3,TAB2,GOLPH3,DCUN1D4,PSMD6,TOMM70,SLC25A43,ZC3H4,NAE1,WDR20,HERC1,RAB1A,MED13,ABI1,VMA21,RBM3,ICE2,SMCHD1,U…	hsa-miR-496
MicroRNA	hsa-miR-367:mirSVR_lowEffct	hsa-miR-367:mirSVR_conserved_lowEffect-0.1-0.5	MicroRNA.org	5.964e-41	5.709e-37	1.694e-39	1.651e-38	80	1777	FAM172A,STAG1,HMGN3,TXNL1,AP1G1,UBR5,CNOT7,CFDP1,XRN1,OSBPL8,SCP2,TAOK1,COG5,UBE2E3,ARMC8,PPP1R21,BTF3L4,VRK2,EEF1E1,SCAMP1,ANXA7,PEX3,BAG5,ARFGEF2,CILK1,CCT2,MACROH2A1,ARMCX3,ZFX,PPP4R3A,SCYL2,ARL1,EXOC5,PPP2R5C,PPP6C,CTR9,VPS35,RAP2C,LMBRD1,TRIM37,SNX2,GPBP1,MATR3,NARS1,SRP9,TAB2,DARS1,SSBP1,MCCC2,DCUN1D4,PRDM2,TOMM70,KIAA2026,DDX46,FAF2,PAPOLA,GNPDA2,WDR20,PEX2,CBX1,PDS5A,ANKRD12,TMEM41B,METAP…	hsa-miR-367
MicroRNA	hsa-miR-222*:mirSVR_lowEffct	hsa-miR-222*:mirSVR_nonconserved_lowEffect-0.1-0.5	MicroRNA.org	2.007e-43	1.921e-39	6.68e-42	6.509e-41	80	1642	STAG1,USP9X,CCDC90B,RNF13,CHD1,ACVR1,ENOPH1,TXNL1,KMT2C,PHC3,RPL7L1,ZNF644,CCSER2,XRN1,OSBPL9,BOD1L1,POLK,COG5,USP1,UBE2E3,FAM8A1,SDHD,CUL3,SIKE1,SMARCA5,NPEPPS,ZNF507,HAT1,FAM98A,CGGBP1,YES1,C16orf72,RNF11,DENND4C,WTAP,PPM1A,MAPRE1,TRIM33,EXOC5,CTR9,ZFR,BZW1,TRIM37,ATP5F1C,SECISBP2L,IL13RA1,MATR3,TMEM126B,ANKRD49,WSB2,DARS1,MCCC2,SUCLG2,PRDM2,SNX13,FBXL5,ABRAXAS2,RAB10,WDR20,ASCC3,RAB1A,METAP2,C…	hsa-miR-222*
MicroRNA	hsa-miR-219-2-3p:mirSVR_lowEffct	hsa-miR-219-2-3p:mirSVR_nonconserved_lowEffect-0.1-0.5	MicroRNA.org	4.863e-40	4.655e-36	1.245e-38	1.213e-37	80	1830	STAG1,PYROXD1,CHD1,HNRNPH2,MFSD14A,C12orf29,DCAF17,OSBPL8,ATXN10,POLK,COG5,TMCO1,HMGN4,FKBP3,ARMC8,SLAIN2,SIKE1,SUPT20H,UBQLN1,UBE2Q1,CTDSPL2,PMPCB,NPEPPS,SLC35A1,PON2,CILK1,GUSBP1,CCT2,SPG11,PPP4R3A,PPP1CC,TRIM33,PPP2CA,RAB18,CRLS1,PPP2R5C,IQCB1,RTCA,TMEM30A,EMC2,RAP2C,PTGES3,VPS29,ATP5PB,URI1,VEZF1,ZKSCAN8,SRP9,MCCC2,RB1CC1,ARFIP1,CCNK,MFF,PRDM2,SNX13,IQGAP1,UBXN4,DDX46,ATP11B,TCERG1,GNPDA2,WDR…	hsa-miR-219-2-3p
MicroRNA	hsa-miR-20a:mirSVR_highEffct	hsa-miR-20a:mirSVR_conserved_highEffect-0.5	MicroRNA.org	1.249e-42	1.196e-38	3.933e-41	3.833e-40	80	1684	C5orf22,SMNDC1,CHD2,TSG101,MDM4,HMGN3,GRPEL2,TXNL1,UBR5,SUMO1,CNOT7,CCSER2,ANKIB1,CRIPT,BOD1L1,ZCCHC7,COG5,HMGN4,CCDC14,PPP1R21,SLAIN2,FNDC3B,CTDSPL2,PMPCB,PON2,HAT1,CILK1,C16orf72,RNF11,GPATCH2L,PPM1A,MAPRE1,TRIM33,ARL1,PPP6C,PLEKHA3,VPS35,RTCA,RNF38,RAP2C,PTGES3,TRIM37,GAPVD1,URI1,EAPP,GPBP1,C3orf38,ADAM9,PSMA1,ZNF217,DCAF16,RB1CC1,ZNF236,FBXL5,RAB10,BNIP2,PAPOLA,GNPDA2,SYNE2,C11orf58,PDS5A,ANK…	hsa-miR-20a
MicroRNA	hsa-miR-190b:mirSVR_lowEffct	hsa-miR-190b:mirSVR_conserved_lowEffect-0.1-0.5	MicroRNA.org	1.758e-43	1.683e-39	5.925e-42	5.773e-41	80	1639	STAM2,C5orf22,LEMD3,PYROXD1,HMGN3,INIP,ANAPC10,ZNF655,ZNF644,XRN1,SCP2,DDX60L,ATXN10,COG5,HMGN4,FAM8A1,CCDC14,PPP1R21,FNDC3B,SCAF8,SCAMP1,ANXA7,PEX3,SLC35A1,ZNF507,ARFGEF2,NDFIP2,SPG11,WDR26,TRIM33,CCZ1,USO1,DYNC2LI1,RNF38,CCT8,CACYBP,EMC2,FAM126B,AFF4,ATP5PB,IL13RA1,GPBP1,ADAM9,MATR3,TMEM126B,ZKSCAN8,ANKRD49,DARS1,NHLRC2,ARMCX2,MMADHC,SNX13,BNIP2,ATP11B,TCERG1,PRDX3,GNPDA2,PDS5A,TAF2,TCEAL8,HNRN…	hsa-miR-190b
MicroRNA	hsa-miR-16-5p:Functional MTI	Functional MTI	miRTarbase	4.178e-45	3.999e-41	1.562e-43	1.522e-42	80	1557	MRPS31,USP9X,UBN2,NT5DC1,GRPEL2,TXNL1,PHC3,ZNF644,CLNS1A,CNOT7,NUFIP2,CLTC,DCAF17,TAOK1,EEF2K,TRMT13,DNAJA1,ZNF791,EIF3M,MOB4,CUL3,FNDC3B,UBE2Q1,TBPL1,SLC35A1,PON2,C16orf72,PPM1A,HIGD1A,PPP2R5C,PPP6C,SLC4A1AP,PRKAA1,EPC1,PEDS1,RNF38,CCT8,BZW1,RAP2C,ZRANB1,AFF4,ATP5F1C,PABIR1,SERBP1,NARS1,PSMD12,DPP8,ARMCX2,G3BP2,ASCC3,GOLGA5,MBD4,MAP3K7,RAB1A,METAP2,MED13,GOT2,FBXW11,KPNA3,VMA21,PDCD6IP,U2SURP,SL…	hsa-miR-16-5p
MicroRNA	hsa-miR-155:mirSVR_lowEffct	hsa-miR-155:mirSVR_conserved_lowEffect-0.1-0.5	MicroRNA.org	7.45e-40	7.132e-36	1.852e-38	1.805e-37	80	1841	BRIX1,SMNDC1,ENOPH1,ESCO1,HNRNPH2,NUP54,GPALPP1,CRNKL1,ZNF644,CCSER2,XRN1,OSBPL9,DCAF17,SCP2,TAOK1,TRMT13,POLK,HECTD1,HMGN4,ARMC8,CUL3,SUPT20H,SRSF6,SCAMP1,BAG5,SLC35A1,ZNF507,CILK1,CCT2,MACROH2A1,YES1,WDR26,C16orf72,GPATCH2L,PPM1A,PPP2R5C,ELMO2,PLEKHA3,PRKAA1,LCOR,SNRPG,AFF4,GPBP1,ZKSCAN8,MRPL19,ZNF318,NHLRC2,DCAF16,ARFIP1,DCUN1D4,MMADHC,PRDM2,SNX13,IQGAP1,GPD1L,FAF2,ATP11B,SLC25A43,TCERG1,CCDC4…	hsa-miR-155
MicroRNA	hsa-miR-146a:mirSVR_lowEffct	hsa-miR-146a:mirSVR_conserved_lowEffect-0.1-0.5	MicroRNA.org	7.523e-39	7.202e-35	1.702e-37	1.659e-36	80	1902	ZC3H14,STAM2,MIS18BP1,LEMD3,USP9X,EIF1B,CHD2,TSPYL1,TRIP12,NT5DC1,SUMO1,ZNF644,CLN5,CFDP1,XRN1,OSBPL9,OSBPL8,SCP2,ZCCHC7,CUL3,SLAIN2,SIKE1,SMARCA5,PMPCB,ANXA7,ZNF507,ARMCX5,YY1,ZFX,PPM1B,PPP4R3A,RNF14,ARL1,EXOC5,RAB18,PPP2R5C,DYNC2LI1,MARF1,ZNF512,AQR,MON2,PABIR1,GAPVD1,VEZF1,ZNF273,WSB2,DARS1,NHLRC2,SUCLG2,CCNK,PRDM2,SNX13,IQGAP1,FBXL5,UBXN4,SLC25A43,ZC3H4,GNPDA2,C1QBP,PDS5A,TAF2,ASCC3,MBD4,TMEM…	hsa-miR-146a
MicroRNA	mmu-miR-98-3p		MirDB	2.137e-57	2.046e-53	3.008e-55	2.931e-54	79	1032	KLHDC2,LEMD3,PYROXD1,CHD1,ACVR1,ERGIC2,MDM4,UBN2,GPALPP1,MFSD14A,KMT2C,PHC3,ZNF644,MKLN1,DCAF17,OSBPL8,MMGT1,TAOK1,C2orf49,HECTD1,MFSD1,GNPAT,ARMC8,PPP1R21,CUL3,SLAIN2,MDFIC,BTF3L4,SMARCA5,UBQLN1,SCAMP1,ARFGEF2,HAT1,CILK1,YY1,WDR26,PIAS1,WTAP,PPP4R3A,CTR9,VPS35,PRKAA1,EPC1,RNF38,FAM126B,AQR,AFF4,SECISBP2L,MON2,VEZF1,PSMD5,ZNF318,RB1CC1,ZNF236,DCUN1D4,NXT2,RNF115,SNX13,RAB10,BMPR1A,BNIP2,SPIN1,CPN…	mmu-miR-98-3p
MicroRNA	mmu-miR-126b-5p		MirDB	2.338e-47	2.238e-43	1.114e-45	1.085e-44	79	1406	SLC25A46,STAG1,USP9X,RAB22A,RNF13,CHD1,UBN2,ENOPH1,KMT2C,ANAPC10,UBE2D3,UBP1,CNOT7,NUFIP2,MKLN1,TAOK1,EEF2K,ATXN10,POLK,COG5,THOC7,SMARCA5,NPEPPS,PEX3,ZNF507,VTA1,ARMCX5,ARMCX3,TDP2,DENR,TRIM33,ARL1,PPP2R5C,PSMG1,RNF38,TMEM30A,BZW1,RAP2C,PTGES3,TRIM37,FAM126B,VPS29,SNX2,MON2,GPBP1,RAB11A,GOLPH3,PSMD12,RB1CC1,C2CD5,EFR3A,DDX46,C18orf21,ANKRD12,TAF2,HNRNPLL,CEP97,CNOT2,TMEM167A,PCNP,ELOC,ABI1,ITCH,…	mmu-miR-126b-5p
MicroRNA	mmu-let-7c-2-3p		MirDB	1.985e-57	1.9e-53	2.836e-55	2.763e-54	79	1031	KLHDC2,LEMD3,PYROXD1,CHD1,ACVR1,ERGIC2,MDM4,UBN2,GPALPP1,MFSD14A,KMT2C,PHC3,ZNF644,MKLN1,DCAF17,OSBPL8,MMGT1,TAOK1,C2orf49,HECTD1,MFSD1,GNPAT,ARMC8,PPP1R21,CUL3,SLAIN2,MDFIC,BTF3L4,SMARCA5,UBQLN1,SCAMP1,ARFGEF2,HAT1,CILK1,YY1,WDR26,PIAS1,WTAP,PPP4R3A,CTR9,VPS35,PRKAA1,EPC1,RNF38,FAM126B,AQR,AFF4,SECISBP2L,MON2,VEZF1,PSMD5,ZNF318,RB1CC1,ZNF236,DCUN1D4,NXT2,RNF115,SNX13,RAB10,BMPR1A,BNIP2,SPIN1,CPN…	mmu-let-7c-2-3p
MicroRNA	mmu-let-7a-1-3p		MirDB	1.985e-57	1.9e-53	2.836e-55	2.763e-54	79	1031	KLHDC2,LEMD3,PYROXD1,CHD1,ACVR1,ERGIC2,MDM4,UBN2,GPALPP1,MFSD14A,KMT2C,PHC3,ZNF644,MKLN1,DCAF17,OSBPL8,MMGT1,TAOK1,C2orf49,HECTD1,MFSD1,GNPAT,ARMC8,PPP1R21,CUL3,SLAIN2,MDFIC,BTF3L4,SMARCA5,UBQLN1,SCAMP1,ARFGEF2,HAT1,CILK1,YY1,WDR26,PIAS1,WTAP,PPP4R3A,CTR9,VPS35,PRKAA1,EPC1,RNF38,FAM126B,AQR,AFF4,SECISBP2L,MON2,VEZF1,PSMD5,ZNF318,RB1CC1,ZNF236,DCUN1D4,NXT2,RNF115,SNX13,RAB10,BMPR1A,BNIP2,SPIN1,CPN…	mmu-let-7a-1-3p
MicroRNA	hsa-miR-548a-3p		MirDB	1.077e-52	1.031e-48	8.248e-51	8.037e-50	79	1191	STAM2,LEMD3,SMNDC1,USP9X,RAB22A,MDM4,TRIP12,ENOPH1,PHC3,PIK3CB,ATAD2B,NUFIP2,CLTC,OSBPL8,MMGT1,TAOK1,CUL3,PMPCB,SCAMP1,THUMPD1,VTA1,MACROH2A1,NAA50,YES1,WDR26,PIAS1,C16orf72,RNF11,DENND4C,GPATCH2L,WTAP,ZFX,PPM1B,RNF14,TRIM33,ZBTB44,EPC1,RNF38,ZFR,BZW1,CACYBP,AFF4,URI1,SERBP1,ZKSCAN8,TAB2,NHLRC2,RB1CC1,DPP8,PRDM2,DDX46,PAPOLA,ARL6IP1,G3BP2,SYNE2,CPNE3,CBX1,ANKRD12,TMEM41B,HERC1,CEP97,MED13,VMA21,T…	hsa-miR-548a-3p
MicroRNA	hsa-miR-519b-3p:mirSVR_highEffct	hsa-miR-519b-3p:mirSVR_nonconserved_highEffect-0.5	MicroRNA.org	2.879e-47	2.756e-43	1.358e-45	1.323e-44	79	1410	STAG1,LEMD3,CHD2,TSG101,ACVR1,MDM4,HMGN3,GRPEL2,GPALPP1,UBR5,CNOT7,CCSER2,LYPLA1,ANKIB1,SCP2,CRIPT,TRMT13,HMGN4,PPP1R21,CUL3,SLAIN2,BTF3L4,TYW3,CILK1,API5,NAA50,PPM1A,PPM1B,IFNAR1,MAPRE1,HIGD1A,ARL1,CRLS1,PLEKHA3,VPS35,PRKAA1,RAP2C,PTGES3,TRIM37,ATP6V1A,HAUS6,C3orf38,ADAM9,ZNF217,DPP8,ZNF236,MFF,FBXL5,EFR3A,ABRAXAS2,RAB10,BNIP2,PAPOLA,WDR20,C11orf58,ANKRD12,MBD4,CEP97,FBXW11,KPNA3,PCNP,ITCH,GPATC…	hsa-miR-519b-3p
MicroRNA	hsa-miR-33b:mirSVR_lowEffct	hsa-miR-33b:mirSVR_conserved_lowEffect-0.1-0.5	MicroRNA.org	1.25e-36	1.196e-32	2.364e-35	2.304e-34	79	1989	ZC3H14,STAG1,CHD2,TSG101,MDM4,TRIP12,HNRNPH2,UBE2D3,C12orf29,ZNF644,NUFIP2,XRN1,LYPLA1,OSBPL9,MOB4,THOC7,MDFIC,SMARCA5,VRK2,UBQLN1,CTDSPL2,MRPL42,LZTFL1,VTA1,GUSBP1,CCT2,FAM98A,API5,ARMCX3,TDP2,WTAP,ZNF675,MAPRE1,USO1,CTR9,VPS35,PRKAA1,ZFR,CACYBP,ZRANB1,MATR3,RAB11A,ZKSCAN8,TAB2,ZNF318,ZNF236,RNF115,C2CD5,SNX13,EFR3A,DDX46,CYFIP1,C18orf21,GSE1,ATP11B,ODR4,SPIN1,SYNE2,TMEM41B,ABI1,TCF12,SMCHD1,U2S…	hsa-miR-33b
MicroRNA	hsa-miR-302d*:mirSVR_highEffct	hsa-miR-302d*:mirSVR_nonconserved_highEffect-0.5	MicroRNA.org	4.653e-49	4.454e-45	2.66e-47	2.592e-46	79	1333	UBE2K,C5orf22,KLHDC2,TSNAX,ACVR1,SMIM15,TSPYL1,MDM4,NT5DC1,ESCO1,MFSD14A,TXNL1,PHC3,UBE2D3,AP1G1,HECTD1,SLAIN2,SUPT20H,UBQLN1,LZTFL1,NDFIP2,CGGBP1,C16orf72,DENR,PPM1A,PPM1B,PPP4R3A,TRIM33,PPP2CA,RAB18,PPP2R5C,DYNC2LI1,PLEKHA3,MARF1,RNF38,BZW1,RAP2C,SECISBP2L,KIFBP,GPBP1,ADAM9,ANKRD49,SRP9,WSB2,DARS1,GOLPH3,RB1CC1,ZNF236,C2CD5,GPD1L,TOMM70,CYFIP1,ATP11B,CCDC47,SPIN1,PDS5A,TMEM41B,HERC1,MAP3K7,RAB1…	hsa-miR-302d*
MicroRNA	hsa-miR-299-5p:mirSVR_lowEffct	hsa-miR-299-5p:mirSVR_nonconserved_lowEffect-0.1-0.5	MicroRNA.org	7.136e-45	6.832e-41	2.648e-43	2.58e-42	79	1521	STAM2,FAM172A,STAG1,LEMD3,EIF1B,CHD1,TSG101,GPALPP1,ACSL3,UBE2D3,ZNF655,CLNS1A,ANKIB1,SCP2,CRIPT,TRMT13,ZCCHC7,POLK,TMCO1,UBE2E3,VBP1,SMARCA5,VRK2,RTL6,SCAF8,SLC35A1,THUMPD1,HAT1,CILK1,MACROH2A1,DENND4C,GPATCH2L,WTAP,PPM1B,SCYL2,RNF14,TRIM33,PPP2CA,CTR9,YPEL5,ZFR,MRPL32,RAP2C,VPS29,PABIR1,GPBP1,ANKRD49,DARS1,PSMD5,GOLPH3,RB1CC1,ZNF236,SNX13,RAB10,PAPOLA,ZC3H4,SPIN1,GNPDA2,SYNE2,CBX1,HERC1,RAB1A,M…	hsa-miR-299-5p
MicroRNA	hsa-miR-200b*:mirSVR_lowEffct	hsa-miR-200b*:mirSVR_nonconserved_lowEffect-0.1-0.5	MicroRNA.org	1.128e-40	1.08e-36	3.058e-39	2.98e-38	79	1741	BRIX1,COPS2,HNRNPH2,GPALPP1,PHC3,C12orf29,UBR5,SUMO1,ZNF644,XRN1,DCAF17,ZFAND6,SCP2,CRIPT,COG5,TMCO1,FAM8A1,VBP1,ARMC8,CCDC14,PPP1R21,CUL3,MDFIC,UBE2Q1,CILK1,NDFIP2,VTA1,MACROH2A1,NAA50,YY1,WDR26,WTAP,CHMP2B,PPP1CC,SCYL2,FAM204A,TRIM33,PPP2CA,RAB18,PPP6C,DYNC2LI1,ELMO2,PLEKHA3,MARF1,ATF1,FAM126B,KIFBP,URI1,ZKSCAN8,ZNF217,SSBP1,ZNF236,SUCLG2,C2CD5,ABRAXAS2,TOMM70,UBXN4,BNIP2,FAF2,TCERG1,CCDC47,SPI…	hsa-miR-200b*
MicroRNA	hsa-miR-19b:mirSVR_highEffct	hsa-miR-19b:mirSVR_conserved_highEffect-0.5	MicroRNA.org	3.834e-45	3.67e-41	1.445e-43	1.408e-42	79	1508	STAM2,UBE2K,C5orf22,KLHDC2,PDHB,CHD2,ACVR1,MDM4,NUP54,PHC3,UBP1,CNOT7,CLTC,CCSER2,OSBPL9,ANKIB1,ZFAND6,MMGT1,SCP2,ATXN10,ZCCHC7,ARMC8,CUL3,FNDC3B,BTF3L4,UBQLN1,ANXA7,PON2,NDFIP2,CGGBP1,WDR26,MIER1,RNF11,DENND4C,WTAP,PPM1B,PRKRA,TRIM33,RAB18,VPS35,PRKAA1,YPEL5,ZFR,RAP2C,PTGES3,TRIM37,SECISBP2L,EMC7,TAB2,ZNF217,ARFIP1,MFF,C2CD5,EFR3A,KIAA2026,DDX46,ARL6IP1,G3BP2,WDR20,CBX1,PDS5A,FBXW11,KPNA3,TCF12,…	hsa-miR-19b
MicroRNA	hsa-miR-1299:mirSVR_highEffct	hsa-miR-1299:mirSVR_nonconserved_highEffect-0.5	MicroRNA.org	8.092e-38	7.746e-34	1.666e-36	1.623e-35	79	1912	STAG1,LEMD3,CHD2,TSNAX,MDM4,UBN2,TRIP12,KMT2C,CRNKL1,RPL7L1,ZNF644,ATAD2B,CLTC,CCSER2,XRN1,LYPLA1,ANKIB1,SCP2,TRMT13,COG5,CCDC14,BTF3L4,VRK2,UBQLN1,POGK,LZTFL1,ARFGEF2,NDFIP2,NAA50,MED1,CGGBP1,YY1,MIER1,CHMP2B,TRIM33,ZBTB44,IQCB1,TMEM30A,MRPL32,LMBRD1,PABIR1,ATP6V1A,TAB2,DPP8,MFF,SNX13,RAB10,KIAA2026,DDX46,SLC25A43,TCERG1,ODR4,ZC3H4,CCDC47,G3BP2,ANKRD12,TMEM41B,CNOT2,NBPF8,ITCH,TCF12,RASA1,ICE2,R…	hsa-miR-1299
MicroRNA	hsa-miR-625*:mirSVR_lowEffct	hsa-miR-625*:mirSVR_nonconserved_lowEffect-0.1-0.5	MicroRNA.org	5.558e-47	5.321e-43	2.522e-45	2.457e-44	78	1378	FAM172A,MIS18BP1,USP9X,CHD2,GRPEL2,INIP,MFSD14A,CRNKL1,ATAD2B,CLTC,OSBPL9,ANKIB1,BOD1L1,POLK,COG5,C2orf49,MFSD1,UBE2E3,ARMC8,CCDC14,PPP1R21,FNDC3B,MDFIC,TYW3,SRSF4,MRPL42,CILK1,MACROH2A1,ARMCX5,MED1,WDR26,PPP4R3A,CHMP2B,PPP1CC,ARL1,CRLS1,ELMO2,PLEKHA3,YPEL5,TMEM30A,ATF1,BZW1,TRIM37,SNX2,ATP5PB,EMC7,URI1,ZNF273,ADAM9,RAB11A,TAB2,FBXL3,SNX13,RAB10,GNPDA2,WDR20,CBX1,ASCC3,TENT4B,PDCD6IP,WDR7,CPSF6,R…	hsa-miR-625*
MicroRNA	hsa-miR-548f-3p		MirDB	3.502e-51	3.353e-47	2.579e-49	2.513e-48	78	1207	STAM2,LEMD3,SMNDC1,USP9X,RAB22A,MDM4,TRIP12,ENOPH1,PHC3,PIK3CB,ATAD2B,NUFIP2,CLTC,OSBPL8,MMGT1,TAOK1,CUL3,PMPCB,SCAMP1,THUMPD1,VTA1,MACROH2A1,NAA50,YES1,WDR26,PIAS1,C16orf72,RNF11,DENND4C,GPATCH2L,WTAP,ZFX,PPM1B,RNF14,TRIM33,ZBTB44,EPC1,RNF38,ZFR,BZW1,CACYBP,AFF4,URI1,SERBP1,ZKSCAN8,TAB2,NHLRC2,DPP8,PRDM2,DDX46,PAPOLA,ARL6IP1,G3BP2,SYNE2,CPNE3,CBX1,ANKRD12,TMEM41B,HERC1,CEP97,MED13,VMA21,TENT4B,I…	hsa-miR-548f-3p
MicroRNA	hsa-miR-548az-3p		MirDB	4.469e-51	4.278e-47	3.169e-49	3.088e-48	78	1211	STAM2,LEMD3,SMNDC1,USP9X,RAB22A,MDM4,TRIP12,ENOPH1,PHC3,PIK3CB,ATAD2B,NUFIP2,CLTC,XRN1,OSBPL8,MMGT1,TAOK1,CUL3,PMPCB,SCAMP1,THUMPD1,VTA1,MACROH2A1,NAA50,YES1,WDR26,PIAS1,C16orf72,RNF11,DENND4C,GPATCH2L,WTAP,ZFX,PPM1B,RNF14,TRIM33,ZBTB44,EPC1,RNF38,ZFR,BZW1,CACYBP,AFF4,URI1,SERBP1,ZKSCAN8,TAB2,NHLRC2,DPP8,PRDM2,DDX46,PAPOLA,ARL6IP1,G3BP2,SYNE2,CPNE3,CBX1,ANKRD12,TMEM41B,HERC1,CEP97,MED13,VMA21,TEN…	hsa-miR-548az-3p
MicroRNA	hsa-miR-499-5p:mirSVR_lowEffct	hsa-miR-499-5p:mirSVR_conserved_lowEffect-0.1-0.5	MicroRNA.org	1.217e-41	1.165e-37	3.618e-40	3.525e-39	78	1637	RNF13,ACVR1,GRPEL2,MFSD14A,AP1G1,CNOT7,CLTC,CCSER2,XRN1,ZFAND6,EEF2K,TRMT13,MED23,MFSD1,UBE2E3,SLAIN2,SIKE1,MDFIC,SUPT20H,TBPL1,CFAP36,LZTFL1,ZNF507,THUMPD1,VTA1,MACROH2A1,TDP2,PPM1A,CHMP2B,IFNAR1,SCYL2,LIPT1,RAB18,DYNC2LI1,ELMO2,PEDS1,TMEM30A,ZFR,MAPK8,ZNF512,LMBRD1,SNX2,KIFBP,GPBP1,VEZF1,RAB11A,ZKSCAN8,DARS1,SNX13,IQGAP1,FBXL5,KIAA2026,ATP11B,PAPOLA,TCERG1,SUPT7L,HERC1,CEP97,CNOT2,ABI1,VMA21,TC…	hsa-miR-499-5p
MicroRNA	hsa-miR-4289:mirSVR_lowEffct	hsa-miR-4289:mirSVR_nonconserved_lowEffect-0.1-0.5	MicroRNA.org	5.402e-40	5.172e-36	1.379e-38	1.344e-37	78	1728	PYROXD1,CHD1,CHD2,TSNAX,ACVR1,ESCO1,C12orf29,UBR5,ZNF644,LYPLA1,ALG8,TRMT13,COG5,UBE2E3,VBP1,MOB4,ARMC8,SLAIN2,BTF3L4,SMARCA5,SRSF6,UBE2Q1,NPEPPS,PEX3,LZTFL1,THUMPD1,VTA1,MED1,MIER1,GPATCH2L,PPM1A,CHMP2B,MAPRE1,ZBTB44,CRLS1,PPP2R5C,DROSHA,VPS35,YPEL5,MARF1,CACYBP,EMC2,ATP6V1A,ADAM9,RAB11A,ARFIP1,DCUN1D4,PRDM2,C2CD5,SNX13,FBXL5,ABRAXAS2,PSMD6,BMPR1A,KIAA2026,ATP11B,PAPOLA,ZC3H4,G3BP2,SYNE2,HERC1,H…	hsa-miR-4289
MicroRNA	hsa-miR-4262		MirDB	5.558e-47	5.321e-43	2.522e-45	2.457e-44	78	1378	LEMD3,USP9X,CHD1,EYA3,COPS2,KMT2C,CRNKL1,PHC3,UBE2D3,C12orf29,AP1G1,UBP1,ZNF655,CCSER2,XRN1,MKLN1,OSBPL8,ZFAND6,TAOK1,BOD1L1,DDX60L,VBP1,ARMC8,CUL3,SLAIN2,FNDC3B,TBPL1,NPEPPS,NAA50,PIAS1,DENND4C,WTAP,PPM1A,CHMP2B,EXOC5,RAB18,PLEKHA3,RNF38,ATF1,MAPK8,LCOR,FAM126B,HAUS6,GAPVD1,GPBP1,TAB2,DARS1,ZNF217,ZNF302,SUCLG2,CCNK,RNF115,C2CD5,GPD1L,GSE1,TCERG1,G3BP2,PRDX3,RAB1A,METAP2,CEP97,CNOT2,GOT2,PCNP,TE…	hsa-miR-4262
MicroRNA	hsa-miR-381:mirSVR_highEffct	hsa-miR-381:mirSVR_conserved_highEffect-0.5	MicroRNA.org	6.067e-44	5.808e-40	2.151e-42	2.096e-41	78	1519	STAG1,SMNDC1,CHD2,ACVR1,HNRNPH2,ACSL3,MFSD14A,KMT2C,PHC3,UBR5,ZNF655,CNOT7,CCSER2,XRN1,BOD1L1,TRMT13,DDX60L,ZCCHC7,POLK,USP1,HECTD1,VBP1,ARMC8,CUL4B,SLAIN2,BTF3L4,PMPCB,SCAF8,SLC35A1,ELP1,THUMPD1,CGGBP1,YY1,MIER1,DENND4C,PPP4R3A,MTFMT,RAB18,PPP6C,DYNC2LI1,ZFR,RAP2C,LCOR,VPS29,ZNF318,ARMCX2,NXT2,FBXL3,C2CD5,EFR3A,RAB10,PAPOLA,CCDC47,NAE1,G3BP2,PRDX3,PEX2,PDS5A,HERC1,MAP3K7,HNRNPLL,CNOT2,KPNA3,ITCH…	hsa-miR-381
MicroRNA	hsa-miR-374a*:mirSVR_highEffct	hsa-miR-374a*:mirSVR_nonconserved_highEffect-0.5	MicroRNA.org	1.404e-43	1.344e-39	4.834e-42	4.71e-41	78	1537	SLC25A46,FAM172A,UBE2K,CCDC90B,RNF13,CHD1,ERGIC2,MDM4,UBN2,COPS2,ACSL3,TXNL1,UBE2D3,UBR5,ZNF655,CNOT7,DNAJA1,HMGN4,VBP1,ARMC8,CCDC14,PPP1R21,CUL3,TYW3,UBQLN1,SRSF6,CTDSPL2,PMPCB,SCAF8,NPEPPS,EEF1E1,PEX3,PON2,VTA1,GUSBP1,API5,ARMCX5,ARMCX3,RNF11,WTAP,PPM1B,RAB18,CRLS1,YPEL5,ZFR,LCOR,AQR,AFF4,ATP5PB,GPBP1,ZNF273,C3orf38,TMEM126B,RB1CC1,PRDM2,DDX46,PAPOLA,ARL6IP1,ODR4,CCDC47,SPIN1,NAE1,KPNA3,PCNP,WA…	hsa-miR-374a*
MicroRNA	hsa-miR-301b:mirSVR_lowEffct	hsa-miR-301b:mirSVR_conserved_lowEffect-0.1-0.5	MicroRNA.org	1.771e-38	1.695e-34	3.852e-37	3.753e-36	78	1817	ZC3H14,UBE2K,PDHB,USP9X,CHD1,CHD2,TSG101,ESCO1,HNRNPH2,NUP54,ACSL3,AP1G1,OSBPL9,ZFAND6,POLK,COG5,TMCO1,HECTD1,PPP1R21,CUL3,MDFIC,TBPL1,PEX3,BAG5,SLC35A1,ZNF507,NDFIP2,FAM98A,NAA50,MED1,WDR26,MAPRE1,PPP2CA,RAB18,CTR9,VPS35,MARF1,LCOR,VPS29,AFF4,GAPVD1,SERBP1,GPBP1,ZKSCAN8,DARS1,NHLRC2,ZNF236,RAB10,KIAA2026,ATP11B,CCDC47,G3BP2,SUPT7L,CBX1,PDS5A,TAF2,RAB1A,HNRNPLL,CNOT2,KPNA3,TCEA1,WDR7,ICE2,CAPZA2,…	hsa-miR-301b
MicroRNA	hsa-miR-20b:mirSVR_highEffct	hsa-miR-20b:mirSVR_conserved_highEffect-0.5	MicroRNA.org	4.111e-42	3.935e-38	1.257e-40	1.225e-39	78	1612	C5orf22,CHD2,TSG101,MDM4,HMGN3,GRPEL2,TXNL1,UBR5,SUMO1,CNOT7,CCSER2,ANKIB1,CRIPT,BOD1L1,ZCCHC7,HMGN4,CCDC14,PPP1R21,CUL3,SLAIN2,FNDC3B,CTDSPL2,PMPCB,PON2,CILK1,C16orf72,RNF11,GPATCH2L,PPM1A,MAPRE1,TRIM33,ARL1,PPP6C,PLEKHA3,RTCA,RNF38,RAP2C,ZNF512,PTGES3,TRIM37,HAUS6,GAPVD1,URI1,GPBP1,C3orf38,ADAM9,ZNF217,RB1CC1,ZNF236,FBXL5,RAB10,BNIP2,PAPOLA,GNPDA2,SYNE2,C11orf58,PDS5A,ANKRD12,MAP3K7,RAB1A,CEP97…	hsa-miR-20b
MicroRNA	hsa-miR-135a:mirSVR_highEffct	hsa-miR-135a:mirSVR_conserved_highEffect-0.5	MicroRNA.org	1.201e-45	1.15e-41	4.81e-44	4.687e-43	78	1438	SLC25A46,BRIX1,TSNAX,MDM4,RPL7L1,ZNF644,LYPLA1,OSBPL9,CRIPT,DDX60L,MED23,POLK,COG5,HMGN4,MOB4,CUL3,TYW3,PMPCB,POGK,MRPL42,ANXA7,SLC35A1,ARFGEF2,CILK1,API5,TDP2,GPATCH2L,PPM1A,PPM1B,CHMP2B,PPP1CC,ZNF675,CRLS1,PPP2R5C,DYNC2LI1,PRKAA1,TMEM30A,BZW1,LCOR,ZRANB1,IL13RA1,HAUS6,ANKRD49,NHLRC2,ZNF302,SUCLG2,NXT2,EFR3A,DDX46,BNIP2,PAPOLA,CPNE3,ASCC3,KPNA3,TCF12,WASHC4,PDCD6IP,RASA1,WDR7,RALGAPB,CAPZA2,RANB…	hsa-miR-135a
MicroRNA	hsa-miR-130b:mirSVR_lowEffct	hsa-miR-130b:mirSVR_conserved_lowEffect-0.1-0.5	MicroRNA.org	1.47e-39	1.407e-35	3.554e-38	3.463e-37	78	1753	ZC3H14,STAM2,UBE2K,PDHB,CHD1,CHD2,TSG101,TSPYL1,ESCO1,HNRNPH2,NUP54,ACSL3,MFSD14A,RPL7L1,AP1G1,OSBPL9,ZFAND6,SCP2,HECTD1,PPP1R21,CUL3,SLAIN2,MDFIC,MED29,PEX3,BAG5,SLC35A1,NDFIP2,FAM98A,NAA50,YES1,MAPRE1,PPP2CA,RAB18,CTR9,PLEKHA3,VPS35,MARF1,LCOR,VPS29,MON2,GAPVD1,SERBP1,GPBP1,MATR3,DARS1,ZNF236,DCUN1D4,SNX13,RAB10,KIAA2026,ATP11B,ODR4,CCDC47,G3BP2,PDS5A,TAF2,RAB1A,HNRNPLL,KPNA3,TCEA1,WDR7,CPSF6,S…	hsa-miR-130b
MicroRNA	hsa-miR-942:mirSVR_highEffct	hsa-miR-942:mirSVR_nonconserved_highEffect-0.5	MicroRNA.org	2.029e-37	1.942e-33	4.038e-36	3.935e-35	77	1828	MIS18BP1,TSNAX,MDM4,COPS2,RPS6KC1,GPALPP1,RPL7L1,CNOT7,XRN1,LYPLA1,ANKIB1,TRMT13,HECTD1,VBP1,CUL4B,TYW3,SRSF4,CTDSPL2,PEX3,BAG5,ARFGEF2,ELP1,PIAS1,MTFMT,SCYL2,ARL1,PPP2R5C,SLC4A1AP,DYNC2LI1,RTCA,YPEL5,TMEM30A,ATF1,RAP2C,LCOR,SECISBP2L,ATP6V1A,MATR3,ANKRD49,TAB2,ZNF217,DCAF16,RB1CC1,DCUN1D4,NXT2,FBXL3,BMPR1A,DDX46,PAPOLA,TCERG1,PRDX3,GNPDA2,WDR20,ASCC3,GOT2,FBXW11,NBPF8,TENT4B,RALGAPB,GPATCH2,COP1…	hsa-miR-942
MicroRNA	hsa-miR-93:mirSVR_highEffct	hsa-miR-93:mirSVR_conserved_highEffect-0.5	MicroRNA.org	3.87e-41	3.705e-37	1.119e-39	1.091e-38	77	1614	CHD2,TSG101,MDM4,HMGN3,GRPEL2,TXNL1,UBR5,SUMO1,CNOT7,CCSER2,ANKIB1,CRIPT,BOD1L1,ZCCHC7,ARMC8,CCDC14,PPP1R21,SLAIN2,FNDC3B,CTDSPL2,PON2,CILK1,CGGBP1,C16orf72,RNF11,GPATCH2L,PPM1A,MAPRE1,TRIM33,ARL1,CRLS1,PPP6C,PLEKHA3,RNF38,RAP2C,PTGES3,TRIM37,GAPVD1,URI1,GPBP1,C3orf38,ADAM9,RAB11A,ZNF217,RB1CC1,ZNF236,FBXL5,RAB10,BNIP2,PAPOLA,G3BP2,GNPDA2,SYNE2,C11orf58,PDS5A,ANKRD12,MAP3K7,CEP97,TMEM167A,FBXW11,…	hsa-miR-93
MicroRNA	hsa-miR-888*:mirSVR_lowEffct	hsa-miR-888*:mirSVR_nonconserved_lowEffect-0.1-0.5	MicroRNA.org	1.625e-41	1.555e-37	4.801e-40	4.678e-39	77	1594	UBE2K,PYROXD1,CHD1,CHD2,ACVR1,ERGIC2,MDM4,GRPEL2,GPALPP1,KMT2C,SUMO1,ZNF655,ATAD2B,CNOT7,CLTC,XRN1,SCP2,ZCCHC7,FAM8A1,ARMC8,THOC7,TYW3,RTL6,CTDSPL2,PPM1B,FAM204A,MAPRE1,TRIM33,PPP2CA,PPP6C,VPS35,IQCB1,PRKAA1,RNF38,MPLKIP,TMEM30A,SECISBP2L,PABIR1,SERBP1,VEZF1,MATR3,RAB11A,ZKSCAN8,ZNF217,ZNF236,MMADHC,GPD1L,RAB10,FAF2,GSE1,ZC3H4,PEX2,TMEM41B,TMEM167A,TCF12,PDCD6IP,RASA1,KDM5A,ICE2,SMCHD1,TPRKB,GPAT…	hsa-miR-888*
MicroRNA	hsa-miR-654-3p:mirSVR_lowEffct	hsa-miR-654-3p:mirSVR_nonconserved_lowEffect-0.1-0.5	MicroRNA.org	1.88e-36	1.8e-32	3.529e-35	3.438e-34	77	1889	BRIX1,PDHB,SMIM15,MDM4,TRIP12,ESCO1,GPALPP1,PHC3,UBP1,ZNF644,CCSER2,DCAF17,OSBPL8,ZCCHC7,POLK,UBQLN1,SCAF8,TBPL1,SLC35A1,GUSBP1,CCT2,MED1,WDR26,GPATCH2L,PPM1A,ZFX,PPM1B,CHMP2B,ARL1,PPP6C,SLC4A1AP,DYNC2LI1,ELMO2,DROSHA,PLEKHA3,PRKAA1,EPC1,ZNF512,FAM126B,SECISBP2L,MON2,GPBP1,MATR3,MCCC2,NHLRC2,ZNF302,DPP8,ZNF236,SUCLG2,ARFIP1,PRDM2,SNX13,ODR4,SPIN1,C1QBP,GOLGA5,METAP2,CPSF6,RBM3,SMCHD1,RALGAPB,CAPZ…	hsa-miR-654-3p
MicroRNA	hsa-miR-651:mirSVR_lowEffct	hsa-miR-651:mirSVR_nonconserved_lowEffect-0.1-0.5	MicroRNA.org	3.679e-43	3.522e-39	1.19e-41	1.159e-40	77	1510	FAM172A,C5orf22,TSNAX,TSPYL1,HMGN3,MFSD14A,PHC3,CNOT7,SCP2,TAOK1,MED23,TMCO1,C2orf49,HECTD1,UBE2E3,SLAIN2,SIKE1,EEF1E1,ANXA7,HAT1,CCT2,CGGBP1,RNF11,PPP1CC,ZBTB44,EXOC5,PPP6C,PLEKHA3,IQCB1,PTGES3,AFF4,ATP5F1C,ATP6V1A,KIFBP,C3orf38,RAB11A,SRP9,DARS1,MCCC2,NXT2,RAB10,TOMM70,GSE1,ATP11B,TCERG1,ODR4,SPIN1,WDR20,CPNE3,C11orf58,PEX2,PDS5A,SCFD1,METAP2,KPNA3,ITCH,VMA21,TCF12,TENT4B,PDCD6IP,CPSF6,ICE2,WWP…	hsa-miR-651
MicroRNA	hsa-miR-548n:PITA	hsa-miR-548n:PITA_TOP	PITA	9.249e-56	8.854e-52	9.948e-54	9.694e-53	77	1011	BRIX1,LEMD3,USP9X,CHD1,ACVR1,ESCO1,MFSD14A,PHC3,C12orf29,UBR5,SUMO1,ZNF655,CFDP1,XRN1,OSBPL8,ANKIB1,MOB4,ARMC8,SLAIN2,FNDC3B,BTF3L4,CTDSPL2,SLC35A1,MACROH2A1,API5,WDR26,PIAS1,C16orf72,ARMCX3,ZFX,TRIM33,PPP2CA,EXOC5,PPP6C,PLEKHA3,RNF38,TMEM30A,MON2,HAUS6,URI1,SERBP1,RAB11A,SRP9,ZNF318,RB1CC1,DPP8,FBXL3,ABRAXAS2,TCERG1,ARL6IP1,G3BP2,ANKRD12,TAF2,TCEAL8,METAP2,MED13,ITCH,TCF12,TENT4B,RASA1,KDM5A,CPS…	hsa-miR-548n
MicroRNA	hsa-miR-548e-3p		MirDB	2.548e-50	2.44e-46	1.605e-48	1.564e-47	77	1199	STAM2,LEMD3,SMNDC1,USP9X,RAB22A,MDM4,TRIP12,ENOPH1,PHC3,PIK3CB,ATAD2B,NUFIP2,CLTC,OSBPL8,MMGT1,TAOK1,CUL3,PMPCB,SCAMP1,THUMPD1,VTA1,MACROH2A1,NAA50,YES1,WDR26,PIAS1,C16orf72,RNF11,DENND4C,GPATCH2L,WTAP,ZFX,PPM1B,RNF14,TRIM33,ZBTB44,EPC1,RNF38,ZFR,BZW1,CACYBP,AFF4,URI1,SERBP1,ZKSCAN8,TAB2,NHLRC2,DPP8,PRDM2,DDX46,PAPOLA,ARL6IP1,G3BP2,SYNE2,CPNE3,CBX1,ANKRD12,TMEM41B,HERC1,CEP97,MED13,VMA21,TENT4B,U…	hsa-miR-548e-3p
MicroRNA	hsa-miR-548bc		MirDB	3.447e-50	3.3e-46	2.129e-48	2.075e-47	77	1204	STAM2,LEMD3,SMNDC1,USP9X,RAB22A,MDM4,TRIP12,ENOPH1,PHC3,PIK3CB,ATAD2B,NUFIP2,CLTC,OSBPL8,MMGT1,TAOK1,CUL3,PMPCB,SCAMP1,THUMPD1,VTA1,MACROH2A1,NAA50,YES1,WDR26,PIAS1,C16orf72,RNF11,DENND4C,GPATCH2L,WTAP,ZFX,PPM1B,RNF14,TRIM33,ZBTB44,EPC1,RNF38,ZFR,BZW1,CACYBP,AFF4,URI1,SERBP1,ZKSCAN8,TAB2,NHLRC2,DPP8,PRDM2,DDX46,PAPOLA,ARL6IP1,G3BP2,SYNE2,CPNE3,CBX1,ANKRD12,TMEM41B,HERC1,CEP97,MED13,VMA21,TENT4B,U…	hsa-miR-548bc
MicroRNA	hsa-miR-491-3p:mirSVR_highEffct	hsa-miR-491-3p:mirSVR_nonconserved_highEffect-0.5	MicroRNA.org	3.662e-50	3.505e-46	2.247e-48	2.189e-47	77	1205	SLC25A46,FAM172A,STAG1,PYROXD1,CCDC90B,RNF13,TSNAX,ACVR1,SMIM15,HMGN3,NUP54,MFSD14A,KMT2C,CRNKL1,PHC3,UBE2D3,SUMO1,CLN5,XRN1,USP1,HMGN4,PPP1R21,UBQLN1,MRPL42,NDFIP2,VTA1,CGGBP1,YY1,ARMCX3,DENR,GPATCH2L,PPP4R3A,PRKAA1,MARF1,RNF38,ZFR,ATF1,CACYBP,RAP2C,VPS29,SNX2,ATP5PB,HAUS6,VEZF1,WSB2,PSMD5,DPP8,DCUN1D4,RAB10,TOMM70,UBXN4,BNIP2,PEX2,PDS5A,MAP3K7,RAB1A,METAP2,CNOT2,ABI1,WASHC4,PDCD6IP,WDR7,CAPZA2,…	hsa-miR-491-3p
MicroRNA	hsa-miR-491-3p:mirSVR_lowEffct	hsa-miR-491-3p:mirSVR_nonconserved_lowEffect-0.1-0.5	MicroRNA.org	8.074e-43	7.729e-39	2.576e-41	2.51e-40	77	1527	MIS18BP1,PDHB,SMNDC1,MDM4,GPALPP1,TXNL1,RPL7L1,ZNF644,ANKIB1,POLK,FAM8A1,MOB4,CUL3,FNDC3B,SIKE1,SUPT20H,SRSF4,CTDSPL2,TBPL1,NPEPPS,NOA1,ANXA7,CILK1,ARMCX5,MED1,WDR26,MIER1,DENND4C,WTAP,ZFX,SCYL2,FAM204A,HIGD1A,DROSHA,VPS35,RTCA,YPEL5,TMEM30A,AFF4,MON2,ATP6V1A,URI1,ANKRD49,SRP9,RB1CC1,ZNF236,SUCLG2,SNX13,FBXL5,DDX46,PAPOLA,ARL6IP1,TCEAL8,PCNP,ELOC,SNRNP27,C12orf4,CPSF6,SMCHD1,KHNYN,FRYL,PIAS2,GSPT…	hsa-miR-491-3p
MicroRNA	hsa-miR-421:mirSVR_highEffct	hsa-miR-421:mirSVR_conserved_highEffect-0.5	MicroRNA.org	8.149e-46	7.801e-42	3.32e-44	3.235e-43	77	1385	FAM172A,LEMD3,CHD2,ACSL3,KMT2C,ATAD2B,CNOT7,XRN1,OSBPL9,OSBPL8,MMGT1,DDX60L,MED23,HMGN4,MFSD1,UBE2E3,FAM8A1,ARMC8,CCDC14,CUL4B,SLAIN2,CTDSPL2,SLC35A1,ZNF507,VTA1,FAM98A,MIER1,GPATCH2L,WTAP,ZFX,PPM1B,PPP4R3A,PPP1CC,ZNF675,ARL1,RAB18,CRLS1,YPEL5,ZFR,RAP2C,PTGES3,VPS29,AFF4,HAUS6,EMC7,URI1,GPBP1,C3orf38,SRP9,GOLPH3,IQGAP1,EFR3A,TOMM70,KIAA2026,CCDC47,SYNE2,ANKRD12,GOLGA5,CNOT2,FBXW11,PCNP,TCEA1,RASA…	hsa-miR-421
MicroRNA	hsa-miR-382:mirSVR_lowEffct	hsa-miR-382:mirSVR_conserved_lowEffect-0.1-0.5	MicroRNA.org	6.438e-39	6.163e-35	1.464e-37	1.426e-36	77	1738	MRPS31,SLC25A46,C5orf22,PDHB,USP9X,CHD2,MDM4,NT5DC1,GPALPP1,TXNL1,PNPT1,UBR5,ZNF655,ZNF644,ANKIB1,EEF2K,BOD1L1,ZCCHC7,HMGN4,SDHD,ARMC8,SIKE1,BTF3L4,VRK2,TYW3,SCAF8,VTA1,DENND4C,PPM1A,PPM1B,PPP4R3A,IFNAR1,PRKRA,SCYL2,TRIM33,RAB18,PPP6C,USO1,PRKAA1,ZFR,LMBRD1,TRIM37,AFF4,SECISBP2L,IL13RA1,EMC7,URI1,MATR3,TAB2,NHLRC2,DPP8,ARFIP1,FBXL3,PRDM2,BNIP2,ARL6IP1,ODR4,PDS5A,ASCC3,MAP3K7,RAB1A,METAP2,MED13,AB…	hsa-miR-382
MicroRNA	hsa-miR-3671		MirDB	9.549e-47	9.141e-43	4.252e-45	4.143e-44	77	1344	PDHB,APOOL,MDM4,TRIP12,GRPEL2,PIK3CB,ZNF655,NUFIP2,LYPLA1,OSBPL8,CRIPT,COG5,USP1,CUL4B,SLAIN2,BTF3L4,SRSF4,PMPCB,POGK,CILK1,NDFIP2,API5,NAA50,MIER1,PPM1B,PRKRA,EXOC5,PRKAA1,YPEL5,MARF1,RNF38,ZFR,RAP2C,LCOR,AFF4,ATP5F1C,MON2,GAPVD1,ZKSCAN8,ANKRD49,SRP9,DARS1,DPP8,DCUN1D4,FBXL5,EFR3A,BNIP2,FAF2,ATP11B,TCERG1,CPNE3,MAP3K7,CEP97,NBPF8,PCNP,TENT4B,WASHC4,PDCD6IP,RASA2,CPSF6,ICE2,CAPZA2,UFL1,OPA1,GSPT1…	hsa-miR-3671
MicroRNA	hsa-miR-323b-3p:mirSVR_lowEffct	hsa-miR-323b-3p:mirSVR_nonconserved_lowEffect-0.1-0.5	MicroRNA.org	3.679e-43	3.522e-39	1.19e-41	1.159e-40	77	1510	STAM2,C5orf22,LEMD3,HMGN3,ENOPH1,HNRNPH2,ACSL3,UBE2D3,AP1G1,ANKIB1,HMGN4,MOB4,CCDC14,FNDC3B,SRSF4,ANXA7,PEX3,BAG5,LZTFL1,FAM98A,CGGBP1,YES1,YY1,RNF11,GPATCH2L,PPM1B,MAPRE1,ARL1,PPP2R5C,USO1,ELMO2,PLEKHA3,RTCA,RAP2C,PTGES3,LCOR,MON2,HAUS6,SERBP1,GPBP1,TMEM126B,NARS1,ZNF217,ZNF318,RB1CC1,DCUN1D4,NXT2,MMADHC,PRDM2,SNX13,DDX46,GSE1,ATP11B,PAPOLA,WDR20,SYNE2,RAB1A,HNRNPLL,CNOT2,NBPF8,ABI1,TENT4B,MTERF…	hsa-miR-323b-3p
MicroRNA	hsa-miR-205:mirSVR_lowEffct	hsa-miR-205:mirSVR_conserved_lowEffect-0.1-0.5	MicroRNA.org	4.614e-35	4.417e-31	7.846e-34	7.645e-33	77	1981	ZC3H14,LEMD3,PDHB,DDX42,TSNAX,ERGIC2,GPALPP1,KMT2C,AP1G1,ZNF644,LYPLA1,OSBPL9,OSBPL8,ZFAND6,UBE2E3,CUL4B,PPP1R21,SLAIN2,BTF3L4,VRK2,TYW3,UBE2Q1,MRPL42,LZTFL1,ZNF507,CILK1,GUSBP1,SPG11,MED1,YY1,PPP4R3A,SCYL2,FAM204A,PPP2R5C,DYNC2LI1,CTR9,IQCB1,RNF38,CCT8,ZFR,SNX2,PABIR1,ATP6V1A,GAPVD1,PSMA1,RAB11A,RNF115,FBXL5,RAB10,ATP11B,NAE1,SYNE2,ASCC3,HNRNPLL,CEP97,MED13,GOT2,PCNP,SNRNP27,TENT4B,PDCD6IP,RASA1…	hsa-miR-205
MicroRNA	hsa-miR-200a*:mirSVR_lowEffct	hsa-miR-200a*:mirSVR_nonconserved_lowEffect-0.1-0.5	MicroRNA.org	1.298e-39	1.242e-35	3.169e-38	3.087e-37	77	1698	BRIX1,STAG1,COPS2,HNRNPH2,GPALPP1,PHC3,C12orf29,UBR5,SUMO1,ZNF644,DCAF17,ZFAND6,CRIPT,COG5,TMCO1,FAM8A1,VBP1,ARMC8,CCDC14,PPP1R21,MDFIC,UBE2Q1,NDFIP2,VTA1,NAA50,YY1,WDR26,WTAP,ZFX,CHMP2B,PPP1CC,SCYL2,FAM204A,TRIM33,PPP2CA,RAB18,PPP6C,DYNC2LI1,ELMO2,MARF1,KIFBP,URI1,SERBP1,ZKSCAN8,ZNF217,SSBP1,ZNF236,SUCLG2,RNF115,PRDM2,C2CD5,ABRAXAS2,TOMM70,UBXN4,TCERG1,CCDC47,SYNE2,SUPT7L,TCEAL8,HNRNPLL,NBPF8,PC…	hsa-miR-200a*
MicroRNA	hsa-miR-186-5p		MirDB	1.099e-48	1.052e-44	6.047e-47	5.893e-46	77	1263	UBE2K,PYROXD1,SMIM15,TSPYL1,TRIP12,PHC3,ANAPC10,C12orf29,AP1G1,PIK3CB,ZNF644,ATAD2B,XRN1,LYPLA1,OSBPL8,MED23,HMGN4,ARMC8,CUL4B,SLAIN2,FNDC3B,MDFIC,SMARCA5,LZTFL1,CILK1,NDFIP2,API5,YY1,MIER1,RNF11,GPATCH2L,PPM1A,PPM1B,PPP1CC,FAM204A,ZBTB44,CTR9,RTCA,EPC1,MRPL32,RAP2C,LCOR,FAM126B,SNX2,AFF4,MON2,PABIR1,IL13RA1,URI1,ZKSCAN8,WSB2,DARS1,GOLPH3,RB1CC1,DCUN1D4,BMPR1A,DDX46,WDR20,CPNE3,C11orf58,TMEM167A,…	hsa-miR-186-5p
MicroRNA	hsa-miR-183:mirSVR_lowEffct	hsa-miR-183:mirSVR_conserved_lowEffect-0.1-0.5	MicroRNA.org	8.483e-39	8.121e-35	1.906e-37	1.857e-36	77	1745	C5orf22,TSNAX,ESCO1,TXNL1,KMT2C,UBE2D3,CLK1,ZNF655,OSBPL9,TAOK1,POLK,HECTD1,ARMC8,TYW3,SUPT20H,SRSF4,MED29,PMPCB,ANXA7,CILK1,NDFIP2,ARMCX5,MED1,YES1,YY1,ARMCX3,TDP2,PPP4R3A,TRIM33,CRLS1,PPP6C,BZW1,RAP2C,FAM126B,AQR,ATP6V1A,ZNF273,ZNF217,RB1CC1,MFF,PRDM2,SNX13,FBXL5,RAB10,GSE1,GNPDA2,SYNE2,CPNE3,PDS5A,ASCC3,METAP2,CNOT2,KPNA3,NBPF8,SNRNP27,TENT4B,RALGAPB,LMBR1,DNM1L,HDDC2,HEATR1,HIBADH,GSPT1,USP10…	hsa-miR-183
MicroRNA	hsa-miR-1468-3p		MirDB	9.054e-47	8.667e-43	4.05e-45	3.946e-44	77	1343	UBE2K,USP9X,MDM4,COPS2,NUP54,KMT2C,PHC3,C12orf29,UBR5,PIK3CB,ATAD2B,NUFIP2,XRN1,LYPLA1,MMGT1,SCP2,TAOK1,EEF2K,SLAIN2,FNDC3B,MDFIC,BTF3L4,CTDSPL2,MRPL42,THUMPD1,NDFIP2,FAM98A,API5,CGGBP1,YY1,WDR26,MIER1,DENND4C,GPATCH2L,ZFX,PPM1B,CHMP2B,TRIM33,EXOC5,DROSHA,VPS35,PRKAA1,MAPK8,LCOR,VPS29,SECISBP2L,ZNF195,GOLPH3,ZNF217,ARMCX2,ARFIP1,SNX13,BNIP2,ARL6IP1,SPIN1,G3BP2,GNPDA2,PDS5A,HNRNPLL,CEP97,CNOT2,FBX…	hsa-miR-1468-3p
MicroRNA	hsa-miR-137:mirSVR_highEffct	hsa-miR-137:mirSVR_conserved_highEffect-0.5	MicroRNA.org	7.359e-41	7.044e-37	2.072e-39	2.019e-38	77	1629	SLC25A46,UBE2K,LEMD3,PDHB,CHD1,TSNAX,ACVR1,MDM4,HMGN3,ESCO1,ACSL3,PNPT1,ZNF644,ATAD2B,XRN1,MKLN1,TRMT13,USP1,ARMC8,CUL3,BTF3L4,SUPT20H,SRSF6,ANXA7,LZTFL1,SLC35A1,HAT1,CILK1,FAM98A,MED1,PPP4R3A,CCZ1,PRKAA1,PEDS1,RNF38,RAP2C,ZNF512,FAM126B,ATP5F1C,HAUS6,GPBP1,ZNF273,ADAM9,NARS1,ZNF217,DCUN1D4,NXT2,PRDM2,IQGAP1,UBXN4,DDX46,BNIP2,ATP11B,ANKRD12,SCFD1,ASCC3,METAP2,VMA21,TCF12,WDR7,RBM3,ICE2,RANBP9,UBA…	hsa-miR-137
MicroRNA	hsa-miR-1253:mirSVR_highEffct	hsa-miR-1253:mirSVR_nonconserved_highEffect-0.5	MicroRNA.org	1.715e-40	1.642e-36	4.561e-39	4.444e-38	77	1649	FAM172A,PYROXD1,APOOL,TSG101,RPS6KC1,KMT2C,PHC3,UBP1,XRN1,LYPLA1,OSBPL9,DCAF17,MMGT1,TAOK1,TRMT13,ATXN10,POLK,COG5,UBE2E3,SDHD,MDFIC,BTF3L4,PMPCB,HAT1,NAA50,MED1,YY1,MIER1,ARMCX3,RNF11,DENR,PPP1CC,RNF14,TRIM33,ARL1,PPP6C,DYNC2LI1,ZFR,BZW1,LCOR,TRIM37,FAM126B,VPS29,ATP5F1C,PABIR1,GPBP1,ADAM9,RAB11A,ANKRD49,TAB2,SUCLG2,RNF115,SNX13,TCERG1,SUPT7L,TMEM41B,ASCC3,CNOT2,MED13,NBPF8,C12orf4,WASHC4,RBM4,W…	hsa-miR-1253
MicroRNA	hsa-miR-618:mirSVR_lowEffct	hsa-miR-618:mirSVR_nonconserved_lowEffect-0.1-0.5	MicroRNA.org	1.398e-40	1.338e-36	3.769e-39	3.673e-38	76	1594	C5orf22,LEMD3,USP9X,RNF13,CHD1,CHD2,SMIM15,COPS2,ZNF655,ATAD2B,DCAF17,TAOK1,ATXN10,MED23,TMCO1,CUL4B,CUL3,SCAMP1,BAG5,LZTFL1,SLC35A1,PON2,VTA1,YY1,DENR,PPM1A,PPP1CC,IFNAR1,MAPRE1,ARL1,PPP2R5C,EPC1,YPEL5,RNF38,CCT8,ZFR,LMBRD1,AFF4,GAPVD1,GPBP1,TMEM126B,DARS1,PSMD5,ZNF217,DCAF16,ZNF236,DCUN1D4,EFR3A,KIAA2026,GNPDA2,WDR20,ANKRD12,TMEM41B,ASCC3,MAP3K7,TMEM167A,PCNP,VMA21,TCF12,WASHC4,WDR7,CPSF6,SLC35…	hsa-miR-618
MicroRNA	hsa-miR-587:mirSVR_highEffct	hsa-miR-587:mirSVR_nonconserved_highEffect-0.5	MicroRNA.org	4.612e-37	4.415e-33	8.866e-36	8.639e-35	76	1796	STAM2,FAM172A,PDHB,TSPYL1,COPS2,NT5DC1,ESCO1,ACSL3,UBR5,UBP1,UCHL3,DCAF17,SCP2,TRMT13,DDX60L,POLK,USP1,GNPAT,ARMC8,PPP1R21,TYW3,SUPT20H,SCAF8,PEX3,CILK1,API5,MED1,DENND4C,PPM1B,CHMP2B,RNF14,PPP2CA,ARL1,CRLS1,PPP2R5C,PRKAA1,PTGES3,LCOR,GAPVD1,ZNF273,PSMD5,SUCLG2,NXT2,SNX13,EFR3A,GPD1L,DDX46,BNIP2,PAPOLA,ODR4,SYNE2,TMEM41B,ASCC3,HERC1,METAP2,CEP97,MED13,ITCH,PDCD6IP,FRYL,PIAS2,GTF2B,LRPPRC,DCUN1D1,…	hsa-miR-587
MicroRNA	hsa-miR-578:mirSVR_highEffct	hsa-miR-578:mirSVR_nonconserved_highEffect-0.5	MicroRNA.org	2.172e-36	2.08e-32	4.03e-35	3.927e-34	76	1838	BRIX1,C5orf22,SMNDC1,DDX42,RNF13,TSNAX,MDM4,NT5DC1,GPALPP1,TXNL1,PHC3,CNOT7,OSBPL9,TRMT13,DDX60L,COG5,USP1,MOB4,CCDC14,CUL3,SLAIN2,TYW3,SRSF6,SCAF8,POGK,VTA1,CCT2,WDR26,PPM1A,PPP2R5C,DROSHA,PLEKHA3,TMEM30A,CACYBP,PTGES3,LCOR,ZRANB1,ATP5F1C,SECISBP2L,ATP5PB,IL13RA1,HAUS6,GAPVD1,MATR3,SRP9,SSBP1,SUCLG2,DCUN1D4,FBXL3,ODR4,WDR20,C11orf58,ASCC3,CEP97,MED13,KPNA3,ABI1,RASA1,ICE2,DNM1L,FRYL,PIAS2,HIBADH…	hsa-miR-578
MicroRNA	hsa-miR-548t-3p		MirDB	1.741e-48	1.666e-44	9.361e-47	9.121e-46	76	1229	ZC3H14,C5orf22,KLHDC2,PYROXD1,MDM4,COPS2,GRPEL2,NUP54,KMT2C,SUMO1,ATAD2B,CNOT7,NUFIP2,MKLN1,MMGT1,TAOK1,EEF2K,BOD1L1,HMGN4,MOB4,ARMC8,SLAIN2,BTF3L4,CTDSPL2,NDFIP2,MED1,WDR26,PIAS1,WTAP,SCYL2,TRIM33,VPS35,YPEL5,RNF38,MAPK8,ZNF512,FAM126B,VPS29,SNX2,AFF4,SERBP1,GPBP1,ZNF273,PSMA1,ANKRD49,GOLPH3,ZNF217,RB1CC1,ARFIP1,DCUN1D4,FBXL3,BMPR1A,GSE1,PAPOLA,SPIN1,C11orf58,PDS5A,CEP97,CNOT2,TMEM167A,KPNA3,ELO…	hsa-miR-548t-3p
MicroRNA	hsa-miR-548ap-3p		MirDB	1.741e-48	1.666e-44	9.361e-47	9.121e-46	76	1229	ZC3H14,C5orf22,KLHDC2,PYROXD1,MDM4,COPS2,GRPEL2,NUP54,KMT2C,SUMO1,ATAD2B,CNOT7,NUFIP2,MKLN1,MMGT1,TAOK1,EEF2K,BOD1L1,HMGN4,MOB4,ARMC8,SLAIN2,BTF3L4,CTDSPL2,NDFIP2,MED1,WDR26,PIAS1,WTAP,SCYL2,TRIM33,VPS35,YPEL5,RNF38,MAPK8,ZNF512,FAM126B,VPS29,SNX2,AFF4,SERBP1,GPBP1,ZNF273,PSMA1,ANKRD49,GOLPH3,ZNF217,RB1CC1,ARFIP1,DCUN1D4,FBXL3,BMPR1A,GSE1,PAPOLA,SPIN1,C11orf58,PDS5A,CEP97,CNOT2,TMEM167A,KPNA3,ELO…	hsa-miR-548ap-3p
MicroRNA	hsa-miR-548aa		MirDB	1.741e-48	1.666e-44	9.361e-47	9.121e-46	76	1229	ZC3H14,C5orf22,KLHDC2,PYROXD1,MDM4,COPS2,GRPEL2,NUP54,KMT2C,SUMO1,ATAD2B,CNOT7,NUFIP2,MKLN1,MMGT1,TAOK1,EEF2K,BOD1L1,HMGN4,MOB4,ARMC8,SLAIN2,BTF3L4,CTDSPL2,NDFIP2,MED1,WDR26,PIAS1,WTAP,SCYL2,TRIM33,VPS35,YPEL5,RNF38,MAPK8,ZNF512,FAM126B,VPS29,SNX2,AFF4,SERBP1,GPBP1,ZNF273,PSMA1,ANKRD49,GOLPH3,ZNF217,RB1CC1,ARFIP1,DCUN1D4,FBXL3,BMPR1A,GSE1,PAPOLA,SPIN1,C11orf58,PDS5A,CEP97,CNOT2,TMEM167A,KPNA3,ELO…	hsa-miR-548aa
MicroRNA	hsa-miR-526a:mirSVR_lowEffct	hsa-miR-526a:mirSVR_nonconserved_lowEffect-0.1-0.5	MicroRNA.org	9.075e-41	8.688e-37	2.482e-39	2.419e-38	76	1584	UBE2K,PDHB,SMNDC1,DDX42,ERGIC2,SMIM15,HMGN3,ESCO1,MFSD14A,C12orf29,DCAF17,ANKIB1,SCP2,DDX60L,POLK,USP1,MOB4,CUL3,SIKE1,PMPCB,ANXA7,PEX3,BAG5,ARFGEF2,HAT1,ATP6V1G1,VTA1,GUSBP1,SPG11,CGGBP1,MIER1,ARMCX3,ZNF675,RNF14,PPP2R5C,USO1,DYNC2LI1,PLEKHA3,MARF1,ZFR,RAP2C,HAUS6,PSMA1,TMEM126B,ZNF217,PSMD12,DPP8,NXT2,C2CD5,SNX13,RAB10,BMPR1A,UBXN4,DDX46,CYFIP1,TCERG1,G3BP2,PRDX3,WDR20,SUPT7L,C1QBP,CNOT2,VMA21,…	hsa-miR-526a
MicroRNA	hsa-miR-520c-5p:mirSVR_lowEffct	hsa-miR-520c-5p:mirSVR_nonconserved_lowEffect-0.1-0.5	MicroRNA.org	9.075e-41	8.688e-37	2.482e-39	2.419e-38	76	1584	UBE2K,PDHB,SMNDC1,DDX42,ERGIC2,SMIM15,HMGN3,ESCO1,MFSD14A,C12orf29,DCAF17,ANKIB1,SCP2,DDX60L,POLK,USP1,MOB4,CUL3,SIKE1,PMPCB,ANXA7,PEX3,BAG5,ARFGEF2,HAT1,ATP6V1G1,VTA1,GUSBP1,SPG11,CGGBP1,MIER1,ARMCX3,ZNF675,RNF14,PPP2R5C,USO1,DYNC2LI1,PLEKHA3,MARF1,ZFR,RAP2C,HAUS6,PSMA1,TMEM126B,ZNF217,PSMD12,DPP8,NXT2,C2CD5,SNX13,RAB10,BMPR1A,UBXN4,DDX46,CYFIP1,TCERG1,G3BP2,PRDX3,WDR20,SUPT7L,C1QBP,CNOT2,VMA21,…	hsa-miR-520c-5p
MicroRNA	hsa-miR-518f*:mirSVR_lowEffct	hsa-miR-518f*:mirSVR_nonconserved_lowEffect-0.1-0.5	MicroRNA.org	9.075e-41	8.688e-37	2.482e-39	2.419e-38	76	1584	UBE2K,PDHB,SMNDC1,DDX42,ERGIC2,SMIM15,HMGN3,ESCO1,MFSD14A,C12orf29,DCAF17,ANKIB1,SCP2,DDX60L,POLK,USP1,MOB4,CUL3,SIKE1,PMPCB,ANXA7,PEX3,BAG5,ARFGEF2,HAT1,ATP6V1G1,VTA1,GUSBP1,SPG11,CGGBP1,MIER1,ARMCX3,ZNF675,RNF14,PPP2R5C,USO1,DYNC2LI1,PLEKHA3,MARF1,ZFR,RAP2C,HAUS6,PSMA1,TMEM126B,ZNF217,PSMD12,DPP8,NXT2,C2CD5,SNX13,RAB10,BMPR1A,UBXN4,DDX46,CYFIP1,TCERG1,G3BP2,PRDX3,WDR20,SUPT7L,C1QBP,CNOT2,VMA21,…	hsa-miR-518f*
MicroRNA	hsa-miR-518d-5p:mirSVR_lowEffct	hsa-miR-518d-5p:mirSVR_nonconserved_lowEffect-0.1-0.5	MicroRNA.org	9.075e-41	8.688e-37	2.482e-39	2.419e-38	76	1584	UBE2K,PDHB,SMNDC1,DDX42,ERGIC2,SMIM15,HMGN3,ESCO1,MFSD14A,C12orf29,DCAF17,ANKIB1,SCP2,DDX60L,POLK,USP1,MOB4,CUL3,SIKE1,PMPCB,ANXA7,PEX3,BAG5,ARFGEF2,HAT1,ATP6V1G1,VTA1,GUSBP1,SPG11,CGGBP1,MIER1,ARMCX3,ZNF675,RNF14,PPP2R5C,USO1,DYNC2LI1,PLEKHA3,MARF1,ZFR,RAP2C,HAUS6,PSMA1,TMEM126B,ZNF217,PSMD12,DPP8,NXT2,C2CD5,SNX13,RAB10,BMPR1A,UBXN4,DDX46,CYFIP1,TCERG1,G3BP2,PRDX3,WDR20,SUPT7L,C1QBP,CNOT2,VMA21,…	hsa-miR-518d-5p
MicroRNA	hsa-miR-515-5p:mirSVR_highEffct	hsa-miR-515-5p:mirSVR_nonconserved_highEffect-0.5	MicroRNA.org	1.899e-39	1.818e-35	4.557e-38	4.44e-37	76	1656	C5orf22,STAG1,USP9X,COPS2,NUP54,GPALPP1,ACSL3,UBP1,ZNF655,XRN1,FKBP3,SLAIN2,SCAMP1,ELP1,HAT1,CILK1,NDFIP2,ATP6V1G1,VTA1,CCT2,SPG11,API5,MED1,YES1,C16orf72,ARMCX3,PPM1A,ZFX,MAPRE1,TRIM33,ARL1,RAB18,CRLS1,PPP2R5C,BZW1,RAP2C,FAM126B,AFF4,IL13RA1,HAUS6,VEZF1,ZNF273,MATR3,TMEM126B,ZKSCAN8,NARS1,TAB2,NHLRC2,SUCLG2,FBXL3,PRDM2,SNX13,IQGAP1,DDX46,G3BP2,GNPDA2,PEX2,CBX1,TMEM41B,ASCC3,HNRNPLL,CEP97,CNOT2,T…	hsa-miR-515-5p
MicroRNA	hsa-miR-489:mirSVR_lowEffct	hsa-miR-489:mirSVR_nonconserved_lowEffect-0.1-0.5	MicroRNA.org	5.357e-36	5.128e-32	9.749e-35	9.5e-34	76	1863	SLC25A46,MIS18BP1,CHD1,TSNAX,ACVR1,MDM4,COPS2,MFSD14A,UBR5,LYPLA1,OSBPL9,SCP2,TRMT13,ZCCHC7,UBE2E3,PPP1R21,CUL3,FNDC3B,MDFIC,SMARCA5,EEF1E1,BAG5,SLC35A1,ZNF507,ARFGEF2,NDFIP2,YES1,YY1,WDR26,C16orf72,MIER1,WTAP,CHMP2B,TRIM33,CRLS1,ELMO2,CTR9,MARF1,AFF4,SECISBP2L,PABIR1,MATR3,MCCC2,RB1CC1,SUCLG2,NXT2,C2CD5,EFR3A,GPD1L,KIAA2026,BNIP2,NAE1,G3BP2,CPNE3,C11orf58,ASCC3,MED13,FBXW11,RASA1,RBM4,SMCHD1,SLC…	hsa-miR-489
MicroRNA	hsa-miR-454:mirSVR_lowEffct	hsa-miR-454:mirSVR_conserved_lowEffect-0.1-0.5	MicroRNA.org	4.443e-37	4.253e-33	8.568e-36	8.348e-35	76	1795	ZC3H14,UBE2K,USP9X,EIF1B,CHD1,TSG101,ESCO1,HNRNPH2,NUP54,ACSL3,MFSD14A,AP1G1,ZFAND6,SCP2,ATXN10,COG5,HECTD1,PPP1R21,CUL3,FNDC3B,MDFIC,SCAMP1,PEX3,BAG5,SLC35A1,NDFIP2,FAM98A,NAA50,YES1,PPM1B,MAPRE1,RAB18,CTR9,VPS35,MARF1,LCOR,VPS29,MON2,GAPVD1,SERBP1,GPBP1,MATR3,NHLRC2,ZNF236,DCUN1D4,RAB10,KIAA2026,ATP11B,CCDC47,G3BP2,SUPT7L,TAF2,RAB1A,HNRNPLL,CNOT2,KPNA3,TCEA1,WDR7,ICE2,RALGAPB,CAPZA2,RANBP9,GPAT…	hsa-miR-454
MicroRNA	hsa-miR-4330:mirSVR_lowEffct	hsa-miR-4330:mirSVR_nonconserved_lowEffect-0.1-0.5	MicroRNA.org	1.324e-37	1.267e-33	2.668e-36	2.6e-35	76	1763	SLC25A46,FAM172A,SMNDC1,CRNKL1,ZNF655,ZNF644,CCSER2,OSBPL8,ZFAND6,MED23,DNAJA1,UBE2E3,ARMC8,SLAIN2,VRK2,TYW3,SCAF8,BAG5,ARFGEF2,HAT1,VTA1,API5,YY1,WDR26,DENND4C,GPATCH2L,PPM1B,PPP4R3A,PPP1CC,IFNAR1,PPP2CA,RAB18,DYNC2LI1,ELMO2,IQCB1,TMEM30A,ZNF512,ZRANB1,TRIM37,ATP5F1C,EAPP,GPBP1,VEZF1,ADAM9,RAB11A,ANKRD49,MRPL19,GOLPH3,ARFIP1,NXT2,PRDM2,ABRAXAS2,SLC25A43,ODR4,SYNE2,PEX2,TCEAL8,TMEM41B,RAB1A,CNOT2…	hsa-miR-4330
MicroRNA	hsa-miR-3606-3p		MirDB	2.208e-53	2.114e-49	1.791e-51	1.746e-50	76	1051	SLC25A46,ZC3H14,UBE2K,MIS18BP1,USP9X,CHD1,TSNAX,MDM4,TRIP12,HMGN3,NT5DC1,GPALPP1,PHC3,UBE2D3,C12orf29,NUFIP2,XRN1,MKLN1,LYPLA1,OSBPL8,TRMT13,ARMC8,CUL3,SLAIN2,SIKE1,MDFIC,BTF3L4,CTDSPL2,SPG11,RNF14,TRIM33,ZBTB44,EXOC5,PPP6C,VPS35,PRKAA1,VPS29,SNX2,AFF4,PABIR1,GPBP1,ZNF273,MATR3,ZKSCAN8,NHLRC2,DPP8,ABRAXAS2,BMPR1A,DDX46,PAPOLA,ODR4,CCDC47,WDR20,TCEAL8,CEP97,MED13,ELOC,ABI1,ITCH,TCF12,WASHC4,RASA2,…	hsa-miR-3606-3p
MicroRNA	hsa-miR-3133		MirDB	8.641e-49	8.272e-45	4.809e-47	4.686e-46	76	1217	FAM172A,UBE2K,PDHB,TSPYL1,UBN2,GRPEL2,KMT2C,PHC3,ANAPC10,C12orf29,SUMO1,ZNF644,CLN5,LYPLA1,OSBPL8,SCP2,CRIPT,TAOK1,DNAJA1,EIF3M,ARMC8,CUL3,SIKE1,MDFIC,SMARCA5,EEF1E1,ZNF507,MACROH2A1,API5,YY1,GPATCH2L,PPM1A,PPM1B,CHMP2B,PPP1CC,PPP2CA,PLEKHA3,EPC1,MARF1,RNF38,TMEM30A,RAP2C,TRIM37,FAM126B,SNX2,MON2,PABIR1,URI1,GOLPH3,ZNF217,RB1CC1,ABRAXAS2,RAB10,BMPR1A,TCEAL8,KPNA3,VMA21,WDR7,CPSF6,KAT6A,VPS36,HEAT…	hsa-miR-3133
MicroRNA	hsa-miR-300:mirSVR_highEffct	hsa-miR-300:mirSVR_conserved_highEffect-0.5	MicroRNA.org	3.203e-42	3.067e-38	9.916e-41	9.663e-40	76	1509	STAG1,SMNDC1,CHD2,ACVR1,HNRNPH2,ACSL3,MFSD14A,KMT2C,PHC3,UBR5,ZNF655,ZNF644,CNOT7,CCSER2,XRN1,BOD1L1,TRMT13,DDX60L,ZCCHC7,USP1,HECTD1,VBP1,ARMC8,CUL4B,SLAIN2,BTF3L4,PMPCB,SCAF8,SLC35A1,THUMPD1,CGGBP1,YY1,DENND4C,PPP4R3A,MTFMT,RAB18,PPP6C,DYNC2LI1,ZFR,RAP2C,LCOR,VPS29,ZNF318,ARMCX2,NXT2,FBXL3,C2CD5,EFR3A,RAB10,PAPOLA,CCDC47,NAE1,G3BP2,PRDX3,PEX2,PDS5A,HERC1,MAP3K7,HNRNPLL,CNOT2,KPNA3,ITCH,SMCHD1,H…	hsa-miR-300
MicroRNA	hsa-miR-218-2*:mirSVR_lowEffct	hsa-miR-218-2*:mirSVR_nonconserved_lowEffect-0.1-0.5	MicroRNA.org	1.938e-37	1.855e-33	3.865e-36	3.766e-35	76	1773	STAM2,STAG1,PYROXD1,EIF1B,CCDC90B,CHD2,ESCO1,NUP54,INIP,TXNL1,KMT2C,RPL7L1,UBP1,DCAF17,OSBPL8,SCP2,ATXN10,COG5,USP1,SLAIN2,SIKE1,SUPT20H,SRSF4,THUMPD1,FAM98A,YY1,WTAP,SCYL2,ZBTB44,DYNC2LI1,PRKAA1,TMEM30A,BZW1,CACYBP,EMC2,ZNF512,VPS29,ATP6V1A,GAPVD1,GPBP1,ADAM9,PSMA1,WSB2,GOLPH3,ZNF318,RB1CC1,DCUN1D4,GPD1L,ABRAXAS2,BNIP2,ARL6IP1,SPIN1,CBX1,PDS5A,NBPF8,ABI1,TCF12,PDCD6IP,RASA1,SMCHD1,U2SURP,RALGAPB…	hsa-miR-218-2*
MicroRNA	hsa-miR-17:mirSVR_highEffct	hsa-miR-17:mirSVR_conserved_highEffect-0.5	MicroRNA.org	1.97e-40	1.886e-36	5.196e-39	5.063e-38	76	1602	CHD2,TSG101,MDM4,HMGN3,GRPEL2,TXNL1,CRNKL1,UBR5,SUMO1,CNOT7,CCSER2,ANKIB1,CRIPT,BOD1L1,ZCCHC7,COG5,CCDC14,PPP1R21,SLAIN2,FNDC3B,CTDSPL2,PMPCB,PON2,HAT1,CILK1,C16orf72,RNF11,GPATCH2L,PPM1A,PPP4R3A,MAPRE1,TRIM33,ARL1,PPP6C,PLEKHA3,RNF38,RAP2C,PTGES3,TRIM37,GAPVD1,URI1,GPBP1,C3orf38,ADAM9,PSMA1,ZNF217,RB1CC1,ZNF236,FBXL5,RAB10,BNIP2,PAPOLA,GNPDA2,SYNE2,C11orf58,PDS5A,ANKRD12,MAP3K7,RAB1A,CEP97,TMEM1…	hsa-miR-17
MicroRNA	hsa-miR-15b*:mirSVR_highEffct	hsa-miR-15b*:mirSVR_nonconserved_highEffect-0.5	MicroRNA.org	2.01e-43	1.924e-39	6.68e-42	6.509e-41	76	1450	FAM172A,MIS18BP1,C5orf22,STAG1,EIF1B,ESCO1,HNRNPH2,RPS6KC1,GPALPP1,MFSD14A,TXNL1,CCSER2,ZCCHC7,POLK,COG5,USP1,ZNF791,PPP1R21,UBQLN1,CTDSPL2,NPEPPS,ZNF507,THUMPD1,HAT1,GUSBP1,MED1,DENND4C,GPATCH2L,PPM1A,PPM1B,PPP4R3A,PPP1CC,TRIM33,ZBTB44,SLC4A1AP,IQCB1,LCOR,TRIM37,SECISBP2L,KIFBP,ZNF273,SSBP1,DCUN1D4,MFF,FBXL5,RAB10,BMPR1A,ODR4,ASCC3,MAP3K7,ABI1,ITCH,PDCD6IP,WDR7,SLC35B3,CAPZA2,DNM1L,UBA3,HIBADH,O…	hsa-miR-15b*
MicroRNA	hsa-miR-1297:mirSVR_highEffct	hsa-miR-1297:mirSVR_conserved_highEffect-0.5	MicroRNA.org	2.248e-47	2.152e-43	1.081e-45	1.054e-44	76	1274	SLC25A46,BRIX1,FAM172A,UBE2K,USP9X,EIF1B,TSNAX,NT5DC1,ESCO1,NUP54,RPS6KC1,GPALPP1,ACSL3,TXNL1,KMT2C,PHC3,ATAD2B,CLTC,ANKIB1,FAM8A1,SLAIN2,FNDC3B,SMARCA5,TYW3,SRSF6,NDFIP2,FAM98A,WDR26,MIER1,DENND4C,WTAP,ZFX,PPM1B,MTFMT,SCYL2,ZBTB44,RAB18,PPP2R5C,PEDS1,TMEM30A,RAP2C,LCOR,AFF4,IL13RA1,KIFBP,ZNF273,ADAM9,DARS1,ZNF318,ARMCX2,ZNF236,EFR3A,ODR4,G3BP2,PRDX3,WDR20,SYNE2,TAF2,ASCC3,METAP2,TCEA1,PDCD6IP,SL…	hsa-miR-1297
MicroRNA	hsa-miR-106a:mirSVR_highEffct	hsa-miR-106a:mirSVR_conserved_highEffect-0.5	MicroRNA.org	1.97e-40	1.886e-36	5.196e-39	5.063e-38	76	1602	CHD2,TSG101,MDM4,HMGN3,GRPEL2,TXNL1,CRNKL1,UBR5,SUMO1,CNOT7,CCSER2,ANKIB1,CRIPT,BOD1L1,ZCCHC7,COG5,CCDC14,PPP1R21,SLAIN2,FNDC3B,CTDSPL2,PMPCB,PON2,HAT1,CILK1,C16orf72,RNF11,GPATCH2L,PPM1A,PPP4R3A,MAPRE1,TRIM33,ARL1,PPP6C,PLEKHA3,RNF38,RAP2C,PTGES3,TRIM37,GAPVD1,URI1,GPBP1,C3orf38,ADAM9,PSMA1,ZNF217,RB1CC1,ZNF236,FBXL5,RAB10,BNIP2,PAPOLA,GNPDA2,SYNE2,C11orf58,PDS5A,ANKRD12,MAP3K7,RAB1A,CEP97,TMEM1…	hsa-miR-106a
MicroRNA	hsa-let-7c*:mirSVR_lowEffct	hsa-let-7c*:mirSVR_nonconserved_lowEffect-0.1-0.5	MicroRNA.org	3.32e-41	3.178e-37	9.631e-40	9.384e-39	76	1561	PDHB,SMNDC1,ACVR1,COPS2,TRIP12,NT5DC1,UBR5,ZNF655,CLTC,CCSER2,LYPLA1,DCAF17,ATXN10,SLAIN2,SIKE1,SRSF4,UBE2Q1,ANXA7,SLC35A1,ELP1,VTA1,SPG11,FAM98A,RNF11,DENND4C,ZFX,FAM204A,TRIM33,PPP2CA,RAB18,CRLS1,PPP2R5C,PRKAA1,RNF38,LCOR,SECISBP2L,MON2,ATP6V1A,C3orf38,ZKSCAN8,TAB2,ZNF318,DCAF16,NXT2,PRDM2,SNX13,GPD1L,C18orf21,ATP11B,SLC25A43,GNPDA2,WDR20,SUPT7L,CPNE3,C11orf58,ANKRD12,TAF2,ASCC3,MAP3K7,FBXW11,K…	hsa-let-7c*
MicroRNA	mmu-miR-340-5p		MirDB	1.028e-49	9.839e-46	6.149e-48	5.992e-47	75	1141	SYNJ2BP,USP9X,DDX42,SMIM15,TSPYL1,GPALPP1,ANAPC10,C12orf29,PIK3CB,NUFIP2,CLTC,XRN1,OSBPL8,ANKIB1,BOD1L1,POLK,ARMC8,SLAIN2,BTF3L4,SMARCA5,SRSF6,CTDSPL2,LZTFL1,ZNF507,CILK1,YES1,YY1,WDR26,PIAS1,RNF11,PPM1B,PRKRA,ZBTB44,EXOC5,PLEKHA3,PEDS1,ATF1,FAM126B,SECISBP2L,SERBP1,PSMA4,RAB11A,TAB2,RB1CC1,NXT2,FBXL3,C2CD5,CYFIP1,CCDC47,SPIN1,G3BP2,GNPDA2,C11orf58,ANKRD12,MED13,ELOC,TENT4B,U2SURP,KAT6A,RALGAPB,U…	mmu-miR-340-5p
MicroRNA	hsa-miR-606:mirSVR_highEffct	hsa-miR-606:mirSVR_nonconserved_highEffect-0.5	MicroRNA.org	4.016e-50	3.844e-46	2.449e-48	2.386e-47	75	1126	CHD2,ACVR1,HMGN3,NT5DC1,GPALPP1,KMT2C,UBE2D3,DCAF17,BOD1L1,TRMT13,DDX60L,ATXN10,MED23,POLK,ARMC8,MDFIC,SMARCA5,BAG5,LZTFL1,CILK1,FAM98A,API5,CGGBP1,ARMCX3,RNF11,DENND4C,WTAP,ZFX,PPM1B,MTFMT,SCYL2,FAM204A,ARL1,RAB18,PPP2R5C,ELMO2,PLEKHA3,RNF38,TMEM30A,HAUS6,MATR3,WSB2,GOLPH3,DPP8,ZNF236,MFF,C2CD5,ABRAXAS2,RAB10,DDX46,BNIP2,PAPOLA,ARL6IP1,SYNE2,PDS5A,ANKRD12,ASCC3,HNRNPLL,CNOT2,PCNP,TENT4B,WDR7,CPS…	hsa-miR-606
MicroRNA	hsa-miR-561-3p		MirDB	1.687e-49	1.615e-45	9.907e-48	9.653e-47	75	1149	STAM2,UBE2K,STAG1,PYROXD1,USP9X,CHD1,TSG101,PHC3,UBE2D3,UCHL3,CNOT7,NUFIP2,ZFAND6,TAOK1,BOD1L1,TRMT13,FAM8A1,GNPAT,ARMC8,CUL4B,CUL3,SMARCA5,SUPT20H,UBQLN1,POGK,SCAMP1,SLC35A1,CGGBP1,WDR26,PIAS1,C16orf72,MIER1,DENR,GPATCH2L,PPM1A,ZFX,PPM1B,PPP4R3A,PRKRA,SCYL2,ZBTB44,PRKAA1,YPEL5,MARF1,RAP2C,ZNF512,SNRPG,SNX2,URI1,ZNF195,ZNF621,DPP8,ZNF236,FBXL3,EFR3A,PAPOLA,ODR4,WDR20,ABI1,TENT4B,RALGAPB,GPATCH2,L…	hsa-miR-561-3p
MicroRNA	hsa-miR-526b*:mirSVR_highEffct	hsa-miR-526b*:mirSVR_nonconserved_highEffect-0.5	MicroRNA.org	1.087e-39	1.041e-35	2.675e-38	2.607e-37	75	1592	SMNDC1,CHD2,TSG101,MDM4,HMGN3,GRPEL2,TXNL1,UBR5,SUMO1,CNOT7,CCSER2,ANKIB1,CRIPT,BOD1L1,TRMT13,ZCCHC7,COG5,CCDC14,PPP1R21,CUL3,SLAIN2,FNDC3B,BTF3L4,CTDSPL2,PON2,CILK1,C16orf72,RNF11,GPATCH2L,PPP4R3A,MAPRE1,TRIM33,ARL1,CRLS1,PPP6C,PLEKHA3,RTCA,RNF38,RAP2C,PTGES3,TRIM37,GAPVD1,URI1,GPBP1,C3orf38,ADAM9,ZNF217,RB1CC1,ZNF236,FBXL5,RAB10,BNIP2,PAPOLA,G3BP2,GNPDA2,C11orf58,PDS5A,ANKRD12,MAP3K7,CEP97,FBXW…	hsa-miR-526b*
MicroRNA	hsa-miR-513b:mirSVR_highEffct	hsa-miR-513b:mirSVR_nonconserved_highEffect-0.5	MicroRNA.org	3.642e-47	3.486e-43	1.692e-45	1.649e-44	75	1240	FAM172A,MIS18BP1,C5orf22,LEMD3,PYROXD1,SMNDC1,EIF1B,TSNAX,ERGIC2,ENOPH1,HNRNPH2,GPALPP1,ACSL3,TXNL1,CRNKL1,UBR5,ATAD2B,CNOT7,DDX60L,MOB4,FNDC3B,SRSF4,POGK,TBPL1,NPEPPS,HAT1,NDFIP2,MED1,CGGBP1,PIAS1,DENND4C,WTAP,PPP4R3A,HIGD1A,PPP2CA,RAB18,PPP6C,VPS35,TMEM30A,ZNF512,SNX2,KIFBP,GAPVD1,GPBP1,ARFIP1,EFR3A,BMPR1A,DDX46,BNIP2,C18orf21,ATP11B,PAPOLA,PDS5A,RAB1A,CEP97,WDR7,KAT6A,CAPZA2,COP1,DNM1L,UFL1,FR…	hsa-miR-513b
MicroRNA	hsa-miR-500:mirSVR_lowEffct	hsa-miR-500:mirSVR_nonconserved_lowEffect-0.1-0.5	MicroRNA.org	1.346e-34	1.288e-30	2.202e-33	2.146e-32	75	1899	DDX42,ERGIC2,MDM4,COPS2,HMGN3,HNRNPH2,GRPEL2,GPALPP1,ACSL3,PHC3,RPL7L1,C12orf29,ZNF655,OSBPL8,CRIPT,EEF2K,UBE2E3,FAM8A1,MOB4,SLAIN2,SIKE1,NPEPPS,SCAMP1,NDFIP2,NAA50,WDR26,PPM1B,CHMP2B,PPP2CA,PPP6C,IQCB1,BZW1,MON2,IL13RA1,SERBP1,GPBP1,ZNF273,SSBP1,MCCC2,RB1CC1,DPP8,C2CD5,FBXL5,GSE1,ZC3H4,PRDX3,PDS5A,HNRNPLL,METAP2,TMEM167A,SNRNP27,ABI1,VMA21,CPSF6,ICE2,KAT6A,CAPZA2,DNM1L,HEATR1,PATL1,GSPT1,LRPPRC,…	hsa-miR-500
MicroRNA	hsa-miR-4276:mirSVR_lowEffct	hsa-miR-4276:mirSVR_nonconserved_lowEffect-0.1-0.5	MicroRNA.org	8.888e-35	8.509e-31	1.485e-33	1.447e-32	75	1887	SLC25A46,STAG1,CHD1,MDM4,ESCO1,HNRNPH2,GRPEL2,KMT2C,UBE2D3,CNOT7,XRN1,SCP2,CRIPT,TAOK1,ZCCHC7,GNPAT,ARMC8,RTL6,SUPT20H,POGK,CFAP36,ELP1,CILK1,GUSBP1,MACROH2A1,RNF11,WTAP,IFNAR1,MTFMT,MAPRE1,DROSHA,ZFR,CACYBP,RAP2C,TRIM37,AFF4,SECISBP2L,PABIR1,GPBP1,TMEM126B,RAB11A,ZKSCAN8,DARS1,ARFIP1,SNX13,ABRAXAS2,RAB10,GSE1,TCERG1,HNRNPLL,TMEM167A,C12orf4,VMA21,TCF12,TENT4B,CPSF6,SMCHD1,SLC35B3,RALGAPB,CAPZA2,…	hsa-miR-4276
MicroRNA	hsa-miR-382:mirSVR_highEffct	hsa-miR-382:mirSVR_conserved_highEffect-0.5	MicroRNA.org	9.315e-44	8.917e-40	3.231e-42	3.148e-41	75	1388	BRIX1,STAM2,STAG1,KLHDC2,PYROXD1,ACVR1,SMIM15,TSPYL1,HMGN3,GRPEL2,KMT2C,CLN5,CLTC,OSBPL9,SCP2,TAOK1,DDX60L,MED23,POLK,COG5,USP1,MOB4,SLAIN2,FNDC3B,CTDSPL2,MRPL42,NDFIP2,API5,CGGBP1,YES1,MIER1,WTAP,DYNC2LI1,DROSHA,PLEKHA3,BZW1,ATP5F1C,PABIR1,ATP6V1A,HAUS6,VEZF1,ADAM9,ANKRD49,ZNF318,SNX13,FBXL5,UBXN4,DDX46,C18orf21,G3BP2,WDR20,SYNE2,C11orf58,GOLGA5,CNOT2,RASA1,RBM4,DNM1L,HDDC2,UFL1,PIAS2,HIBADH,SHQ…	hsa-miR-382
MicroRNA	hsa-miR-376c:mirSVR_lowEffct	hsa-miR-376c:mirSVR_conserved_lowEffect-0.1-0.5	MicroRNA.org	1.086e-37	1.04e-33	2.203e-36	2.147e-35	75	1705	BRIX1,PYROXD1,RNF13,TSNAX,ERGIC2,ENOPH1,PHC3,UBR5,ATAD2B,CLNS1A,CCSER2,XRN1,LYPLA1,OSBPL8,SCP2,ZCCHC7,POLK,USP1,HECTD1,FAM8A1,PPP1R21,SIKE1,TYW3,BAG5,PON2,ATP6V1G1,FAM98A,MED1,CGGBP1,YES1,ARMCX3,PPM1B,PPP4R3A,TRIM33,PPP2CA,PPP2R5C,MPLKIP,TRIM37,VPS29,AQR,PABIR1,HAUS6,URI1,GPBP1,RAB11A,RB1CC1,SUCLG2,FBXL3,MMADHC,PRDM2,RAB10,KIAA2026,TCERG1,CCDC47,G3BP2,WDR20,RAB1A,NBPF8,VMA21,TENT4B,RASA1,WDR7,MTE…	hsa-miR-376c
MicroRNA	hsa-miR-335:mirSVR_lowEffct	hsa-miR-335:mirSVR_conserved_lowEffect-0.1-0.5	MicroRNA.org	1.168e-33	1.118e-29	1.79e-32	1.744e-31	75	1963	BRIX1,UBE2K,TSG101,MDM4,TRIP12,HMGN3,HNRNPH2,NUP54,INIP,PHC3,UBE2D3,SUMO1,ZNF655,CLTC,XRN1,SCP2,EEF2K,BOD1L1,ZCCHC7,MED23,HMGN4,MFSD1,FAM8A1,MOB4,CUL4B,CUL3,MDFIC,UBQLN1,PEX3,BAG5,ZNF507,ELP1,API5,NAA50,MIER1,PPP1CC,PRKRA,DROSHA,YPEL5,LCOR,SECISBP2L,MON2,IL13RA1,SERBP1,GPBP1,PSMA1,ZKSCAN8,ZNF621,ARMCX2,RNF115,MFF,C2CD5,IQGAP1,FBXL5,ABRAXAS2,CYFIP1,BNIP2,FAF2,ZC3H4,SYNE2,TCEAL8,TMEM41B,HNRNPLL,FBX…	hsa-miR-335
MicroRNA	hsa-miR-204:mirSVR_highEffct	hsa-miR-204:mirSVR_conserved_highEffect-0.5	MicroRNA.org	1.73e-39	1.656e-35	4.162e-38	4.055e-37	75	1603	C5orf22,CCDC90B,SMIM15,TRIP12,HNRNPH2,RPS6KC1,RPL7L1,UBP1,ATAD2B,CLTC,XRN1,MMGT1,TAOK1,POLK,MFSD1,SDHD,ARMC8,CUL4B,TYW3,POGK,EEF1E1,MRPL42,GUSBP1,WDR26,C16orf72,GPATCH2L,PPP1CC,PRKRA,RNF14,ARL1,PPP6C,SLC4A1AP,RAP2C,ATP5PB,GPBP1,VEZF1,PSMD5,DCAF16,RB1CC1,ARMCX2,SUCLG2,FBXL3,PRDM2,C2CD5,FBXL5,ABRAXAS2,RAB10,TOMM70,BMPR1A,DDX46,BNIP2,NAE1,G3BP2,ANKRD12,ASCC3,RAB1A,METAP2,CEP97,TCF12,PDCD6IP,ICE2,SLC…	hsa-miR-204
MicroRNA	hsa-miR-135b:mirSVR_lowEffct	hsa-miR-135b:mirSVR_conserved_lowEffect-0.1-0.5	MicroRNA.org	3.578e-35	3.425e-31	6.149e-34	5.992e-33	75	1861	BRIX1,FAM172A,STAG1,SMNDC1,CHD1,HMGN3,GRPEL2,MFSD14A,UBE2D3,C12orf29,ZNF655,CFDP1,CCSER2,OSBPL8,SCP2,TAOK1,EIF3M,MDFIC,SCAMP1,PEX3,ELP1,CILK1,NDFIP2,YY1,C16orf72,DENND4C,WTAP,ZNF675,RNF14,ZBTB44,ELMO2,CTR9,VPS35,PEDS1,BZW1,ZRANB1,SNX2,AFF4,HAUS6,GAPVD1,GPBP1,ADAM9,PSMA1,RAB11A,DARS1,ZNF217,RB1CC1,ZNF236,FBXL3,PRDM2,PSMD6,RAB10,BMPR1A,WDR20,C1QBP,PDS5A,RAB1A,METAP2,MED13,TMEM167A,PCNP,VMA21,CPSF6,…	hsa-miR-135b
MicroRNA	hsa-miR-130a:mirSVR_lowEffct	hsa-miR-130a:mirSVR_conserved_lowEffect-0.1-0.5	MicroRNA.org	4.901e-37	4.691e-33	9.383e-36	9.143e-35	75	1744	ZC3H14,CHD1,CHD2,TSG101,ESCO1,HNRNPH2,NUP54,ACSL3,MFSD14A,RPL7L1,AP1G1,OSBPL9,ZFAND6,COG5,HECTD1,PPP1R21,CUL3,SLAIN2,MDFIC,MED29,BAG5,SLC35A1,ZNF507,NDFIP2,FAM98A,NAA50,CGGBP1,YES1,MAPRE1,PPP2CA,RAB18,CTR9,PLEKHA3,VPS35,MARF1,LCOR,VPS29,MON2,GAPVD1,SERBP1,GPBP1,ADAM9,MATR3,NHLRC2,ZNF236,DCUN1D4,SNX13,RAB10,ATP11B,CCDC47,G3BP2,TAF2,RAB1A,HNRNPLL,CNOT2,KPNA3,TCEA1,TENT4B,WDR7,ICE2,SMCHD1,CAPZA2,GPA…	hsa-miR-130a
MicroRNA	hsa-miR-1244:mirSVR_lowEffct	hsa-miR-1244:mirSVR_nonconserved_lowEffect-0.1-0.5	MicroRNA.org	5.346e-38	5.118e-34	1.106e-36	1.078e-35	75	1687	ZC3H14,STAM2,FAM172A,PYROXD1,USP9X,ACVR1,MDM4,MFSD14A,C12orf29,UBP1,LYPLA1,OSBPL9,DCAF17,ANKIB1,DDX60L,SCAF8,GUSBP1,FAM98A,YES1,ARMCX3,DENND4C,GPATCH2L,PPM1A,PPM1B,CHMP2B,RNF14,MAPRE1,RAB18,PPP2R5C,PLEKHA3,RNF38,TMEM30A,SNX2,ATP5F1C,SECISBP2L,IL13RA1,GAPVD1,SERBP1,TMEM126B,GOLPH3,NHLRC2,DCAF16,DPP8,SUCLG2,DCUN1D4,PRDM2,SNX13,GSE1,TCERG1,TMEM41B,HERC1,HNRNPLL,CEP97,ITCH,TCF12,WWP1,MTERF3,RANBP9,VP…	hsa-miR-1244
MicroRNA	hsa-miR-101*:mirSVR_lowEffct	hsa-miR-101*:mirSVR_nonconserved_lowEffect-0.1-0.5	MicroRNA.org	1.544e-37	1.478e-33	3.104e-36	3.025e-35	75	1714	STAG1,LEMD3,USP9X,RAB22A,CCDC90B,RNF13,ESCO1,HNRNPH2,ACSL3,MFSD14A,PNPT1,PHC3,ZNF655,OSBPL9,SCP2,TRMT13,POLK,FKBP3,VRK2,UBQLN1,ZNF507,CILK1,NDFIP2,VTA1,NAA50,WDR26,ARMCX3,DENND4C,PPM1A,PPM1B,SCYL2,RAB18,PPP6C,USO1,MARF1,ZNF512,LCOR,VPS29,SECISBP2L,ATP5PB,GPBP1,TAB2,PSMD5,IQGAP1,GSE1,SLC25A43,CCDC47,NAE1,ANKRD12,TAF2,TMEM41B,ASCC3,RAB1A,HNRNPLL,SNRNP27,WDR7,SMCHD1,WWP1,U2SURP,HIBADH,DCUN1D1,USF3,S…	hsa-miR-101*
MicroRNA	hsa-miR-936:mirSVR_lowEffct	hsa-miR-936:mirSVR_nonconserved_lowEffect-0.1-0.5	MicroRNA.org	1.19e-36	1.139e-32	2.255e-35	2.198e-34	74	1714	SLC25A46,ZC3H14,APOOL,CHD2,TSNAX,UBN2,TXNL1,AP1G1,ZNF655,CCSER2,OSBPL9,ANKIB1,MMGT1,SCP2,POLK,USP1,UBE2E3,SDHD,ARMC8,CUL4B,CUL3,MRPL42,LZTFL1,ZNF507,PON2,HAT1,MACROH2A1,WDR26,RNF11,PRKRA,MAPRE1,TRIM33,EXOC5,PPP2R5C,CCZ1,ELMO2,PLEKHA3,RTCA,YPEL5,TMEM30A,CACYBP,TRIM37,AFF4,TMEM126B,WSB2,DARS1,ZNF217,PSMD12,DPP8,ARMCX2,RAB10,FAF2,ATP11B,ODR4,G3BP2,SUPT7L,SCFD1,MBD4,MAP3K7,FBXW11,KPNA3,ITCH,WDR7,CPSF…	hsa-miR-936
MicroRNA	hsa-miR-581:mirSVR_lowEffct	hsa-miR-581:mirSVR_nonconserved_lowEffect-0.1-0.5	MicroRNA.org	3.876e-37	3.711e-33	7.542e-36	7.349e-35	74	1685	ZC3H14,FAM172A,UBE2K,USP9X,EIF1B,CHD1,TSNAX,ACVR1,ERGIC2,GRPEL2,KMT2C,AP1G1,ZFAND6,SCP2,CRIPT,EEF2K,COG5,UBE2E3,FAM8A1,MOB4,SDHD,UBQLN1,SRSF4,NOA1,SCAMP1,BAG5,ZNF507,ARFGEF2,THUMPD1,VTA1,GUSBP1,API5,MED1,WDR26,TDP2,DENND4C,WTAP,PPM1A,PRKRA,PPP2R5C,PLEKHA3,YPEL5,ZFR,AFF4,HAUS6,ADAM9,GOLPH3,MCCC2,NHLRC2,ARFIP1,PRDM2,ABRAXAS2,UBXN4,DDX46,PAPOLA,SPIN1,SUPT7L,CBX1,TMEM41B,GOLGA5,METAP2,TMEM167A,NBPF8,…	hsa-miR-581
MicroRNA	hsa-miR-548d-5p		MirDB	1.436e-47	1.375e-43	7.015e-46	6.835e-45	74	1182	SLC25A46,BRIX1,UBE2K,C5orf22,PYROXD1,TSNAX,NUP54,GPALPP1,ACSL3,MFSD14A,KMT2C,CFDP1,NUFIP2,CCSER2,CRIPT,BOD1L1,FNDC3B,MDFIC,BTF3L4,SRSF6,SCAMP1,PEX3,CILK1,NDFIP2,MACROH2A1,WDR26,PIAS1,MIER1,ARMCX3,PPM1A,PPP2CA,ZBTB44,EXOC5,PRKAA1,RNF38,LCOR,FAM126B,SECISBP2L,GAPVD1,URI1,SERBP1,ZNF273,C3orf38,MATR3,RAB11A,SRP9,RB1CC1,DCUN1D4,FBXL3,GPD1L,FAF2,GSE1,PAPOLA,CCDC47,SUPT7L,TCEAL8,RAB1A,TCF12,PDCD6IP,KDM5…	hsa-miR-548d-5p
MicroRNA	hsa-miR-548bb-5p		MirDB	1.523e-47	1.458e-43	7.402e-46	7.212e-45	74	1183	SLC25A46,BRIX1,UBE2K,C5orf22,PYROXD1,TSNAX,NUP54,GPALPP1,ACSL3,MFSD14A,KMT2C,CFDP1,NUFIP2,CCSER2,CRIPT,BOD1L1,FNDC3B,MDFIC,BTF3L4,SRSF6,SCAMP1,PEX3,CILK1,NDFIP2,MACROH2A1,WDR26,PIAS1,MIER1,ARMCX3,PPM1A,PPP2CA,ZBTB44,EXOC5,PRKAA1,RNF38,LCOR,FAM126B,SECISBP2L,GAPVD1,URI1,SERBP1,ZNF273,C3orf38,MATR3,RAB11A,SRP9,RB1CC1,DCUN1D4,FBXL3,GPD1L,FAF2,GSE1,PAPOLA,CCDC47,SUPT7L,TCEAL8,RAB1A,TCF12,PDCD6IP,KDM5…	hsa-miR-548bb-5p
MicroRNA	hsa-miR-548b-5p		MirDB	1.436e-47	1.375e-43	7.015e-46	6.835e-45	74	1182	SLC25A46,BRIX1,UBE2K,C5orf22,PYROXD1,TSNAX,NUP54,GPALPP1,ACSL3,MFSD14A,KMT2C,CFDP1,NUFIP2,CCSER2,CRIPT,BOD1L1,FNDC3B,MDFIC,BTF3L4,SRSF6,SCAMP1,PEX3,CILK1,NDFIP2,MACROH2A1,WDR26,PIAS1,MIER1,ARMCX3,PPM1A,PPP2CA,ZBTB44,EXOC5,PRKAA1,RNF38,LCOR,FAM126B,SECISBP2L,GAPVD1,URI1,SERBP1,ZNF273,C3orf38,MATR3,RAB11A,SRP9,RB1CC1,DCUN1D4,FBXL3,GPD1L,FAF2,GSE1,PAPOLA,CCDC47,SUPT7L,TCEAL8,RAB1A,TCF12,PDCD6IP,KDM5…	hsa-miR-548b-5p
MicroRNA	hsa-miR-548ay-5p		MirDB	1.436e-47	1.375e-43	7.015e-46	6.835e-45	74	1182	SLC25A46,BRIX1,UBE2K,C5orf22,PYROXD1,TSNAX,NUP54,GPALPP1,ACSL3,MFSD14A,KMT2C,CFDP1,NUFIP2,CCSER2,CRIPT,BOD1L1,FNDC3B,MDFIC,BTF3L4,SRSF6,SCAMP1,PEX3,CILK1,NDFIP2,MACROH2A1,WDR26,PIAS1,MIER1,ARMCX3,PPM1A,PPP2CA,ZBTB44,EXOC5,PRKAA1,RNF38,LCOR,FAM126B,SECISBP2L,GAPVD1,URI1,SERBP1,ZNF273,C3orf38,MATR3,RAB11A,SRP9,RB1CC1,DCUN1D4,FBXL3,GPD1L,FAF2,GSE1,PAPOLA,CCDC47,SUPT7L,TCEAL8,RAB1A,TCF12,PDCD6IP,KDM5…	hsa-miR-548ay-5p
MicroRNA	hsa-miR-548ae-5p		MirDB	1.436e-47	1.375e-43	7.015e-46	6.835e-45	74	1182	SLC25A46,BRIX1,UBE2K,C5orf22,PYROXD1,TSNAX,NUP54,GPALPP1,ACSL3,MFSD14A,KMT2C,CFDP1,NUFIP2,CCSER2,CRIPT,BOD1L1,FNDC3B,MDFIC,BTF3L4,SRSF6,SCAMP1,PEX3,CILK1,NDFIP2,MACROH2A1,WDR26,PIAS1,MIER1,ARMCX3,PPM1A,PPP2CA,ZBTB44,EXOC5,PRKAA1,RNF38,LCOR,FAM126B,SECISBP2L,GAPVD1,URI1,SERBP1,ZNF273,C3orf38,MATR3,RAB11A,SRP9,RB1CC1,DCUN1D4,FBXL3,GPD1L,FAF2,GSE1,PAPOLA,CCDC47,SUPT7L,TCEAL8,RAB1A,TCF12,PDCD6IP,KDM5…	hsa-miR-548ae-5p
MicroRNA	hsa-miR-548ad-5p		MirDB	1.436e-47	1.375e-43	7.015e-46	6.835e-45	74	1182	SLC25A46,BRIX1,UBE2K,C5orf22,PYROXD1,TSNAX,NUP54,GPALPP1,ACSL3,MFSD14A,KMT2C,CFDP1,NUFIP2,CCSER2,CRIPT,BOD1L1,FNDC3B,MDFIC,BTF3L4,SRSF6,SCAMP1,PEX3,CILK1,NDFIP2,MACROH2A1,WDR26,PIAS1,MIER1,ARMCX3,PPM1A,PPP2CA,ZBTB44,EXOC5,PRKAA1,RNF38,LCOR,FAM126B,SECISBP2L,GAPVD1,URI1,SERBP1,ZNF273,C3orf38,MATR3,RAB11A,SRP9,RB1CC1,DCUN1D4,FBXL3,GPD1L,FAF2,GSE1,PAPOLA,CCDC47,SUPT7L,TCEAL8,RAB1A,TCF12,PDCD6IP,KDM5…	hsa-miR-548ad-5p
MicroRNA	hsa-miR-519c-3p:mirSVR_lowEffct	hsa-miR-519c-3p:mirSVR_nonconserved_lowEffect-0.1-0.5	MicroRNA.org	1.46e-35	1.398e-31	2.56e-34	2.494e-33	74	1781	ZC3H14,STAM2,UBE2K,PYROXD1,USP9X,EIF1B,CHD1,COPS2,HNRNPH2,MFSD14A,TXNL1,KMT2C,AP1G1,CLTC,XRN1,OSBPL9,OSBPL8,MMGT1,ZCCHC7,POLK,ZNF791,CCDC14,MDFIC,TYW3,UBQLN1,BAG5,LZTFL1,ZNF507,FAM98A,MED1,YES1,MIER1,GPATCH2L,WTAP,PPP1CC,PPP2CA,RTCA,TMEM30A,SNX2,SECISBP2L,MON2,ATP5PB,GAPVD1,URI1,GPBP1,ZNF273,DARS1,RB1CC1,ARFIP1,PRDM2,C2CD5,SNX13,FAF2,ATP11B,ARL6IP1,G3BP2,GNPDA2,CBX1,PDS5A,TMEM41B,MAP3K7,RAB1A,C12…	hsa-miR-519c-3p
MicroRNA	hsa-miR-384:mirSVR_lowEffct	hsa-miR-384:mirSVR_conserved_lowEffect-0.1-0.5	MicroRNA.org	1.049e-35	1.005e-31	1.857e-34	1.809e-33	74	1772	C5orf22,CHD2,UBN2,TRIP12,GPALPP1,UBR5,MKLN1,OSBPL9,DCAF17,OSBPL8,SCP2,POLK,VBP1,MDFIC,TYW3,SUPT20H,SRSF4,CTDSPL2,SCAMP1,ZNF507,NDFIP2,ATP6V1G1,MACROH2A1,NAA50,CGGBP1,MIER1,RNF11,DENND4C,GPATCH2L,IFNAR1,IQCB1,TMEM30A,ZNF512,VPS29,HAUS6,URI1,GPBP1,PSMA1,PSMA4,SRP9,WSB2,DARS1,ZNF318,MCCC2,RB1CC1,RNF115,C2CD5,FBXL5,GPD1L,FAF2,ATP11B,PAPOLA,WDR20,TAF2,ASCC3,TMEM167A,SNRNP27,VMA21,TCF12,PDCD6IP,RASA1,W…	hsa-miR-384
MicroRNA	hsa-miR-377:mirSVR_highEffct	hsa-miR-377:mirSVR_conserved_highEffect-0.5	MicroRNA.org	5.529e-38	5.293e-34	1.141e-36	1.111e-35	74	1636	SLC25A46,C5orf22,STAG1,LEMD3,SMNDC1,USP9X,TSNAX,TRIP12,ACSL3,PNPT1,RPL7L1,SUMO1,UBP1,CCSER2,LYPLA1,MMGT1,DDX60L,MOB4,ARMC8,CCDC14,PEX3,SLC35A1,HAT1,ATP6V1G1,VTA1,MACROH2A1,FAM98A,PIAS1,C16orf72,MIER1,DENR,GPATCH2L,ZFX,RTCA,MARF1,RNF38,MPLKIP,ZFR,RAP2C,PTGES3,ZRANB1,TRIM37,SECISBP2L,GAPVD1,GPBP1,ADAM9,TAB2,DCUN1D4,NXT2,RNF115,SNX13,ABRAXAS2,RAB10,TOMM70,PAPOLA,CCDC47,G3BP2,CPNE3,MAP3K7,C12orf4,ITC…	hsa-miR-377
MicroRNA	hsa-miR-363:mirSVR_lowEffct	hsa-miR-363:mirSVR_conserved_lowEffect-0.1-0.5	MicroRNA.org	2.724e-37	2.608e-33	5.361e-36	5.224e-35	74	1676	FAM172A,TXNL1,AP1G1,UBR5,CNOT7,CFDP1,XRN1,OSBPL8,COG5,ARMC8,PPP1R21,CUL3,BTF3L4,VRK2,PMPCB,EEF1E1,SCAMP1,ANXA7,PEX3,BAG5,ARFGEF2,CILK1,CCT2,MACROH2A1,ARMCX5,ZFX,PPM1B,SCYL2,TRIM33,ARL1,EXOC5,CRLS1,PPP2R5C,CTR9,VPS35,RAP2C,LCOR,LMBRD1,TRIM37,SNX2,ATP5PB,ATP6V1A,GPBP1,MATR3,NARS1,SRP9,TAB2,SSBP1,DCUN1D4,PRDM2,TOMM70,DDX46,ATP11B,PAPOLA,GNPDA2,WDR20,PEX2,PDS5A,ANKRD12,METAP2,C12orf4,ABI1,VMA21,CPSF6…	hsa-miR-363
MicroRNA	hsa-miR-34a*:mirSVR_lowEffct	hsa-miR-34a*:mirSVR_nonconserved_lowEffect-0.1-0.5	MicroRNA.org	1.445e-34	1.384e-30	2.357e-33	2.297e-32	74	1845	BRIX1,STAG1,USP9X,CHD1,TSNAX,ACVR1,ERGIC2,MDM4,TRIP12,HMGN3,ESCO1,GRPEL2,GPALPP1,UBP1,ZNF655,UCHL3,CNOT7,XRN1,DCAF17,OSBPL8,MMGT1,SCP2,DDX60L,COG5,C2orf49,UBE2E3,CCDC14,PMPCB,PEX3,SLC35A1,CILK1,GUSBP1,CCT2,WDR26,ARMCX3,ZFX,TRIM33,HIGD1A,CRLS1,ATF1,EMC2,ZNF512,PTGES3,SECISBP2L,VEZF1,ADAM9,PRDM2,ABRAXAS2,ARL6IP1,GNPDA2,WDR20,SYNE2,CPNE3,TMEM41B,RAB1A,HNRNPLL,GOT2,TMEM167A,KPNA3,RBM3,RBM4,ICE2,SLC35…	hsa-miR-34a*
MicroRNA	hsa-miR-338-3p:mirSVR_lowEffct	hsa-miR-338-3p:mirSVR_conserved_lowEffect-0.1-0.5	MicroRNA.org	1.542e-33	1.477e-29	2.304e-32	2.245e-31	74	1914	UBE2K,USP9X,RNF13,CHD1,CHD2,ACVR1,COPS2,C12orf29,AP1G1,ATAD2B,XRN1,OSBPL9,DCAF17,ANKIB1,SCP2,TMCO1,HECTD1,MFSD1,UBE2E3,VBP1,CUL4B,PPP1R21,SIKE1,BTF3L4,UBQLN1,SRSF4,TBPL1,SLC35A1,ARFGEF2,THUMPD1,NDFIP2,GUSBP1,FAM98A,WDR26,DENR,PPM1A,SCYL2,EXOC5,IQCB1,RNF38,BZW1,PTGES3,LCOR,SECISBP2L,GPBP1,SRP9,GOLPH3,NHLRC2,FBXL3,TOMM70,KIAA2026,DDX46,TCERG1,SUPT7L,CPNE3,RAB1A,GOT2,C12orf4,VMA21,RASA1,KDM5A,WWP1,D…	hsa-miR-338-3p
MicroRNA	hsa-miR-3129:mirSVR_lowEffct	hsa-miR-3129:mirSVR_nonconserved_lowEffect-0.1-0.5	MicroRNA.org	2.775e-40	2.657e-36	7.259e-39	7.073e-38	74	1511	SYNJ2BP,USP9X,TSNAX,NUP54,C12orf29,AP1G1,UBR5,UBP1,CCSER2,OSBPL9,DCAF17,POLK,COG5,USP1,MOB4,SIKE1,PMPCB,SCAF8,NPEPPS,API5,WDR26,MIER1,ARMCX3,DENND4C,GPATCH2L,WTAP,ZFX,PPM1B,CHMP2B,PRKRA,ZBTB44,EXOC5,RAB18,BZW1,EMC2,LCOR,EMC7,VEZF1,ZNF273,TMEM126B,PSMD12,MCCC2,NHLRC2,ARMCX2,ZNF236,RNF115,PRDM2,ABRAXAS2,ATP11B,SLC25A43,PDS5A,MBD4,HNRNPLL,METAP2,FBXW11,KPNA3,ABI1,VMA21,TENT4B,KDM5A,RALGAPB,CAPZA2,RA…	hsa-miR-3129
MicroRNA	hsa-miR-2113:mirSVR_lowEffct	hsa-miR-2113:mirSVR_nonconserved_lowEffect-0.1-0.5	MicroRNA.org	5.036e-34	4.821e-30	7.916e-33	7.714e-32	74	1881	ZC3H14,ERGIC2,HNRNPH2,NUP54,GPALPP1,KMT2C,UBR5,CNOT7,CFDP1,TRMT13,USP1,HMGN4,SDHD,CUL3,BTF3L4,VRK2,SUPT20H,UBQLN1,SRSF6,SCAF8,POGK,NPEPPS,SCAMP1,CCT2,CGGBP1,TDP2,ZFX,PPP1CC,PPP2R5C,VPS35,IQCB1,MARF1,ZFR,EMC2,VPS29,SECISBP2L,HAUS6,EMC7,MATR3,PSMD12,ABRAXAS2,GSE1,SLC25A43,ODR4,CCDC47,GNPDA2,WDR20,CBX1,TCEAL8,ASCC3,GOLGA5,CNOT2,MED13,TMEM167A,KPNA3,ELOC,RBM3,SMCHD1,U2SURP,RANBP9,UBA3,GSPT1,MRPS10,OR…	hsa-miR-2113
MicroRNA	hsa-miR-181a-2*:mirSVR_lowEffct	hsa-miR-181a-2*:mirSVR_nonconserved_lowEffect-0.1-0.5	MicroRNA.org	5.365e-35	5.136e-31	9.089e-34	8.857e-33	74	1817	BRIX1,UBE2K,ESCO1,GRPEL2,ACSL3,MFSD14A,PNPT1,RPL7L1,ATAD2B,CLTC,CCSER2,XRN1,MMGT1,SCP2,ALG8,BOD1L1,COG5,FNDC3B,CTDSPL2,SCAMP1,PEX3,SLC35A1,ARFGEF2,YY1,WDR26,MIER1,ZFX,PPP1CC,MTFMT,PPP6C,DYNC2LI1,EMC2,RAP2C,IL13RA1,HAUS6,GAPVD1,URI1,MATR3,ZKSCAN8,TAB2,DARS1,MCCC2,CCNK,RNF115,FBXL3,PRDM2,C2CD5,SNX13,GPD1L,RAB10,TOMM70,KIAA2026,FAF2,ATP11B,ODR4,CCDC47,GNPDA2,RAB1A,METAP2,NBPF8,ITCH,WASHC4,KDM5A,WDR7…	hsa-miR-181a-2*
MicroRNA	hsa-miR-138-1*:mirSVR_lowEffct	hsa-miR-138-1*:mirSVR_nonconserved_lowEffect-0.1-0.5	MicroRNA.org	4.702e-38	4.501e-34	9.785e-37	9.535e-36	74	1632	FAM172A,STAG1,CHD2,SMIM15,KMT2C,AP1G1,CLN5,ATAD2B,TAOK1,UBE2E3,ARMC8,CUL4B,CUL3,SMARCA5,SRSF6,PMPCB,PEX3,ZNF507,ELP1,HAT1,CILK1,ATP6V1G1,GUSBP1,MED1,YY1,MIER1,RNF11,MTFMT,ARL1,CRLS1,DYNC2LI1,MARF1,MPLKIP,LMBRD1,HAUS6,SERBP1,ADAM9,ZKSCAN8,NARS1,TAB2,GOLPH3,NHLRC2,DCAF16,DCUN1D4,NXT2,PRDM2,C2CD5,ABRAXAS2,RAB10,BMPR1A,BNIP2,PAPOLA,TCERG1,ARL6IP1,NAE1,GNPDA2,RAB1A,METAP2,CNOT2,MED13,SNRNP27,PDCD6IP,W…	hsa-miR-138-1*
MicroRNA	hsa-miR-135b:mirSVR_highEffct	hsa-miR-135b:mirSVR_conserved_highEffect-0.5	MicroRNA.org	1.663e-43	1.592e-39	5.666e-42	5.52e-41	74	1354	SLC25A46,TSNAX,MDM4,ZNF644,LYPLA1,OSBPL9,CRIPT,DDX60L,MED23,POLK,COG5,HMGN4,MOB4,CUL3,TYW3,SRSF6,PMPCB,POGK,MRPL42,ANXA7,SLC35A1,ARFGEF2,API5,TDP2,GPATCH2L,PPM1A,PPM1B,CHMP2B,PPP1CC,CRLS1,PPP2R5C,DYNC2LI1,PRKAA1,RNF38,TMEM30A,LCOR,IL13RA1,EMC7,ANKRD49,NHLRC2,ZNF302,SUCLG2,NXT2,EFR3A,DDX46,BNIP2,PAPOLA,CPNE3,ASCC3,KPNA3,WASHC4,PDCD6IP,RASA1,WDR7,RBM4,RALGAPB,CAPZA2,RANBP9,HIBADH,CCNG1,ORC5,SLC25A3…	hsa-miR-135b
MicroRNA	hsa-miR-127-5p:mirSVR_lowEffct	hsa-miR-127-5p:mirSVR_nonconserved_lowEffect-0.1-0.5	MicroRNA.org	1.445e-34	1.384e-30	2.357e-33	2.297e-32	74	1845	KLHDC2,CHD2,ACVR1,GPALPP1,UBE2D3,AP1G1,CNOT7,SCP2,ZCCHC7,MED23,COG5,FKBP3,VBP1,MOB4,TYW3,ZNF507,HAT1,CILK1,NAA50,CGGBP1,DENND4C,GPATCH2L,WTAP,PPM1B,PRKRA,FAM204A,HIGD1A,LIPT1,ELMO2,CTR9,VPS35,RTCA,MARF1,ZFR,PTGES3,FAM126B,MON2,GAPVD1,GPBP1,MATR3,RAB11A,ZKSCAN8,MRPL19,RB1CC1,NXT2,PRDM2,ABRAXAS2,ATP11B,SPIN1,G3BP2,C11orf58,TMEM41B,HERC1,GOT2,TMEM167A,FBXW11,PCNP,TENT4B,KDM5A,RBM4,U2SURP,LMBR1,UFL1,…	hsa-miR-127-5p
MicroRNA	hsa-miR-124*:mirSVR_lowEffct	hsa-miR-124*:mirSVR_nonconserved_lowEffect-0.1-0.5	MicroRNA.org	1.44e-36	1.379e-32	2.714e-35	2.645e-34	74	1719	SMNDC1,USP9X,RAB22A,TSNAX,ACSL3,MFSD14A,CLK1,CLN5,OSBPL8,ZFAND6,POLK,MOB4,ARMC8,SLAIN2,SCAF8,LZTFL1,PON2,SPG11,API5,YY1,TDP2,DENND4C,WTAP,ZFX,PPP4R3A,PPP1CC,RNF14,PPP2CA,USO1,PLEKHA3,VPS35,TMEM30A,RAP2C,AFF4,MON2,PABIR1,ATP5PB,HAUS6,SERBP1,GPBP1,ADAM9,MATR3,TMEM126B,ANKRD49,SRP9,GOLPH3,MCCC2,NHLRC2,ARMCX2,SUCLG2,PRDM2,KIAA2026,SLC25A43,TCERG1,SPIN1,GNPDA2,C11orf58,TAF2,HERC1,MAP3K7,METAP2,FBXW11,…	hsa-miR-124*
MicroRNA	mmu-miR-8118		MirDB	3.904e-40	3.738e-36	1.007e-38	9.816e-38	73	1470	ZC3H14,STAM2,FAM172A,MIS18BP1,C5orf22,CHD1,TSNAX,UBN2,TRIP12,KMT2C,PHC3,AP1G1,SUMO1,NUFIP2,XRN1,LYPLA1,OSBPL8,ANKIB1,MMGT1,TAOK1,EEF2K,HECTD1,UBE2E3,SLAIN2,POGK,SCAMP1,THUMPD1,CILK1,MED1,YES1,MIER1,TDP2,DENND4C,ZFX,IFNAR1,ZBTB44,PPP6C,MARF1,RNF38,CCT8,RAP2C,ZNF512,FAM126B,ATP5F1C,URI1,DARS1,GOLPH3,ZNF217,ZNF318,RB1CC1,ZNF236,DCUN1D4,DDX46,GSE1,TCERG1,NAE1,ANKRD12,CEP97,CNOT2,WASHC4,KDM5A,CPSF6,WW…	mmu-miR-8118
MicroRNA	mmu-miR-7a-1-3p		MirDB	8.099e-53	7.753e-49	6.252e-51	6.092e-50	73	959	SLC25A46,SYNJ2BP,LEMD3,CHD1,TSPYL1,UBN2,GPALPP1,ACSL3,TXNL1,KMT2C,PHC3,UBE2D3,PIK3CB,ZNF644,CNOT7,NUFIP2,XRN1,DCAF17,OSBPL8,SCP2,BTF3L4,CTDSPL2,EEF1E1,LZTFL1,ZNF507,THUMPD1,NDFIP2,YES1,PIAS1,ZFX,PPM1B,PPP4R3A,FAM204A,TRIM33,ZBTB44,EXOC5,RAB18,PPP6C,PRKAA1,MPLKIP,BZW1,RAP2C,ZNF512,FAM126B,IL13RA1,VEZF1,PSMD12,NHLRC2,DPP8,ZNF236,FBXL3,GPD1L,RAB10,TOMM70,BNIP2,SPIN1,TMEM41B,RAB1A,CNOT2,ELOC,C12orf4,…	mmu-miR-7a-1-3p
MicroRNA	mmu-miR-7227-3p		MirDB	9.172e-51	8.78e-47	6.317e-49	6.155e-48	73	1026	UBE2K,STAG1,SMNDC1,ACVR1,MDM4,UBN2,PHC3,C12orf29,SUMO1,NUFIP2,MMGT1,TAOK1,CEBPZOS,SDHD,SRSF6,CTDSPL2,PEX3,SLC35A1,ZNF507,ARFGEF2,NAA50,MED1,CGGBP1,YES1,PIAS1,MIER1,PPM1B,ZBTB44,EXOC5,RAB18,PRKAA1,RNF38,MAPK8,FAM126B,GAPVD1,SERBP1,GPBP1,TAB2,SSBP1,PSMD12,RB1CC1,DCUN1D4,C2CD5,SNX13,RAB10,BMPR1A,KIAA2026,DDX46,G3BP2,TMEM41B,MBD4,MAP3K7,RAB1A,METAP2,FBXW11,KPNA3,ELOC,VMA21,TCF12,WASHC4,RASA1,SMCHD1,R…	mmu-miR-7227-3p
MicroRNA	hsa-miR-922:mirSVR_highEffct	hsa-miR-922:mirSVR_nonconserved_highEffect-0.5	MicroRNA.org	2.598e-40	2.487e-36	6.815e-39	6.64e-38	73	1461	CHD2,EYA3,UBN2,TRIP12,ESCO1,PHC3,AP1G1,ATAD2B,CLNS1A,LYPLA1,MMGT1,SCP2,ALG8,ZCCHC7,MED23,COG5,CCDC14,MDFIC,SRSF6,CTDSPL2,MRPL42,BAG5,API5,MED1,YES1,C16orf72,MIER1,ARMCX3,GPATCH2L,PRKRA,SCYL2,MAPRE1,ZBTB44,CCZ1,ATF1,BZW1,LCOR,TRIM37,FAM126B,ATP5PB,WSB2,TAB2,GOLPH3,MCCC2,DCAF16,RNF115,PRDM2,ABRAXAS2,RAB10,G3BP2,C11orf58,GOT2,TMEM167A,NBPF8,RASA1,U2SURP,RALGAPB,RANBP9,PATL1,CCNG1,USP10,LRPPRC,SLC25A…	hsa-miR-922
MicroRNA	hsa-miR-891b:mirSVR_lowEffct	hsa-miR-891b:mirSVR_nonconserved_lowEffect-0.1-0.5	MicroRNA.org	6.242e-39	5.975e-35	1.423e-37	1.386e-36	73	1533	UBE2K,PYROXD1,EIF1B,CCDC90B,MDM4,TXNL1,RPL7L1,ZNF644,ATAD2B,CLTC,XRN1,SCP2,BOD1L1,MED23,ARMC8,SRSF4,SCAF8,SCAMP1,BAG5,PON2,GUSBP1,SPG11,FAM98A,C16orf72,RNF11,DENR,GPATCH2L,PPP1CC,RNF14,ARL1,CRLS1,VPS35,MPLKIP,PTGES3,VPS29,ATP6V1A,GPBP1,ADAM9,SRP9,WSB2,MCCC2,NHLRC2,ARMCX2,MMADHC,PRDM2,KIAA2026,PAPOLA,CCDC47,WDR20,TAF2,FBXW11,TCEA1,ELOC,VMA21,TCF12,TENT4B,PDCD6IP,RASA1,CPSF6,U2SURP,RALGAPB,RANBP9,G…	hsa-miR-891b
MicroRNA	hsa-miR-624:mirSVR_lowEffct	hsa-miR-624:mirSVR_nonconserved_lowEffect-0.1-0.5	MicroRNA.org	1.952e-34	1.869e-30	3.131e-33	3.051e-32	73	1798	STAM2,PYROXD1,EIF1B,CHD2,TSNAX,ERGIC2,UBN2,ENOPH1,GRPEL2,MFSD14A,C12orf29,UBR5,LYPLA1,DCAF17,ANKIB1,COG5,HMGN4,MOB4,SCAF8,TBPL1,NPEPPS,NDFIP2,DENND4C,PPM1B,HIGD1A,EXOC5,PPP6C,PLEKHA3,TMEM30A,CACYBP,FAM126B,VPS29,MON2,KIFBP,HAUS6,GPBP1,PSMA1,MATR3,RAB11A,NARS1,MRPL19,TAB2,ZNF318,PRDM2,IQGAP1,C18orf21,GSE1,PAPOLA,ARL6IP1,SYNE2,SUPT7L,CPNE3,CBX1,HERC1,RAB1A,HNRNPLL,CNOT2,MED13,SNRNP27,ITCH,TENT4B,RB…	hsa-miR-624
MicroRNA	hsa-miR-613:mirSVR_lowEffct	hsa-miR-613:mirSVR_conserved_lowEffect-0.1-0.5	MicroRNA.org	4.555e-34	4.361e-30	7.184e-33	7e-32	73	1822	STAM2,FAM172A,RAB22A,DDX42,CCDC90B,ACVR1,HMGN3,RPS6KC1,TXNL1,C12orf29,AP1G1,CNOT7,OSBPL9,BOD1L1,COG5,TMCO1,SLAIN2,SIKE1,RTL6,SUPT20H,CTDSPL2,TBPL1,CILK1,VTA1,YY1,TDP2,DENND4C,WTAP,PPP4R3A,MAPRE1,PPP2CA,ARL1,RAB18,USO1,ZFR,ZNF512,PTGES3,ZNF273,PSMA1,RAB11A,ZKSCAN8,GOLPH3,ZNF217,RB1CC1,ZNF236,PRDM2,SNX13,TOMM70,ATP11B,SYNE2,SUPT7L,SCFD1,TAF2,TCEAL8,HNRNPLL,TENT4B,CPSF6,ICE2,SMCHD1,U2SURP,SLC35B3,KA…	hsa-miR-613
MicroRNA	hsa-miR-548y		MirDB	1.93e-46	1.847e-42	8.173e-45	7.964e-44	73	1185	SLC25A46,BRIX1,C5orf22,PYROXD1,TSNAX,NUP54,GPALPP1,ACSL3,MFSD14A,KMT2C,CFDP1,NUFIP2,CCSER2,CRIPT,BOD1L1,FNDC3B,MDFIC,BTF3L4,SRSF6,SCAMP1,PEX3,CILK1,NDFIP2,MACROH2A1,CGGBP1,WDR26,PIAS1,MIER1,ARMCX3,PPM1A,PPP2CA,ZBTB44,EXOC5,PRKAA1,RNF38,LCOR,FAM126B,SECISBP2L,GAPVD1,URI1,SERBP1,ZNF273,C3orf38,MATR3,RAB11A,SRP9,RB1CC1,FBXL3,GPD1L,FAF2,GSE1,PAPOLA,CCDC47,SUPT7L,TCEAL8,RAB1A,TCF12,PDCD6IP,KDM5A,WDR7,…	hsa-miR-548y
MicroRNA	hsa-miR-548w		MirDB	1.214e-46	1.162e-42	5.21e-45	5.076e-44	73	1177	SLC25A46,BRIX1,UBE2K,C5orf22,PYROXD1,TSNAX,NUP54,GPALPP1,ACSL3,MFSD14A,KMT2C,CFDP1,NUFIP2,CCSER2,CRIPT,BOD1L1,FNDC3B,MDFIC,BTF3L4,SRSF6,SCAMP1,PEX3,CILK1,NDFIP2,MACROH2A1,WDR26,PIAS1,MIER1,ARMCX3,PPM1A,PPP2CA,ZBTB44,EXOC5,PRKAA1,RNF38,LCOR,FAM126B,SECISBP2L,GAPVD1,URI1,SERBP1,ZNF273,C3orf38,MATR3,RAB11A,SRP9,RB1CC1,FBXL3,GPD1L,FAF2,GSE1,PAPOLA,CCDC47,SUPT7L,TCEAL8,RAB1A,TCF12,PDCD6IP,KDM5A,WDR7,C…	hsa-miR-548w
MicroRNA	hsa-miR-548p		MirDB	7.663e-44	7.336e-40	2.697e-42	2.628e-41	73	1294	SLC25A46,FAM172A,MIS18BP1,SYNJ2BP,USP9X,EYA3,UBN2,ACSL3,PHC3,C12orf29,UBR5,UBP1,ATAD2B,NUFIP2,CCSER2,MKLN1,LYPLA1,ANKIB1,SCP2,TAOK1,HECTD1,CEBPZOS,ARMC8,FNDC3B,RTL6,SRSF4,SRSF6,MRPL42,BAG5,THUMPD1,NDFIP2,FAM98A,API5,NAA50,CGGBP1,MIER1,ARMCX3,TDP2,WTAP,PPM1A,ZFX,CHMP2B,TRIM33,HIGD1A,ZBTB44,EXOC5,RAB18,TMEM30A,ZFR,MAPK8,SECISBP2L,GPBP1,DCAF16,DCUN1D4,FBXL3,EFR3A,RAB10,PAPOLA,SUPT7L,CPNE3,MAP3K7,TME…	hsa-miR-548p
MicroRNA	hsa-miR-548o-5p		MirDB	1.214e-46	1.162e-42	5.21e-45	5.076e-44	73	1177	SLC25A46,BRIX1,UBE2K,C5orf22,PYROXD1,TSNAX,NUP54,GPALPP1,ACSL3,MFSD14A,KMT2C,CFDP1,NUFIP2,CCSER2,CRIPT,BOD1L1,FNDC3B,MDFIC,BTF3L4,SRSF6,SCAMP1,PEX3,CILK1,NDFIP2,MACROH2A1,WDR26,PIAS1,MIER1,ARMCX3,PPM1A,PPP2CA,ZBTB44,EXOC5,PRKAA1,RNF38,LCOR,FAM126B,SECISBP2L,GAPVD1,URI1,SERBP1,ZNF273,C3orf38,MATR3,RAB11A,SRP9,RB1CC1,FBXL3,GPD1L,FAF2,GSE1,PAPOLA,CCDC47,SUPT7L,TCEAL8,RAB1A,TCF12,PDCD6IP,KDM5A,WDR7,C…	hsa-miR-548o-5p
MicroRNA	hsa-miR-548h-5p		MirDB	1.214e-46	1.162e-42	5.21e-45	5.076e-44	73	1177	SLC25A46,BRIX1,UBE2K,C5orf22,PYROXD1,TSNAX,NUP54,GPALPP1,ACSL3,MFSD14A,KMT2C,CFDP1,NUFIP2,CCSER2,CRIPT,BOD1L1,FNDC3B,MDFIC,BTF3L4,SRSF6,SCAMP1,PEX3,CILK1,NDFIP2,MACROH2A1,WDR26,PIAS1,MIER1,ARMCX3,PPM1A,PPP2CA,ZBTB44,EXOC5,PRKAA1,RNF38,LCOR,FAM126B,SECISBP2L,GAPVD1,URI1,SERBP1,ZNF273,C3orf38,MATR3,RAB11A,SRP9,RB1CC1,FBXL3,GPD1L,FAF2,GSE1,PAPOLA,CCDC47,SUPT7L,TCEAL8,RAB1A,TCF12,PDCD6IP,KDM5A,WDR7,C…	hsa-miR-548h-5p
MicroRNA	hsa-miR-548f:PITA	hsa-miR-548f:PITA_TOP	PITA	2.865e-57	2.742e-53	3.917e-55	3.817e-54	73	830	SMNDC1,SMIM15,HMGN3,HNRNPH2,NUP54,MFSD14A,PHC3,UBE2D3,ATAD2B,CLTC,CCSER2,OSBPL8,MMGT1,BOD1L1,SLAIN2,FNDC3B,PMPCB,PEX3,VTA1,MACROH2A1,FAM98A,NAA50,YES1,WDR26,PIAS1,C16orf72,ARMCX3,RNF11,WTAP,ZFX,PPP4R3A,CHMP2B,TRIM33,ZBTB44,EXOC5,RAB18,ZFR,BZW1,RAP2C,URI1,SERBP1,VEZF1,MATR3,TAB2,RB1CC1,DPP8,DCUN1D4,MMADHC,RAB10,KIAA2026,DDX46,PAPOLA,ARL6IP1,G3BP2,CPNE3,ANKRD12,HERC1,CEP97,KPNA3,CPSF6,FAM214A,DCUN1…	hsa-miR-548f
MicroRNA	hsa-miR-548c-5p		MirDB	1.214e-46	1.162e-42	5.21e-45	5.076e-44	73	1177	SLC25A46,BRIX1,UBE2K,C5orf22,PYROXD1,TSNAX,NUP54,GPALPP1,ACSL3,MFSD14A,KMT2C,CFDP1,NUFIP2,CCSER2,CRIPT,BOD1L1,FNDC3B,MDFIC,BTF3L4,SRSF6,SCAMP1,PEX3,CILK1,NDFIP2,MACROH2A1,WDR26,PIAS1,MIER1,ARMCX3,PPM1A,PPP2CA,ZBTB44,EXOC5,PRKAA1,RNF38,LCOR,FAM126B,SECISBP2L,GAPVD1,URI1,SERBP1,ZNF273,C3orf38,MATR3,RAB11A,SRP9,RB1CC1,FBXL3,GPD1L,FAF2,GSE1,PAPOLA,CCDC47,SUPT7L,TCEAL8,RAB1A,TCF12,PDCD6IP,KDM5A,WDR7,C…	hsa-miR-548c-5p
MicroRNA	hsa-miR-548au-5p		MirDB	1.214e-46	1.162e-42	5.21e-45	5.076e-44	73	1177	SLC25A46,BRIX1,UBE2K,C5orf22,PYROXD1,TSNAX,NUP54,GPALPP1,ACSL3,MFSD14A,KMT2C,CFDP1,NUFIP2,CCSER2,CRIPT,BOD1L1,FNDC3B,MDFIC,BTF3L4,SRSF6,SCAMP1,PEX3,CILK1,NDFIP2,MACROH2A1,WDR26,PIAS1,MIER1,ARMCX3,PPM1A,PPP2CA,ZBTB44,EXOC5,PRKAA1,RNF38,LCOR,FAM126B,SECISBP2L,GAPVD1,URI1,SERBP1,ZNF273,C3orf38,MATR3,RAB11A,SRP9,RB1CC1,FBXL3,GPD1L,FAF2,GSE1,PAPOLA,CCDC47,SUPT7L,TCEAL8,RAB1A,TCF12,PDCD6IP,KDM5A,WDR7,C…	hsa-miR-548au-5p
MicroRNA	hsa-miR-548as-5p		MirDB	1.08e-46	1.034e-42	4.787e-45	4.664e-44	73	1175	SLC25A46,BRIX1,UBE2K,C5orf22,PYROXD1,TSNAX,NUP54,GPALPP1,ACSL3,MFSD14A,KMT2C,CFDP1,NUFIP2,CCSER2,CRIPT,BOD1L1,FNDC3B,MDFIC,BTF3L4,SRSF6,SCAMP1,PEX3,CILK1,NDFIP2,MACROH2A1,WDR26,PIAS1,MIER1,ARMCX3,PPM1A,PPP2CA,ZBTB44,EXOC5,PRKAA1,RNF38,LCOR,FAM126B,SECISBP2L,GAPVD1,URI1,SERBP1,ZNF273,C3orf38,MATR3,RAB11A,SRP9,RB1CC1,FBXL3,GPD1L,FAF2,GSE1,PAPOLA,CCDC47,SUPT7L,TCEAL8,RAB1A,TCF12,PDCD6IP,KDM5A,WDR7,C…	hsa-miR-548as-5p
MicroRNA	hsa-miR-548aq-5p		MirDB	3.531e-47	3.38e-43	1.649e-45	1.607e-44	73	1156	SLC25A46,BRIX1,C5orf22,PYROXD1,TSNAX,UBN2,NUP54,GPALPP1,ACSL3,MFSD14A,KMT2C,CFDP1,NUFIP2,CCSER2,CRIPT,BOD1L1,FNDC3B,MDFIC,BTF3L4,SRSF6,SCAMP1,PEX3,CILK1,NDFIP2,MACROH2A1,WDR26,PIAS1,MIER1,ARMCX3,PPM1A,PPP2CA,ZBTB44,EXOC5,PRKAA1,RNF38,LCOR,FAM126B,SECISBP2L,GAPVD1,URI1,SERBP1,ZNF273,C3orf38,MATR3,RAB11A,SRP9,RB1CC1,FBXL3,GPD1L,FAF2,GSE1,PAPOLA,CCDC47,SUPT7L,TCEAL8,RAB1A,TCF12,PDCD6IP,KDM5A,WDR7,CP…	hsa-miR-548aq-5p
MicroRNA	hsa-miR-548am-5p		MirDB	1.214e-46	1.162e-42	5.21e-45	5.076e-44	73	1177	SLC25A46,BRIX1,UBE2K,C5orf22,PYROXD1,TSNAX,NUP54,GPALPP1,ACSL3,MFSD14A,KMT2C,CFDP1,NUFIP2,CCSER2,CRIPT,BOD1L1,FNDC3B,MDFIC,BTF3L4,SRSF6,SCAMP1,PEX3,CILK1,NDFIP2,MACROH2A1,WDR26,PIAS1,MIER1,ARMCX3,PPM1A,PPP2CA,ZBTB44,EXOC5,PRKAA1,RNF38,LCOR,FAM126B,SECISBP2L,GAPVD1,URI1,SERBP1,ZNF273,C3orf38,MATR3,RAB11A,SRP9,RB1CC1,FBXL3,GPD1L,FAF2,GSE1,PAPOLA,CCDC47,SUPT7L,TCEAL8,RAB1A,TCF12,PDCD6IP,KDM5A,WDR7,C…	hsa-miR-548am-5p
MicroRNA	hsa-miR-548ak		MirDB	1.214e-46	1.162e-42	5.21e-45	5.076e-44	73	1177	SLC25A46,BRIX1,UBE2K,C5orf22,PYROXD1,TSNAX,NUP54,GPALPP1,ACSL3,MFSD14A,KMT2C,CFDP1,NUFIP2,CCSER2,CRIPT,BOD1L1,FNDC3B,MDFIC,BTF3L4,SRSF6,SCAMP1,PEX3,CILK1,NDFIP2,MACROH2A1,WDR26,PIAS1,MIER1,ARMCX3,PPM1A,PPP2CA,ZBTB44,EXOC5,PRKAA1,RNF38,LCOR,FAM126B,SECISBP2L,GAPVD1,URI1,SERBP1,ZNF273,C3orf38,MATR3,RAB11A,SRP9,RB1CC1,FBXL3,GPD1L,FAF2,GSE1,PAPOLA,CCDC47,SUPT7L,TCEAL8,RAB1A,TCF12,PDCD6IP,KDM5A,WDR7,C…	hsa-miR-548ak
MicroRNA	hsa-miR-523*:mirSVR_lowEffct	hsa-miR-523*:mirSVR_nonconserved_lowEffect-0.1-0.5	MicroRNA.org	1.593e-38	1.525e-34	3.473e-37	3.384e-36	73	1555	UBE2K,PDHB,DDX42,ERGIC2,SMIM15,HMGN3,ESCO1,MFSD14A,C12orf29,DCAF17,ANKIB1,SCP2,DDX60L,POLK,USP1,MOB4,CUL3,SIKE1,ANXA7,PEX3,BAG5,ARFGEF2,HAT1,ATP6V1G1,VTA1,GUSBP1,SPG11,CGGBP1,MIER1,ARMCX3,ZNF675,RNF14,PPP2R5C,USO1,DYNC2LI1,PLEKHA3,ZFR,RAP2C,HAUS6,PSMA1,TMEM126B,ZNF217,PSMD12,DPP8,NXT2,C2CD5,RAB10,BMPR1A,UBXN4,DDX46,CYFIP1,TCERG1,G3BP2,PRDX3,WDR20,C1QBP,CNOT2,VMA21,TCF12,CPSF6,ICE2,MTERF3,GSPT1,CC…	hsa-miR-523*
MicroRNA	hsa-miR-522*:mirSVR_lowEffct	hsa-miR-522*:mirSVR_nonconserved_lowEffect-0.1-0.5	MicroRNA.org	1.593e-38	1.525e-34	3.473e-37	3.384e-36	73	1555	UBE2K,PDHB,DDX42,ERGIC2,SMIM15,HMGN3,ESCO1,MFSD14A,C12orf29,DCAF17,ANKIB1,SCP2,DDX60L,POLK,USP1,MOB4,CUL3,SIKE1,ANXA7,PEX3,BAG5,ARFGEF2,HAT1,ATP6V1G1,VTA1,GUSBP1,SPG11,CGGBP1,MIER1,ARMCX3,ZNF675,RNF14,PPP2R5C,USO1,DYNC2LI1,PLEKHA3,ZFR,RAP2C,HAUS6,PSMA1,TMEM126B,ZNF217,PSMD12,DPP8,NXT2,C2CD5,RAB10,BMPR1A,UBXN4,DDX46,CYFIP1,TCERG1,G3BP2,PRDX3,WDR20,C1QBP,CNOT2,VMA21,TCF12,CPSF6,ICE2,MTERF3,GSPT1,CC…	hsa-miR-522*
MicroRNA	hsa-miR-519c-5p:mirSVR_lowEffct	hsa-miR-519c-5p:mirSVR_nonconserved_lowEffect-0.1-0.5	MicroRNA.org	1.593e-38	1.525e-34	3.473e-37	3.384e-36	73	1555	UBE2K,PDHB,DDX42,ERGIC2,SMIM15,HMGN3,ESCO1,MFSD14A,C12orf29,DCAF17,ANKIB1,SCP2,DDX60L,POLK,USP1,MOB4,CUL3,SIKE1,ANXA7,PEX3,BAG5,ARFGEF2,HAT1,ATP6V1G1,VTA1,GUSBP1,SPG11,CGGBP1,MIER1,ARMCX3,ZNF675,RNF14,PPP2R5C,USO1,DYNC2LI1,PLEKHA3,ZFR,RAP2C,HAUS6,PSMA1,TMEM126B,ZNF217,PSMD12,DPP8,NXT2,C2CD5,RAB10,BMPR1A,UBXN4,DDX46,CYFIP1,TCERG1,G3BP2,PRDX3,WDR20,C1QBP,CNOT2,VMA21,TCF12,CPSF6,ICE2,MTERF3,GSPT1,CC…	hsa-miR-519c-5p
MicroRNA	hsa-miR-519b-5p:mirSVR_lowEffct	hsa-miR-519b-5p:mirSVR_nonconserved_lowEffect-0.1-0.5	MicroRNA.org	1.593e-38	1.525e-34	3.473e-37	3.384e-36	73	1555	UBE2K,PDHB,DDX42,ERGIC2,SMIM15,HMGN3,ESCO1,MFSD14A,C12orf29,DCAF17,ANKIB1,SCP2,DDX60L,POLK,USP1,MOB4,CUL3,SIKE1,ANXA7,PEX3,BAG5,ARFGEF2,HAT1,ATP6V1G1,VTA1,GUSBP1,SPG11,CGGBP1,MIER1,ARMCX3,ZNF675,RNF14,PPP2R5C,USO1,DYNC2LI1,PLEKHA3,ZFR,RAP2C,HAUS6,PSMA1,TMEM126B,ZNF217,PSMD12,DPP8,NXT2,C2CD5,RAB10,BMPR1A,UBXN4,DDX46,CYFIP1,TCERG1,G3BP2,PRDX3,WDR20,C1QBP,CNOT2,VMA21,TCF12,CPSF6,ICE2,MTERF3,GSPT1,CC…	hsa-miR-519b-5p
MicroRNA	hsa-miR-519a*:mirSVR_lowEffct	hsa-miR-519a*:mirSVR_nonconserved_lowEffect-0.1-0.5	MicroRNA.org	1.593e-38	1.525e-34	3.473e-37	3.384e-36	73	1555	UBE2K,PDHB,DDX42,ERGIC2,SMIM15,HMGN3,ESCO1,MFSD14A,C12orf29,DCAF17,ANKIB1,SCP2,DDX60L,POLK,USP1,MOB4,CUL3,SIKE1,ANXA7,PEX3,BAG5,ARFGEF2,HAT1,ATP6V1G1,VTA1,GUSBP1,SPG11,CGGBP1,MIER1,ARMCX3,ZNF675,RNF14,PPP2R5C,USO1,DYNC2LI1,PLEKHA3,ZFR,RAP2C,HAUS6,PSMA1,TMEM126B,ZNF217,PSMD12,DPP8,NXT2,C2CD5,RAB10,BMPR1A,UBXN4,DDX46,CYFIP1,TCERG1,G3BP2,PRDX3,WDR20,C1QBP,CNOT2,VMA21,TCF12,CPSF6,ICE2,MTERF3,GSPT1,CC…	hsa-miR-519a*
MicroRNA	hsa-miR-518e*:mirSVR_lowEffct	hsa-miR-518e*:mirSVR_nonconserved_lowEffect-0.1-0.5	MicroRNA.org	1.593e-38	1.525e-34	3.473e-37	3.384e-36	73	1555	UBE2K,PDHB,DDX42,ERGIC2,SMIM15,HMGN3,ESCO1,MFSD14A,C12orf29,DCAF17,ANKIB1,SCP2,DDX60L,POLK,USP1,MOB4,CUL3,SIKE1,ANXA7,PEX3,BAG5,ARFGEF2,HAT1,ATP6V1G1,VTA1,GUSBP1,SPG11,CGGBP1,MIER1,ARMCX3,ZNF675,RNF14,PPP2R5C,USO1,DYNC2LI1,PLEKHA3,ZFR,RAP2C,HAUS6,PSMA1,TMEM126B,ZNF217,PSMD12,DPP8,NXT2,C2CD5,RAB10,BMPR1A,UBXN4,DDX46,CYFIP1,TCERG1,G3BP2,PRDX3,WDR20,C1QBP,CNOT2,VMA21,TCF12,CPSF6,ICE2,MTERF3,GSPT1,CC…	hsa-miR-518e*
MicroRNA	hsa-miR-433:mirSVR_lowEffct	hsa-miR-433:mirSVR_conserved_lowEffect-0.1-0.5	MicroRNA.org	5.957e-35	5.702e-31	1.004e-33	9.782e-33	73	1765	MIS18BP1,SYNJ2BP,SMNDC1,TSNAX,COPS2,HMGN3,GPALPP1,ACSL3,ANAPC10,ZNF644,CLTC,OSBPL8,SCP2,CRIPT,POLK,HECTD1,VBP1,MOB4,SDHD,CCDC14,MDFIC,SCAMP1,BAG5,NDFIP2,WDR26,PPM1A,PPP1CC,IFNAR1,MAPRE1,RAB18,CRLS1,VPS35,PEDS1,LCOR,LMBRD1,AFF4,MON2,SERBP1,ADAM9,ANKRD49,DARS1,PSMD5,DPP8,ARMCX2,NXT2,PRDM2,IQGAP1,FBXL5,ABRAXAS2,DDX46,GSE1,SLC25A43,CCDC47,NAE1,GNPDA2,C11orf58,ASCC3,NBPF8,VMA21,RASA1,ICE2,SLC35B3,KAT6…	hsa-miR-433
MicroRNA	hsa-miR-4277:mirSVR_highEffct	hsa-miR-4277:mirSVR_nonconserved_highEffect-0.5	MicroRNA.org	1.705e-42	1.632e-38	5.334e-41	5.198e-40	73	1355	C5orf22,ACVR1,COPS2,INIP,MFSD14A,CRNKL1,PHC3,UBE2D3,RPL7L1,SUMO1,CNOT7,CLTC,ANKIB1,ZFAND6,DDX60L,COG5,HMGN4,CUL4B,UBE2Q1,EEF1E1,ZNF507,MED1,WDR26,C16orf72,GPATCH2L,WTAP,CHMP2B,PPP1CC,PRKRA,SCYL2,RNF14,FAM204A,PPP2CA,ELMO2,DROSHA,RTCA,ZFR,ATF1,RAP2C,ZNF512,TRIM37,SECISBP2L,ATP5PB,GAPVD1,SRP9,ZNF217,RB1CC1,ZNF236,SNX13,UBXN4,DDX46,SYNE2,SUPT7L,CPNE3,TMEM41B,RAB1A,CNOT2,KPNA3,ABI1,RASA2,KDM5A,RBM3,P…	hsa-miR-4277
MicroRNA	hsa-miR-362-5p:mirSVR_lowEffct	hsa-miR-362-5p:mirSVR_nonconserved_lowEffect-0.1-0.5	MicroRNA.org	4.499e-32	4.307e-28	6.118e-31	5.962e-30	73	1959	BRIX1,ZC3H14,C5orf22,LEMD3,DDX42,CHD1,ERGIC2,MDM4,HMGN3,ESCO1,HNRNPH2,GRPEL2,ACSL3,C12orf29,OSBPL9,ANKIB1,SCP2,DDX60L,POLK,C2orf49,MFSD1,UBE2E3,FKBP3,MOB4,CUL3,SLAIN2,VRK2,TYW3,SCAF8,HAT1,WTAP,ZFX,MTFMT,HIGD1A,DYNC2LI1,BZW1,RAP2C,LCOR,FAM126B,ATP6V1A,GPBP1,ZNF273,MATR3,ANKRD49,SSBP1,MCCC2,RB1CC1,DCUN1D4,EFR3A,ODR4,PRDX3,PDS5A,TCEAL8,ASCC3,HNRNPLL,TMEM167A,SNRNP27,KDM5A,RBM3,SMCHD1,RALGAPB,UFL1,DC…	hsa-miR-362-5p
MicroRNA	hsa-miR-323-3p:mirSVR_highEffct	hsa-miR-323-3p:mirSVR_nonconserved_highEffect-0.5	MicroRNA.org	3.672e-44	3.515e-40	1.326e-42	1.292e-41	73	1280	FAM172A,UBE2K,C5orf22,USP9X,CHD2,TSNAX,ACVR1,COPS2,HMGN3,ESCO1,AP1G1,SUMO1,OSBPL8,UBE2E3,CCDC14,CUL3,TYW3,SUPT20H,UBE2Q1,SLC35A1,CILK1,VTA1,MED1,CGGBP1,YES1,WDR26,MIER1,RNF11,DENND4C,PPM1B,PPP1CC,SCYL2,ARL1,RAB18,CRLS1,USO1,ATF1,PTGES3,LMBRD1,TRIM37,KIFBP,GAPVD1,GPBP1,C3orf38,ADAM9,SRP9,DARS1,ZNF302,RB1CC1,ARFIP1,FBXL5,EFR3A,KIAA2026,TCERG1,G3BP2,WDR20,ASCC3,GOLGA5,FBXW11,ABI1,PDCD6IP,WWP1,GPATCH…	hsa-miR-323-3p
MicroRNA	hsa-miR-320b:mirSVR_highEffct	hsa-miR-320b:mirSVR_conserved_highEffect-0.5	MicroRNA.org	4.103e-41	3.928e-37	1.18e-39	1.149e-38	73	1421	ZC3H14,STAM2,C5orf22,SMNDC1,DDX42,TSNAX,SMIM15,COPS2,HMGN3,RPS6KC1,PHC3,UBE2D3,CLK1,SUMO1,CNOT7,SCP2,BOD1L1,DDX60L,FKBP3,SDHD,CUL3,FNDC3B,MDFIC,SUPT20H,SRSF6,GUSBP1,YES1,MIER1,WTAP,PPM1A,PPM1B,MTFMT,PPP6C,DROSHA,VPS35,TMEM30A,ATP5PB,EMC7,GPBP1,RAB11A,GOLPH3,ARMCX2,ARFIP1,NXT2,SNX13,EFR3A,TOMM70,BMPR1A,SUPT7L,TCEAL8,MBD4,METAP2,FBXW11,KPNA3,PCNP,TENT4B,WASHC4,RASA1,SMCHD1,ORC5,LRPPRC,SLC25A36,EIF2…	hsa-miR-320b
MicroRNA	hsa-miR-320a:mirSVR_highEffct	hsa-miR-320a:mirSVR_conserved_highEffect-0.5	MicroRNA.org	4.103e-41	3.928e-37	1.18e-39	1.149e-38	73	1421	ZC3H14,STAM2,C5orf22,SMNDC1,DDX42,TSNAX,SMIM15,COPS2,HMGN3,RPS6KC1,PHC3,UBE2D3,CLK1,SUMO1,CNOT7,SCP2,BOD1L1,DDX60L,FKBP3,SDHD,CUL3,FNDC3B,MDFIC,SUPT20H,SRSF6,GUSBP1,YES1,MIER1,WTAP,PPM1A,PPM1B,MTFMT,PPP6C,DROSHA,VPS35,TMEM30A,ATP5PB,EMC7,GPBP1,RAB11A,GOLPH3,ARMCX2,ARFIP1,NXT2,SNX13,EFR3A,TOMM70,BMPR1A,SUPT7L,TCEAL8,MBD4,METAP2,FBXW11,KPNA3,PCNP,TENT4B,WASHC4,RASA1,SMCHD1,ORC5,LRPPRC,SLC25A36,EIF2…	hsa-miR-320a
MicroRNA	hsa-miR-302e:mirSVR_lowEffct	hsa-miR-302e:mirSVR_conserved_lowEffect-0.1-0.5	MicroRNA.org	3.822e-34	3.659e-30	6.048e-33	5.894e-32	73	1817	STAG1,USP9X,TSG101,ACVR1,MDM4,HNRNPH2,KMT2C,UBE2D3,ATAD2B,CNOT7,NUFIP2,MKLN1,DCAF17,OSBPL8,ANKIB1,ZCCHC7,ARMC8,CCDC14,PPP1R21,CUL3,FNDC3B,TYW3,SUPT20H,PMPCB,ANXA7,MACROH2A1,WDR26,GPATCH2L,PPM1B,FAM204A,TRIM33,PRKAA1,ZRANB1,TRIM37,AFF4,PABIR1,URI1,ZKSCAN8,ZNF217,MCCC2,NHLRC2,ZNF236,MFF,FBXL5,EFR3A,GPD1L,ABRAXAS2,RAB10,FAF2,CCDC47,WDR20,MAP3K7,CNOT2,TMEM167A,KPNA3,C12orf4,RASA1,ICE2,SMCHD1,U2SURP,D…	hsa-miR-302e
MicroRNA	hsa-miR-300		MirDB	2.59e-52	2.479e-48	1.937e-50	1.887e-49	73	975	LEMD3,SMNDC1,RAB22A,CHD1,CHD2,UBN2,GRPEL2,ACSL3,MFSD14A,KMT2C,ANAPC10,UBR5,ZNF644,CNOT7,NUFIP2,MMGT1,TAOK1,USP1,HECTD1,CUL4B,PPP1R21,SLAIN2,FNDC3B,BTF3L4,SMARCA5,UBQLN1,PMPCB,SCAF8,SCAMP1,CILK1,CGGBP1,YY1,WDR26,PIAS1,DENND4C,PPM1A,PPP6C,EPC1,RAP2C,VPS29,AFF4,MON2,SERBP1,VEZF1,ZNF236,DCUN1D4,NXT2,CCNK,RAB10,ZC3H4,G3BP2,C11orf58,C1QBP,PDS5A,HNRNPLL,CNOT2,MED13,KPNA3,PCNP,ABI1,ITCH,VMA21,WDR7,CPSF6,…	hsa-miR-300
MicroRNA	hsa-miR-211:mirSVR_highEffct	hsa-miR-211:mirSVR_conserved_highEffect-0.5	MicroRNA.org	5.349e-38	5.121e-34	1.106e-36	1.078e-35	73	1584	C5orf22,SMIM15,TRIP12,HNRNPH2,RPS6KC1,GPALPP1,RPL7L1,UBP1,ATAD2B,CLTC,XRN1,MMGT1,TAOK1,POLK,MFSD1,SDHD,ARMC8,CUL4B,TYW3,POGK,EEF1E1,MRPL42,GUSBP1,WDR26,C16orf72,GPATCH2L,PPP1CC,PRKRA,RNF14,PPP6C,SLC4A1AP,ATF1,RAP2C,ATP6V1A,GAPVD1,GPBP1,VEZF1,PSMD5,DCAF16,RB1CC1,ARMCX2,SUCLG2,FBXL3,PRDM2,C2CD5,FBXL5,ABRAXAS2,RAB10,TOMM70,BMPR1A,DDX46,G3BP2,ANKRD12,ASCC3,RAB1A,METAP2,CEP97,TMEM167A,TCF12,PDCD6IP,IC…	hsa-miR-211
MicroRNA	hsa-miR-206:mirSVR_lowEffct	hsa-miR-206:mirSVR_conserved_lowEffect-0.1-0.5	MicroRNA.org	6.687e-34	6.401e-30	1.036e-32	1.009e-31	73	1833	STAM2,FAM172A,DDX42,CCDC90B,ACVR1,HMGN3,RPS6KC1,ANAPC10,C12orf29,AP1G1,CNOT7,OSBPL9,BOD1L1,COG5,FAM8A1,CUL3,SLAIN2,SUPT20H,CTDSPL2,TBPL1,CILK1,VTA1,GUSBP1,YY1,TDP2,DENND4C,WTAP,PPP4R3A,MAPRE1,PPP2CA,ARL1,RAB18,USO1,ZFR,ZNF512,PTGES3,LCOR,FAM126B,ZNF273,PSMA1,RAB11A,ZKSCAN8,GOLPH3,ZNF217,MCCC2,RB1CC1,ZNF236,PRDM2,TOMM70,ATP11B,SYNE2,SCFD1,TAF2,TCEAL8,HNRNPLL,NBPF8,TENT4B,ICE2,SMCHD1,U2SURP,SLC35B3…	hsa-miR-206
MicroRNA	hsa-miR-154*:mirSVR_lowEffct	hsa-miR-154*:mirSVR_nonconserved_lowEffect-0.1-0.5	MicroRNA.org	2.727e-37	2.611e-33	5.361e-36	5.224e-35	73	1624	STAM2,C5orf22,SMNDC1,ACVR1,COPS2,ESCO1,GRPEL2,RPS6KC1,KMT2C,SCP2,CRIPT,TAOK1,EEF2K,TRMT13,ZCCHC7,UBE2E3,VBP1,GNPAT,THOC7,CTDSPL2,POGK,NPEPPS,SCAMP1,BAG5,CILK1,ATP6V1G1,PPM1A,PPP1CC,MTFMT,MAPRE1,TRIM33,PPP2CA,RAB18,VPS35,ZFR,AQR,MON2,EMC7,TMEM126B,ZNF217,DPP8,MMADHC,C2CD5,SNX13,GPD1L,KIAA2026,DDX46,ATP11B,SPIN1,PEX2,PDS5A,SCFD1,TCEAL8,RAB1A,HNRNPLL,KPNA3,SNRNP27,VMA21,WASHC4,RASA1,ICE2,SMCHD1,WWP1…	hsa-miR-154*
MicroRNA	hsa-miR-144-3p		MirDB	1.452e-52	1.39e-48	1.095e-50	1.067e-49	73	967	ZC3H14,STAM2,STAG1,USP9X,APOOL,RNF13,UBN2,NT5DC1,UBE2D3,RPL7L1,AP1G1,ATAD2B,MMGT1,CRIPT,C2orf49,FAM8A1,MOB4,SLAIN2,SMARCA5,CTDSPL2,PMPCB,ZNF507,HAT1,CILK1,FAM98A,CGGBP1,ZFX,PRKRA,HIGD1A,EXOC5,VPS35,PRKAA1,CCT8,RAP2C,LCOR,FAM126B,AFF4,URI1,EAPP,ZNF302,DPP8,SUCLG2,DCUN1D4,CCNK,FBXL3,MFF,SNX13,BMPR1A,KIAA2026,SUPT7L,CBX1,RAB1A,CEP97,MED13,FBXW11,KPNA3,ELOC,ABI1,PDCD6IP,RASA1,KDM5A,KAT6A,RANBP9,FRYL,…	hsa-miR-144-3p
MicroRNA	hsa-miR-137:mirSVR_lowEffct	hsa-miR-137:mirSVR_conserved_lowEffect-0.1-0.5	MicroRNA.org	2.517e-37	2.409e-33	4.978e-36	4.851e-35	73	1622	STAM2,FAM172A,SYNJ2BP,PYROXD1,TSG101,ERGIC2,COPS2,NT5DC1,PHC3,C12orf29,AP1G1,SUMO1,CCSER2,LYPLA1,OSBPL8,POLK,MOB4,SDHD,SMARCA5,NPEPPS,SCAMP1,PEX3,BAG5,ZNF507,GUSBP1,API5,YY1,ARMCX3,PPP1CC,TRIM33,HIGD1A,PPP2R5C,PPP6C,DYNC2LI1,VPS35,IQCB1,LCOR,SNX2,ATP5PB,EAPP,MATR3,TMEM126B,ANKRD49,TAB2,ZNF621,GOLPH3,NHLRC2,DPP8,SNX13,RAB10,SPIN1,WDR20,SUPT7L,PDS5A,MAP3K7,RAB1A,CEP97,NBPF8,ELOC,C12orf4,ABI1,CPSF6,…	hsa-miR-137
MicroRNA	hsa-miR-101:mirSVR_highEffct	hsa-miR-101:mirSVR_conserved_highEffect-0.5	MicroRNA.org	2.792e-42	2.673e-38	8.679e-41	8.457e-40	73	1365	USP9X,CHD2,MDM4,ESCO1,INIP,ACSL3,TXNL1,UBE2D3,ZNF655,MED23,COG5,UBE2E3,MOB4,ARMC8,CUL4B,SMARCA5,SUPT20H,UBE2Q1,PMPCB,POGK,NPEPPS,MRPL42,CILK1,SPG11,C16orf72,DENR,PPM1A,ZFX,PPP4R3A,CHMP2B,ZBTB44,RAB18,DROSHA,PRKAA1,RNF38,RAP2C,LCOR,IL13RA1,URI1,C3orf38,TMEM126B,WSB2,ZNF217,ARMCX2,ARFIP1,GPD1L,CYFIP1,GSE1,ATP11B,PAPOLA,SUPT7L,ASCC3,RAB1A,MED13,FBXW11,TCEA1,SNRNP27,TCF12,WDR7,SMCHD1,KAT6A,RANBP9,GPA…	hsa-miR-101
MicroRNA	hsa-miR-96*:mirSVR_lowEffct	hsa-miR-96*:mirSVR_nonconserved_lowEffect-0.1-0.5	MicroRNA.org	5.335e-34	5.107e-30	8.346e-33	8.133e-32	72	1771	STAM2,FAM172A,PDHB,EIF1B,CHD2,TRIP12,RPS6KC1,KMT2C,RPL7L1,UBR5,ZNF655,ZNF644,UCHL3,ATAD2B,CNOT7,OSBPL9,TMCO1,VBP1,CUL3,SLAIN2,VRK2,TYW3,POGK,NPEPPS,MRPL42,LZTFL1,MAPRE1,TRIM33,HIGD1A,CRLS1,PLEKHA3,RNF38,BZW1,RAP2C,AFF4,EMC7,TMEM126B,ZKSCAN8,ANKRD49,DPP8,ARMCX2,DCUN1D4,GPD1L,RAB10,KIAA2026,DDX46,SPIN1,GNPDA2,WDR20,TMEM41B,HERC1,RAB1A,CEP97,CNOT2,MED13,KPNA3,NBPF8,SNRNP27,TENT4B,KDM5A,MTERF3,RANBP9…	hsa-miR-96*
MicroRNA	hsa-miR-633:mirSVR_highEffct	hsa-miR-633:mirSVR_nonconserved_highEffect-0.5	MicroRNA.org	1.07e-37	1.025e-33	2.175e-36	2.12e-35	72	1550	LEMD3,CHD1,SMIM15,GPALPP1,ACSL3,MFSD14A,TXNL1,MKLN1,OSBPL9,MMGT1,BOD1L1,DDX60L,TMCO1,FAM8A1,SLAIN2,FNDC3B,TYW3,SRSF6,ARFGEF2,HAT1,CILK1,WDR26,ARMCX3,RNF11,DENND4C,GPATCH2L,PPM1A,FAM204A,USO1,DYNC2LI1,MARF1,ZFR,LCOR,ZRANB1,ZNF273,C3orf38,ADAM9,PSMD5,DCAF16,RB1CC1,DPP8,PRDM2,ABRAXAS2,TOMM70,UBXN4,ATP11B,PAPOLA,SPIN1,NAE1,C1QBP,ASCC3,RAB1A,METAP2,CEP97,CNOT2,PCNP,C12orf4,VMA21,RALGAPB,GPATCH2,MAP4K5…	hsa-miR-633
MicroRNA	hsa-miR-603:mirSVR_highEffct	hsa-miR-603:mirSVR_nonconserved_highEffect-0.5	MicroRNA.org	1.952e-40	1.869e-36	5.177e-39	5.045e-38	72	1407	BRIX1,STAM2,FAM172A,LEMD3,USP9X,ACVR1,COPS2,RPL7L1,UBR5,CNOT7,ANKIB1,ZFAND6,MMGT1,SCP2,TAOK1,BOD1L1,COG5,USP1,HECTD1,HMGN4,MFSD1,SLAIN2,MDFIC,SRSF4,SRSF6,ANXA7,ZNF507,GUSBP1,NAA50,WDR26,PPM1A,ZFX,MAPRE1,RAB18,PPP2R5C,IQCB1,YPEL5,RNF38,ZFR,RAP2C,PABIR1,VEZF1,ADAM9,MATR3,RAB11A,ANKRD49,ZNF217,NHLRC2,IQGAP1,TOMM70,CYFIP1,PAPOLA,NAE1,SYNE2,CPNE3,PDS5A,TAF2,CEP97,CNOT2,GOT2,NBPF8,TCEA1,WDR7,CPSF6,SMCH…	hsa-miR-603
MicroRNA	hsa-miR-590-5p:mirSVR_lowEffct	hsa-miR-590-5p:mirSVR_conserved_lowEffect-0.1-0.5	MicroRNA.org	1.029e-38	9.847e-35	2.306e-37	2.247e-36	72	1495	BRIX1,ERGIC2,SMIM15,UBN2,MFSD14A,ATAD2B,CLTC,DCAF17,ANKIB1,COG5,SIKE1,THOC7,MDFIC,VRK2,TYW3,SLC35A1,ZNF507,ARFGEF2,THUMPD1,NAA50,ARMCX5,MIER1,TDP2,DENND4C,GPATCH2L,PPM1A,PRKRA,RNF14,FAM204A,MAPRE1,ZBTB44,USO1,PRKAA1,YPEL5,RNF38,SECISBP2L,MON2,PSMA1,MATR3,TAB2,RB1CC1,ARMCX2,DCUN1D4,FBXL3,UBXN4,DDX46,ATP11B,ODR4,NAE1,PRDX3,GNPDA2,TCEAL8,ASCC3,RAB1A,HNRNPLL,MED13,ELOC,TENT4B,PDCD6IP,WDR7,KAT6A,GPATC…	hsa-miR-590-5p
MicroRNA	hsa-miR-548x-5p		MirDB	3.499e-48	3.35e-44	1.831e-46	1.784e-45	72	1078	SLC25A46,LEMD3,DDX42,MDM4,UBN2,NUP54,TXNL1,KMT2C,PHC3,UBR5,ATAD2B,NUFIP2,CLTC,LYPLA1,MMGT1,TAOK1,EEF2K,COG5,SLAIN2,FNDC3B,MDFIC,BTF3L4,CTDSPL2,NDFIP2,FAM98A,API5,CGGBP1,YES1,WDR26,MIER1,DENND4C,GPATCH2L,ZFX,PPM1B,CHMP2B,PPP1CC,TRIM33,ELMO2,VPS35,PRKAA1,ZFR,MAPK8,LCOR,VPS29,AFF4,SECISBP2L,SERBP1,GOLPH3,ZNF217,NHLRC2,DCUN1D4,PRDM2,BNIP2,ATP11B,ARL6IP1,ZC3H4,SPIN1,SUPT7L,PDS5A,ELOC,ABI1,TENT4B,CPSF6…	hsa-miR-548x-5p
MicroRNA	hsa-miR-548j-5p		MirDB	1.076e-45	1.03e-41	4.329e-44	4.218e-43	72	1173	SLC25A46,BRIX1,C5orf22,PYROXD1,TSNAX,NUP54,GPALPP1,ACSL3,MFSD14A,KMT2C,CFDP1,NUFIP2,CCSER2,CRIPT,BOD1L1,FNDC3B,MDFIC,BTF3L4,SRSF6,SCAMP1,PEX3,CILK1,NDFIP2,MACROH2A1,WDR26,PIAS1,MIER1,ARMCX3,PPM1A,PPP2CA,ZBTB44,EXOC5,PRKAA1,RNF38,LCOR,FAM126B,SECISBP2L,GAPVD1,URI1,SERBP1,ZNF273,C3orf38,MATR3,RAB11A,SRP9,RB1CC1,FBXL3,GPD1L,FAF2,GSE1,PAPOLA,CCDC47,SUPT7L,TCEAL8,RAB1A,TCF12,PDCD6IP,KDM5A,WDR7,CPSF6,I…	hsa-miR-548j-5p
MicroRNA	hsa-miR-548i		MirDB	1.207e-45	1.156e-41	4.816e-44	4.692e-43	72	1175	SLC25A46,BRIX1,C5orf22,PYROXD1,TSNAX,NUP54,GPALPP1,ACSL3,MFSD14A,KMT2C,CFDP1,NUFIP2,CCSER2,CRIPT,BOD1L1,FNDC3B,MDFIC,BTF3L4,SRSF6,SCAMP1,PEX3,CILK1,NDFIP2,MACROH2A1,WDR26,PIAS1,MIER1,ARMCX3,PPM1A,PPP2CA,ZBTB44,EXOC5,PRKAA1,RNF38,LCOR,FAM126B,SECISBP2L,GAPVD1,URI1,SERBP1,ZNF273,C3orf38,MATR3,RAB11A,SRP9,RB1CC1,FBXL3,GPD1L,FAF2,GSE1,PAPOLA,CCDC47,SUPT7L,TCEAL8,RAB1A,TCF12,PDCD6IP,KDM5A,WDR7,CPSF6,I…	hsa-miR-548i
MicroRNA	hsa-miR-548g-5p		MirDB	3.499e-48	3.35e-44	1.831e-46	1.784e-45	72	1078	SLC25A46,LEMD3,DDX42,MDM4,UBN2,NUP54,TXNL1,KMT2C,PHC3,UBR5,ATAD2B,NUFIP2,CLTC,LYPLA1,MMGT1,TAOK1,EEF2K,COG5,SLAIN2,FNDC3B,MDFIC,BTF3L4,CTDSPL2,NDFIP2,FAM98A,API5,CGGBP1,YES1,WDR26,MIER1,DENND4C,GPATCH2L,ZFX,PPM1B,CHMP2B,PPP1CC,TRIM33,ELMO2,VPS35,PRKAA1,ZFR,MAPK8,LCOR,VPS29,AFF4,SECISBP2L,SERBP1,GOLPH3,ZNF217,NHLRC2,DCUN1D4,PRDM2,BNIP2,ATP11B,ARL6IP1,ZC3H4,SPIN1,SUPT7L,PDS5A,ELOC,ABI1,TENT4B,CPSF6…	hsa-miR-548g-5p
MicroRNA	hsa-miR-548f-5p		MirDB	5.441e-48	5.208e-44	2.8e-46	2.729e-45	72	1085	SLC25A46,LEMD3,DDX42,MDM4,UBN2,NUP54,TXNL1,KMT2C,PHC3,UBR5,ATAD2B,NUFIP2,CLTC,LYPLA1,MMGT1,TAOK1,EEF2K,COG5,SLAIN2,FNDC3B,MDFIC,BTF3L4,CTDSPL2,NDFIP2,FAM98A,API5,CGGBP1,YES1,WDR26,MIER1,DENND4C,GPATCH2L,ZFX,PPM1B,CHMP2B,PPP1CC,TRIM33,ELMO2,VPS35,PRKAA1,ZFR,MAPK8,LCOR,VPS29,AFF4,SECISBP2L,SERBP1,GOLPH3,ZNF217,NHLRC2,DCUN1D4,PRDM2,BNIP2,ATP11B,ARL6IP1,ZC3H4,SPIN1,SUPT7L,PDS5A,ELOC,ABI1,TENT4B,CPSF6…	hsa-miR-548f-5p
MicroRNA	hsa-miR-548e:PITA	hsa-miR-548e:PITA_TOP	PITA	3.626e-56	3.471e-52	4.132e-54	4.026e-53	72	827	SMNDC1,SMIM15,HMGN3,HNRNPH2,NUP54,MFSD14A,PHC3,UBE2D3,ATAD2B,CLTC,CCSER2,OSBPL8,MMGT1,BOD1L1,SLAIN2,FNDC3B,PMPCB,PEX3,VTA1,MACROH2A1,FAM98A,NAA50,YES1,WDR26,PIAS1,C16orf72,ARMCX3,RNF11,WTAP,ZFX,PPP4R3A,CHMP2B,TRIM33,ZBTB44,EXOC5,RAB18,ZFR,BZW1,RAP2C,URI1,SERBP1,VEZF1,MATR3,TAB2,RB1CC1,DPP8,DCUN1D4,RAB10,KIAA2026,DDX46,PAPOLA,ARL6IP1,G3BP2,CPNE3,ANKRD12,HERC1,CEP97,KPNA3,CPSF6,FAM214A,DCUN1D1,LATS…	hsa-miR-548e
MicroRNA	hsa-miR-548ar-5p		MirDB	2.019e-45	1.933e-41	7.857e-44	7.656e-43	72	1184	SLC25A46,BRIX1,C5orf22,PYROXD1,TSNAX,NUP54,GPALPP1,ACSL3,MFSD14A,KMT2C,CFDP1,NUFIP2,CCSER2,CRIPT,BOD1L1,FNDC3B,MDFIC,BTF3L4,SRSF6,SCAMP1,PEX3,CILK1,NDFIP2,MACROH2A1,WDR26,PIAS1,MIER1,ARMCX3,PPM1A,PPP2CA,ZBTB44,EXOC5,PRKAA1,RNF38,LCOR,FAM126B,SECISBP2L,GAPVD1,URI1,SERBP1,ZNF273,C3orf38,MATR3,RAB11A,SRP9,RB1CC1,FBXL3,GPD1L,FAF2,GSE1,PAPOLA,CCDC47,SUPT7L,TCEAL8,RAB1A,TCF12,PDCD6IP,KDM5A,WDR7,CPSF6,I…	hsa-miR-548ar-5p
MicroRNA	hsa-miR-548ap-5p		MirDB	1.076e-45	1.03e-41	4.329e-44	4.218e-43	72	1173	SLC25A46,BRIX1,C5orf22,PYROXD1,TSNAX,NUP54,GPALPP1,ACSL3,MFSD14A,KMT2C,CFDP1,NUFIP2,CCSER2,CRIPT,BOD1L1,FNDC3B,MDFIC,BTF3L4,SRSF6,SCAMP1,PEX3,CILK1,NDFIP2,MACROH2A1,WDR26,PIAS1,MIER1,ARMCX3,PPM1A,PPP2CA,ZBTB44,EXOC5,PRKAA1,RNF38,LCOR,FAM126B,SECISBP2L,GAPVD1,URI1,SERBP1,ZNF273,C3orf38,MATR3,RAB11A,SRP9,RB1CC1,FBXL3,GPD1L,FAF2,GSE1,PAPOLA,CCDC47,SUPT7L,TCEAL8,RAB1A,TCF12,PDCD6IP,KDM5A,WDR7,CPSF6,I…	hsa-miR-548ap-5p
MicroRNA	hsa-miR-548aj-5p		MirDB	3.499e-48	3.35e-44	1.831e-46	1.784e-45	72	1078	SLC25A46,LEMD3,DDX42,MDM4,UBN2,NUP54,TXNL1,KMT2C,PHC3,UBR5,ATAD2B,NUFIP2,CLTC,LYPLA1,MMGT1,TAOK1,EEF2K,COG5,SLAIN2,FNDC3B,MDFIC,BTF3L4,CTDSPL2,NDFIP2,FAM98A,API5,CGGBP1,YES1,WDR26,MIER1,DENND4C,GPATCH2L,ZFX,PPM1B,CHMP2B,PPP1CC,TRIM33,ELMO2,VPS35,PRKAA1,ZFR,MAPK8,LCOR,VPS29,AFF4,SECISBP2L,SERBP1,GOLPH3,ZNF217,NHLRC2,DCUN1D4,PRDM2,BNIP2,ATP11B,ARL6IP1,ZC3H4,SPIN1,SUPT7L,PDS5A,ELOC,ABI1,TENT4B,CPSF6…	hsa-miR-548aj-5p
MicroRNA	hsa-miR-548ab		MirDB	1.434e-45	1.373e-41	5.648e-44	5.504e-43	72	1178	SLC25A46,BRIX1,C5orf22,PYROXD1,TSNAX,NUP54,GPALPP1,ACSL3,MFSD14A,KMT2C,CFDP1,NUFIP2,CCSER2,CRIPT,BOD1L1,FNDC3B,MDFIC,BTF3L4,SRSF6,SCAMP1,PEX3,CILK1,NDFIP2,MACROH2A1,WDR26,PIAS1,MIER1,ARMCX3,PPM1A,PPP2CA,ZBTB44,EXOC5,PRKAA1,RNF38,LCOR,FAM126B,SECISBP2L,GAPVD1,URI1,SERBP1,ZNF273,C3orf38,MATR3,RAB11A,SRP9,RB1CC1,FBXL3,GPD1L,FAF2,GSE1,PAPOLA,CCDC47,SUPT7L,TCEAL8,RAB1A,TCF12,PDCD6IP,KDM5A,WDR7,CPSF6,I…	hsa-miR-548ab
MicroRNA	hsa-miR-548a-5p		MirDB	1.279e-45	1.224e-41	5.079e-44	4.949e-43	72	1176	SLC25A46,BRIX1,C5orf22,PYROXD1,TSNAX,NUP54,GPALPP1,ACSL3,MFSD14A,KMT2C,CFDP1,NUFIP2,CCSER2,CRIPT,BOD1L1,FNDC3B,MDFIC,BTF3L4,SRSF6,SCAMP1,PEX3,CILK1,NDFIP2,MACROH2A1,WDR26,PIAS1,MIER1,ARMCX3,PPM1A,PPP2CA,ZBTB44,EXOC5,PRKAA1,RNF38,LCOR,FAM126B,SECISBP2L,GAPVD1,URI1,SERBP1,ZNF273,C3orf38,MATR3,RAB11A,SRP9,RB1CC1,FBXL3,GPD1L,FAF2,GSE1,PAPOLA,CCDC47,SUPT7L,TCEAL8,RAB1A,TCF12,PDCD6IP,KDM5A,WDR7,CPSF6,I…	hsa-miR-548a-5p
MicroRNA	hsa-miR-519d:mirSVR_highEffct	hsa-miR-519d:mirSVR_conserved_highEffect-0.5	MicroRNA.org	8.922e-40	8.541e-36	2.213e-38	2.156e-37	72	1440	LEMD3,CHD2,TSG101,MDM4,HMGN3,GRPEL2,TXNL1,UBR5,SUMO1,CNOT7,CCSER2,ANKIB1,CRIPT,BOD1L1,ZCCHC7,CCDC14,PPP1R21,CUL3,SLAIN2,FNDC3B,CTDSPL2,PON2,CILK1,C16orf72,RNF11,GPATCH2L,MAPRE1,TRIM33,ARL1,CRLS1,PPP6C,PLEKHA3,RTCA,RNF38,RAP2C,PTGES3,TRIM37,GAPVD1,URI1,GPBP1,C3orf38,ADAM9,ZNF217,RB1CC1,ZNF236,FBXL5,RAB10,BNIP2,PAPOLA,GNPDA2,SYNE2,C11orf58,PDS5A,ANKRD12,MAP3K7,CEP97,FBXW11,KPNA3,PCNP,RASA1,GPATCH2,…	hsa-miR-519d
MicroRNA	hsa-miR-499-5p:mirSVR_highEffct	hsa-miR-499-5p:mirSVR_conserved_highEffect-0.5	MicroRNA.org	3.248e-44	3.109e-40	1.178e-42	1.147e-41	72	1234	BRIX1,FAM172A,LEMD3,SMIM15,TSPYL1,MDM4,INIP,GPALPP1,CRNKL1,PHC3,C12orf29,OSBPL9,DCAF17,HECTD1,MOB4,CUL3,SRSF4,PEX3,SLC35A1,MIER1,DENND4C,WTAP,RNF14,FAM204A,PPP2CA,PPP6C,USO1,PRKAA1,BZW1,RAP2C,PTGES3,TRIM37,FAM126B,ATP5F1C,SECISBP2L,PABIR1,IL13RA1,HAUS6,ADAM9,ANKRD49,ZNF217,PSMD12,MCCC2,RNF115,FBXL3,DDX46,BNIP2,ODR4,CCDC47,GNPDA2,ANKRD12,MED13,KPNA3,NBPF8,TCEA1,WDR7,CPSF6,RBM4,GPATCH2,DNM1L,FRYL,V…	hsa-miR-499-5p
MicroRNA	hsa-miR-4422		MirDB	3.432e-49	3.286e-45	1.991e-47	1.94e-46	72	1042	STAM2,LEMD3,APOOL,MDM4,UBN2,HMGN3,NT5DC1,ENOPH1,PHC3,UBE2D3,NUFIP2,XRN1,MKLN1,LYPLA1,OSBPL8,SCP2,TAOK1,ARMC8,CUL3,THOC7,UBQLN1,SRSF6,BAG5,ZNF507,ARFGEF2,NDFIP2,API5,ARMCX5,YES1,WDR26,TDP2,GPATCH2L,PPM1A,PPM1B,PPP4R3A,ZBTB44,RAB18,PRKAA1,RNF38,MAPK8,LCOR,AFF4,MATR3,TAB2,FBXL3,SNX13,FBXL5,GPD1L,BMPR1A,CYFIP1,TCERG1,ARL6IP1,WDR20,SYNE2,MED13,KPNA3,ITCH,TENT4B,RASA1,ICE2,CAPZA2,UBA3,PATL1,HIBADH,ORC5…	hsa-miR-4422
MicroRNA	hsa-miR-381-3p		MirDB	3.805e-51	3.643e-47	2.781e-49	2.71e-48	72	976	LEMD3,SMNDC1,RAB22A,CHD1,CHD2,UBN2,GRPEL2,ACSL3,MFSD14A,KMT2C,ANAPC10,UBR5,ZNF644,CNOT7,NUFIP2,MMGT1,TAOK1,USP1,HECTD1,CUL4B,PPP1R21,SLAIN2,FNDC3B,BTF3L4,SMARCA5,UBQLN1,PMPCB,SCAF8,SCAMP1,CILK1,CGGBP1,YY1,WDR26,PIAS1,DENND4C,PPM1A,PPP6C,EPC1,RAP2C,VPS29,AFF4,MON2,SERBP1,VEZF1,ZNF236,DCUN1D4,NXT2,CCNK,RAB10,ZC3H4,G3BP2,C1QBP,PDS5A,HNRNPLL,CNOT2,MED13,KPNA3,PCNP,ABI1,ITCH,VMA21,WDR7,CPSF6,KAT6A,OPA…	hsa-miR-381-3p
MicroRNA	hsa-miR-374b*:mirSVR_lowEffct	hsa-miR-374b*:mirSVR_nonconserved_lowEffect-0.1-0.5	MicroRNA.org	2.588e-33	2.478e-29	3.771e-32	3.674e-31	72	1816	USP9X,DDX42,TSPYL1,MDM4,ENOPH1,HNRNPH2,RPS6KC1,GPALPP1,MFSD14A,UBE2D3,AP1G1,ZNF655,CNOT7,SCP2,ALG8,ZNF791,FAM8A1,CUL3,SLAIN2,SRSF4,UBE2Q1,ZNF507,CCT2,MACROH2A1,ARMCX5,YY1,DENND4C,GPATCH2L,PPP1CC,HIGD1A,ARL1,RAB18,CTR9,YPEL5,SECISBP2L,HAUS6,MATR3,RAB11A,ANKRD49,ZNF621,ZNF318,SSBP1,BNIP2,TCERG1,SUPT7L,CPNE3,PDS5A,HNRNPLL,CEP97,FBXW11,KPNA3,PCNP,TENT4B,PDCD6IP,CPSF6,U2SURP,GPATCH2,OPA1,SHQ1,CCNG1,BR…	hsa-miR-374b*
MicroRNA	hsa-miR-3168:mirSVR_lowEffct	hsa-miR-3168:mirSVR_nonconserved_lowEffect-0.1-0.5	MicroRNA.org	2.144e-38	2.053e-34	4.634e-37	4.515e-36	72	1512	BRIX1,ZC3H14,UBE2K,C5orf22,APOOL,RNF13,CHD2,SMIM15,HMGN3,NT5DC1,MFSD14A,CRNKL1,PHC3,SUMO1,ATAD2B,SCP2,CRIPT,ARMC8,CUL4B,UBE2Q1,MED29,EEF1E1,BAG5,SLC35A1,CILK1,NDFIP2,ATP6V1G1,YES1,GPATCH2L,ZFX,PPP1CC,HIGD1A,EXOC5,CRLS1,PPP6C,USO1,DYNC2LI1,ZFR,ATF1,CACYBP,LCOR,ZRANB1,FAM126B,ADAM9,MATR3,ANKRD49,SNX13,ABRAXAS2,KIAA2026,CCDC47,SPIN1,GNPDA2,TCEAL8,TMEM41B,RAB1A,HNRNPLL,FBXW11,PDCD6IP,RASA2,KDM5A,WDR7…	hsa-miR-3168
MicroRNA	hsa-miR-29b-1*:mirSVR_highEffct	hsa-miR-29b-1*:mirSVR_nonconserved_highEffect-0.5	MicroRNA.org	6.02e-35	5.763e-31	1.013e-33	9.868e-33	72	1711	C5orf22,CHD2,TSNAX,COPS2,C12orf29,ZNF655,CLNS1A,CNOT7,MKLN1,LYPLA1,CRIPT,ATXN10,UBE2E3,SLAIN2,MDFIC,BTF3L4,SMARCA5,MRPL42,PEX3,LZTFL1,VTA1,API5,WDR26,MIER1,RNF11,GPATCH2L,PPP2CA,PPP6C,USO1,VPS35,CACYBP,RAP2C,SNX2,IL13RA1,HAUS6,VEZF1,ADAM9,ZKSCAN8,ANKRD49,WSB2,TAB2,NHLRC2,DPP8,ARMCX2,SUCLG2,DCUN1D4,NXT2,IQGAP1,BMPR1A,SPIN1,PRDX3,C11orf58,ANKRD12,TCF12,KAT6A,CAPZA2,RANBP9,FRYL,PATL1,BROX,ORC5,SLC25…	hsa-miR-29b-1*
MicroRNA	hsa-miR-152:mirSVR_lowEffct	hsa-miR-152:mirSVR_conserved_lowEffect-0.1-0.5	MicroRNA.org	1.203e-33	1.152e-29	1.837e-32	1.79e-31	72	1794	ZC3H14,UBE2K,STAG1,CHD2,TSG101,TSPYL1,MDM4,ENOPH1,ACSL3,MFSD14A,KMT2C,CNOT7,CLTC,CCSER2,MKLN1,DCAF17,ANKIB1,MMGT1,EEF2K,ATXN10,COG5,PPP1R21,SUPT20H,NPEPPS,LZTFL1,MACROH2A1,FAM98A,MED1,YY1,WDR26,TDP2,WTAP,TRIM33,PPP2CA,EXOC5,PPP6C,DYNC2LI1,RTCA,TRIM37,FAM126B,SERBP1,GPBP1,DARS1,NHLRC2,RB1CC1,DPP8,ARMCX2,MFF,PRDM2,C2CD5,SNX13,ABRAXAS2,RAB10,SPIN1,G3BP2,GNPDA2,FBXW11,PDCD6IP,WDR7,CPSF6,U2SURP,KAT6A,…	hsa-miR-152
MicroRNA	hsa-miR-148a*:mirSVR_highEffct	hsa-miR-148a*:mirSVR_nonconserved_highEffect-0.5	MicroRNA.org	1.264e-37	1.21e-33	2.553e-36	2.488e-35	72	1554	ZC3H14,C5orf22,USP9X,CHD2,TXNL1,KMT2C,ZNF655,ZNF644,ATAD2B,DDX60L,ZCCHC7,HECTD1,UBE2E3,FAM8A1,FKBP3,CCDC14,SLAIN2,MDFIC,BTF3L4,MED29,SCAF8,SLC35A1,CILK1,NDFIP2,ATP6V1G1,YES1,WDR26,MIER1,RNF11,ARL1,MARF1,ZFR,RAP2C,LCOR,ZRANB1,AFF4,GPBP1,C3orf38,MATR3,RAB11A,ANKRD49,SRP9,FBXL3,FBXL5,ABRAXAS2,TOMM70,BMPR1A,BNIP2,G3BP2,WDR20,TCEAL8,GOT2,KPNA3,TCF12,RASA2,ICE2,RALGAPB,FRYL,HEATR1,GSPT1,ORC5,CHIC2,EIF2…	hsa-miR-148a*
MicroRNA	hsa-miR-1305		MirDB	4.033e-44	3.861e-40	1.446e-42	1.409e-41	72	1238	SLC25A46,UBE2K,MIS18BP1,C5orf22,CCDC90B,TSPYL1,EYA3,MDM4,UBN2,ESCO1,MFSD14A,PHC3,UBE2D3,C12orf29,UBP1,NUFIP2,CLTC,OSBPL8,ZFAND6,MMGT1,SCP2,EEF2K,ARMC8,CUL4B,SLAIN2,FNDC3B,MDFIC,UBQLN1,CTDSPL2,EEF1E1,LZTFL1,ZNF507,CGGBP1,GPATCH2L,PPM1A,ZFX,PPP4R3A,TRIM33,ARL1,EXOC5,CRLS1,PPP2R5C,USO1,PRKAA1,YPEL5,BZW1,FAM126B,KIFBP,URI1,ARFIP1,EFR3A,PAPOLA,G3BP2,MED13,NBPF8,ELOC,RASA1,RASA2,CPSF6,ICE2,WWP1,U2SURP,…	hsa-miR-1305
MicroRNA	hsa-miR-1297		MirDB	7.187e-46	6.88e-42	2.966e-44	2.89e-43	72	1166	FAM172A,UBE2K,USP9X,CHD1,CHD2,EYA3,UBN2,NT5DC1,GPALPP1,ACSL3,MFSD14A,KMT2C,UBP1,ATAD2B,ANKIB1,TAOK1,MED23,DNAJA1,CEBPZOS,FAM8A1,SLAIN2,SRSF6,SCAMP1,FAM98A,MIER1,DENND4C,PPM1A,PPM1B,MTFMT,TRIM33,ZBTB44,RAB18,PPP2R5C,EPC1,PEDS1,CACYBP,RAP2C,SERBP1,ADAM9,MATR3,RAB11A,DARS1,ARMCX2,ZNF236,C2CD5,BNIP2,G3BP2,PRDX3,WDR20,TAF2,ASCC3,MAP3K7,METAP2,TCEA1,TCF12,CPSF6,RANBP9,PATL1,PIAS2,SLC25A36,USF3,ATAD1,AB…	hsa-miR-1297
MicroRNA	hsa-miR-100*:mirSVR_lowEffct	hsa-miR-100*:mirSVR_nonconserved_lowEffect-0.1-0.5	MicroRNA.org	3.53e-33	3.379e-29	5.081e-32	4.951e-31	72	1825	BRIX1,ZC3H14,FAM172A,PYROXD1,USP9X,EIF1B,ACVR1,COPS2,HNRNPH2,RPL7L1,C12orf29,SUMO1,CLN5,CNOT7,OSBPL9,DCAF17,SCP2,DDX60L,COG5,MOB4,BTF3L4,TYW3,MRPL42,HAT1,CILK1,FAM98A,PIAS1,C16orf72,RNF11,PPP1CC,CRLS1,DYNC2LI1,MARF1,RNF38,MPLKIP,ATF1,CACYBP,LCOR,ZRANB1,FAM126B,SNX2,SECISBP2L,MON2,GPBP1,ADAM9,PSMA1,SRP9,PSMD5,ZNF236,FBXL3,FBXL5,GPD1L,ABRAXAS2,SLC25A43,PAPOLA,ODR4,MBD4,MAP3K7,HNRNPLL,CEP97,C12orf4,…	hsa-miR-100*
MicroRNA	mmu-miR-694		MirDB	3.209e-43	3.072e-39	1.049e-41	1.022e-40	71	1233	USP9X,EIF1B,APOOL,UBN2,ESCO1,GRPEL2,AP1G1,PIK3CB,UCHL3,NUFIP2,CLTC,XRN1,ANKIB1,MMGT1,TAOK1,POLK,VBP1,PPP1R21,CUL3,MDFIC,SRSF6,CTDSPL2,SCAMP1,LZTFL1,THUMPD1,CGGBP1,YES1,WDR26,PIAS1,MIER1,ZBTB44,CRLS1,MAPK8,SNRPG,AFF4,MON2,URI1,SERBP1,ADAM9,MATR3,ZKSCAN8,DARS1,DPP8,DCUN1D4,FBXL5,BMPR1A,PAPOLA,CPNE3,TAF2,TCEAL8,METAP2,CEP97,TMEM167A,KPNA3,ABI1,TENT4B,WASHC4,LMBR1,UBA3,UFL1,CHIC2,SLC25A36,LATS1,TMEM1…	mmu-miR-694
MicroRNA	mmu-miR-551b-5p		MirDB	8.229e-56	7.878e-52	9.055e-54	8.823e-53	71	804	C5orf22,SYNJ2BP,USP9X,MDM4,ACSL3,KMT2C,PHC3,UBE2D3,UBR5,ZNF655,NUFIP2,LYPLA1,BOD1L1,FAM8A1,ARMC8,CUL3,FNDC3B,BTF3L4,SMARCA5,SRSF6,CTDSPL2,PEX3,BAG5,ELP1,CCT2,MACROH2A1,NAA50,YY1,WDR26,ARMCX3,DENND4C,ZFX,MAPRE1,ZBTB44,RAB18,PRKAA1,ZFR,CACYBP,RAP2C,AFF4,HAUS6,MATR3,RAB11A,TAB2,ZNF217,SUCLG2,TOMM70,TCERG1,ARL6IP1,SYNE2,CPNE3,C11orf58,CEP97,PDCD6IP,KDM5A,WDR7,CPSF6,RBM3,BROX,DCUN1D1,USF3,SPPL2A,ATAD1…	mmu-miR-551b-5p
MicroRNA	mmu-miR-30f		MirDB	1.341e-50	1.284e-46	9.005e-49	8.774e-48	71	957	SLC25A46,SMNDC1,RNF13,CHD1,ERGIC2,MDM4,NT5DC1,GRPEL2,TXNL1,UBE2D3,ZNF644,DCAF17,ZFAND6,TAOK1,USP1,CEBPZOS,UBE2E3,SLAIN2,MDFIC,CTDSPL2,ANXA7,PEX3,LZTFL1,NDFIP2,WDR26,RNF11,ZFX,CHMP2B,ZBTB44,RNF38,MPLKIP,TMEM30A,EMC2,FAM126B,ADAM9,ZKSCAN8,ZNF318,FBXL3,KIAA2026,UBXN4,SYNE2,CPNE3,ANKRD12,TAF2,RAB1A,METAP2,TMEM167A,FBXW11,KPNA3,ELOC,ABI1,ITCH,TENT4B,WASHC4,RASA1,CPSF6,GPATCH2,DNM1L,UBA3,UFL1,PIAS2,CHI…	mmu-miR-30f
MicroRNA	mmu-miR-1192		MirDB	7.338e-40	7.025e-36	1.829e-38	1.783e-37	71	1388	SLC25A46,FAM172A,USP9X,RNF13,UBN2,TRIP12,HNRNPH2,KMT2C,AP1G1,PIK3CB,NUFIP2,DCAF17,OSBPL8,TAOK1,MFSD1,MOB4,CCDC14,UBE2Q1,POGK,LZTFL1,THUMPD1,NDFIP2,MED1,YES1,MIER1,ZFX,TRIM33,ZBTB44,EXOC5,RAB18,PPP6C,MARF1,MAPK8,ZNF512,FAM126B,ATP6V1A,URI1,VEZF1,DARS1,RB1CC1,DPP8,ZNF236,DCUN1D4,PRDM2,DDX46,BNIP2,GSE1,TCERG1,SPIN1,CPNE3,ANKRD12,SCFD1,TMEM41B,MBD4,RAB1A,CEP97,FBXW11,WASHC4,KDM5A,U2SURP,KHNYN,SLC35B3…	mmu-miR-1192
MicroRNA	hsa-miR-885-5p:mirSVR_lowEffct	hsa-miR-885-5p:mirSVR_nonconserved_lowEffect-0.1-0.5	MicroRNA.org	3.668e-37	3.511e-33	7.165e-36	6.982e-35	71	1529	CHD2,ACVR1,UBN2,UBE2D3,SUMO1,UCHL3,ATAD2B,CNOT7,DDX60L,ARMC8,CUL4B,CUL3,SLAIN2,BTF3L4,UBE2Q1,SCAF8,ARFGEF2,ATP6V1G1,VTA1,MED1,CGGBP1,YES1,PPM1B,PRKRA,SCYL2,RNF14,ARL1,DYNC2LI1,VPS35,PRKAA1,ZFR,RAP2C,SECISBP2L,GPBP1,PSMA1,MATR3,NHLRC2,SUCLG2,ARFIP1,DCUN1D4,FBXL3,PRDM2,DDX46,BNIP2,TCERG1,CCDC47,GNPDA2,PDS5A,TMEM41B,METAP2,FBXW11,PCNP,SNRNP27,C12orf4,ICE2,SMCHD1,LMBR1,OPA1,ORC5,FAM214A,USF3,SH3GLB1,…	hsa-miR-885-5p
MicroRNA	hsa-miR-570:PITA	hsa-miR-570:PITA_TOP	PITA	7.795e-49	7.462e-45	4.364e-47	4.252e-46	71	1016	STAM2,FAM172A,USP9X,RAB22A,RNF13,CHD1,TSG101,ACVR1,MFSD14A,KMT2C,UBR5,UBP1,ATAD2B,NUFIP2,ANKIB1,MMGT1,EEF2K,MOB4,CUL3,FNDC3B,UBQLN1,SRSF6,CTDSPL2,PMPCB,SLC35A1,CILK1,FAM98A,NAA50,ARMCX5,MED1,CGGBP1,YES1,RNF11,ZFX,CHMP2B,PPP2CA,ELMO2,CCT8,LMBRD1,AFF4,SERBP1,VEZF1,SRP9,ZNF217,PSMD12,DCUN1D4,ABRAXAS2,BMPR1A,KIAA2026,DDX46,CCDC47,SPIN1,NAE1,ANKRD12,KPNA3,ITCH,TCF12,TENT4B,WWP1,VPS36,OPA1,FAM214A,DCUN…	hsa-miR-570
MicroRNA	hsa-miR-561:PITA	hsa-miR-561:PITA_TOP	PITA	2.921e-50	2.797e-46	1.816e-48	1.769e-47	71	968	UBE2K,SYNJ2BP,USP9X,RAB22A,TSG101,ERGIC2,KMT2C,UBE2D3,UBP1,UCHL3,ATAD2B,NUFIP2,CCSER2,ZFAND6,EEF2K,HECTD1,FAM8A1,CUL4B,FNDC3B,UBQLN1,UBE2Q1,SCAF8,POGK,NPEPPS,SLC35A1,FAM98A,API5,MED1,YY1,WDR26,C16orf72,ZFX,PPP4R3A,PRKRA,SCYL2,TRIM33,PRKAA1,MARF1,MPLKIP,RAP2C,LCOR,SNRPG,FAM126B,URI1,ZNF236,FBXL3,EFR3A,ATP11B,TCERG1,ANKRD12,TCEAL8,MED13,ABI1,ITCH,TENT4B,PDCD6IP,RALGAPB,LMBR1,FRYL,DCUN1D1,USF3,SH3GL…	hsa-miR-561
MicroRNA	hsa-miR-559:PITA	hsa-miR-559:PITA_TOP	PITA	3.32e-54	3.178e-50	2.916e-52	2.841e-51	71	848	LEMD3,USP9X,NUP54,MFSD14A,KMT2C,UBR5,UBP1,ZNF655,ZNF644,CFDP1,NUFIP2,MKLN1,OSBPL8,ANKIB1,CRIPT,BOD1L1,HECTD1,BTF3L4,CTDSPL2,SCAMP1,PEX3,MACROH2A1,MED1,WDR26,PIAS1,C16orf72,ARMCX3,ZFX,PPP2CA,ZBTB44,EXOC5,PRKAA1,RNF38,ZFR,BZW1,LCOR,URI1,SERBP1,MATR3,RAB11A,SRP9,ZNF318,RB1CC1,DPP8,FBXL3,GPD1L,ABRAXAS2,GSE1,ARL6IP1,CCDC47,TCEAL8,RAB1A,HNRNPLL,CEP97,PCNP,ITCH,TCF12,KDM5A,SMCHD1,WWP1,KAT6A,FRYL,HEATR1,…	hsa-miR-559
MicroRNA	hsa-miR-548t-5p		MirDB	8.716e-48	8.344e-44	4.415e-46	4.302e-45	71	1053	ZC3H14,UBE2K,STAG1,RAB22A,CHD1,SMIM15,TSPYL1,ESCO1,KMT2C,PHC3,UBE2D3,AP1G1,UBR5,XRN1,OSBPL8,CRIPT,TAOK1,CEBPZOS,GNPAT,CUL4B,PPP1R21,SLAIN2,SMARCA5,CTDSPL2,PON2,YES1,YY1,WDR26,PPM1A,ZFX,TRIM33,EXOC5,RAB18,RNF38,ZFR,LCOR,LMBRD1,FAM126B,VPS29,VEZF1,MRPL19,ZNF217,ZNF318,NHLRC2,DPP8,ZNF236,FBXL3,GPD1L,PAPOLA,GNPDA2,SUPT7L,C11orf58,ANKRD12,TAF2,HERC1,KPNA3,TCEA1,PDCD6IP,U2SURP,RALGAPB,CAPZA2,CCNG1,DCUN…	hsa-miR-548t-5p
MicroRNA	hsa-miR-548j:PITA	hsa-miR-548j:PITA_TOP	PITA	2.394e-54	2.291e-50	2.122e-52	2.067e-51	71	844	LEMD3,USP9X,NUP54,MFSD14A,KMT2C,UBR5,UBP1,ZNF655,ZNF644,CFDP1,NUFIP2,MKLN1,OSBPL8,ANKIB1,CRIPT,BOD1L1,HECTD1,BTF3L4,CTDSPL2,SCAMP1,PEX3,MACROH2A1,MED1,WDR26,PIAS1,C16orf72,ARMCX3,ZFX,PPP2CA,ZBTB44,EXOC5,PRKAA1,RNF38,ZFR,BZW1,LCOR,URI1,SERBP1,MATR3,RAB11A,SRP9,ZNF318,RB1CC1,DPP8,FBXL3,GPD1L,ABRAXAS2,GSE1,ARL6IP1,CCDC47,TCEAL8,RAB1A,HNRNPLL,CEP97,PCNP,ITCH,TCF12,KDM5A,SMCHD1,WWP1,KAT6A,FRYL,HEATR1,…	hsa-miR-548j
MicroRNA	hsa-miR-548i:PITA	hsa-miR-548i:PITA_TOP	PITA	2.394e-54	2.291e-50	2.122e-52	2.067e-51	71	844	LEMD3,USP9X,NUP54,MFSD14A,KMT2C,UBR5,UBP1,ZNF655,ZNF644,CFDP1,NUFIP2,MKLN1,OSBPL8,ANKIB1,CRIPT,BOD1L1,HECTD1,BTF3L4,CTDSPL2,SCAMP1,PEX3,MACROH2A1,MED1,WDR26,PIAS1,C16orf72,ARMCX3,ZFX,PPP2CA,ZBTB44,EXOC5,PRKAA1,RNF38,ZFR,BZW1,LCOR,URI1,SERBP1,MATR3,RAB11A,SRP9,ZNF318,RB1CC1,DPP8,FBXL3,GPD1L,ABRAXAS2,GSE1,ARL6IP1,CCDC47,TCEAL8,RAB1A,HNRNPLL,CEP97,PCNP,ITCH,TCF12,KDM5A,SMCHD1,WWP1,KAT6A,FRYL,HEATR1,…	hsa-miR-548i
MicroRNA	hsa-miR-548h:PITA	hsa-miR-548h:PITA_TOP	PITA	2.394e-54	2.291e-50	2.122e-52	2.067e-51	71	844	LEMD3,USP9X,NUP54,MFSD14A,KMT2C,UBR5,UBP1,ZNF655,ZNF644,CFDP1,NUFIP2,MKLN1,OSBPL8,ANKIB1,CRIPT,BOD1L1,HECTD1,BTF3L4,CTDSPL2,SCAMP1,PEX3,MACROH2A1,MED1,WDR26,PIAS1,C16orf72,ARMCX3,ZFX,PPP2CA,ZBTB44,EXOC5,PRKAA1,RNF38,ZFR,BZW1,LCOR,URI1,SERBP1,MATR3,RAB11A,SRP9,ZNF318,RB1CC1,DPP8,FBXL3,GPD1L,ABRAXAS2,GSE1,ARL6IP1,CCDC47,TCEAL8,RAB1A,HNRNPLL,CEP97,PCNP,ITCH,TCF12,KDM5A,SMCHD1,WWP1,KAT6A,FRYL,HEATR1,…	hsa-miR-548h
MicroRNA	hsa-miR-548d-5p:PITA	hsa-miR-548d-5p:PITA_TOP	PITA	2.394e-54	2.291e-50	2.122e-52	2.067e-51	71	844	LEMD3,USP9X,NUP54,MFSD14A,KMT2C,UBR5,UBP1,ZNF655,ZNF644,CFDP1,NUFIP2,MKLN1,OSBPL8,ANKIB1,CRIPT,BOD1L1,HECTD1,BTF3L4,CTDSPL2,SCAMP1,PEX3,MACROH2A1,MED1,WDR26,PIAS1,C16orf72,ARMCX3,ZFX,PPP2CA,ZBTB44,EXOC5,PRKAA1,RNF38,ZFR,BZW1,LCOR,URI1,SERBP1,MATR3,RAB11A,SRP9,ZNF318,RB1CC1,DPP8,FBXL3,GPD1L,ABRAXAS2,GSE1,ARL6IP1,CCDC47,TCEAL8,RAB1A,HNRNPLL,CEP97,PCNP,ITCH,TCF12,KDM5A,SMCHD1,WWP1,KAT6A,FRYL,HEATR1,…	hsa-miR-548d-5p
MicroRNA	hsa-miR-548c-5p:PITA	hsa-miR-548c-5p:PITA_TOP	PITA	2.394e-54	2.291e-50	2.122e-52	2.067e-51	71	844	LEMD3,USP9X,NUP54,MFSD14A,KMT2C,UBR5,UBP1,ZNF655,ZNF644,CFDP1,NUFIP2,MKLN1,OSBPL8,ANKIB1,CRIPT,BOD1L1,HECTD1,BTF3L4,CTDSPL2,SCAMP1,PEX3,MACROH2A1,MED1,WDR26,PIAS1,C16orf72,ARMCX3,ZFX,PPP2CA,ZBTB44,EXOC5,PRKAA1,RNF38,ZFR,BZW1,LCOR,URI1,SERBP1,MATR3,RAB11A,SRP9,ZNF318,RB1CC1,DPP8,FBXL3,GPD1L,ABRAXAS2,GSE1,ARL6IP1,CCDC47,TCEAL8,RAB1A,HNRNPLL,CEP97,PCNP,ITCH,TCF12,KDM5A,SMCHD1,WWP1,KAT6A,FRYL,HEATR1,…	hsa-miR-548c-5p
MicroRNA	hsa-miR-548b-5p:PITA	hsa-miR-548b-5p:PITA_TOP	PITA	2.394e-54	2.291e-50	2.122e-52	2.067e-51	71	844	LEMD3,USP9X,NUP54,MFSD14A,KMT2C,UBR5,UBP1,ZNF655,ZNF644,CFDP1,NUFIP2,MKLN1,OSBPL8,ANKIB1,CRIPT,BOD1L1,HECTD1,BTF3L4,CTDSPL2,SCAMP1,PEX3,MACROH2A1,MED1,WDR26,PIAS1,C16orf72,ARMCX3,ZFX,PPP2CA,ZBTB44,EXOC5,PRKAA1,RNF38,ZFR,BZW1,LCOR,URI1,SERBP1,MATR3,RAB11A,SRP9,ZNF318,RB1CC1,DPP8,FBXL3,GPD1L,ABRAXAS2,GSE1,ARL6IP1,CCDC47,TCEAL8,RAB1A,HNRNPLL,CEP97,PCNP,ITCH,TCF12,KDM5A,SMCHD1,WWP1,KAT6A,FRYL,HEATR1,…	hsa-miR-548b-5p
MicroRNA	hsa-miR-548az-5p		MirDB	1.125e-47	1.077e-43	5.668e-46	5.523e-45	71	1057	ZC3H14,UBE2K,STAG1,RAB22A,CHD1,SMIM15,TSPYL1,ESCO1,KMT2C,PHC3,UBE2D3,AP1G1,UBR5,XRN1,OSBPL8,CRIPT,TAOK1,CEBPZOS,GNPAT,CUL4B,PPP1R21,SLAIN2,SMARCA5,CTDSPL2,PON2,YES1,YY1,WDR26,PPM1A,ZFX,TRIM33,EXOC5,RAB18,RNF38,ZFR,LCOR,LMBRD1,FAM126B,VPS29,VEZF1,MRPL19,ZNF217,ZNF318,NHLRC2,DPP8,ZNF236,FBXL3,GPD1L,PAPOLA,GNPDA2,SUPT7L,C11orf58,ANKRD12,TAF2,HERC1,KPNA3,TCEA1,PDCD6IP,U2SURP,RALGAPB,CAPZA2,CCNG1,DCUN…	hsa-miR-548az-5p
MicroRNA	hsa-miR-548a-5p:PITA	hsa-miR-548a-5p:PITA_TOP	PITA	2.394e-54	2.291e-50	2.122e-52	2.067e-51	71	844	LEMD3,USP9X,NUP54,MFSD14A,KMT2C,UBR5,UBP1,ZNF655,ZNF644,CFDP1,NUFIP2,MKLN1,OSBPL8,ANKIB1,CRIPT,BOD1L1,HECTD1,BTF3L4,CTDSPL2,SCAMP1,PEX3,MACROH2A1,MED1,WDR26,PIAS1,C16orf72,ARMCX3,ZFX,PPP2CA,ZBTB44,EXOC5,PRKAA1,RNF38,ZFR,BZW1,LCOR,URI1,SERBP1,MATR3,RAB11A,SRP9,ZNF318,RB1CC1,DPP8,FBXL3,GPD1L,ABRAXAS2,GSE1,ARL6IP1,CCDC47,TCEAL8,RAB1A,HNRNPLL,CEP97,PCNP,ITCH,TCF12,KDM5A,SMCHD1,WWP1,KAT6A,FRYL,HEATR1,…	hsa-miR-548a-5p
MicroRNA	hsa-miR-548a-3p:PITA	hsa-miR-548a-3p:PITA_TOP	PITA	6.355e-55	6.083e-51	6.404e-53	6.24e-52	71	828	SMNDC1,SMIM15,HMGN3,HNRNPH2,NUP54,MFSD14A,PHC3,UBE2D3,CLTC,CCSER2,OSBPL8,MMGT1,BOD1L1,SLAIN2,FNDC3B,PMPCB,PEX3,VTA1,MACROH2A1,FAM98A,NAA50,YES1,WDR26,PIAS1,C16orf72,ARMCX3,RNF11,WTAP,ZFX,PPP4R3A,CHMP2B,TRIM33,ZBTB44,EXOC5,RAB18,ZFR,BZW1,RAP2C,URI1,SERBP1,VEZF1,MATR3,TAB2,RB1CC1,DPP8,DCUN1D4,MMADHC,RAB10,KIAA2026,DDX46,PAPOLA,ARL6IP1,G3BP2,CPNE3,ANKRD12,HERC1,CEP97,KPNA3,FAM214A,DCUN1D1,LATS1,BAZ1…	hsa-miR-548a-3p
MicroRNA	hsa-miR-508-3p:mirSVR_lowEffct	hsa-miR-508-3p:mirSVR_nonconserved_lowEffect-0.1-0.5	MicroRNA.org	1.875e-37	1.795e-33	3.748e-36	3.652e-35	71	1513	UBE2K,STAG1,KLHDC2,CHD1,TSNAX,HMGN3,NT5DC1,ESCO1,C12orf29,ZNF644,LYPLA1,OSBPL9,DCAF17,MMGT1,ZCCHC7,COG5,VBP1,ARMC8,CUL4B,FNDC3B,SUPT20H,THUMPD1,HAT1,CGGBP1,YY1,MIER1,PPM1A,PPP1CC,PPP2CA,ZBTB44,DYNC2LI1,ATF1,TRIM37,SNX2,PABIR1,ATP6V1A,GAPVD1,GPBP1,MATR3,TAB2,GOLPH3,DCAF16,ARFIP1,MMADHC,PRDM2,FBXL5,FAF2,TCERG1,ZC3H4,SPIN1,GNPDA2,WDR20,MBD4,HNRNPLL,GOT2,KPNA3,NBPF8,TCF12,WWP1,U2SURP,SLC35B3,DCUN1D1,…	hsa-miR-508-3p
MicroRNA	hsa-miR-4495		MirDB	3.501e-47	3.351e-43	1.643e-45	1.601e-44	71	1075	SLC25A46,ZC3H14,STAM2,UBE2K,MIS18BP1,PYROXD1,CHD1,UBN2,COPS2,ESCO1,KMT2C,PHC3,ANAPC10,UBE2D3,ATAD2B,OSBPL8,BOD1L1,TMCO1,SIKE1,MDFIC,SUPT20H,CTDSPL2,TBPL1,BAG5,ZNF507,NDFIP2,VTA1,PPM1A,ZFX,PPM1B,MTFMT,PRKRA,TRIM33,EXOC5,PRKAA1,YPEL5,MAPK8,AFF4,ZNF273,ZKSCAN8,ZNF195,GOLPH3,SUCLG2,NXT2,EFR3A,KIAA2026,PAPOLA,TCERG1,G3BP2,GNPDA2,WDR20,CPNE3,PDS5A,ANKRD12,HERC1,ABI1,TENT4B,RASA2,CPSF6,SMCHD1,GPATCH2,VP…	hsa-miR-4495
MicroRNA	hsa-miR-4295:mirSVR_lowEffct	hsa-miR-4295:mirSVR_nonconserved_lowEffect-0.1-0.5	MicroRNA.org	1.134e-35	1.085e-31	2.002e-34	1.951e-33	71	1614	ZC3H14,UBE2K,EIF1B,CHD1,CHD2,TSG101,ESCO1,HNRNPH2,NUP54,ACSL3,MFSD14A,RPL7L1,AP1G1,ZFAND6,COG5,HECTD1,PPP1R21,CUL3,SLAIN2,MDFIC,TBPL1,PEX3,BAG5,SLC35A1,NDFIP2,FAM98A,NAA50,MAPRE1,PPP2CA,RAB18,CTR9,VPS35,MARF1,LCOR,GAPVD1,SERBP1,GPBP1,ADAM9,DARS1,NHLRC2,ZNF236,DCUN1D4,SNX13,RAB10,KIAA2026,ATP11B,CCDC47,G3BP2,PDS5A,TAF2,RAB1A,HNRNPLL,CNOT2,KPNA3,TCEA1,WDR7,ICE2,CAPZA2,RANBP9,LMBR1,DNM1L,FRYL,HIBADH…	hsa-miR-4295
MicroRNA	hsa-miR-361-5p:mirSVR_lowEffct	hsa-miR-361-5p:mirSVR_conserved_lowEffect-0.1-0.5	MicroRNA.org	8.34e-35	7.984e-31	1.398e-33	1.362e-32	71	1666	STAM2,C5orf22,CCDC90B,ERGIC2,RPS6KC1,MFSD14A,PNPT1,UBP1,CLN5,UCHL3,CNOT7,XRN1,OSBPL8,TMCO1,SDHD,NPEPPS,EEF1E1,PEX3,ZNF507,ARFGEF2,PON2,HAT1,MACROH2A1,ARMCX5,YY1,WDR26,ARMCX3,DENND4C,PPM1A,IFNAR1,FAM204A,TRIM33,ARL1,PLEKHA3,PRKAA1,ZFR,ZNF512,ZRANB1,TRIM37,AFF4,PABIR1,GPBP1,VEZF1,MATR3,NHLRC2,DCAF16,RB1CC1,NXT2,SNX13,IQGAP1,FBXL5,NAE1,GNPDA2,CPNE3,ANKRD12,TMEM41B,RAB1A,KPNA3,SNRNP27,ICE2,GPATCH2,DN…	hsa-miR-361-5p
MicroRNA	hsa-miR-34b:mirSVR_highEffct	hsa-miR-34b:mirSVR_nonconserved_highEffect-0.5	MicroRNA.org	1.432e-43	1.37e-39	4.912e-42	4.786e-41	71	1218	BRIX1,LEMD3,CHD1,CHD2,TSNAX,NT5DC1,GPALPP1,ACSL3,TXNL1,CRNKL1,PHC3,RPL7L1,CLK1,ZNF655,CCSER2,SCP2,DDX60L,FAM8A1,CUL3,SRSF4,SCAF8,PEX3,SPG11,MACROH2A1,ARMCX3,DENR,PPM1B,CHMP2B,MAPRE1,TRIM33,SLC4A1AP,USO1,ELMO2,RNF38,RAP2C,FAM126B,SECISBP2L,ADAM9,NARS1,TAB2,RB1CC1,DPP8,ARFIP1,DCUN1D4,NXT2,MMADHC,EFR3A,UBXN4,ATP11B,PAPOLA,CCDC47,SUPT7L,C11orf58,CBX1,PDS5A,TMEM41B,MAP3K7,TENT4B,SLC35B3,KAT6A,RALGAPB,…	hsa-miR-34b
MicroRNA	hsa-miR-320c:mirSVR_highEffct	hsa-miR-320c:mirSVR_conserved_highEffect-0.5	MicroRNA.org	9.701e-40	9.287e-36	2.4e-38	2.338e-37	71	1394	ZC3H14,STAM2,C5orf22,SMNDC1,DDX42,TSNAX,SMIM15,COPS2,HMGN3,RPS6KC1,PHC3,UBE2D3,CLK1,SUMO1,CNOT7,SCP2,BOD1L1,DDX60L,HMGN4,FKBP3,SDHD,FNDC3B,MDFIC,SUPT20H,SRSF6,GUSBP1,YES1,MIER1,WTAP,PPM1A,PPM1B,MTFMT,PPP6C,DROSHA,VPS35,TMEM30A,ATP5PB,EMC7,GPBP1,RAB11A,GOLPH3,ARMCX2,ARFIP1,NXT2,SNX13,EFR3A,TOMM70,BMPR1A,SUPT7L,TCEAL8,MBD4,METAP2,FBXW11,KPNA3,PCNP,TENT4B,WASHC4,RASA1,SMCHD1,ORC5,LRPPRC,SLC25A36,EIF…	hsa-miR-320c
MicroRNA	hsa-miR-224:mirSVR_highEffct	hsa-miR-224:mirSVR_conserved_highEffect-0.5	MicroRNA.org	3.367e-45	3.224e-41	1.279e-43	1.246e-42	71	1151	BRIX1,DDX42,RNF13,CHD2,ACVR1,SMIM15,INIP,MFSD14A,CRNKL1,UBE2D3,SUMO1,LYPLA1,MMGT1,SCP2,BOD1L1,ARMC8,CUL4B,SIKE1,UBQLN1,API5,NAA50,WDR26,ARMCX3,RNF11,WTAP,ZFX,PPP4R3A,SCYL2,ARL1,PPP6C,USO1,ELMO2,PLEKHA3,PRKAA1,YPEL5,PEDS1,RNF38,ZFR,CACYBP,RAP2C,ZNF512,TRIM37,GPBP1,ANKRD49,ARMCX2,C2CD5,FBXL5,EFR3A,RAB10,UBXN4,CYFIP1,FAF2,PAPOLA,TCERG1,PRDX3,WDR20,SYNE2,MAP3K7,HNRNPLL,MED13,TCF12,U2SURP,KAT6A,RALGAP…	hsa-miR-224
MicroRNA	hsa-miR-21*:mirSVR_lowEffct	hsa-miR-21*:mirSVR_nonconserved_lowEffect-0.1-0.5	MicroRNA.org	8.66e-35	8.29e-31	1.449e-33	1.412e-32	71	1667	BRIX1,UBE2K,NT5DC1,GRPEL2,AP1G1,CCSER2,XRN1,ANKIB1,TAOK1,EEF2K,DDX60L,POLK,FAM8A1,CUL3,SIKE1,BTF3L4,SRSF4,NPEPPS,SCAMP1,ZNF507,THUMPD1,CILK1,ARMCX5,YY1,DENR,GPATCH2L,FAM204A,TRIM33,RAB18,ELMO2,DROSHA,PLEKHA3,RNF38,LCOR,MON2,KIFBP,VEZF1,ZNF273,ADAM9,PSMA1,MCCC2,DCUN1D4,PRDM2,SNX13,EFR3A,GSE1,ATP11B,ODR4,ZC3H4,TCEAL8,GOLGA5,RAB1A,HNRNPLL,METAP2,MED13,KPNA3,TCF12,KDM5A,WDR7,CPSF6,ICE2,KAT6A,GPATCH2,…	hsa-miR-21*
MicroRNA	hsa-miR-182:mirSVR_lowEffct	hsa-miR-182:mirSVR_conserved_lowEffect-0.1-0.5	MicroRNA.org	1.198e-30	1.146e-26	1.449e-29	1.412e-28	71	1945	STAG1,SYNJ2BP,HMGN3,GPALPP1,UBE2D3,C12orf29,CLK1,ATAD2B,CNOT7,CCSER2,OSBPL8,TAOK1,TRMT13,HECTD1,HMGN4,SLAIN2,SIKE1,SUPT20H,PMPCB,SCAF8,EEF1E1,ZNF507,ELP1,CCT2,CGGBP1,MIER1,PPM1A,ZFX,PPP4R3A,MAPRE1,EXOC5,CRLS1,DYNC2LI1,PEDS1,ATF1,RAP2C,ATP5PB,IL13RA1,GPBP1,ZNF621,ZNF236,NXT2,MMADHC,SNX13,ABRAXAS2,GSE1,GNPDA2,WDR20,SYNE2,PDS5A,ASCC3,MBD4,METAP2,CNOT2,PCNP,VMA21,TCF12,TENT4B,KDM5A,U2SURP,DNM1L,UBA3,…	hsa-miR-182
MicroRNA	hsa-miR-145:mirSVR_highEffct	hsa-miR-145:mirSVR_conserved_highEffect-0.5	MicroRNA.org	1.064e-39	1.019e-35	2.626e-38	2.559e-37	71	1396	EYA3,HNRNPH2,ACSL3,PHC3,RPL7L1,AP1G1,XRN1,ATXN10,USP1,FKBP3,VBP1,FNDC3B,MDFIC,BTF3L4,PMPCB,TBPL1,ZNF507,ELP1,NDFIP2,SPG11,NAA50,YES1,C16orf72,ARMCX3,TDP2,WTAP,CHMP2B,PPP6C,CCZ1,DYNC2LI1,IQCB1,MPLKIP,ATF1,BZW1,FAM126B,PABIR1,EAPP,GPBP1,PSMA1,SRP9,ZNF318,MCCC2,NHLRC2,ZNF302,FBXL3,PRDM2,SNX13,UBXN4,DDX46,WDR20,C11orf58,TMEM41B,METAP2,MED13,VMA21,TENT4B,PDCD6IP,RASA1,RASA2,WDR7,CPSF6,SMCHD1,PATL1,SLC…	hsa-miR-145
MicroRNA	hsa-miR-145:mirSVR_lowEffct	hsa-miR-145:mirSVR_conserved_lowEffect-0.1-0.5	MicroRNA.org	1.552e-31	1.486e-27	2.067e-30	2.014e-29	71	1881	MIS18BP1,PYROXD1,CHD1,ERGIC2,SMIM15,ESCO1,GPALPP1,TXNL1,PNPT1,UBE2D3,UBR5,SUMO1,CLN5,ATAD2B,CNOT7,NUFIP2,CLTC,EEF2K,DDX60L,HECTD1,MFSD1,SIKE1,VRK2,ARMCX5,CGGBP1,GPATCH2L,PPM1A,RNF14,EXOC5,RAB18,PLEKHA3,VPS35,RTCA,PTGES3,LCOR,AFF4,MON2,GAPVD1,VEZF1,C2CD5,ABRAXAS2,PAPOLA,CCDC47,GNPDA2,SYNE2,PEX2,PDS5A,ANKRD12,TCEAL8,ASCC3,HNRNPLL,CEP97,TMEM167A,ITCH,KDM5A,RBM3,SLC35B3,FRYL,CCNG1,FAM214A,LRPPRC,TXND…	hsa-miR-145
MicroRNA	hsa-miR-1303:mirSVR_highEffct	hsa-miR-1303:mirSVR_nonconserved_highEffect-0.5	MicroRNA.org	6.78e-41	6.491e-37	1.915e-39	1.866e-38	71	1338	STAM2,MIS18BP1,PYROXD1,SMNDC1,EIF1B,APOOL,CHD2,ACVR1,UBN2,COPS2,GRPEL2,GPALPP1,MFSD14A,TXNL1,PNPT1,C12orf29,ZNF644,DDX60L,MED23,SDHD,FNDC3B,MDFIC,BTF3L4,RTL6,UBQLN1,TBPL1,HAT1,API5,NAA50,WDR26,MIER1,RNF11,DENND4C,PRKRA,RNF14,TRIM33,EPC1,CACYBP,LMBRD1,AQR,ADAM9,TAB2,ZNF236,PRDM2,SNX13,RAB10,BMPR1A,PAPOLA,TCERG1,ZC3H4,SYNE2,SUPT7L,RAB1A,CEP97,TCF12,WASHC4,WDR7,RBM4,GPATCH2,DNM1L,HDDC2,SHQ1,USP10,TX…	hsa-miR-1303
MicroRNA	hsa-miR-1250-3p		MirDB	4.601e-42	4.405e-38	1.403e-40	1.367e-39	71	1284	UBE2K,MIS18BP1,TSNAX,SMIM15,ENOPH1,PNPT1,PHC3,CLTC,CCSER2,OSBPL8,ANKIB1,ZFAND6,TMCO1,MOB4,SDHD,GNPAT,CUL3,SLAIN2,THOC7,PMPCB,POGK,SCAMP1,LZTFL1,ARFGEF2,NDFIP2,ATP6V1G1,MACROH2A1,FAM98A,MED1,DENR,DENND4C,GPATCH2L,CHMP2B,TRIM33,EXOC5,PPP2R5C,MARF1,BZW1,ZNF512,LCOR,FAM126B,SNX2,RAB11A,SRP9,PSMD5,DCUN1D4,EFR3A,CCDC47,PDS5A,CNOT2,TMEM167A,PDCD6IP,RASA2,WDR7,CPSF6,ICE2,SMCHD1,LMBR1,VPS36,HEATR1,PIAS2,B…	hsa-miR-1250-3p
MicroRNA	hsa-miR-1244:mirSVR_highEffct	hsa-miR-1244:mirSVR_nonconserved_highEffect-0.5	MicroRNA.org	5.809e-40	5.561e-36	1.471e-38	1.434e-37	71	1383	LEMD3,CHD2,COPS2,ENOPH1,NUP54,INIP,ACSL3,UBR5,CNOT7,CCSER2,MED23,POLK,COG5,VBP1,MOB4,ARMC8,CUL4B,FNDC3B,MDFIC,TYW3,UBQLN1,PMPCB,EEF1E1,PON2,CILK1,NDFIP2,VTA1,PPP1CC,ARL1,CRLS1,DYNC2LI1,YPEL5,ZFR,MAPK8,PABIR1,ATP5PB,ATP6V1A,KIFBP,EMC7,ADAM9,MRPL19,DARS1,SSBP1,RB1CC1,NXT2,RNF115,EFR3A,GPD1L,ABRAXAS2,SLC25A43,ARL6IP1,G3BP2,WDR20,ANKRD12,TAF2,ASCC3,KPNA3,PCNP,SNRNP27,ABI1,RASA1,WDR7,GPATCH2,UFL1,PIAS…	hsa-miR-1244
MicroRNA	hsa-miR-106b:mirSVR_highEffct	hsa-miR-106b:mirSVR_conserved_highEffect-0.5	MicroRNA.org	3.104e-37	2.971e-33	6.076e-36	5.921e-35	71	1525	CHD2,TSG101,MDM4,HMGN3,GRPEL2,TXNL1,UBR5,CNOT7,CCSER2,ANKIB1,CRIPT,BOD1L1,ZCCHC7,ARMC8,CCDC14,PPP1R21,SLAIN2,FNDC3B,CTDSPL2,PMPCB,PON2,CILK1,C16orf72,RNF11,GPATCH2L,PPM1A,MAPRE1,TRIM33,ARL1,PPP6C,PLEKHA3,RNF38,RAP2C,PTGES3,TRIM37,GAPVD1,URI1,GPBP1,C3orf38,ADAM9,ZNF217,RB1CC1,ZNF236,FBXL5,RAB10,TOMM70,BNIP2,PAPOLA,GNPDA2,SYNE2,C11orf58,PDS5A,ANKRD12,MAP3K7,RAB1A,CEP97,TMEM167A,FBXW11,KPNA3,PCNP,RA…	hsa-miR-106b
MicroRNA	mmu-miR-875-3p		MirDB	1.711e-50	1.638e-46	1.127e-48	1.098e-47	70	924	UBE2K,STAG1,SMNDC1,ACVR1,MDM4,UBN2,PHC3,C12orf29,SUMO1,NUFIP2,MMGT1,TAOK1,CEBPZOS,SDHD,SRSF6,CTDSPL2,PEX3,SLC35A1,ZNF507,ARFGEF2,NAA50,MED1,CGGBP1,YES1,PIAS1,MIER1,PPM1B,ZBTB44,EXOC5,RAB18,PRKAA1,MAPK8,FAM126B,GAPVD1,SERBP1,GPBP1,TAB2,SSBP1,PSMD12,RB1CC1,DCUN1D4,C2CD5,SNX13,RAB10,BMPR1A,KIAA2026,DDX46,G3BP2,TMEM41B,MBD4,MAP3K7,RAB1A,METAP2,FBXW11,KPNA3,ELOC,VMA21,TCF12,WASHC4,RASA1,SMCHD1,PATL1,G…	mmu-miR-875-3p
MicroRNA	mmu-miR-495-3p		MirDB	3.812e-39	3.649e-35	8.857e-38	8.63e-37	70	1376	SLC25A46,FAM172A,USP9X,RNF13,UBN2,TRIP12,HNRNPH2,KMT2C,AP1G1,PIK3CB,NUFIP2,DCAF17,OSBPL8,TAOK1,MFSD1,MOB4,CCDC14,UBE2Q1,POGK,LZTFL1,THUMPD1,NDFIP2,MED1,YES1,MIER1,ZFX,TRIM33,ZBTB44,EXOC5,RAB18,PPP6C,MARF1,MAPK8,ZNF512,FAM126B,ATP6V1A,URI1,VEZF1,DARS1,RB1CC1,DPP8,ZNF236,DCUN1D4,PRDM2,DDX46,BNIP2,GSE1,TCERG1,SPIN1,CPNE3,ANKRD12,SCFD1,TMEM41B,MBD4,RAB1A,CEP97,FBXW11,WASHC4,KDM5A,U2SURP,KHNYN,SLC35B3…	mmu-miR-495-3p
MicroRNA	mmu-miR-12200-5p		MirDB	3.639e-39	3.484e-35	8.497e-38	8.279e-37	70	1375	SLC25A46,FAM172A,USP9X,RNF13,UBN2,TRIP12,HNRNPH2,KMT2C,AP1G1,PIK3CB,NUFIP2,DCAF17,OSBPL8,TAOK1,MFSD1,MOB4,CCDC14,UBE2Q1,POGK,LZTFL1,THUMPD1,NDFIP2,MED1,YES1,MIER1,ZFX,TRIM33,ZBTB44,EXOC5,RAB18,PPP6C,MARF1,MAPK8,ZNF512,FAM126B,ATP6V1A,URI1,VEZF1,DARS1,RB1CC1,DPP8,ZNF236,DCUN1D4,PRDM2,DDX46,BNIP2,GSE1,TCERG1,SPIN1,CPNE3,ANKRD12,SCFD1,TMEM41B,MBD4,RAB1A,CEP97,FBXW11,WASHC4,KDM5A,U2SURP,KHNYN,SLC35B3…	mmu-miR-12200-5p
MicroRNA	hsa-miR-92a-3p:Functional MTI (Weak)	Functional MTI (Weak)	miRTarbase	1.573e-38	1.506e-34	3.473e-37	3.384e-36	70	1407	STAG1,USP9X,ERGIC2,TRIP12,ENOPH1,CLNS1A,NUFIP2,CLTC,CCSER2,XRN1,OSBPL8,ANKIB1,HECTD1,MFSD1,VBP1,FNDC3B,SMARCA5,MED29,SCAF8,ZNF507,ARFGEF2,PON2,ELP1,THUMPD1,WDR26,PPP1CC,SCYL2,MAPRE1,EXOC5,PPP6C,MRPL32,MAPK8,LCOR,FAM126B,KIFBP,PSMA4,RAB11A,MRPL19,PSMD5,DCAF16,SUCLG2,MFF,IQGAP1,BMPR1A,UBXN4,G3BP2,SUPT7L,HERC1,HNRNPLL,CEP97,CNOT2,GOT2,KPNA3,VMA21,TENT4B,PDCD6IP,RASA1,CPSF6,KHNYN,HEATR1,GLOD4,ORC5,US…	hsa-miR-92a-3p
MicroRNA	hsa-miR-7856-5p		MirDB	7.745e-49	7.414e-45	4.361e-47	4.25e-46	70	978	FAM172A,RAB22A,TSPYL1,UBN2,COPS2,KMT2C,NUFIP2,XRN1,MKLN1,TAOK1,MED23,HECTD1,MOB4,CTDSPL2,LZTFL1,ZNF507,ARFGEF2,PON2,ATP6V1G1,NAA50,CGGBP1,WDR26,PIAS1,C16orf72,DENND4C,WTAP,PPM1A,CHMP2B,FAM204A,TRIM33,USO1,PLEKHA3,CCT8,BZW1,RAP2C,ZRANB1,AFF4,ATP5F1C,GPBP1,TAB2,DARS1,MCCC2,NHLRC2,ARFIP1,DCUN1D4,FBXL3,SNX13,IQGAP1,ABRAXAS2,DDX46,SPIN1,SUPT7L,CPNE3,MED13,TCEA1,VMA21,TENT4B,CPSF6,WWP1,MTERF3,KAT6A,LMB…	hsa-miR-7856-5p
MicroRNA	hsa-miR-624:mirSVR_highEffct	hsa-miR-624:mirSVR_nonconserved_highEffect-0.5	MicroRNA.org	8.858e-42	8.48e-38	2.65e-40	2.582e-39	70	1252	LEMD3,SMNDC1,HNRNPH2,GPALPP1,CRNKL1,UBE2D3,ZNF655,ATAD2B,XRN1,OSBPL8,TRMT13,TMCO1,ARMC8,FNDC3B,PMPCB,POGK,NOA1,EEF1E1,BAG5,CCT2,NAA50,C16orf72,MIER1,ARMCX3,GPATCH2L,WTAP,ZFX,IFNAR1,MAPRE1,PPP2R5C,SLC4A1AP,PRKAA1,MARF1,EMC2,SNX2,ADAM9,TMEM126B,ZKSCAN8,ANKRD49,GOLPH3,DCAF16,RB1CC1,DCUN1D4,NXT2,CCNK,C2CD5,RAB10,SLC25A43,TCERG1,PDS5A,METAP2,KPNA3,VMA21,RASA1,WDR7,ICE2,WWP1,LMBR1,FRYL,PATL1,HIBADH,OPA…	hsa-miR-624
MicroRNA	hsa-miR-606:mirSVR_lowEffct	hsa-miR-606:mirSVR_nonconserved_lowEffect-0.1-0.5	MicroRNA.org	1.428e-39	1.367e-35	3.462e-38	3.373e-37	70	1355	STAM2,CHD1,TSNAX,GRPEL2,C12orf29,ZNF644,CNOT7,CLTC,CCSER2,OSBPL8,MMGT1,C2orf49,DNAJA1,SUPT20H,UBQLN1,NPEPPS,EEF1E1,ZNF507,ARFGEF2,PON2,ATP6V1G1,NAA50,YY1,GPATCH2L,PPM1A,RNF14,TRIM33,PPP2CA,CRLS1,CCZ1,DYNC2LI1,YPEL5,MARF1,ZFR,BZW1,CACYBP,TRIM37,FAM126B,VPS29,GAPVD1,SERBP1,VEZF1,ADAM9,TMEM126B,RAB11A,NHLRC2,DCAF16,CCNK,PRDM2,SNX13,FBXL5,ATP11B,NAE1,TMEM167A,ELOC,ITCH,RASA1,RBM4,SMCHD1,RALGAPB,UFL1,…	hsa-miR-606
MicroRNA	hsa-miR-519b-3p:mirSVR_lowEffct	hsa-miR-519b-3p:mirSVR_nonconserved_lowEffect-0.1-0.5	MicroRNA.org	3.558e-33	3.406e-29	5.115e-32	4.984e-31	70	1714	ZC3H14,PYROXD1,USP9X,EIF1B,CHD1,TSPYL1,COPS2,HNRNPH2,MFSD14A,TXNL1,KMT2C,AP1G1,ATAD2B,CLTC,XRN1,OSBPL9,OSBPL8,MMGT1,ZCCHC7,POLK,ZNF791,CCDC14,MDFIC,UBQLN1,BAG5,LZTFL1,SLC35A1,ZNF507,FAM98A,MED1,YES1,MIER1,GPATCH2L,WTAP,PPP1CC,PPP2CA,RTCA,TMEM30A,SNX2,SECISBP2L,MON2,GAPVD1,URI1,GPBP1,ZNF273,DARS1,RB1CC1,ARFIP1,DCUN1D4,PRDM2,C2CD5,SNX13,FAF2,ATP11B,ARL6IP1,G3BP2,GNPDA2,CBX1,PDS5A,MAP3K7,RAB1A,C12or…	hsa-miR-519b-3p
MicroRNA	hsa-miR-487a:mirSVR_lowEffct	hsa-miR-487a:mirSVR_nonconserved_lowEffect-0.1-0.5	MicroRNA.org	3.546e-34	3.395e-30	5.621e-33	5.477e-32	70	1651	C5orf22,ACVR1,MDM4,ESCO1,RPS6KC1,KMT2C,UBP1,SCP2,CRIPT,EEF2K,TRMT13,ZCCHC7,UBE2E3,FAM8A1,VBP1,MOB4,GNPAT,THOC7,CTDSPL2,POGK,NPEPPS,SCAMP1,BAG5,ARFGEF2,CILK1,ATP6V1G1,API5,PPM1A,PPP1CC,PPP2CA,RAB18,VPS35,ZFR,AQR,MON2,ATP6V1A,HAUS6,EMC7,TMEM126B,ZNF217,MMADHC,C2CD5,GPD1L,KIAA2026,DDX46,ATP11B,SPIN1,SUPT7L,PEX2,PDS5A,SCFD1,RAB1A,HNRNPLL,KPNA3,NBPF8,PCNP,SNRNP27,VMA21,WASHC4,ICE2,SMCHD1,WWP1,U2SURP,G…	hsa-miR-487a
MicroRNA	hsa-miR-4719		MirDB	1.983e-44	1.898e-40	7.244e-43	7.059e-42	70	1140	STAG1,DDX42,CHD2,COPS2,NUP54,KMT2C,UBR5,XRN1,MKLN1,MMGT1,POLK,HECTD1,ARMC8,SMARCA5,UBQLN1,TBPL1,SLC35A1,ARFGEF2,THUMPD1,MACROH2A1,NAA50,GPATCH2L,ZFX,PPM1B,PPP4R3A,PPP1CC,TRIM33,ZBTB44,EXOC5,PPP6C,USO1,EPC1,PEDS1,ZNF512,LCOR,FAM126B,SNX2,SECISBP2L,NHLRC2,ARMCX2,SUCLG2,DCUN1D4,FBXL3,BNIP2,ARL6IP1,SPIN1,C11orf58,PDS5A,ASCC3,RAB1A,MED13,KPNA3,ABI1,RASA1,KDM5A,U2SURP,RALGAPB,COP1,SHQ1,USP10,LRPPRC,BAZ…	hsa-miR-4719
MicroRNA	hsa-miR-4668-5p		MirDB	1.692e-43	1.62e-39	5.745e-42	5.598e-41	70	1178	STAM2,FAM172A,UBE2K,USP9X,APOOL,RAB22A,CHD1,CHD2,TSPYL1,EYA3,UBN2,TRIP12,NT5DC1,KMT2C,ANAPC10,PIK3CB,CNOT7,NUFIP2,CCSER2,XRN1,MKLN1,LYPLA1,CRIPT,TRMT13,FAM8A1,MOB4,CUL4B,CUL3,BTF3L4,SRSF4,CTDSPL2,PMPCB,SCAMP1,ATP6V1G1,YES1,MIER1,GPATCH2L,ZFX,TRIM33,EXOC5,PPP6C,VPS35,PRKAA1,YPEL5,ZFR,FAM126B,AFF4,MATR3,TAB2,GOLPH3,DPP8,DCUN1D4,UBXN4,PAPOLA,MAP3K7,CEP97,KPNA3,TCEA1,TENT4B,KAT6A,GPATCH2,COP1,HDDC2,G…	hsa-miR-4668-5p
MicroRNA	hsa-miR-320d:mirSVR_highEffct	hsa-miR-320d:mirSVR_conserved_highEffect-0.5	MicroRNA.org	2.753e-39	2.636e-35	6.524e-38	6.357e-37	70	1369	ZC3H14,STAM2,C5orf22,SMNDC1,DDX42,TSNAX,SMIM15,COPS2,HMGN3,RPS6KC1,PHC3,UBE2D3,CLK1,SUMO1,CNOT7,SCP2,BOD1L1,DDX60L,HMGN4,FKBP3,SDHD,FNDC3B,MDFIC,SUPT20H,SRSF6,GUSBP1,YES1,MIER1,WTAP,PPM1A,PPM1B,MTFMT,PPP6C,DROSHA,VPS35,TMEM30A,ATP5PB,EMC7,GPBP1,RAB11A,GOLPH3,ARMCX2,ARFIP1,NXT2,SNX13,EFR3A,TOMM70,BMPR1A,SUPT7L,TCEAL8,MBD4,METAP2,FBXW11,KPNA3,PCNP,TENT4B,WASHC4,RASA1,SMCHD1,ORC5,LRPPRC,SLC25A36,EIF…	hsa-miR-320d
MicroRNA	hsa-miR-3182:mirSVR_highEffct	hsa-miR-3182:mirSVR_nonconserved_highEffect-0.5	MicroRNA.org	1.053e-40	1.008e-36	2.865e-39	2.791e-38	70	1301	STAG1,PYROXD1,CHD1,MDM4,COPS2,ESCO1,CRNKL1,UBR5,CLTC,SDHD,PPP1R21,SLAIN2,FNDC3B,SUPT20H,SRSF6,CTDSPL2,EEF1E1,PEX3,SLC35A1,NDFIP2,GUSBP1,MED1,MIER1,WTAP,TRIM33,HIGD1A,DYNC2LI1,PLEKHA3,PRKAA1,GPBP1,MATR3,TAB2,GOLPH3,MCCC2,NHLRC2,ZNF302,FBXL3,SNX13,GSE1,PAPOLA,TCERG1,NAE1,C11orf58,ANKRD12,SCFD1,TAF2,ASCC3,CNOT2,FBXW11,NBPF8,SNRNP27,C12orf4,TCF12,SMCHD1,U2SURP,KAT6A,UFL1,FRYL,PIAS2,HIBADH,OPA1,CCNG1,…	hsa-miR-3182
MicroRNA	hsa-miR-219-1-3p:mirSVR_lowEffct	hsa-miR-219-1-3p:mirSVR_nonconserved_lowEffect-0.1-0.5	MicroRNA.org	1.341e-33	1.284e-29	2.032e-32	1.98e-31	70	1687	STAM2,C5orf22,KLHDC2,PDHB,CHD2,MDM4,NT5DC1,CRNKL1,PHC3,UBE2D3,UBR5,NUFIP2,CLTC,CCSER2,SCP2,EEF2K,ZCCHC7,COG5,TMCO1,HMGN4,ARMC8,CUL4B,SIKE1,RTL6,MRPL42,ZNF507,ARFGEF2,CILK1,SPG11,DENR,DENND4C,WTAP,SCYL2,ZBTB44,EXOC5,CRLS1,USO1,EPC1,MPLKIP,TMEM30A,TRIM37,MON2,PABIR1,ZKSCAN8,ZNF318,PSMD12,ARMCX2,RNF115,PRDM2,UBXN4,SLC25A43,PAPOLA,GNPDA2,SYNE2,PDS5A,TCEAL8,ASCC3,NBPF8,ELOC,RASA1,WDR7,RBM4,RANBP9,FRYL…	hsa-miR-219-1-3p
MicroRNA	hsa-miR-20a*:mirSVR_highEffct	hsa-miR-20a*:mirSVR_nonconserved_highEffect-0.5	MicroRNA.org	1.9e-36	1.819e-32	3.552e-35	3.461e-34	70	1518	STAM2,MIS18BP1,UBN2,TRIP12,NT5DC1,ESCO1,HNRNPH2,RPS6KC1,MFSD14A,PHC3,UBR5,SUMO1,ZNF655,ANKIB1,MMGT1,TRMT13,COG5,TMCO1,MFSD1,MOB4,MRPL42,CILK1,VTA1,YES1,C16orf72,MIER1,RNF11,DENR,GPATCH2L,PPM1B,MAPRE1,HIGD1A,ZFR,RAP2C,PTGES3,ZNF273,ADAM9,MATR3,MCCC2,ZNF302,RB1CC1,ZNF236,C2CD5,IQGAP1,RAB10,KIAA2026,UBXN4,ARL6IP1,SUPT7L,PDS5A,HNRNPLL,METAP2,MED13,GOT2,PDCD6IP,RBM3,SMCHD1,MTERF3,CAPZA2,HIBADH,DCUN1D1…	hsa-miR-20a*
MicroRNA	hsa-miR-181d-5p		MirDB	3.874e-45	3.708e-41	1.454e-43	1.417e-42	70	1112	LEMD3,USP9X,CHD1,EYA3,COPS2,KMT2C,PHC3,UBE2D3,AP1G1,UBP1,ZNF655,XRN1,MKLN1,OSBPL8,ZFAND6,TAOK1,BOD1L1,DDX60L,VBP1,ARMC8,CUL3,SLAIN2,FNDC3B,TBPL1,NPEPPS,NAA50,PIAS1,PPM1A,CHMP2B,EXOC5,RAB18,PLEKHA3,ATF1,MAPK8,LCOR,FAM126B,HAUS6,GAPVD1,GPBP1,TAB2,DARS1,ZNF217,ZNF302,CCNK,RNF115,C2CD5,GPD1L,GSE1,TCERG1,G3BP2,PRDX3,METAP2,CEP97,CNOT2,GOT2,PCNP,TENT4B,PDCD6IP,KDM5A,CPSF6,RALGAPB,FRYL,VPS36,PATL1,SLC25…	hsa-miR-181d-5p
MicroRNA	hsa-miR-181c-5p		MirDB	3.243e-45	3.105e-41	1.237e-43	1.205e-42	70	1109	LEMD3,USP9X,CHD1,EYA3,COPS2,KMT2C,PHC3,UBE2D3,AP1G1,UBP1,ZNF655,XRN1,MKLN1,OSBPL8,ZFAND6,TAOK1,BOD1L1,DDX60L,VBP1,ARMC8,CUL3,SLAIN2,FNDC3B,TBPL1,NPEPPS,NAA50,PIAS1,PPM1A,CHMP2B,EXOC5,RAB18,PLEKHA3,ATF1,MAPK8,LCOR,FAM126B,HAUS6,GAPVD1,GPBP1,TAB2,DARS1,ZNF217,ZNF302,CCNK,RNF115,C2CD5,GPD1L,GSE1,TCERG1,G3BP2,PRDX3,METAP2,CEP97,CNOT2,GOT2,PCNP,TENT4B,PDCD6IP,KDM5A,CPSF6,RALGAPB,FRYL,VPS36,PATL1,SLC25…	hsa-miR-181c-5p
MicroRNA	hsa-miR-181b-5p		MirDB	3.651e-45	3.495e-41	1.382e-43	1.346e-42	70	1111	LEMD3,USP9X,CHD1,EYA3,COPS2,KMT2C,PHC3,UBE2D3,AP1G1,UBP1,ZNF655,XRN1,MKLN1,OSBPL8,ZFAND6,TAOK1,BOD1L1,DDX60L,VBP1,ARMC8,CUL3,SLAIN2,FNDC3B,TBPL1,NPEPPS,NAA50,PIAS1,PPM1A,CHMP2B,EXOC5,RAB18,PLEKHA3,ATF1,MAPK8,LCOR,FAM126B,HAUS6,GAPVD1,GPBP1,TAB2,DARS1,ZNF217,ZNF302,CCNK,RNF115,C2CD5,GPD1L,GSE1,TCERG1,G3BP2,PRDX3,METAP2,CEP97,CNOT2,GOT2,PCNP,TENT4B,PDCD6IP,KDM5A,CPSF6,RALGAPB,FRYL,VPS36,PATL1,SLC25…	hsa-miR-181b-5p
MicroRNA	hsa-miR-181a-5p		MirDB	3.243e-45	3.105e-41	1.237e-43	1.205e-42	70	1109	LEMD3,USP9X,CHD1,EYA3,COPS2,KMT2C,PHC3,UBE2D3,AP1G1,UBP1,ZNF655,XRN1,MKLN1,OSBPL8,ZFAND6,TAOK1,BOD1L1,DDX60L,VBP1,ARMC8,CUL3,SLAIN2,FNDC3B,TBPL1,NPEPPS,NAA50,PIAS1,PPM1A,CHMP2B,EXOC5,RAB18,PLEKHA3,ATF1,MAPK8,LCOR,FAM126B,HAUS6,GAPVD1,GPBP1,TAB2,DARS1,ZNF217,ZNF302,CCNK,RNF115,C2CD5,GPD1L,GSE1,TCERG1,G3BP2,PRDX3,METAP2,CEP97,CNOT2,GOT2,PCNP,TENT4B,PDCD6IP,KDM5A,CPSF6,RALGAPB,FRYL,VPS36,PATL1,SLC25…	hsa-miR-181a-5p
MicroRNA	hsa-miR-148a:mirSVR_lowEffct	hsa-miR-148a:mirSVR_conserved_lowEffect-0.1-0.5	MicroRNA.org	2.959e-31	2.833e-27	3.837e-30	3.738e-29	70	1843	ZC3H14,UBE2K,STAG1,CHD2,TSG101,TSPYL1,MDM4,ENOPH1,MFSD14A,KMT2C,CNOT7,CLTC,MKLN1,ANKIB1,MMGT1,EEF2K,COG5,PPP1R21,RTL6,SUPT20H,NPEPPS,LZTFL1,FAM98A,MED1,C16orf72,TDP2,WTAP,TRIM33,PPP2CA,ARL1,EXOC5,PPP6C,RTCA,TRIM37,FAM126B,SERBP1,GPBP1,DARS1,NHLRC2,RB1CC1,DPP8,ARMCX2,MFF,PRDM2,C2CD5,SNX13,GPD1L,ABRAXAS2,RAB10,SPIN1,G3BP2,GNPDA2,SUPT7L,FBXW11,PDCD6IP,CPSF6,ICE2,U2SURP,KAT6A,LMBR1,UBA3,OPA1,GSPT1,MR…	hsa-miR-148a
MicroRNA	hsa-miR-146a*:mirSVR_highEffct	hsa-miR-146a*:mirSVR_nonconserved_highEffect-0.5	MicroRNA.org	1.328e-34	1.271e-30	2.177e-33	2.121e-32	70	1625	STAM2,CHD2,ACVR1,NUP54,RPL7L1,SUMO1,ANKIB1,TAOK1,TRMT13,DDX60L,POLK,ARMC8,BTF3L4,UBQLN1,LZTFL1,CILK1,GUSBP1,DENND4C,GPATCH2L,ZFX,PPM1B,FAM204A,MAPRE1,TRIM33,PPP2R5C,PRKAA1,YPEL5,TMEM30A,ATF1,RAP2C,LCOR,SECISBP2L,SERBP1,GPBP1,VEZF1,ADAM9,ANKRD49,SRP9,ZNF236,RNF115,PRDM2,SNX13,FBXL5,DDX46,PAPOLA,ZC3H4,SPIN1,NAE1,SCFD1,CNOT2,NBPF8,PCNP,TCF12,WDR7,RANBP9,LMBR1,DNM1L,FRYL,HIBADH,GTF2B,SLC25A36,ABCE1,U…	hsa-miR-146a*
MicroRNA	hsa-miR-135a:mirSVR_lowEffct	hsa-miR-135a:mirSVR_conserved_lowEffect-0.1-0.5	MicroRNA.org	1.44e-30	1.379e-26	1.734e-29	1.69e-28	70	1892	FAM172A,STAG1,SMNDC1,CHD1,HMGN3,GRPEL2,MFSD14A,UBE2D3,C12orf29,ZNF655,CFDP1,CCSER2,OSBPL8,SCP2,EIF3M,MDFIC,SUPT20H,SCAMP1,PEX3,NDFIP2,YY1,C16orf72,DENND4C,WTAP,RNF14,ZBTB44,ELMO2,CTR9,VPS35,PEDS1,SNX2,AFF4,GAPVD1,EMC7,GPBP1,ADAM9,PSMA1,RAB11A,DARS1,ZNF217,RB1CC1,ZNF236,FBXL3,PRDM2,PSMD6,RAB10,BMPR1A,WDR20,C1QBP,PDS5A,RAB1A,METAP2,MED13,TMEM167A,PCNP,VMA21,CPSF6,U2SURP,UFL1,PATL1,USP10,LRPPRC,ATAD…	hsa-miR-135a
MicroRNA	hsa-miR-1264:mirSVR_highEffct	hsa-miR-1264:mirSVR_nonconserved_highEffect-0.5	MicroRNA.org	1.443e-33	1.381e-29	2.178e-32	2.123e-31	70	1689	SLC25A46,USP9X,TSNAX,MDM4,TRIP12,NT5DC1,GPALPP1,CRNKL1,UBE2D3,RPL7L1,UBP1,ZNF644,TRMT13,POLK,CCDC14,CUL4B,SRSF4,LZTFL1,ATP6V1G1,CGGBP1,WDR26,MIER1,RNF11,WTAP,PPP4R3A,PPP1CC,ZNF675,FAM204A,MAPRE1,PPP2CA,PPP2R5C,CCZ1,RNF38,ZFR,BZW1,EMC2,PTGES3,GPBP1,C3orf38,SRP9,ARMCX2,ARFIP1,NXT2,C2CD5,SNX13,FBXL5,RAB10,ODR4,SPIN1,WDR20,SYNE2,MAP3K7,KPNA3,SNRNP27,ITCH,TCF12,ICE2,SMCHD1,KAT6A,CCNG1,ORC5,ATG3,ABCE1,…	hsa-miR-1264
MicroRNA	hsa-miR-576-3p:mirSVR_lowEffct	hsa-miR-576-3p:mirSVR_nonconserved_lowEffect-0.1-0.5	MicroRNA.org	1.293e-28	1.237e-24	1.387e-27	1.352e-26	69	1979	UBE2K,ACVR1,ERGIC2,SMIM15,TSPYL1,GRPEL2,CRNKL1,SUMO1,CLN5,CCSER2,SCP2,DDX60L,MED23,POLK,MOB4,SLAIN2,SIKE1,PMPCB,NPEPPS,SCAMP1,ANXA7,PON2,CGGBP1,MIER1,DENND4C,WTAP,PPM1B,SCYL2,ZNF675,MAPRE1,EXOC5,DYNC2LI1,ZFR,ATF1,RAP2C,PTGES3,ZRANB1,GPBP1,ADAM9,WSB2,DPP8,ARFIP1,CCNK,MMADHC,SNX13,FBXL5,PAPOLA,ARL6IP1,WDR20,SYNE2,C1QBP,CBX1,PDS5A,ITCH,PDCD6IP,CPSF6,SMCHD1,MTERF3,LMBR1,UBA3,FRYL,HIBADH,SHQ1,MRPS10,S…	hsa-miR-576-3p
MicroRNA	hsa-miR-502-3p:mirSVR_lowEffct	hsa-miR-502-3p:mirSVR_nonconserved_lowEffect-0.1-0.5	MicroRNA.org	1.277e-39	1.223e-35	3.135e-38	3.054e-37	69	1306	C5orf22,STAG1,SMNDC1,ACVR1,HMGN3,NUP54,CRNKL1,AP1G1,ZNF655,CLTC,XRN1,SCP2,TAOK1,COG5,MFSD1,SLAIN2,FNDC3B,BTF3L4,SUPT20H,UBQLN1,SCAMP1,SLC35A1,ARFGEF2,ELP1,VTA1,CCT2,MED1,YES1,TDP2,DENR,WTAP,PPM1B,PPP4R3A,EXOC5,CTR9,PLEKHA3,RNF38,ZFR,BZW1,RAP2C,FAM126B,AFF4,GAPVD1,URI1,SERBP1,ADAM9,ZKSCAN8,TAB2,PSMD12,NXT2,BNIP2,PAPOLA,TCERG1,ZC3H4,GNPDA2,SYNE2,ANKRD12,TMEM41B,MBD4,CNOT2,WDR7,SMCHD1,TPRKB,RALGAPB,…	hsa-miR-502-3p
MicroRNA	hsa-miR-4789-5p		MirDB	1.95e-48	1.867e-44	1.043e-46	1.016e-45	69	954	LEMD3,PDHB,USP9X,APOOL,MFSD14A,PHC3,C12orf29,CNOT7,NUFIP2,XRN1,OSBPL8,TAOK1,BOD1L1,USP1,UBE2E3,MOB4,ARMC8,SLAIN2,FNDC3B,SIKE1,SMARCA5,SCAF8,SCAMP1,SLC35A1,ARFGEF2,CILK1,NDFIP2,CGGBP1,PIAS1,DENND4C,GPATCH2L,PPM1A,ZFX,CHMP2B,TMEM30A,ZFR,LCOR,FAM126B,SECISBP2L,MON2,ATP6V1A,SRP9,NHLRC2,RB1CC1,DCUN1D4,C2CD5,RAB10,BMPR1A,GSE1,PAPOLA,SPIN1,C11orf58,PEX2,C1QBP,PDS5A,ASCC3,HERC1,CNOT2,MED13,VMA21,TENT4B,P…	hsa-miR-4789-5p
MicroRNA	hsa-miR-4699-3p		MirDB	3.412e-43	3.266e-39	1.111e-41	1.083e-40	69	1148	BRIX1,UBE2K,C5orf22,APOOL,RAB22A,CHD1,CHD2,UBN2,TXNL1,KMT2C,PHC3,ZNF644,CNOT7,NUFIP2,CCSER2,OSBPL9,DCAF17,OSBPL8,C2orf49,NPEPPS,ZNF507,CILK1,NDFIP2,CGGBP1,MIER1,DENND4C,GPATCH2L,ZFX,TRIM33,ARL1,CRLS1,VPS35,RTCA,PEDS1,CACYBP,LMBRD1,FAM126B,ATP6V1A,URI1,VEZF1,SRP9,GOLPH3,ZNF236,NXT2,FBXL3,MFF,TOMM70,ARL6IP1,ODR4,CPNE3,PEX2,TMEM41B,CEP97,PCNP,ELOC,ITCH,PDCD6IP,RASA1,CPSF6,RALGAPB,DNM1L,PIAS2,DCUN1D1…	hsa-miR-4699-3p
MicroRNA	hsa-miR-4263:mirSVR_highEffct	hsa-miR-4263:mirSVR_nonconserved_highEffect-0.5	MicroRNA.org	6.147e-41	5.885e-37	1.741e-39	1.696e-38	69	1245	BRIX1,FAM172A,CHD2,SMIM15,NT5DC1,MFSD14A,PNPT1,C12orf29,XRN1,OSBPL8,USP1,MOB4,SLAIN2,BTF3L4,VRK2,POGK,MRPL42,PEX3,NDFIP2,ATP6V1G1,CCT2,YES1,WTAP,ZFX,IFNAR1,FAM204A,RNF38,BZW1,ZRANB1,IL13RA1,EAPP,GPBP1,C3orf38,ADAM9,TMEM126B,RAB11A,ZNF195,SRP9,ZNF217,ZNF302,ARFIP1,FBXL3,SNX13,IQGAP1,TOMM70,BNIP2,SYNE2,SUPT7L,CPNE3,ANKRD12,ASCC3,CEP97,MED13,RBM4,ICE2,WWP1,LMBR1,DNM1L,BROX,DCUN1D1,LATS1,TMEM168,ATG3…	hsa-miR-4263
MicroRNA	hsa-miR-4261:mirSVR_highEffct	hsa-miR-4261:mirSVR_nonconserved_highEffect-0.5	MicroRNA.org	1.877e-33	1.797e-29	2.777e-32	2.706e-31	69	1642	SLC25A46,FAM172A,EIF1B,CHD2,MDM4,TXNL1,KMT2C,CLN5,CFDP1,MMGT1,SCP2,DDX60L,MED23,TMCO1,ARMC8,CUL4B,SMARCA5,VRK2,SRSF4,NPEPPS,LZTFL1,SLC35A1,ZNF507,ELP1,VTA1,C16orf72,CHMP2B,CRLS1,EPC1,PEDS1,RNF38,CACYBP,AQR,ATP5F1C,SECISBP2L,ATP6V1A,KIFBP,ADAM9,TAB2,RNF115,FBXL3,SNX13,FBXL5,KIAA2026,G3BP2,WDR20,SCFD1,TAF2,FBXW11,WASHC4,KAT6A,RANBP9,GPATCH2,VPS36,GLOD4,HIBADH,SHQ1,SLC25A36,DCUN1D1,TXNDC15,TMEM168,L…	hsa-miR-4261
MicroRNA	hsa-miR-4255:mirSVR_lowEffct	hsa-miR-4255:mirSVR_nonconserved_lowEffect-0.1-0.5	MicroRNA.org	6.342e-34	6.071e-30	9.855e-33	9.603e-32	69	1613	SLC25A46,STAG1,KLHDC2,SMNDC1,RNF13,CHD1,ENOPH1,GRPEL2,GPALPP1,KMT2C,AP1G1,XRN1,CRIPT,ZCCHC7,POLK,COG5,FAM8A1,MOB4,GNPAT,SMARCA5,UBE2Q1,PMPCB,NPEPPS,NOA1,MRPL42,ZNF507,SPG11,API5,PIAS1,MIER1,CHMP2B,PPP2CA,CRLS1,PPP6C,USO1,BZW1,SECISBP2L,HAUS6,URI1,SERBP1,GPBP1,ZKSCAN8,NARS1,ZNF318,NHLRC2,ZNF236,ARFIP1,C2CD5,SNX13,GPD1L,UBXN4,SLC25A43,SPIN1,RAB1A,PDCD6IP,WDR7,SMCHD1,U2SURP,DNM1L,HDDC2,UBA3,FRYL,GSP…	hsa-miR-4255
MicroRNA	hsa-miR-3149:mirSVR_highEffct	hsa-miR-3149:mirSVR_nonconserved_highEffect-0.5	MicroRNA.org	2.434e-43	2.33e-39	8.008e-42	7.803e-41	69	1142	SLC25A46,TSNAX,ERGIC2,UBN2,TRIP12,GPALPP1,UBP1,XRN1,OSBPL8,ZFAND6,SCP2,CRIPT,TAOK1,EEF2K,TRMT13,DDX60L,ATXN10,MED23,COG5,TMCO1,USP1,MOB4,SLAIN2,MDFIC,EEF1E1,ANXA7,CCT2,YES1,RNF11,DENR,DENND4C,ZFX,PPM1B,PPP4R3A,USO1,YPEL5,MARF1,RNF38,BZW1,CACYBP,PABIR1,NHLRC2,PRDM2,IQGAP1,BNIP2,PAPOLA,PRDX3,GNPDA2,MAP3K7,METAP2,MED13,KPNA3,C12orf4,TENT4B,PDCD6IP,ICE2,WWP1,U2SURP,RANBP9,PIAS2,HIBADH,OPA1,SHQ1,ORC5,…	hsa-miR-3149
MicroRNA	hsa-miR-3136:mirSVR_lowEffct	hsa-miR-3136:mirSVR_nonconserved_lowEffect-0.1-0.5	MicroRNA.org	3.03e-33	2.901e-29	4.395e-32	4.283e-31	69	1655	ZC3H14,STAG1,KLHDC2,LEMD3,EIF1B,CHD2,ACVR1,HMGN3,ENOPH1,GRPEL2,TXNL1,PNPT1,CRNKL1,UBR5,CLK1,CCSER2,MKLN1,DCAF17,ZNF791,SLAIN2,CTDSPL2,NPEPPS,EEF1E1,SCAMP1,BAG5,ZNF507,CILK1,YY1,GPATCH2L,WTAP,MTFMT,TRIM33,ARL1,CRLS1,PRKAA1,RNF38,EMC2,RAP2C,FAM126B,AFF4,MON2,MATR3,TMEM126B,SRP9,DPP8,FAF2,SPIN1,WDR20,CPNE3,CBX1,GOLGA5,ELOC,TCF12,PDCD6IP,WDR7,RANBP9,DNM1L,UFL1,PIAS2,SLC25A36,EIF2D,ATG3,IER3IP1,FAM104…	hsa-miR-3136
MicroRNA	hsa-miR-21:mirSVR_lowEffct	hsa-miR-21:mirSVR_conserved_lowEffect-0.1-0.5	MicroRNA.org	1.264e-36	1.21e-32	2.387e-35	2.325e-34	69	1458	BRIX1,ERGIC2,UBN2,HMGN3,MFSD14A,UBR5,ATAD2B,CLTC,CCSER2,ANKIB1,COG5,TMCO1,FNDC3B,SIKE1,THOC7,VRK2,SLC35A1,ZNF507,ARFGEF2,THUMPD1,NAA50,ARMCX5,TDP2,DENND4C,GPATCH2L,PRKRA,RNF14,FAM204A,MAPRE1,ZBTB44,USO1,PRKAA1,YPEL5,SECISBP2L,MON2,EAPP,PSMA1,MATR3,TAB2,ZNF621,RB1CC1,ARMCX2,DCUN1D4,FBXL3,GPD1L,DDX46,ATP11B,ODR4,NAE1,PRDX3,GNPDA2,ASCC3,RAB1A,HNRNPLL,MED13,ELOC,ITCH,TENT4B,KDM5A,WDR7,ICE2,LMBR1,CCNG…	hsa-miR-21
MicroRNA	hsa-miR-144*:mirSVR_lowEffct	hsa-miR-144*:mirSVR_nonconserved_lowEffect-0.1-0.5	MicroRNA.org	3.336e-36	3.194e-32	6.141e-35	5.984e-34	69	1481	STAM2,TRIP12,NT5DC1,ACSL3,AP1G1,UCHL3,DCAF17,OSBPL8,TAOK1,POLK,UBE2E3,SIKE1,VRK2,TYW3,RTL6,TBPL1,NPEPPS,MRPL42,SCAMP1,PEX3,ZNF507,THUMPD1,HAT1,NDFIP2,ATP6V1G1,ARMCX5,YY1,GPATCH2L,WTAP,PPM1B,TRIM33,PPP6C,SLC4A1AP,USO1,MPLKIP,TMEM30A,ZFR,FAM126B,SNX2,SECISBP2L,MON2,TAB2,ZNF621,ZNF217,DPP8,NXT2,RNF115,SNX13,KIAA2026,C18orf21,WDR20,ANKRD12,HERC1,CNOT2,TCEA1,VMA21,RALGAPB,RANBP9,GPATCH2,UBA3,UFL1,OPA1…	hsa-miR-144*
MicroRNA	hsa-miR-1:mirSVR_lowEffct	hsa-miR-1:mirSVR_conserved_lowEffect-0.1-0.5	MicroRNA.org	3.772e-31	3.611e-27	4.795e-30	4.672e-29	69	1793	STAM2,FAM172A,DDX42,ACVR1,HMGN3,RPS6KC1,ANAPC10,C12orf29,AP1G1,CNOT7,OSBPL9,BOD1L1,COG5,FAM8A1,CUL3,SLAIN2,SUPT20H,CTDSPL2,TBPL1,CILK1,VTA1,YY1,TDP2,DENND4C,WTAP,MAPRE1,PPP2CA,ARL1,USO1,ZFR,ZNF512,PTGES3,LCOR,FAM126B,ZNF273,PSMA1,RAB11A,ZKSCAN8,GOLPH3,ZNF217,RB1CC1,ZNF236,PRDM2,TOMM70,ATP11B,SYNE2,SCFD1,TAF2,TCEAL8,HNRNPLL,NBPF8,C12orf4,TENT4B,CPSF6,ICE2,SMCHD1,U2SURP,SLC35B3,KAT6A,RALGAPB,RANBP9…	hsa-miR-1
MicroRNA	hsa-miR-93-5p:Functional MTI	Functional MTI	miRTarbase	1.69e-40	1.617e-36	4.505e-39	4.39e-38	68	1220	SLC25A46,C5orf22,KLHDC2,SYNJ2BP,PDHB,RAB22A,TSG101,ERGIC2,GRPEL2,PHC3,AP1G1,UBR5,CNOT7,NUFIP2,CCSER2,ANKIB1,SLAIN2,SIKE1,BTF3L4,POGK,NPEPPS,NAA50,YY1,WDR26,IFNAR1,ARL1,PPP6C,CCT8,BZW1,RAP2C,PTGES3,ZRANB1,TRIM37,FAM126B,KIFBP,EAPP,C3orf38,NARS1,ZNF217,DPP8,RNF115,FBXL3,FBXL5,RAB10,DDX46,BNIP2,FAF2,PAPOLA,CCDC47,CBX1,ANKRD12,CEP97,TMEM167A,ELOC,ITCH,VMA21,TENT4B,U2SURP,CAPZA2,GPATCH2,DNM1L,HDDC2,MR…	hsa-miR-93-5p
MicroRNA	hsa-miR-6835-3p		MirDB	6.108e-46	5.847e-42	2.553e-44	2.488e-43	68	1002	LEMD3,CCDC90B,EYA3,MDM4,HMGN3,NT5DC1,UBE2D3,CLN5,NUFIP2,CLTC,LYPLA1,EEF2K,ARMC8,FNDC3B,SIKE1,UBQLN1,SRSF6,SCAMP1,ZNF507,ARFGEF2,VTA1,MACROH2A1,ARMCX5,WDR26,TDP2,PPM1A,ZFX,PPM1B,ZBTB44,PPP6C,PLEKHA3,RNF38,ATF1,MAPK8,RAP2C,LCOR,VEZF1,WSB2,TAB2,SNX13,EFR3A,GPD1L,BMPR1A,PAPOLA,ARL6IP1,CCDC47,SYNE2,CPNE3,CBX1,TAF2,CEP97,MED13,TCF12,GPATCH2,PATL1,HIBADH,OPA1,DCUN1D1,USF3,LATS1,SH3GLB1,ABCE1,ATP6AP2,MAP…	hsa-miR-6835-3p
MicroRNA	hsa-miR-532-5p:mirSVR_lowEffct	hsa-miR-532-5p:mirSVR_nonconserved_lowEffect-0.1-0.5	MicroRNA.org	1.332e-31	1.275e-27	1.776e-30	1.731e-29	68	1706	MIS18BP1,PDHB,COPS2,ACSL3,AP1G1,DCAF17,ANKIB1,SCP2,ALG8,UBE2E3,FAM8A1,MDFIC,TYW3,UBQLN1,NOA1,ZNF507,CILK1,VTA1,MACROH2A1,FAM98A,NAA50,YY1,MIER1,ARMCX3,PPM1A,TRIM33,ARL1,EXOC5,PPP2R5C,SLC4A1AP,CTR9,DROSHA,VPS35,RTCA,BZW1,PTGES3,LCOR,ZRANB1,FAM126B,URI1,SERBP1,EAPP,GPBP1,ZNF273,ANKRD49,NARS1,SRP9,MCCC2,DCUN1D4,SNX13,ATP11B,CBX1,PDS5A,MAP3K7,MED13,KPNA3,NBPF8,SMCHD1,U2SURP,CAPZA2,PATL1,SHQ1,TMEM168,…	hsa-miR-532-5p
MicroRNA	hsa-miR-519a:mirSVR_lowEffct	hsa-miR-519a:mirSVR_nonconserved_lowEffect-0.1-0.5	MicroRNA.org	2.237e-31	2.142e-27	2.93e-30	2.855e-29	68	1721	ZC3H14,USP9X,EIF1B,CHD1,COPS2,HNRNPH2,MFSD14A,TXNL1,KMT2C,AP1G1,CLTC,XRN1,OSBPL9,MMGT1,ZCCHC7,POLK,ZNF791,CCDC14,MDFIC,UBQLN1,BAG5,LZTFL1,SLC35A1,ZNF507,FAM98A,YES1,MIER1,GPATCH2L,WTAP,PPP1CC,TRIM33,PPP2CA,RTCA,TMEM30A,SNX2,SECISBP2L,MON2,GAPVD1,URI1,SERBP1,GPBP1,ZNF273,DARS1,RB1CC1,ARFIP1,DCUN1D4,PRDM2,C2CD5,SNX13,FAF2,ATP11B,ARL6IP1,G3BP2,GNPDA2,CBX1,PDS5A,MAP3K7,RAB1A,C12orf4,ABI1,VMA21,CPSF6,…	hsa-miR-519a
MicroRNA	hsa-miR-513c:mirSVR_highEffct	hsa-miR-513c:mirSVR_nonconserved_highEffect-0.5	MicroRNA.org	3.453e-42	3.305e-38	1.063e-40	1.036e-39	68	1147	UBE2K,MDM4,GPALPP1,KMT2C,CRNKL1,RPL7L1,CLNS1A,CCSER2,MMGT1,CRIPT,DNAJA1,ARMC8,FNDC3B,SIKE1,THOC7,BTF3L4,SRSF4,POGK,ARMCX5,YES1,YY1,GPATCH2L,WTAP,ZFX,PPM1B,PPP4R3A,RNF14,PPP2CA,RAB18,PPP2R5C,PPP6C,PLEKHA3,PRKAA1,RTCA,PTGES3,LCOR,TRIM37,VPS29,ATP6V1A,IL13RA1,KIFBP,HAUS6,ZNF273,ADAM9,TMEM126B,MRPL19,TAB2,DARS1,ZNF318,TTC9C,C2CD5,RAB10,CYFIP1,C18orf21,ATP11B,CCDC47,CBX1,RAB1A,NBPF8,WDR7,SLC35B3,HDDC2…	hsa-miR-513c
MicroRNA	hsa-miR-500:mirSVR_highEffct	hsa-miR-500:mirSVR_nonconserved_highEffect-0.5	MicroRNA.org	8.117e-39	7.77e-35	1.828e-37	1.781e-36	68	1298	BRIX1,C5orf22,USP9X,RNF13,CHD1,KMT2C,SUMO1,CCSER2,XRN1,LYPLA1,ANKIB1,SCP2,DDX60L,POLK,TMCO1,C2orf49,UBQLN1,SLC35A1,ZNF507,VTA1,GUSBP1,C16orf72,MIER1,ARMCX3,GPATCH2L,SCYL2,RNF14,HIGD1A,VPS35,ZFR,RAP2C,LCOR,ATP6V1A,C3orf38,NARS1,ZNF302,SUCLG2,MMADHC,PRDM2,SNX13,PSMD6,BMPR1A,DDX46,ODR4,G3BP2,PEX2,ANKRD12,TCEAL8,CEP97,PCNP,TCEA1,PDCD6IP,RASA1,WWP1,U2SURP,SLC35B3,PIAS2,OPA1,FAM214A,CHIC2,SLC25A36,IER3…	hsa-miR-500
MicroRNA	hsa-miR-4803		MirDB	7.406e-46	7.09e-42	3.043e-44	2.965e-43	68	1005	STAM2,STAG1,SYNJ2BP,SMNDC1,CHD1,UBN2,GRPEL2,ACSL3,UBP1,CCSER2,OSBPL8,ZFAND6,TAOK1,BOD1L1,UBE2E3,MOB4,ARMC8,CCDC14,MDFIC,SCAMP1,VTA1,MACROH2A1,NAA50,PPM1B,CHMP2B,RNF14,HIGD1A,EXOC5,CRLS1,SLC4A1AP,EPC1,PTGES3,FAM126B,MON2,PABIR1,ATP6V1A,KIFBP,HAUS6,PSMD5,ZNF217,FBXL3,KIAA2026,GSE1,PDS5A,TAF2,HNRNPLL,FBXW11,PDCD6IP,RASA1,CPSF6,ICE2,KAT6A,LMBR1,UFL1,FRYL,PIAS2,SHQ1,SLC25A36,SH3GLB1,ATAD1,EIF2S3,ARID2…	hsa-miR-4803
MicroRNA	hsa-miR-4799-5p		MirDB	4.38e-47	4.193e-43	2.026e-45	1.974e-44	68	962	FAM172A,MIS18BP1,STAG1,USP9X,DDX42,CHD1,TSNAX,ACVR1,GRPEL2,KMT2C,PHC3,ZNF644,ATAD2B,NUFIP2,CLTC,OSBPL8,MMGT1,TAOK1,FKBP3,MOB4,CUL3,MDFIC,BTF3L4,CTDSPL2,LZTFL1,ZNF507,THUMPD1,NDFIP2,PIAS1,RNF11,DENND4C,GPATCH2L,PPM1A,SCYL2,PPP2CA,ZBTB44,EXOC5,CRLS1,USO1,VPS35,PRKAA1,ZRANB1,SERBP1,GPBP1,PSMD12,NHLRC2,ZNF302,DPP8,ZNF236,SNX13,TOMM70,PAPOLA,C11orf58,PDS5A,ANKRD12,RAB1A,CEP97,KPNA3,KAT6A,GPATCH2,GSPT1…	hsa-miR-4799-5p
MicroRNA	hsa-miR-4310:mirSVR_highEffct	hsa-miR-4310:mirSVR_nonconserved_highEffect-0.5	MicroRNA.org	4.432e-38	4.243e-34	9.244e-37	9.007e-36	68	1334	LEMD3,PYROXD1,RNF13,HMGN3,GRPEL2,INIP,MFSD14A,RPL7L1,UBR5,SUMO1,UBP1,XRN1,LYPLA1,ANKIB1,TRMT13,SDHD,PPP1R21,FNDC3B,BTF3L4,TYW3,UBQLN1,UBE2Q1,SCAMP1,SLC35A1,ARMCX3,PPM1B,PPP6C,PLEKHA3,VPS35,RNF38,TMEM30A,LCOR,LMBRD1,ZRANB1,KIFBP,ZNF273,C3orf38,ADAM9,RAB11A,NHLRC2,DCUN1D4,FBXL3,SNX13,TOMM70,DDX46,CYFIP1,CCDC47,G3BP2,GNPDA2,WDR20,CPNE3,CEP97,CNOT2,KPNA3,ABI1,WWP1,CAPZA2,GPATCH2,USP10,GTF2B,SLC25A36,…	hsa-miR-4310
MicroRNA	hsa-miR-4251:mirSVR_highEffct	hsa-miR-4251:mirSVR_nonconserved_highEffect-0.5	MicroRNA.org	1.219e-37	1.167e-33	2.467e-36	2.403e-35	68	1356	ZC3H14,STAG1,LEMD3,CHD1,SMIM15,ACSL3,PNPT1,PHC3,ZNF644,CNOT7,CFDP1,MMGT1,SCP2,CRIPT,HECTD1,VBP1,ARMC8,CUL4B,SLAIN2,LZTFL1,HAT1,NDFIP2,CCT2,API5,NAA50,MED1,WDR26,MIER1,ZFX,PPP4R3A,PPP1CC,FAM204A,HIGD1A,ZBTB44,LCOR,ZRANB1,SNRPG,ATP6V1A,ADAM9,NARS1,SRP9,ZNF217,ARFIP1,FBXL5,ABRAXAS2,BMPR1A,UBXN4,TCERG1,SYNE2,C11orf58,TMEM41B,CEP97,MED13,GOT2,NBPF8,TCF12,WASHC4,SMCHD1,SLC35B3,TPRKB,RALGAPB,CAPZA2,FAM2…	hsa-miR-4251
MicroRNA	hsa-miR-376c:mirSVR_highEffct	hsa-miR-376c:mirSVR_conserved_highEffect-0.5	MicroRNA.org	4.312e-36	4.128e-32	7.877e-35	7.676e-34	68	1437	EIF1B,CHD2,ESCO1,GPALPP1,PNPT1,UBE2D3,CFDP1,CRIPT,BOD1L1,COG5,SDHD,SLAIN2,UBQLN1,CTDSPL2,LZTFL1,ARFGEF2,NDFIP2,VTA1,MACROH2A1,NAA50,YY1,RNF11,MAPRE1,ARL1,PPP6C,DYNC2LI1,DROSHA,PLEKHA3,MARF1,ZFR,BZW1,PTGES3,LCOR,LMBRD1,ZRANB1,VEZF1,TAB2,GOLPH3,ARFIP1,DDX46,SLC25A43,ARL6IP1,SPIN1,PRDX3,GNPDA2,SYNE2,C11orf58,PEX2,CBX1,PDS5A,MAP3K7,KPNA3,KAT6A,GSPT1,SHQ1,MRPS10,ORC5,FAM214A,ATG3,BAZ1A,ABCE1,ARID2,IER…	hsa-miR-376c
MicroRNA	hsa-miR-3688-3p		MirDB	1.579e-47	1.512e-43	7.636e-46	7.44e-45	68	947	FAM172A,SMNDC1,SMIM15,UBN2,NUP54,TXNL1,AP1G1,UBR5,NUFIP2,ZFAND6,TAOK1,BOD1L1,MED23,COG5,SIKE1,SRSF4,TBPL1,MRPL42,BAG5,ATP6V1G1,CCT2,API5,MED1,CGGBP1,WDR26,PIAS1,C16orf72,MIER1,TDP2,RNF11,DENND4C,CHMP2B,PPP1CC,HIGD1A,EXOC5,VPS35,PRKAA1,YPEL5,MPLKIP,MON2,RAB11A,SRP9,WSB2,PSMD12,DCAF16,NXT2,UBXN4,G3BP2,GNPDA2,C11orf58,RAB1A,TCEA1,ABI1,TCF12,RANBP9,HDDC2,UFL1,VPS36,LATS1,TMEM168,FAM104A,LEPROTL1,PAK2…	hsa-miR-3688-3p
MicroRNA	hsa-miR-320e:mirSVR_lowEffct	hsa-miR-320e:mirSVR_nonconserved_lowEffect-0.1-0.5	MicroRNA.org	2.182e-28	2.089e-24	2.308e-27	2.249e-26	68	1936	MIS18BP1,LEMD3,SMNDC1,RNF13,CHD2,C12orf29,UBR5,CLK1,ZNF644,BOD1L1,COG5,FAM8A1,SDHD,GNPAT,VRK2,CTDSPL2,SCAF8,BAG5,ARFGEF2,THUMPD1,MIER1,DENR,PPM1B,PPP4R3A,MTFMT,TRIM33,ARL1,EXOC5,PPP6C,ELMO2,RAP2C,PTGES3,PABIR1,HAUS6,URI1,GPBP1,RAB11A,SRP9,TAB2,ZNF217,ZNF302,DCAF16,ARFIP1,NXT2,CCNK,PAPOLA,GNPDA2,SYNE2,ANKRD12,HNRNPLL,RASA1,CAPZA2,RANBP9,GPATCH2,LMBR1,DNM1L,PATL1,OPA1,GTF2B,TMEM168,ATG3,MAP4K5,ASB3…	hsa-miR-320e
MicroRNA	hsa-miR-3159:mirSVR_lowEffct	hsa-miR-3159:mirSVR_nonconserved_lowEffect-0.1-0.5	MicroRNA.org	5.563e-36	5.325e-32	1.009e-34	9.828e-34	68	1443	FAM172A,C5orf22,RNF13,CHD2,MDM4,ENOPH1,GPALPP1,CRNKL1,ZNF655,ATAD2B,CLTC,CCSER2,ANKIB1,TAOK1,TRMT13,MED23,C2orf49,HECTD1,SDHD,SIKE1,TYW3,UBQLN1,SRSF6,CTDSPL2,PMPCB,ANXA7,CILK1,FAM98A,MED1,GPATCH2L,ZFX,PPM1B,RAB18,SLC4A1AP,PABIR1,ATP5PB,EMC7,ADAM9,TAB2,ZNF217,SUCLG2,SNX13,IQGAP1,EFR3A,RAB10,TOMM70,ATP11B,ODR4,C11orf58,CBX1,TCEAL8,METAP2,VMA21,PDCD6IP,WDR7,ICE2,RALGAPB,RANBP9,GSPT1,USP10,LATS1,BAZ1…	hsa-miR-3159
MicroRNA	hsa-miR-3156:mirSVR_highEffct	hsa-miR-3156:mirSVR_nonconserved_highEffect-0.5	MicroRNA.org	2.098e-38	2.009e-34	4.544e-37	4.428e-36	68	1318	BRIX1,SMNDC1,CHD1,UBN2,ENOPH1,GPALPP1,ACSL3,TXNL1,PHC3,C12orf29,UBR5,CLK1,CNOT7,XRN1,ZCCHC7,POLK,HECTD1,ZNF791,CUL4B,PPP1R21,SLAIN2,UBQLN1,NPEPPS,MRPL42,MIER1,RNF11,WTAP,RNF14,CRLS1,DYNC2LI1,ZFR,FAM126B,AFF4,SECISBP2L,HAUS6,GAPVD1,ZNF273,C3orf38,ADAM9,MATR3,ANKRD49,SRP9,MCCC2,RB1CC1,DPP8,NXT2,ABRAXAS2,RAB10,UBXN4,DDX46,SPIN1,CBX1,ASCC3,HERC1,TCEA1,WASHC4,SLC35B3,LMBR1,CCNG1,ORC5,BAZ1A,UTP11,EIF2S…	hsa-miR-3156
MicroRNA	hsa-miR-3125:mirSVR_highEffct	hsa-miR-3125:mirSVR_nonconserved_highEffect-0.5	MicroRNA.org	3.492e-31	3.342e-27	4.487e-30	4.372e-29	68	1734	APOOL,CHD2,TSNAX,TRIP12,ENOPH1,C12orf29,ZNF655,OSBPL9,ATXN10,COG5,SDHD,CUL4B,THOC7,MDFIC,BTF3L4,SRSF4,PMPCB,POGK,API5,NAA50,MED1,YES1,C16orf72,MIER1,PPP4R3A,PPP1CC,SCYL2,RNF14,PPP2R5C,PLEKHA3,MARF1,PTGES3,LMBRD1,HAUS6,EAPP,GPBP1,ADAM9,TMEM126B,SRP9,MRPL19,WSB2,TAB2,ZNF318,DPP8,GPD1L,ABRAXAS2,FAF2,ATP11B,NAE1,SYNE2,TMEM41B,HNRNPLL,CEP97,KPNA3,C12orf4,ITCH,RBM3,RBM4,WWP1,PATL1,ORC5,ATG3,BAZ1A,EIF2S…	hsa-miR-3125
MicroRNA	hsa-miR-30e-5p		MirDB	4.78e-39	4.575e-35	1.103e-37	1.074e-36	68	1287	RAB22A,CHD1,ACVR1,MDM4,UBN2,TRIP12,ESCO1,KMT2C,UBE2D3,ZNF644,ATAD2B,CFDP1,NUFIP2,OSBPL8,TAOK1,FKBP3,FNDC3B,SIKE1,ZNF507,PON2,CILK1,YES1,WDR26,GPATCH2L,CHMP2B,MAPRE1,ZBTB44,USO1,IQCB1,YPEL5,ATF1,MAPK8,RAP2C,LCOR,FAM126B,AFF4,ADAM9,MRPL19,ZNF318,CCNK,EFR3A,RAB10,KIAA2026,PAPOLA,G3BP2,ASCC3,MAP3K7,METAP2,GOT2,KPNA3,TENT4B,WASHC4,RASA1,RASA2,WDR7,CPSF6,ICE2,WWP1,KHNYN,RALGAPB,LMBR1,FAM214A,SLC25A36,D…	hsa-miR-30e-5p
MicroRNA	hsa-miR-297:mirSVR_lowEffct	hsa-miR-297:mirSVR_nonconserved_lowEffect-0.1-0.5	MicroRNA.org	3.498e-33	3.349e-29	5.051e-32	4.922e-31	68	1605	STAM2,FAM172A,UBE2K,SYNJ2BP,ERGIC2,UBN2,UCHL3,DCAF17,TAOK1,POLK,TMCO1,CUL3,FNDC3B,SIKE1,MDFIC,BTF3L4,CTDSPL2,PMPCB,EEF1E1,SCAMP1,ATP6V1G1,GUSBP1,CCT2,MED1,DENND4C,WTAP,PPM1B,PPP4R3A,ARL1,EXOC5,USO1,PRKAA1,ATF1,CACYBP,RAP2C,SECISBP2L,PABIR1,SERBP1,GPBP1,GOLPH3,FBXL3,SNX13,EFR3A,SLC25A43,PAPOLA,ASCC3,CEP97,TMEM167A,PCNP,ITCH,RASA1,WDR7,ICE2,KAT6A,LMBR1,HEATR1,SHQ1,ORC5,CHIC2,USF3,TXNDC15,MAP4K5,EIF…	hsa-miR-297
MicroRNA	hsa-miR-199b-5p:mirSVR_lowEffct	hsa-miR-199b-5p:mirSVR_conserved_lowEffect-0.1-0.5	MicroRNA.org	1.293e-29	1.238e-25	1.46e-28	1.423e-27	68	1844	STAG1,RNF13,CHD1,CHD2,TSG101,HNRNPH2,MFSD14A,KMT2C,UBE2D3,UBR5,OSBPL8,CRIPT,TAOK1,HECTD1,GNPAT,CUL4B,CUL3,FNDC3B,UBQLN1,UBE2Q1,PMPCB,POGK,CFAP36,NPEPPS,ZNF507,ELP1,GUSBP1,FAM98A,GPATCH2L,ZFX,PPM1B,MAPRE1,DYNC2LI1,ELMO2,DROSHA,MARF1,TRIM37,FAM126B,SECISBP2L,EMC7,SERBP1,GPBP1,ZKSCAN8,WSB2,SUCLG2,MMADHC,PRDM2,UBXN4,DDX46,PAPOLA,TCERG1,ARL6IP1,CCDC47,SUPT7L,RAB1A,FBXW11,NBPF8,VMA21,CPSF6,U2SURP,SLC35…	hsa-miR-199b-5p
MicroRNA	hsa-miR-155*:mirSVR_highEffct	hsa-miR-155*:mirSVR_nonconserved_highEffect-0.5	MicroRNA.org	7.003e-40	6.704e-36	1.764e-38	1.719e-37	68	1248	STAM2,FAM172A,PDHB,RNF13,CHD2,TRIP12,HNRNPH2,PNPT1,UBE2D3,C12orf29,UBP1,CLN5,CNOT7,DCAF17,MED23,SLAIN2,MDFIC,SUPT20H,CILK1,NAA50,MED1,ARMCX3,ARL1,RAB18,PLEKHA3,RTCA,YPEL5,MPLKIP,PTGES3,GPBP1,RAB11A,TAB2,MCCC2,ZNF302,ZNF236,C2CD5,SNX13,ABRAXAS2,TOMM70,TCERG1,ARL6IP1,NAE1,SYNE2,SUPT7L,TCEAL8,GOLGA5,RAB1A,VMA21,WASHC4,PDCD6IP,ICE2,SMCHD1,U2SURP,RANBP9,FRYL,HIBADH,CCNG1,SLC25A36,TXNDC15,BAZ1A,ZDHHC6,…	hsa-miR-155*
MicroRNA	hsa-miR-148b:mirSVR_lowEffct	hsa-miR-148b:mirSVR_conserved_lowEffect-0.1-0.5	MicroRNA.org	9.719e-30	9.304e-26	1.113e-28	1.084e-27	68	1835	ZC3H14,UBE2K,STAG1,CHD2,TSG101,TSPYL1,MDM4,ENOPH1,MFSD14A,KMT2C,CNOT7,CLTC,MKLN1,DCAF17,ANKIB1,MMGT1,EEF2K,COG5,PPP1R21,SUPT20H,NPEPPS,LZTFL1,FAM98A,MED1,WDR26,C16orf72,TDP2,WTAP,TRIM33,PPP2CA,ARL1,EXOC5,PPP6C,RTCA,CACYBP,TRIM37,SERBP1,GPBP1,DARS1,NHLRC2,RB1CC1,DPP8,ARMCX2,MFF,PRDM2,C2CD5,SNX13,GPD1L,ABRAXAS2,RAB10,SPIN1,G3BP2,GNPDA2,FBXW11,PDCD6IP,ICE2,U2SURP,KAT6A,LMBR1,UBA3,VPS36,OPA1,GSPT1,BR…	hsa-miR-148b
MicroRNA	hsa-miR-1272:mirSVR_highEffct	hsa-miR-1272:mirSVR_nonconserved_highEffect-0.5	MicroRNA.org	1.648e-33	1.577e-29	2.457e-32	2.394e-31	68	1585	FAM172A,STAG1,PDHB,SMNDC1,TSNAX,UBN2,TXNL1,PHC3,UBP1,CNOT7,CFDP1,XRN1,DCAF17,MMGT1,DDX60L,POLK,COG5,MOB4,VRK2,TYW3,VTA1,MED1,C16orf72,ARMCX3,ZBTB44,PPP2R5C,DYNC2LI1,ELMO2,TMEM30A,ZFR,MAPK8,RAP2C,EAPP,ADAM9,RAB11A,ANKRD49,MCCC2,ZNF236,DDX46,CYFIP1,BNIP2,CCDC47,PRDX3,WDR20,SYNE2,TMEM41B,ASCC3,TMEM167A,PCNP,TCEA1,TCF12,WDR7,ICE2,WWP1,CAPZA2,RANBP9,GPATCH2,COP1,FRYL,TXNDC15,BAZ1A,ARID2,LEPROTL1,DCTN4…	hsa-miR-1272
MicroRNA	hsa-miR-95-5p		MirDB	7.725e-36	7.395e-32	1.387e-34	1.352e-33	67	1401	SLC25A46,LEMD3,APOOL,TRIP12,NT5DC1,KMT2C,ANAPC10,ZNF644,NUFIP2,CCSER2,DCAF17,SCP2,TRMT13,COG5,CUL3,FNDC3B,TYW3,SCAMP1,DENND4C,GPATCH2L,PPP4R3A,TRIM33,RAB18,PPP6C,USO1,EPC1,RNF38,MAPK8,AFF4,ATP6V1A,GAPVD1,VEZF1,RAB11A,MRPL19,NHLRC2,FBXL5,BNIP2,ATP11B,PAPOLA,ODR4,SPIN1,CPNE3,C11orf58,ANKRD12,MED13,ELOC,ABI1,TCF12,TENT4B,PDCD6IP,WDR7,ICE2,SMCHD1,WWP1,U2SURP,CAPZA2,GPATCH2,COP1,PIAS2,USF3,SH3GLB1,LEP…	hsa-miR-95-5p
MicroRNA	hsa-miR-92b:mirSVR_lowEffct	hsa-miR-92b:mirSVR_conserved_lowEffect-0.1-0.5	MicroRNA.org	4.952e-32	4.74e-28	6.705e-31	6.533e-30	67	1623	FAM172A,TRIP12,TXNL1,AP1G1,UBR5,CNOT7,CFDP1,XRN1,OSBPL8,ZFAND6,COG5,ARMC8,BTF3L4,VRK2,PMPCB,EEF1E1,SCAMP1,ANXA7,PEX3,ARFGEF2,CILK1,MACROH2A1,ARMCX5,ZFX,PPM1B,SCYL2,ARL1,EXOC5,CRLS1,PPP2R5C,PPP6C,USO1,CTR9,VPS35,RAP2C,LCOR,LMBRD1,TRIM37,SNX2,ATP5PB,GPBP1,MATR3,NARS1,SRP9,TAB2,DARS1,SSBP1,DCUN1D4,PRDM2,TOMM70,DDX46,PAPOLA,GNPDA2,WDR20,PDS5A,ANKRD12,C12orf4,ABI1,VMA21,KAT6A,SLC25A36,ZDHHC6,LEPROTL1,…	hsa-miR-92b
MicroRNA	hsa-miR-92a:mirSVR_lowEffct	hsa-miR-92a:mirSVR_conserved_lowEffect-0.1-0.5	MicroRNA.org	1.858e-31	1.779e-27	2.46e-30	2.397e-29	67	1660	FAM172A,TRIP12,TXNL1,AP1G1,UBR5,CNOT7,CFDP1,XRN1,OSBPL8,ZFAND6,COG5,ARMC8,BTF3L4,VRK2,PMPCB,EEF1E1,SCAMP1,ANXA7,PEX3,ARFGEF2,CILK1,MACROH2A1,ARMCX5,ZFX,PPM1B,SCYL2,ARL1,EXOC5,CRLS1,PPP2R5C,USO1,CTR9,VPS35,RAP2C,LCOR,LMBRD1,TRIM37,SNX2,ATP5PB,GPBP1,MATR3,NARS1,SRP9,TAB2,DARS1,SSBP1,MCCC2,DCUN1D4,PRDM2,TOMM70,DDX46,PAPOLA,GNPDA2,WDR20,PDS5A,ANKRD12,C12orf4,ABI1,VMA21,KAT6A,SLC25A36,ZDHHC6,PAK2,MTRE…	hsa-miR-92a
MicroRNA	hsa-miR-888*:mirSVR_highEffct	hsa-miR-888*:mirSVR_nonconserved_highEffect-0.5	MicroRNA.org	1.689e-41	1.617e-37	4.959e-40	4.832e-39	67	1133	C5orf22,STAG1,LEMD3,DDX42,CCDC90B,HMGN3,ACSL3,MFSD14A,RPL7L1,COG5,UBE2E3,CUL3,FNDC3B,SUPT20H,NPEPPS,SCAMP1,LZTFL1,ZNF507,ARFGEF2,ATP6V1G1,MED1,YY1,WDR26,DENND4C,PPP4R3A,CHMP2B,ARL1,CRLS1,ELMO2,YPEL5,ATF1,PTGES3,ZRANB1,GAPVD1,ADAM9,NARS1,SRP9,GOLPH3,NHLRC2,ZNF302,NXT2,C2CD5,SNX13,IQGAP1,ATP11B,PAPOLA,G3BP2,GNPDA2,SYNE2,SUPT7L,CBX1,HNRNPLL,MED13,NBPF8,TCEA1,VMA21,WASHC4,WDR7,WWP1,KAT6A,MRPS10,SLC25…	hsa-miR-888*
MicroRNA	hsa-miR-607:PITA	hsa-miR-607:PITA_TOP	PITA	8.44e-47	8.08e-43	3.793e-45	3.696e-44	67	934	SYNJ2BP,RNF13,HMGN3,GRPEL2,KMT2C,AP1G1,ZNF644,ATAD2B,CLTC,CCSER2,LYPLA1,OSBPL8,TRMT13,USP1,UBE2Q1,CTDSPL2,ARFGEF2,CILK1,MACROH2A1,API5,CGGBP1,YES1,DENND4C,TRIM33,RAB18,PRKAA1,MARF1,RNF38,ZFR,BZW1,RAP2C,AFF4,URI1,SRP9,DARS1,ZNF217,RB1CC1,FBXL5,DDX46,TCERG1,SPIN1,SUPT7L,HERC1,RAB1A,MED13,PCNP,ITCH,TCF12,PDCD6IP,CPSF6,RANBP9,UFL1,FRYL,OPA1,GTF2B,CHIC2,DCUN1D1,BAZ1A,ARID2,IER3IP1,FAM104A,CD47,EBAG9,S…	hsa-miR-607
MicroRNA	hsa-miR-576-5p		MirDB	7.199e-50	6.891e-46	4.334e-48	4.223e-47	67	837	PYROXD1,APOOL,DDX42,GPALPP1,ACSL3,PHC3,PIK3CB,ATAD2B,NUFIP2,CLTC,CCSER2,XRN1,LYPLA1,MMGT1,CRIPT,POLK,CEBPZOS,EIF3M,MOB4,ARMC8,CUL3,MDFIC,MRPL42,ZNF507,NDFIP2,ATP6V1G1,VTA1,API5,CGGBP1,PIAS1,RNF11,DENR,GPATCH2L,PPM1A,ZFX,IFNAR1,TRIM33,ZBTB44,MAPK8,LCOR,FAM126B,SNX2,SERBP1,GPBP1,ZNF273,RAB11A,SRP9,ZNF302,ZNF236,TOMM70,UBXN4,PAPOLA,CCDC47,SPIN1,CPNE3,PDS5A,HERC1,CPSF6,U2SURP,KAT6A,CAPZA2,LATS1,TMEM1…	hsa-miR-576-5p
MicroRNA	hsa-miR-527:mirSVR_highEffct	hsa-miR-527:mirSVR_nonconserved_highEffect-0.5	MicroRNA.org	2.183e-37	2.09e-33	4.327e-36	4.216e-35	67	1321	PDHB,CHD2,ACVR1,SMIM15,NUP54,UCHL3,CNOT7,ZFAND6,SCP2,TRMT13,DDX60L,ATXN10,VBP1,SDHD,CUL4B,FNDC3B,MACROH2A1,YY1,MIER1,GPATCH2L,PPM1B,PRKRA,RNF14,MAPRE1,USO1,RNF38,RAP2C,PTGES3,LCOR,GPBP1,NARS1,TAB2,PSMD5,PSMD12,ZNF302,DCUN1D4,CCNK,MFF,C2CD5,FBXL5,ABRAXAS2,BMPR1A,UBXN4,SLC25A43,WDR20,SYNE2,GOLGA5,MBD4,MAP3K7,FBXW11,KPNA3,TCF12,U2SURP,GPATCH2,USP10,FAM214A,CHIC2,EIF2D,USF3,TXNDC15,ABCE1,ZDHHC6,ARID2…	hsa-miR-527
MicroRNA	hsa-miR-519e*:mirSVR_highEffct	hsa-miR-519e*:mirSVR_nonconserved_highEffect-0.5	MicroRNA.org	5.238e-34	5.015e-30	8.221e-33	8.011e-32	67	1503	C5orf22,STAG1,COPS2,NUP54,GPALPP1,UBP1,ZNF655,XRN1,CCDC14,BTF3L4,ELP1,HAT1,CILK1,NDFIP2,ATP6V1G1,VTA1,CCT2,SPG11,API5,MED1,YES1,ARMCX3,PPM1A,ZFX,MAPRE1,TRIM33,ARL1,RAB18,CRLS1,PPP6C,RAP2C,FAM126B,AFF4,IL13RA1,HAUS6,VEZF1,ZNF273,MATR3,RAB11A,ZKSCAN8,NARS1,TAB2,NHLRC2,FBXL3,PRDM2,IQGAP1,DDX46,G3BP2,GNPDA2,SYNE2,CBX1,TMEM41B,ASCC3,HNRNPLL,CEP97,CNOT2,TCF12,HDDC2,UFL1,OPA1,CCNG1,LATS1,ATP6AP2,EIF2S3,…	hsa-miR-519e*
MicroRNA	hsa-miR-518a-5p:mirSVR_highEffct	hsa-miR-518a-5p:mirSVR_nonconserved_highEffect-0.5	MicroRNA.org	2.183e-37	2.09e-33	4.327e-36	4.216e-35	67	1321	PDHB,CHD2,ACVR1,SMIM15,NUP54,UCHL3,CNOT7,ZFAND6,SCP2,TRMT13,DDX60L,ATXN10,VBP1,SDHD,CUL4B,FNDC3B,MACROH2A1,YY1,MIER1,GPATCH2L,PPM1B,PRKRA,RNF14,MAPRE1,USO1,RNF38,RAP2C,PTGES3,LCOR,GPBP1,NARS1,TAB2,PSMD5,PSMD12,ZNF302,DCUN1D4,CCNK,MFF,C2CD5,FBXL5,ABRAXAS2,BMPR1A,UBXN4,SLC25A43,WDR20,SYNE2,GOLGA5,MBD4,MAP3K7,FBXW11,KPNA3,TCF12,U2SURP,GPATCH2,USP10,FAM214A,CHIC2,EIF2D,USF3,TXNDC15,ABCE1,ZDHHC6,ARID2…	hsa-miR-518a-5p
MicroRNA	hsa-miR-514b-5p:mirSVR_highEffct	hsa-miR-514b-5p:mirSVR_nonconserved_highEffect-0.5	MicroRNA.org	1.418e-42	1.358e-38	4.451e-41	4.337e-40	67	1089	UBE2K,MDM4,KMT2C,CRNKL1,RPL7L1,CLNS1A,CCSER2,MMGT1,CRIPT,DNAJA1,ARMC8,FNDC3B,SIKE1,THOC7,BTF3L4,POGK,NAA50,ARMCX5,YES1,YY1,GPATCH2L,WTAP,ZFX,PPM1B,PPP4R3A,RNF14,PPP2CA,RAB18,PPP2R5C,PPP6C,PLEKHA3,PRKAA1,PTGES3,LCOR,TRIM37,ATP6V1A,IL13RA1,KIFBP,HAUS6,VEZF1,ZNF273,ADAM9,TMEM126B,MRPL19,WSB2,TAB2,DARS1,ZNF318,TTC9C,C2CD5,CYFIP1,ATP11B,CCDC47,CBX1,RAB1A,NBPF8,RASA1,SLC35B3,HDDC2,UBA3,DCUN1D1,ABCE1,LE…	hsa-miR-514b-5p
MicroRNA	hsa-miR-497*:mirSVR_highEffct	hsa-miR-497*:mirSVR_nonconserved_highEffect-0.5	MicroRNA.org	5.466e-36	5.233e-32	9.93e-35	9.676e-34	67	1393	ZC3H14,C5orf22,APOOL,MDM4,UBN2,HMGN3,TXNL1,PHC3,LYPLA1,OSBPL8,MMGT1,DDX60L,POLK,USP1,VBP1,CCDC14,BTF3L4,SUPT20H,CTDSPL2,MRPL42,BAG5,NDFIP2,MED1,C16orf72,RNF11,WTAP,TRIM33,ZBTB44,DYNC2LI1,ELMO2,PLEKHA3,CACYBP,RAP2C,SNX2,PABIR1,HAUS6,ZNF273,ADAM9,PSMA1,ARFIP1,GPD1L,RAB10,TOMM70,BMPR1A,SPIN1,MED13,KPNA3,NBPF8,C12orf4,ABI1,ITCH,WASHC4,PDCD6IP,SMCHD1,GPATCH2,FRYL,MRPS10,USP10,ATP6AP2,ARID2,FAM104A,CD5…	hsa-miR-497*
MicroRNA	hsa-miR-362-3p:mirSVR_lowEffct	hsa-miR-362-3p:mirSVR_conserved_lowEffect-0.1-0.5	MicroRNA.org	1.744e-29	1.669e-25	1.955e-28	1.905e-27	67	1795	STAM2,LEMD3,CHD2,ACVR1,UBN2,HMGN3,ACSL3,MFSD14A,PNPT1,UBR5,ATAD2B,OSBPL9,ANKIB1,TAOK1,BOD1L1,HECTD1,GNPAT,RTL6,NPEPPS,MRPL42,ZNF507,RNF11,GPATCH2L,PPM1B,MAPRE1,CRLS1,ELMO2,CTR9,IQCB1,YPEL5,TMEM30A,RAP2C,LCOR,SECISBP2L,MON2,MATR3,TMEM126B,ANKRD49,SRP9,RB1CC1,PRDM2,SNX13,RAB10,TCERG1,ZC3H4,NAE1,G3BP2,GNPDA2,WDR20,CBX1,TCEAL8,ASCC3,MAP3K7,RAB1A,HNRNPLL,METAP2,CNOT2,MED13,PDCD6IP,RBM3,U2SURP,KHNYN,RA…	hsa-miR-362-3p
MicroRNA	hsa-miR-329:mirSVR_lowEffct	hsa-miR-329:mirSVR_conserved_lowEffect-0.1-0.5	MicroRNA.org	1.688e-30	1.616e-26	2.012e-29	1.961e-28	67	1724	STAM2,LEMD3,ACVR1,UBN2,HMGN3,GRPEL2,MFSD14A,UBE2D3,ATAD2B,CNOT7,ANKIB1,ZFAND6,TAOK1,EEF2K,BOD1L1,HECTD1,GNPAT,RTL6,NPEPPS,MRPL42,ZNF507,RNF11,GPATCH2L,PPM1B,MAPRE1,CRLS1,ELMO2,CTR9,IQCB1,YPEL5,TMEM30A,RAP2C,LCOR,SECISBP2L,MON2,GPBP1,MATR3,TMEM126B,ANKRD49,SRP9,RB1CC1,PRDM2,SNX13,TCERG1,ZC3H4,NAE1,G3BP2,GNPDA2,WDR20,SYNE2,CBX1,TCEAL8,ASCC3,MAP3K7,RAB1A,HNRNPLL,CNOT2,MED13,PDCD6IP,SMCHD1,U2SURP,KHN…	hsa-miR-329
MicroRNA	hsa-miR-3171:mirSVR_highEffct	hsa-miR-3171:mirSVR_nonconserved_highEffect-0.5	MicroRNA.org	1.542e-40	1.476e-36	4.134e-39	4.028e-38	67	1174	SLC25A46,FAM172A,LEMD3,RNF13,HMGN3,NT5DC1,MFSD14A,PNPT1,UBE2D3,OSBPL8,SCP2,DDX60L,ATXN10,POLK,SLAIN2,FNDC3B,EEF1E1,PEX3,ELP1,CILK1,VTA1,FAM98A,WDR26,WTAP,CHMP2B,CRLS1,DYNC2LI1,MARF1,RNF38,RAP2C,MON2,GPBP1,ZNF273,MATR3,NHLRC2,SUCLG2,C2CD5,SNX13,EFR3A,RAB10,KIAA2026,DDX46,ATP11B,G3BP2,TCEAL8,ASCC3,GOLGA5,MAP3K7,METAP2,WASHC4,ICE2,KAT6A,GPATCH2,COP1,DNM1L,FRYL,CCNG1,DCUN1D1,ABCE1,ATP6AP2,EIF2S3,ARID…	hsa-miR-3171
MicroRNA	hsa-miR-3143		MirDB	5.6e-43	5.361e-39	1.805e-41	1.759e-40	67	1073	UBE2K,RNF13,TSPYL1,NT5DC1,CLTC,MKLN1,OSBPL8,MDFIC,TYW3,UBQLN1,MRPL42,LZTFL1,SLC35A1,THUMPD1,MACROH2A1,NAA50,CGGBP1,YY1,RNF11,PPM1A,MAPRE1,EXOC5,PPP2R5C,BZW1,LCOR,FAM126B,SNX2,MON2,PABIR1,ATP6V1A,IL13RA1,GAPVD1,MATR3,ZNF195,MRPL19,TAB2,DARS1,ZNF302,RB1CC1,DCUN1D4,FBXL3,PAPOLA,TCERG1,PEX2,PDS5A,ASCC3,CEP97,MED13,TMEM167A,ITCH,KDM5A,KAT6A,LMBR1,FRYL,PIAS2,GSPT1,LRPPRC,DCUN1D1,LATS1,SPPL2A,SH3GLB1,AT…	hsa-miR-3143
MicroRNA	hsa-miR-30d-5p		MirDB	3.671e-38	3.514e-34	7.826e-37	7.626e-36	67	1283	RAB22A,CHD1,ACVR1,MDM4,UBN2,TRIP12,ESCO1,KMT2C,UBE2D3,ZNF644,ATAD2B,CFDP1,NUFIP2,OSBPL8,TAOK1,FKBP3,FNDC3B,SIKE1,ZNF507,PON2,CILK1,YES1,WDR26,CHMP2B,MAPRE1,ZBTB44,USO1,IQCB1,YPEL5,ATF1,MAPK8,RAP2C,LCOR,FAM126B,AFF4,ADAM9,MRPL19,ZNF318,CCNK,EFR3A,RAB10,KIAA2026,PAPOLA,G3BP2,ASCC3,MAP3K7,METAP2,GOT2,KPNA3,TENT4B,WASHC4,RASA1,RASA2,WDR7,CPSF6,ICE2,WWP1,KHNYN,RALGAPB,LMBR1,FAM214A,SLC25A36,DCUN1D1,AS…	hsa-miR-30d-5p
MicroRNA	hsa-miR-30c-5p		MirDB	4.235e-38	4.054e-34	8.851e-37	8.625e-36	67	1286	RAB22A,CHD1,ACVR1,MDM4,UBN2,TRIP12,ESCO1,KMT2C,UBE2D3,ZNF644,ATAD2B,CFDP1,NUFIP2,OSBPL8,TAOK1,FKBP3,FNDC3B,SIKE1,ZNF507,PON2,CILK1,YES1,WDR26,CHMP2B,MAPRE1,ZBTB44,USO1,IQCB1,YPEL5,ATF1,MAPK8,RAP2C,LCOR,FAM126B,AFF4,ADAM9,MRPL19,ZNF318,CCNK,EFR3A,RAB10,KIAA2026,PAPOLA,G3BP2,ASCC3,MAP3K7,METAP2,GOT2,KPNA3,TENT4B,WASHC4,RASA1,RASA2,WDR7,CPSF6,ICE2,WWP1,KHNYN,RALGAPB,LMBR1,FAM214A,SLC25A36,DCUN1D1,AS…	hsa-miR-30c-5p
MicroRNA	hsa-miR-30b-5p		MirDB	4.235e-38	4.054e-34	8.851e-37	8.625e-36	67	1286	RAB22A,CHD1,ACVR1,MDM4,UBN2,TRIP12,ESCO1,KMT2C,UBE2D3,ZNF644,ATAD2B,CFDP1,NUFIP2,OSBPL8,TAOK1,FKBP3,FNDC3B,SIKE1,ZNF507,PON2,CILK1,YES1,WDR26,CHMP2B,MAPRE1,ZBTB44,USO1,IQCB1,YPEL5,ATF1,MAPK8,RAP2C,LCOR,FAM126B,AFF4,ADAM9,MRPL19,ZNF318,CCNK,EFR3A,RAB10,KIAA2026,PAPOLA,G3BP2,ASCC3,MAP3K7,METAP2,GOT2,KPNA3,TENT4B,WASHC4,RASA1,RASA2,WDR7,CPSF6,ICE2,WWP1,KHNYN,RALGAPB,LMBR1,FAM214A,SLC25A36,DCUN1D1,AS…	hsa-miR-30b-5p
MicroRNA	hsa-miR-30a-5p		MirDB	3.671e-38	3.514e-34	7.826e-37	7.626e-36	67	1283	RAB22A,CHD1,ACVR1,MDM4,UBN2,TRIP12,ESCO1,KMT2C,UBE2D3,ZNF644,ATAD2B,CFDP1,NUFIP2,OSBPL8,TAOK1,FKBP3,FNDC3B,SIKE1,ZNF507,PON2,CILK1,YES1,WDR26,CHMP2B,MAPRE1,ZBTB44,USO1,IQCB1,YPEL5,ATF1,MAPK8,RAP2C,LCOR,FAM126B,AFF4,ADAM9,MRPL19,ZNF318,CCNK,EFR3A,RAB10,KIAA2026,PAPOLA,G3BP2,ASCC3,MAP3K7,METAP2,GOT2,KPNA3,TENT4B,WASHC4,RASA1,RASA2,WDR7,CPSF6,ICE2,WWP1,KHNYN,RALGAPB,LMBR1,FAM214A,SLC25A36,DCUN1D1,AS…	hsa-miR-30a-5p
MicroRNA	hsa-miR-26a-2*:mirSVR_highEffct	hsa-miR-26a-2*:mirSVR_nonconserved_highEffect-0.5	MicroRNA.org	7.477e-34	7.158e-30	1.156e-32	1.127e-31	67	1512	C5orf22,TSNAX,TSPYL1,MDM4,ESCO1,GRPEL2,ZNF644,LYPLA1,ZFAND6,MMGT1,TAOK1,TRMT13,DDX60L,ARMC8,CCDC14,PPP1R21,VRK2,UBQLN1,SRSF6,SCAF8,POGK,TBPL1,MRPL42,FAM98A,TDP2,GPATCH2L,CHMP2B,DYNC2LI1,DROSHA,YPEL5,MARF1,PABIR1,IL13RA1,EAPP,MATR3,RB1CC1,DPP8,NXT2,SNX13,FBXL5,BMPR1A,DDX46,PAPOLA,TCERG1,SYNE2,CPNE3,CNOT2,KPNA3,ITCH,VMA21,TENT4B,CPSF6,U2SURP,DNM1L,FRYL,HIBADH,CCNG1,ORC5,USP10,DCUN1D1,ATAD1,ATG3,ATP…	hsa-miR-26a-2*
MicroRNA	hsa-miR-25:mirSVR_lowEffct	hsa-miR-25:mirSVR_conserved_lowEffect-0.1-0.5	MicroRNA.org	2.699e-30	2.584e-26	3.19e-29	3.108e-28	67	1738	FAM172A,TRIP12,TXNL1,AP1G1,UBR5,CNOT7,CFDP1,XRN1,OSBPL8,ZFAND6,COG5,ARMC8,BTF3L4,VRK2,PMPCB,EEF1E1,SCAMP1,ANXA7,PEX3,ARFGEF2,CILK1,MACROH2A1,ARMCX5,ARMCX3,ZFX,SCYL2,ARL1,EXOC5,CRLS1,PPP2R5C,PPP6C,USO1,CTR9,VPS35,RAP2C,LMBRD1,TRIM37,SNX2,ATP5PB,GPBP1,MATR3,NARS1,SRP9,TAB2,DARS1,SSBP1,DCUN1D4,TOMM70,DDX46,SLC25A43,PAPOLA,GNPDA2,WDR20,PDS5A,ANKRD12,CNOT2,C12orf4,ABI1,VMA21,KAT6A,SLC25A36,ZDHHC6,PAK2…	hsa-miR-25
MicroRNA	hsa-miR-2052:mirSVR_highEffct	hsa-miR-2052:mirSVR_nonconserved_highEffect-0.5	MicroRNA.org	6.729e-33	6.441e-29	9.459e-32	9.217e-31	67	1569	BRIX1,STAG1,PYROXD1,SMIM15,HMGN3,NT5DC1,GRPEL2,UBR5,SUMO1,ZNF655,ANKIB1,BOD1L1,ATXN10,USP1,HMGN4,FKBP3,VBP1,FNDC3B,MDFIC,PMPCB,SCAMP1,ANXA7,ARFGEF2,CCT2,YES1,C16orf72,MIER1,RNF11,PPP4R3A,HIGD1A,RAB18,PPP2R5C,DYNC2LI1,VPS35,ATF1,LCOR,ZNF273,ADAM9,TAB2,MCCC2,RNF115,PRDM2,SLC25A43,PAPOLA,SYNE2,PEX2,PDS5A,TCEAL8,MAP3K7,MED13,KPNA3,TCEA1,C12orf4,COP1,UFL1,OPA1,GSPT1,CCNG1,FAM214A,GTF2B,CHIC2,DCUN1D1,A…	hsa-miR-2052
MicroRNA	hsa-miR-1267:mirSVR_lowEffct	hsa-miR-1267:mirSVR_nonconserved_lowEffect-0.1-0.5	MicroRNA.org	8.202e-32	7.851e-28	1.103e-30	1.074e-29	67	1637	BRIX1,STAG1,CHD1,CHD2,TSNAX,NUP54,RPS6KC1,UBE2D3,RPL7L1,SUMO1,ZNF655,ZNF644,ANKIB1,TRMT13,POLK,TMCO1,FAM8A1,ARMC8,MDFIC,SMARCA5,SUPT20H,NPEPPS,MRPL42,THUMPD1,GUSBP1,CCT2,MACROH2A1,YY1,C16orf72,MTFMT,MAPRE1,PPP2R5C,PPP6C,IQCB1,ZFR,GAPVD1,URI1,ADAM9,MATR3,ANKRD49,NARS1,ARMCX2,ARFIP1,RAB10,DDX46,GSE1,G3BP2,PEX2,SCFD1,RAB1A,CEP97,GOT2,FBXW11,ELOC,ITCH,TCF12,SMCHD1,U2SURP,DNM1L,PATL1,CHIC2,DCUN1D1,TXN…	hsa-miR-1267
MicroRNA	hsa-let-7c-3p		MirDB	5.874e-42	5.624e-38	1.78e-40	1.734e-39	67	1114	UBE2K,C5orf22,STAG1,LEMD3,INIP,KMT2C,UBR5,ATAD2B,OSBPL8,TAOK1,COG5,CCDC14,CUL3,SLAIN2,UBQLN1,SRSF4,CTDSPL2,SCAF8,PEX3,ARFGEF2,HAT1,YY1,PPM1A,PPP1CC,ZNF675,TRIM33,PPP2CA,ZBTB44,RAB18,PPP2R5C,ELMO2,RNF38,ZFR,TRIM37,FAM126B,AFF4,PABIR1,VEZF1,ZNF195,TAB2,DARS1,PSMD5,FBXL3,GPD1L,RAB10,KIAA2026,ATP11B,PAPOLA,ANKRD12,HERC1,GOLGA5,MED13,FBXW11,ICE2,KAT6A,RANBP9,LMBR1,DNM1L,USP10,DCUN1D1,ATG3,BAZ1A,EBAG9,…	hsa-let-7c-3p
MicroRNA	mmu-miR-7678-3p		MirDB	2.069e-48	1.981e-44	1.1e-46	1.072e-45	66	846	PDHB,USP9X,EIF1B,UBN2,TRIP12,PHC3,ZNF644,NUFIP2,XRN1,ZFAND6,TAOK1,COG5,MDFIC,UBE2Q1,CTDSPL2,NPEPPS,ANXA7,ARFGEF2,PON2,CILK1,NDFIP2,SPG11,C16orf72,MIER1,ZFX,PPM1B,IFNAR1,TRIM33,ZBTB44,MARF1,ZNF512,FAM126B,SECISBP2L,GAPVD1,ZKSCAN8,TAB2,ZNF318,DPP8,ZNF236,EFR3A,CYFIP1,BNIP2,SYNE2,ANKRD12,ASCC3,METAP2,CEP97,MED13,TMEM167A,TCEA1,PDCD6IP,KDM5A,CPSF6,SMCHD1,WWP1,UBA3,FRYL,LATS1,TMEM168,ATP6AP2,ARID2,PAK…	mmu-miR-7678-3p
MicroRNA	hsa-miR-659:mirSVR_lowEffct	hsa-miR-659:mirSVR_nonconserved_lowEffect-0.1-0.5	MicroRNA.org	1.65e-27	1.58e-23	1.644e-26	1.602e-25	66	1883	USP9X,CCDC90B,CHD2,TSG101,EYA3,COPS2,ACSL3,KMT2C,CLNS1A,SCP2,TRMT13,POLK,HMGN4,VRK2,ZNF507,CCT2,API5,MED1,RNF11,DENND4C,GPATCH2L,PPM1A,ZFX,PPM1B,PPP2CA,SLC4A1AP,DYNC2LI1,PRKAA1,PEDS1,RNF38,RAP2C,LCOR,MON2,ADAM9,MATR3,TMEM126B,MRPL19,NHLRC2,DPP8,ARMCX2,RNF115,MFF,PRDM2,BNIP2,FAF2,NAE1,SYNE2,PEX2,TCEAL8,HERC1,CEP97,KPNA3,NBPF8,RASA1,CPSF6,RBM4,KHNYN,UBA3,UFL1,CCNG1,BROX,LATS1,ATP6AP2,ARID2,EBAG9,ZM…	hsa-miR-659
MicroRNA	hsa-miR-6124		MirDB	6.374e-40	6.101e-36	1.61e-38	1.569e-37	66	1157	ZC3H14,UBE2K,USP9X,RNF13,UBN2,COPS2,KMT2C,PIK3CB,SUMO1,NUFIP2,OSBPL9,OSBPL8,ANKIB1,COG5,HECTD1,VBP1,CUL3,SIKE1,BAG5,ZNF507,API5,CGGBP1,WDR26,MIER1,GPATCH2L,PPM1A,PPM1B,IFNAR1,MAPRE1,HIGD1A,EXOC5,DYNC2LI1,YPEL5,MARF1,ATF1,RAP2C,LCOR,FAM126B,AFF4,ATP6V1A,ZKSCAN8,MRPL19,PSMD12,ZNF236,SUCLG2,ARFIP1,NXT2,GSE1,CCDC47,G3BP2,CBX1,ASCC3,TMEM167A,PDCD6IP,RASA2,KAT6A,RANBP9,HDDC2,VPS36,PIAS2,OPA1,USF3,ZDHHC…	hsa-miR-6124
MicroRNA	hsa-miR-595:mirSVR_lowEffct	hsa-miR-595:mirSVR_nonconserved_lowEffect-0.1-0.5	MicroRNA.org	6.517e-29	6.238e-25	7.089e-28	6.908e-27	66	1778	SLC25A46,C5orf22,STAG1,KLHDC2,CHD1,ERGIC2,HNRNPH2,MFSD14A,KMT2C,AP1G1,OSBPL8,SCP2,BOD1L1,COG5,HECTD1,PPP1R21,SIKE1,SMARCA5,UBQLN1,MED29,PMPCB,NPEPPS,SCAMP1,BAG5,GUSBP1,WDR26,PIAS1,MIER1,WTAP,PPP6C,DYNC2LI1,DROSHA,RTCA,TMEM30A,LCOR,ATP6V1A,HAUS6,GPBP1,ZNF273,GOLPH3,ZNF318,SUCLG2,PRDM2,C2CD5,RAB10,BMPR1A,SLC25A43,WDR20,SUPT7L,TMEM41B,RAB1A,HNRNPLL,METAP2,CNOT2,TENT4B,ICE2,SMCHD1,MTERF3,HEATR1,PATL1…	hsa-miR-595
MicroRNA	hsa-miR-549:mirSVR_lowEffct	hsa-miR-549:mirSVR_nonconserved_lowEffect-0.1-0.5	MicroRNA.org	9.379e-34	8.979e-30	1.444e-32	1.407e-31	66	1466	ZC3H14,LEMD3,PYROXD1,SMNDC1,DDX42,CHD2,MDM4,HMGN3,GRPEL2,AP1G1,XRN1,BOD1L1,TRMT13,COG5,SLAIN2,SIKE1,TYW3,SRSF4,SRSF6,ANXA7,HAT1,ATP6V1G1,VTA1,MACROH2A1,FAM98A,MED1,RNF11,PPM1A,PRKRA,PPP6C,EPC1,PEDS1,RNF38,MPLKIP,ZFR,ATF1,EMC2,ZNF512,LCOR,ATP6V1A,IL13RA1,HAUS6,GPBP1,NARS1,ARMCX2,PRDM2,C2CD5,IQGAP1,BMPR1A,CCDC47,WDR20,SYNE2,CPNE3,TAF2,ABI1,SMCHD1,DNM1L,CHIC2,SPPL2A,ATAD1,ATG3,ABCE1,CD47,BUB3,RSL24D…	hsa-miR-549
MicroRNA	hsa-miR-374b:PITA	hsa-miR-374b:PITA_TOP	PITA	9.673e-51	9.26e-47	6.567e-49	6.399e-48	66	778	FAM172A,UBE2K,LEMD3,RAB22A,CCDC90B,MDM4,MFSD14A,KMT2C,ZNF655,ZNF644,ATAD2B,OSBPL8,HECTD1,UBE2E3,MOB4,PPP1R21,FNDC3B,CTDSPL2,PMPCB,CILK1,NDFIP2,C16orf72,RNF11,GPATCH2L,TRIM33,PPP2CA,EXOC5,RNF38,TMEM30A,LMBRD1,AFF4,MON2,ZNF217,DPP8,ZNF236,FBXL3,RAB10,KIAA2026,UBXN4,BNIP2,FAF2,TCERG1,CCDC47,SPIN1,C11orf58,ANKRD12,MAP3K7,CNOT2,MED13,FBXW11,PCNP,TCF12,WASHC4,KAT6A,CAPZA2,RANBP9,UFL1,HIBADH,LATS1,BAZ1A…	hsa-miR-374b
MicroRNA	hsa-miR-374a:PITA	hsa-miR-374a:PITA_TOP	PITA	9.673e-51	9.26e-47	6.567e-49	6.399e-48	66	778	FAM172A,UBE2K,LEMD3,RAB22A,CCDC90B,MDM4,MFSD14A,KMT2C,ZNF655,ZNF644,ATAD2B,OSBPL8,HECTD1,UBE2E3,MOB4,PPP1R21,FNDC3B,CTDSPL2,PMPCB,CILK1,NDFIP2,C16orf72,RNF11,GPATCH2L,TRIM33,PPP2CA,EXOC5,RNF38,TMEM30A,LMBRD1,AFF4,MON2,ZNF217,DPP8,ZNF236,FBXL3,RAB10,KIAA2026,UBXN4,BNIP2,FAF2,TCERG1,CCDC47,SPIN1,C11orf58,ANKRD12,MAP3K7,CNOT2,MED13,FBXW11,PCNP,TCF12,WASHC4,KAT6A,CAPZA2,RANBP9,UFL1,HIBADH,LATS1,BAZ1A…	hsa-miR-374a
MicroRNA	hsa-miR-3190-3p:mirSVR_lowEffct	hsa-miR-3190-3p:mirSVR_nonconserved_lowEffect-0.1-0.5	MicroRNA.org	1.392e-28	1.332e-24	1.49e-27	1.452e-26	66	1802	SLC25A46,KLHDC2,RAB22A,CHD1,COPS2,HNRNPH2,PHC3,UBE2D3,C12orf29,UBP1,ZNF644,CLN5,DCAF17,TRMT13,POLK,C2orf49,FAM8A1,VRK2,TYW3,ANXA7,VTA1,CCT2,MACROH2A1,DENND4C,PPM1B,PPP1CC,SCYL2,TRIM33,HIGD1A,VPS35,TMEM30A,ATF1,BZW1,RAP2C,LMBRD1,ZRANB1,VPS29,SECISBP2L,ATP5PB,ATP6V1A,ADAM9,WSB2,TAB2,SSBP1,MCCC2,NHLRC2,TTC9C,ARFIP1,MFF,PRDM2,FAF2,CCDC47,WDR20,VMA21,TENT4B,CPSF6,RBM4,SMCHD1,LMBR1,DCUN1D1,SH3GLB1,IER3…	hsa-miR-3190-3p
MicroRNA	hsa-miR-3156:mirSVR_lowEffct	hsa-miR-3156:mirSVR_nonconserved_lowEffect-0.1-0.5	MicroRNA.org	4.367e-31	4.181e-27	5.508e-30	5.367e-29	66	1629	ZC3H14,KLHDC2,PYROXD1,MDM4,RPS6KC1,MFSD14A,ZNF655,ZNF644,ANKIB1,ZFAND6,SCP2,UBE2E3,VBP1,ARMC8,FNDC3B,BTF3L4,TYW3,EEF1E1,LZTFL1,ZNF507,ATP6V1G1,SPG11,ARMCX5,WDR26,C16orf72,PPM1B,PPP4R3A,PPP1CC,TRIM33,HIGD1A,ZBTB44,PPP6C,USO1,ELMO2,ATF1,RAP2C,ATP6V1A,VEZF1,TMEM126B,ZKSCAN8,GOLPH3,FBXL5,BMPR1A,CYFIP1,TCERG1,WDR20,RAB1A,MED13,TMEM167A,SNRNP27,RASA1,WDR7,WWP1,U2SURP,RALGAPB,GPATCH2,FRYL,PATL1,MRPS10,A…	hsa-miR-3156
MicroRNA	hsa-miR-3123:mirSVR_highEffct	hsa-miR-3123:mirSVR_nonconserved_highEffect-0.5	MicroRNA.org	4.38e-33	4.193e-29	6.248e-32	6.088e-31	66	1505	STAM2,C5orf22,SMIM15,MDM4,COPS2,TRIP12,NT5DC1,CRNKL1,TRMT13,COG5,TMCO1,MFSD1,CCDC14,FNDC3B,UBQLN1,CTDSPL2,MRPL42,ELP1,HAT1,CILK1,GUSBP1,MIER1,RNF11,GPATCH2L,PPP1CC,MAPRE1,TRIM33,HIGD1A,PPP2R5C,RTCA,PTGES3,FAM126B,SECISBP2L,ATP5PB,URI1,ADAM9,PSMA4,TMEM126B,RAB11A,PSMD5,FBXL3,EFR3A,BMPR1A,SLC25A43,C11orf58,PDS5A,ASCC3,KPNA3,ABI1,PDCD6IP,RBM4,SLC35B3,KAT6A,DNM1L,PIAS2,SHQ1,SLC25A36,DCUN1D1,SH3GLB1,A…	hsa-miR-3123
MicroRNA	hsa-miR-31:mirSVR_lowEffct	hsa-miR-31:mirSVR_conserved_lowEffect-0.1-0.5	MicroRNA.org	4.887e-29	4.678e-25	5.332e-28	5.195e-27	66	1769	UBE2K,DDX42,CHD2,ACVR1,ESCO1,GPALPP1,UBR5,SUMO1,ZFAND6,MMGT1,SCP2,CRIPT,BOD1L1,ZCCHC7,HECTD1,MFSD1,UBE2E3,SDHD,FNDC3B,BTF3L4,VRK2,SRSF4,MED29,LZTFL1,CILK1,VTA1,GUSBP1,YY1,RNF11,GPATCH2L,PPP1CC,FAM204A,MAPRE1,TRIM33,ARL1,PPP2R5C,DYNC2LI1,YPEL5,ZFR,RAP2C,MON2,PABIR1,ATP5PB,EAPP,ADAM9,PSMD5,ZNF236,PRDM2,FBXL5,DDX46,WDR20,CPNE3,PEX2,SNRNP27,KDM5A,RBM4,KHNYN,DNM1L,HIBADH,ORC5,SLC25A36,LATS1,TXNDC15,TM…	hsa-miR-31
MicroRNA	hsa-miR-29b-2*:mirSVR_highEffct	hsa-miR-29b-2*:mirSVR_nonconserved_highEffect-0.5	MicroRNA.org	2.889e-34	2.766e-30	4.602e-33	4.484e-32	66	1437	SMNDC1,ESCO1,TXNL1,ZNF655,CNOT7,LYPLA1,DCAF17,TRMT13,SLAIN2,VRK2,SRSF4,PMPCB,SCAMP1,ARFGEF2,CILK1,NDFIP2,VTA1,ARMCX5,WDR26,C16orf72,ARMCX3,RNF11,PPM1B,PPP1CC,TRIM33,PPP2CA,USO1,ZNF512,LCOR,ATP6V1A,VEZF1,C3orf38,MATR3,ZKSCAN8,SRP9,WSB2,DCAF16,DPP8,ARMCX2,SNX13,EFR3A,ABRAXAS2,TOMM70,BMPR1A,UBXN4,DDX46,PAPOLA,TCERG1,CBX1,HERC1,C12orf4,RALGAPB,RANBP9,UFL1,CCNG1,MRPS10,BROX,ORC5,FAM214A,ABCE1,CD47,MRP…	hsa-miR-29b-2*
MicroRNA	hsa-miR-297:mirSVR_highEffct	hsa-miR-297:mirSVR_nonconserved_highEffect-0.5	MicroRNA.org	2.027e-36	1.941e-32	3.776e-35	3.679e-34	66	1322	BRIX1,KLHDC2,APOOL,TSNAX,TRIP12,GPALPP1,ZNF655,XRN1,OSBPL9,OSBPL8,SCP2,EEF2K,TRMT13,ATXN10,COG5,HECTD1,ARMC8,ANXA7,LZTFL1,ARFGEF2,VTA1,SPG11,API5,YES1,MIER1,RNF11,DENR,ZFX,MTFMT,PPP2R5C,ELMO2,YPEL5,RNF38,AFF4,HAUS6,EMC7,ZNF273,ADAM9,TAB2,ZNF217,DCAF16,PRDM2,IQGAP1,GPD1L,BMPR1A,KIAA2026,TCERG1,PRDX3,CBX1,PDS5A,TCEAL8,MAP3K7,METAP2,TCEA1,C12orf4,TCF12,PDCD6IP,SMCHD1,WWP1,UFL1,PATL1,OPA1,DCUN1D1,ATG…	hsa-miR-297
MicroRNA	hsa-miR-223:mirSVR_lowEffct	hsa-miR-223:mirSVR_conserved_lowEffect-0.1-0.5	MicroRNA.org	2.064e-31	1.976e-27	2.721e-30	2.652e-29	66	1608	STAG1,PYROXD1,CHD1,CHD2,ERGIC2,COPS2,GRPEL2,NUP54,ZNF655,ANKIB1,PPP1R21,FNDC3B,SUPT20H,POGK,NPEPPS,EEF1E1,THUMPD1,CILK1,NDFIP2,GUSBP1,NAA50,YES1,DENR,WTAP,ZFX,PPM1B,CHMP2B,PPP2CA,USO1,IQCB1,BZW1,PTGES3,LCOR,PABIR1,ATP5PB,HAUS6,VEZF1,RAB11A,ZKSCAN8,TAB2,NHLRC2,ZNF236,ARFIP1,DCUN1D4,RAB10,KIAA2026,CYFIP1,TCERG1,PRDX3,C11orf58,HNRNPLL,CEP97,CNOT2,NBPF8,ELOC,RBM3,SMCHD1,WWP1,U2SURP,CCNG1,ORC5,LATS1,S…	hsa-miR-223
MicroRNA	hsa-miR-182:mirSVR_highEffct	hsa-miR-182:mirSVR_conserved_highEffect-0.5	MicroRNA.org	5.592e-31	5.354e-27	6.971e-30	6.792e-29	66	1636	SLC25A46,C5orf22,CHD2,TSNAX,ACVR1,TXNL1,ZNF655,OSBPL9,BOD1L1,DDX60L,COG5,MOB4,ARMC8,FNDC3B,SRSF6,MED1,YES1,DENR,WTAP,PPM1B,CHMP2B,PRKRA,ZBTB44,PRKAA1,TRIM37,PABIR1,HAUS6,C3orf38,ADAM9,ANKRD49,PSMD5,MCCC2,DCUN1D4,C2CD5,RAB10,DDX46,PAPOLA,SUPT7L,CPNE3,CEP97,FBXW11,KPNA3,NBPF8,ELOC,C12orf4,PDCD6IP,RASA1,WDR7,RBM4,MTERF3,RALGAPB,GPATCH2,UFL1,GSPT1,ORC5,DCUN1D1,SBDS,ARID2,PHF11,CD47,ERCC6L2,EBAG9,MTRE…	hsa-miR-182
MicroRNA	hsa-miR-130b:mirSVR_highEffct	hsa-miR-130b:mirSVR_conserved_highEffect-0.5	MicroRNA.org	6.439e-35	6.164e-31	1.081e-33	1.054e-32	66	1401	ACVR1,MDM4,KMT2C,PHC3,CNOT7,CLTC,CCSER2,ANKIB1,MMGT1,MED23,COG5,HMGN4,BTF3L4,UBQLN1,TBPL1,API5,CGGBP1,C16orf72,MIER1,RNF11,DENND4C,WTAP,PPM1A,EXOC5,CRLS1,PRKAA1,RTCA,RNF38,RAP2C,PTGES3,TRIM37,SNX2,SECISBP2L,ADAM9,ZNF217,RB1CC1,ARFIP1,MFF,C2CD5,FBXL5,EFR3A,ABRAXAS2,DDX46,GSE1,ARL6IP1,WDR20,ANKRD12,MBD4,CEP97,CNOT2,FBXW11,C12orf4,RASA1,RBM4,RALGAPB,UBA3,OPA1,BROX,GTF2B,SLC25A36,ABCE1,IER3IP1,ASB3,C…	hsa-miR-130b
MicroRNA	hsa-miR-1284:mirSVR_highEffct	hsa-miR-1284:mirSVR_nonconserved_highEffect-0.5	MicroRNA.org	7.083e-40	6.78e-36	1.78e-38	1.734e-37	66	1159	SMNDC1,ACVR1,GPALPP1,ACSL3,MFSD14A,PHC3,UBR5,SUMO1,ZNF655,MKLN1,MMGT1,CRIPT,BOD1L1,DDX60L,COG5,HECTD1,ZNF791,FNDC3B,MDFIC,UBQLN1,SCAF8,NDFIP2,YES1,YY1,PPM1A,PPM1B,CRLS1,PPP2R5C,DYNC2LI1,PRKAA1,CCT8,CACYBP,PTGES3,ATP5PB,ATP6V1A,ZNF273,ADAM9,RAB11A,SRP9,TAB2,RB1CC1,ZNF236,SUCLG2,DCUN1D4,MMADHC,EFR3A,RAB10,KIAA2026,NAE1,WDR20,ASCC3,VMA21,RASA1,CPSF6,ICE2,U2SURP,RALGAPB,CAPZA2,PATL1,ORC5,USF3,ATG3,SC…	hsa-miR-1284
MicroRNA	hsa-miR-1246:mirSVR_lowEffct	hsa-miR-1246:mirSVR_nonconserved_lowEffect-0.1-0.5	MicroRNA.org	3.53e-31	3.379e-27	4.529e-30	4.413e-29	66	1623	STAM2,C5orf22,EIF1B,DDX42,ACVR1,UBN2,NUP54,INIP,CNOT7,CCSER2,SCP2,FAM8A1,FKBP3,MOB4,PPP1R21,SIKE1,SCAF8,SCAMP1,LZTFL1,ZNF507,ARFGEF2,CILK1,NDFIP2,VTA1,RNF11,DENR,ZFX,PPM1B,TRIM33,DYNC2LI1,PLEKHA3,ZFR,MAPK8,ATP5PB,GAPVD1,SERBP1,ADAM9,ZKSCAN8,NARS1,NHLRC2,SNX13,GPD1L,FAF2,ODR4,WDR20,SYNE2,TAF2,TCEAL8,HERC1,GOLGA5,MBD4,HNRNPLL,TCEA1,ITCH,WWP1,RALGAPB,RANBP9,DNM1L,HDDC2,CHIC2,SLC25A36,DCUN1D1,UTP11,S…	hsa-miR-1246
MicroRNA	hsa-miR-1178:mirSVR_lowEffct	hsa-miR-1178:mirSVR_nonconserved_lowEffect-0.1-0.5	MicroRNA.org	2.953e-31	2.827e-27	3.836e-30	3.738e-29	66	1618	ZC3H14,STAG1,SMIM15,TRIP12,NT5DC1,CRNKL1,UBE2D3,UBP1,ZNF644,CCSER2,LYPLA1,ZFAND6,BOD1L1,POLK,COG5,USP1,VBP1,SLAIN2,FNDC3B,SIKE1,UBQLN1,SRSF4,SCAF8,POGK,EEF1E1,ZNF507,THUMPD1,HAT1,NDFIP2,MED1,PPM1B,SCYL2,EXOC5,ELMO2,PLEKHA3,PRKAA1,RNF38,CACYBP,RAP2C,LCOR,AFF4,HAUS6,GAPVD1,MCCC2,ZNF302,SNX13,DDX46,ATP11B,ODR4,PDS5A,ANKRD12,ASCC3,CNOT2,FBXW11,NBPF8,C12orf4,ITCH,RALGAPB,GPATCH2,UBA3,EIF2D,FAM104A,PHF…	hsa-miR-1178
MicroRNA	mmu-miR-381-3p		MirDB	2.428e-50	2.324e-46	1.539e-48	1.5e-47	65	756	SYNJ2BP,LEMD3,CHD1,CHD2,ERGIC2,GRPEL2,PHC3,UBE2D3,UBR5,CNOT7,NUFIP2,TAOK1,MED23,C2orf49,HECTD1,ARMC8,PPP1R21,SLAIN2,MDFIC,BTF3L4,SMARCA5,UBQLN1,SCAF8,CILK1,CGGBP1,YY1,WDR26,PIAS1,MIER1,WTAP,PPP2R5C,CTR9,EPC1,RNF38,RAP2C,FAM126B,AFF4,VEZF1,ZNF318,ZNF236,SUCLG2,DCUN1D4,NXT2,CCNK,RAB10,BMPR1A,BNIP2,C1QBP,CNOT2,MED13,KPNA3,PCNP,ABI1,ITCH,CPSF6,U2SURP,KAT6A,CAPZA2,PATL1,OPA1,USF3,LATS1,TMEM168,UBE2W,Y…	mmu-miR-381-3p
MicroRNA	mmu-miR-325-3p		MirDB	4.115e-29	3.939e-25	4.512e-28	4.396e-27	65	1706	SLC25A46,EIF1B,CHD1,TSG101,UBN2,PNPT1,UBE2D3,CNOT7,XRN1,MMGT1,USP1,FKBP3,GNPAT,CUL4B,PPP1R21,CUL3,SLAIN2,FNDC3B,UBQLN1,SRSF6,PEX3,ARFGEF2,WDR26,ARMCX3,PPM1A,PPM1B,HIGD1A,EXOC5,ELMO2,MARF1,CACYBP,ZNF512,ATP5F1C,VEZF1,MATR3,NARS1,DARS1,ZNF318,RB1CC1,ARMCX2,EFR3A,ATP11B,CPNE3,C1QBP,CNOT2,FBXW11,KPNA3,PCNP,TCEA1,RASA1,RANBP9,GSPT1,CCNG1,BROX,USP10,DCUN1D1,SPPL2A,SH3GLB1,SBDS,ARID2,FAM104A,ERCC6L2,KYA…	mmu-miR-325-3p
MicroRNA	mmu-miR-153-5p		MirDB	4.63e-37	4.432e-33	8.882e-36	8.654e-35	65	1243	SLC25A46,FAM172A,UBE2K,STAG1,APOOL,RAB22A,RNF13,SMIM15,UBN2,ESCO1,NUP54,KMT2C,C12orf29,UBP1,NUFIP2,CCSER2,OSBPL8,TAOK1,MED23,DNAJA1,CUL3,THUMPD1,MACROH2A1,FAM98A,YY1,DENND4C,ZFX,TRIM33,ZBTB44,EXOC5,EPC1,BZW1,ZNF512,LMBRD1,FAM126B,SNX2,GPBP1,ADAM9,MATR3,PSMD5,MCCC2,DCUN1D4,C2CD5,BNIP2,G3BP2,CNOT2,TMEM167A,ABI1,VMA21,PDCD6IP,ICE2,WWP1,UBA3,FRYL,CCNG1,USP10,FAM214A,USF3,SH3GLB1,TMEM168,ABCE1,SBDS,MA…	mmu-miR-153-5p
MicroRNA	hsa-miR-5680		MirDB	6.743e-39	6.455e-35	1.53e-37	1.491e-36	65	1158	STAM2,FAM172A,SYNJ2BP,LEMD3,NUP54,KMT2C,PHC3,ZNF644,MKLN1,LYPLA1,OSBPL8,MMGT1,TAOK1,POLK,ZNF791,SLAIN2,SMARCA5,PMPCB,ARFGEF2,MED1,CGGBP1,WDR26,MIER1,GPATCH2L,ZFX,CHMP2B,TRIM33,EXOC5,PEDS1,MAPK8,FAM126B,AFF4,SECISBP2L,MON2,SERBP1,MRPL19,TAB2,GOLPH3,ARFIP1,DCUN1D4,FBXL5,RAB10,DDX46,BNIP2,PAPOLA,G3BP2,MAP3K7,TMEM167A,TCEA1,ITCH,TCF12,TENT4B,CPSF6,RBM3,ICE2,HIBADH,OPA1,CCNG1,DCUN1D1,SBDS,ARID2,IER3IP…	hsa-miR-5680
MicroRNA	hsa-miR-556-3p:mirSVR_highEffct	hsa-miR-556-3p:mirSVR_nonconserved_highEffect-0.5	MicroRNA.org	1.004e-40	9.613e-37	2.739e-39	2.668e-38	65	1080	ZC3H14,CHD2,NT5DC1,KMT2C,PHC3,UBR5,LYPLA1,TRMT13,POLK,CUL3,BTF3L4,SMARCA5,SRSF6,CTDSPL2,SCAF8,NPEPPS,ZNF507,NDFIP2,GUSBP1,MED1,MIER1,ARMCX3,RNF11,PPM1B,PPP1CC,MTFMT,ZBTB44,ARL1,PPP2R5C,RNF38,TMEM30A,RAP2C,GPBP1,C3orf38,ADAM9,MATR3,RAB11A,NXT2,BMPR1A,TCERG1,ARL6IP1,NAE1,G3BP2,PDS5A,ASCC3,HERC1,RAB1A,METAP2,CNOT2,FBXW11,PCNP,TCEA1,PDCD6IP,RASA1,CPSF6,U2SURP,SHQ1,TMEM168,SCARB2,LEPROTL1,DCTN4,MTREX,…	hsa-miR-556-3p
MicroRNA	hsa-miR-541*:mirSVR_highEffct	hsa-miR-541*:mirSVR_nonconserved_highEffect-0.5	MicroRNA.org	3.176e-33	3.04e-29	4.599e-32	4.481e-31	65	1445	SLC25A46,ZC3H14,STAG1,USP9X,CHD2,TSNAX,MDM4,COPS2,HMGN3,GRPEL2,PNPT1,CRNKL1,SUMO1,ATXN10,ZCCHC7,MED23,USP1,ARMC8,CUL3,MDFIC,VRK2,CTDSPL2,PMPCB,MRPL42,SLC35A1,VTA1,API5,YES1,YY1,ARMCX3,SCYL2,ZBTB44,DYNC2LI1,MARF1,AFF4,HAUS6,VEZF1,ADAM9,ARFIP1,PRDM2,SNX13,ATP11B,ARL6IP1,CCDC47,CPNE3,RAB1A,CNOT2,MED13,FBXW11,C12orf4,VMA21,TCF12,WDR7,CPSF6,RBM4,RANBP9,DNM1L,UFL1,FAM214A,LATS1,MAP4K5,SUZ12,OIP5-AS1,ZM…	hsa-miR-541*
MicroRNA	hsa-miR-513a-3p:PITA	hsa-miR-513a-3p:PITA_TOP	PITA	1.495e-49	1.431e-45	8.835e-48	8.609e-47	65	778	UBE2K,STAG1,USP9X,RAB22A,TRIP12,ESCO1,KMT2C,UBE2D3,NUFIP2,XRN1,OSBPL9,ZFAND6,TAOK1,TRMT13,USP1,CUL3,MDFIC,SMARCA5,SRSF6,CTDSPL2,SLC35A1,ZNF507,ARFGEF2,NDFIP2,SPG11,FAM98A,WDR26,PPP4R3A,TRIM33,EXOC5,PPP6C,CTR9,TMEM30A,RAP2C,LCOR,AFF4,VEZF1,MATR3,DCUN1D4,FBXL3,SNX13,ABRAXAS2,BMPR1A,CCDC47,WDR20,MED13,FBXW11,ELOC,ABI1,ITCH,TCF12,TENT4B,CPSF6,KAT6A,RANBP9,PATL1,USP10,USF3,LATS1,NEMF,CD47,PAK2,SUZ12,Z…	hsa-miR-513a-3p
MicroRNA	hsa-miR-502-5p:mirSVR_lowEffct	hsa-miR-502-5p:mirSVR_nonconserved_lowEffect-0.1-0.5	MicroRNA.org	8.457e-28	8.096e-24	8.576e-27	8.356e-26	65	1801	ZC3H14,CHD1,TRIP12,GRPEL2,ACSL3,KMT2C,SUMO1,CFDP1,CRIPT,POLK,ZNF791,MFSD1,UBE2E3,FKBP3,CUL3,SIKE1,VRK2,RTL6,SRSF4,MED29,SCAF8,NPEPPS,EEF1E1,SCAMP1,SLC35A1,HAT1,MIER1,PPM1A,ZFX,MTFMT,DYNC2LI1,VPS35,EPC1,ZFR,AFF4,ATP6V1A,IL13RA1,ZNF273,ADAM9,TAB2,DARS1,SSBP1,MCCC2,DPP8,PRDM2,IQGAP1,UBXN4,GSE1,ATP11B,ANKRD12,TMEM41B,ASCC3,TMEM167A,RBM3,ICE2,RALGAPB,CAPZA2,UFL1,FRYL,GLOD4,CHIC2,TXNDC15,MAP4K5,MTDH,OI…	hsa-miR-502-5p
MicroRNA	hsa-miR-501-5p:mirSVR_highEffct	hsa-miR-501-5p:mirSVR_nonconserved_highEffect-0.5	MicroRNA.org	9.401e-34	8.999e-30	1.445e-32	1.408e-31	65	1415	BRIX1,CHD2,ERGIC2,SMIM15,TRIP12,UBE2D3,RPL7L1,CCSER2,XRN1,ANKIB1,POLK,C2orf49,HMGN4,CTDSPL2,LZTFL1,SLC35A1,THUMPD1,CCT2,C16orf72,MIER1,RNF11,GPATCH2L,DYNC2LI1,VPS35,ZFR,ATF1,RAP2C,ATP6V1A,ADAM9,NARS1,SRP9,PSMD5,SSBP1,SUCLG2,PRDM2,SNX13,PSMD6,RAB10,BMPR1A,DDX46,ODR4,ZC3H4,PRDX3,METAP2,CEP97,CNOT2,PDCD6IP,SLC35B3,DNM1L,UFL1,HIBADH,FAM214A,BAZ1A,IER3IP1,SCARB2,NEMF,LEPROTL1,MOB1A,ERCC6L2,PLPBP,SUZ12…	hsa-miR-501-5p
MicroRNA	hsa-miR-4795-3p		MirDB	1.959e-33	1.875e-29	2.893e-32	2.819e-31	65	1433	STAM2,SYNJ2BP,PYROXD1,APOOL,RAB22A,ERGIC2,MDM4,UBN2,ESCO1,PHC3,AP1G1,NUFIP2,XRN1,CRIPT,CCDC14,SLAIN2,SIKE1,CTDSPL2,PEX3,LZTFL1,NAA50,GPATCH2L,PPP4R3A,PPP2CA,CRLS1,DYNC2LI1,CTR9,DROSHA,VPS35,CCT8,ZFR,RAP2C,AFF4,MON2,ATP6V1A,GPBP1,VEZF1,ADAM9,PSMA1,ZKSCAN8,PSMD12,NHLRC2,RB1CC1,ZNF236,NXT2,EFR3A,ABRAXAS2,ODR4,TMEM41B,MAP3K7,HNRNPLL,CEP97,ELOC,ABI1,TCF12,TENT4B,SMCHD1,WWP1,UBA3,FRYL,PIAS2,ATG3,ARID2,…	hsa-miR-4795-3p
MicroRNA	hsa-miR-450b-5p		MirDB	1.711e-41	1.638e-37	5.01e-40	4.882e-39	65	1049	SLC25A46,UBE2K,USP9X,APOOL,ACVR1,UBN2,UBE2D3,CNOT7,NUFIP2,LYPLA1,TAOK1,COG5,ARMC8,FNDC3B,CTDSPL2,SCAF8,THUMPD1,CGGBP1,C16orf72,MIER1,GPATCH2L,CHMP2B,RNF14,USO1,PLEKHA3,PRKAA1,BZW1,RAP2C,VEZF1,ZNF273,C3orf38,ADAM9,RAB11A,GOLPH3,NXT2,CCNK,MFF,FBXL5,RAB10,TOMM70,BNIP2,PDS5A,ANKRD12,GOLGA5,VMA21,TENT4B,PDCD6IP,CPSF6,RBM3,WWP1,U2SURP,CAPZA2,RANBP9,FRYL,VPS36,GSPT1,ORC5,USP10,EIF2D,LATS1,LEPROTL1,PAK2,…	hsa-miR-450b-5p
MicroRNA	hsa-miR-4328		MirDB	9.871e-36	9.449e-32	1.756e-34	1.711e-33	65	1309	ZC3H14,SYNJ2BP,PYROXD1,APOOL,CHD1,CHD2,EYA3,UBN2,HMGN3,HNRNPH2,PHC3,UBE2D3,AP1G1,UBR5,CLNS1A,NUFIP2,ANKIB1,TAOK1,C2orf49,SLAIN2,FNDC3B,MDFIC,MED29,CTDSPL2,LZTFL1,SPG11,API5,NAA50,CGGBP1,YES1,DENR,GPATCH2L,PPM1A,ZFX,PPP4R3A,CHMP2B,RNF14,ZBTB44,USO1,MAPK8,LCOR,FAM126B,AFF4,PABIR1,HAUS6,GPBP1,ADAM9,RAB11A,ZKSCAN8,SRP9,RB1CC1,DCUN1D4,IQGAP1,RAB10,TOMM70,ARL6IP1,CPNE3,ANKRD12,SNRNP27,RASA2,GPATCH2,PIA…	hsa-miR-4328
MicroRNA	hsa-miR-429		MirDB	1.512e-43	1.448e-39	5.171e-42	5.039e-41	65	971	STAM2,CHD2,UBN2,HNRNPH2,KMT2C,PHC3,ATAD2B,NUFIP2,MKLN1,DCAF17,ZFAND6,MMGT1,TAOK1,POLK,C2orf49,FAM8A1,FNDC3B,SIKE1,BTF3L4,SUPT20H,UBQLN1,CTDSPL2,SCAMP1,BAG5,CILK1,NAA50,C16orf72,GPATCH2L,ZFX,PPM1B,MAPRE1,TRIM33,PPP2CA,MARF1,RNF38,ZFR,RAP2C,LCOR,FAM126B,AFF4,SECISBP2L,MON2,MATR3,ZKSCAN8,ZNF217,ZNF302,SNX13,PAPOLA,ZC3H4,CEP97,MED13,TMEM167A,FBXW11,PCNP,ELOC,TENT4B,RASA2,RANBP9,SLC25A36,USF3,LATS1,MA…	hsa-miR-429
MicroRNA	hsa-miR-383:mirSVR_lowEffct	hsa-miR-383:mirSVR_conserved_lowEffect-0.1-0.5	MicroRNA.org	2.841e-28	2.72e-24	2.976e-27	2.9e-26	65	1766	STAG1,SYNJ2BP,TXNL1,UBR5,UBP1,CLN5,CNOT7,CCSER2,DCAF17,CRIPT,EEF2K,DNAJA1,VBP1,MOB4,ARMC8,UBE2Q1,SCAF8,ZNF507,HAT1,CILK1,GUSBP1,SPG11,WDR26,RNF11,DENND4C,PPP4R3A,ZBTB44,CRLS1,ELMO2,ATF1,MON2,PABIR1,GPBP1,ZKSCAN8,ANKRD49,TAB2,NHLRC2,GPD1L,ATP11B,ODR4,GNPDA2,WDR20,PEX2,TMEM41B,ASCC3,RAB1A,CEP97,KPNA3,TCF12,TENT4B,PDCD6IP,KDM5A,SLC35B3,GLOD4,ORC5,GTF2B,CHIC2,ATG3,MAP4K5,SCARB2,CD47,PAK2,DCTN4,TM2D1,…	hsa-miR-383
MicroRNA	hsa-miR-342-3p:mirSVR_lowEffct	hsa-miR-342-3p:mirSVR_conserved_lowEffect-0.1-0.5	MicroRNA.org	8.782e-27	8.407e-23	8.398e-26	8.183e-25	65	1879	ZC3H14,UBE2K,LEMD3,EIF1B,CHD2,TSNAX,SMIM15,TRIP12,ACSL3,MFSD14A,RPL7L1,ZNF655,DCAF17,MMGT1,DDX60L,USP1,FAM8A1,CCDC14,SIKE1,SRSF4,SLC35A1,ELP1,HAT1,PIAS1,C16orf72,DENR,ZFX,ELMO2,PLEKHA3,IQCB1,RTCA,RNF38,RAP2C,GAPVD1,GPBP1,ZKSCAN8,TAB2,RB1CC1,CCNK,RNF115,FBXL3,PRDM2,C2CD5,TOMM70,WDR20,C11orf58,PDS5A,ANKRD12,ITCH,WASHC4,WDR7,CPSF6,ICE2,KHNYN,KAT6A,RALGAPB,GSPT1,GTF2B,TXNDC15,SCARB2,ASB3,PHF11,PLPBP,…	hsa-miR-342-3p
MicroRNA	hsa-miR-27b:mirSVR_highEffct	hsa-miR-27b:mirSVR_conserved_highEffect-0.5	MicroRNA.org	1.07e-31	1.025e-27	1.433e-30	1.396e-29	65	1536	STAG1,APOOL,CHD2,ACVR1,TSPYL1,GRPEL2,INIP,GPALPP1,KMT2C,PHC3,UBR5,CNOT7,ANKIB1,TAOK1,DDX60L,ATXN10,FKBP3,VBP1,ARMC8,UBE2Q1,PMPCB,NPEPPS,MRPL42,SCAMP1,CCT2,GPATCH2L,PPM1B,CHMP2B,PPP1CC,ZBTB44,DYNC2LI1,DROSHA,IQCB1,LCOR,TRIM37,AFF4,ADAM9,PSMA1,TMEM126B,ZNF318,ZNF302,ARFIP1,DCUN1D4,NXT2,CCNK,EFR3A,C11orf58,TMEM41B,KPNA3,TCEA1,SNRNP27,TENT4B,RASA1,U2SURP,GPATCH2,DNM1L,UFL1,FRYL,CCNG1,ORC5,UTP11,ARID2…	hsa-miR-27b
MicroRNA	hsa-miR-21*:mirSVR_highEffct	hsa-miR-21*:mirSVR_nonconserved_highEffect-0.5	MicroRNA.org	4.012e-38	3.841e-34	8.478e-37	8.261e-36	65	1193	CHD2,TSNAX,HMGN3,RPS6KC1,PHC3,UBR5,SUMO1,UBP1,CNOT7,CLTC,OSBPL9,MMGT1,COG5,MFSD1,FKBP3,CUL4B,FNDC3B,SRSF6,UBE2Q1,CTDSPL2,ANXA7,SLC35A1,CCT2,CGGBP1,WTAP,ZFX,PPP1CC,SCYL2,HIGD1A,CRLS1,YPEL5,MARF1,CCT8,ZFR,PTGES3,ZRANB1,TAB2,ZNF217,ZNF302,ARFIP1,IQGAP1,TOMM70,BNIP2,SYNE2,ASCC3,NBPF8,C12orf4,TENT4B,PDCD6IP,SLC35B3,RALGAPB,CAPZA2,COP1,UBA3,FRYL,HEATR1,CHIC2,DCUN1D1,TXNDC15,FAM104A,KYAT3,EBAG9,MRPL3,MT…	hsa-miR-21*
MicroRNA	hsa-miR-205-3p		MirDB	5.711e-41	5.467e-37	1.627e-39	1.585e-38	65	1070	DDX42,ERGIC2,NUP54,PNPT1,UBR5,ZNF644,ATAD2B,CCSER2,MKLN1,LYPLA1,ANKIB1,TRMT13,HMGN4,SMARCA5,TYW3,HAT1,CILK1,API5,NAA50,DENND4C,GPATCH2L,CHMP2B,TRIM33,ZBTB44,ARL1,EXOC5,PRKAA1,RNF38,TMEM30A,MAPK8,SECISBP2L,PABIR1,ATP5PB,URI1,PSMA1,RAB11A,ZKSCAN8,TAB2,ZNF318,DCUN1D4,RAB10,BNIP2,ODR4,ANKRD12,ASCC3,RAB1A,PCNP,ELOC,WASHC4,SMCHD1,CAPZA2,VPS36,PIAS2,GSPT1,ORC5,USP10,LRPPRC,SLC25A36,SH3GLB1,EIF2S3,ERCC6L…	hsa-miR-205-3p
MicroRNA	hsa-miR-19b-2*:mirSVR_highEffct	hsa-miR-19b-2*:mirSVR_nonconserved_highEffect-0.5	MicroRNA.org	1.93e-35	1.847e-31	3.347e-34	3.261e-33	65	1324	STAM2,PYROXD1,ACVR1,COPS2,ESCO1,GRPEL2,UBE2D3,RPL7L1,ZNF644,CNOT7,CCSER2,LYPLA1,COG5,ARMC8,FNDC3B,UBQLN1,NDFIP2,GUSBP1,CCT2,API5,CGGBP1,C16orf72,DENND4C,GPATCH2L,ZFX,DYNC2LI1,ATF1,BZW1,PTGES3,LCOR,ZRANB1,ZNF195,SRP9,WSB2,MCCC2,TTC9C,ARFIP1,DCUN1D4,NXT2,RNF115,FBXL3,PRDM2,ANKRD12,TMEM41B,ASCC3,CNOT2,KPNA3,SNRNP27,ABI1,WASHC4,WWP1,MTERF3,COP1,FRYL,OPA1,ORC5,USP10,FAM214A,EIF2D,DCUN1D1,ABCE1,ARID2,S…	hsa-miR-19b-2*
MicroRNA	mmu-miR-7078-3p		MirDB	2.589e-45	2.478e-41	1.003e-43	9.777e-43	64	872	STAG1,CHD1,TSPYL1,UBN2,TXNL1,PHC3,C12orf29,UBR5,ZNF644,NUFIP2,DNAJA1,MFSD1,VBP1,UBQLN1,PEX3,ARFGEF2,CILK1,ATP6V1G1,YY1,WDR26,PIAS1,WTAP,ZFX,RNF14,MAPRE1,PPP2R5C,RNF38,CACYBP,LMBRD1,SECISBP2L,MON2,ATP6V1A,SERBP1,ANKRD49,MRPL19,ZNF318,FBXL3,PRDM2,C2CD5,EFR3A,UBXN4,BNIP2,C18orf21,CCDC47,G3BP2,C11orf58,MBD4,HNRNPLL,MED13,TMEM167A,KPNA3,ABI1,VMA21,TCF12,PDCD6IP,CPSF6,WWP1,CAPZA2,LATS1,SH3GLB1,TMEM168,…	mmu-miR-7078-3p
MicroRNA	mmu-miR-669m-3p		MirDB	1.492e-40	1.428e-36	4.012e-39	3.909e-38	64	1045	KLHDC2,LEMD3,USP9X,RNF13,COPS2,GPALPP1,KMT2C,PIK3CB,CLK1,NUFIP2,MKLN1,OSBPL8,TAOK1,USP1,MFSD1,CUL3,SLAIN2,BTF3L4,CTDSPL2,LZTFL1,ARFGEF2,CILK1,YY1,WTAP,ZFX,ZBTB44,VPS35,PRKAA1,MARF1,RNF38,FAM126B,SECISBP2L,MON2,EMC7,VEZF1,TAB2,GOLPH3,RB1CC1,DCUN1D4,NXT2,FBXL5,RAB10,BMPR1A,ZC3H4,SPIN1,SYNE2,C1QBP,ANKRD12,TMEM41B,HERC1,MBD4,CEP97,MED13,ITCH,TCF12,RASA2,CPSF6,U2SURP,GTF2B,USF3,LATS1,ATAD1,ARID2,MTDH	mmu-miR-669m-3p
MicroRNA	mmu-miR-669d-3p		MirDB	2.423e-39	2.319e-35	5.783e-38	5.635e-37	64	1095	MRPS31,KLHDC2,SYNJ2BP,LEMD3,APOOL,RNF13,CHD2,MDM4,TXNL1,AP1G1,UBR5,ZNF644,NUFIP2,MKLN1,DCAF17,OSBPL8,ZFAND6,TAOK1,USP1,FAM8A1,CUL3,FNDC3B,THOC7,BTF3L4,CTDSPL2,ARFGEF2,CILK1,YES1,PIAS1,WTAP,PPM1B,ZBTB44,VPS35,RNF38,FAM126B,AFF4,SECISBP2L,ATP6V1A,EMC7,VEZF1,TAB2,GOLPH3,RB1CC1,DCUN1D4,ODR4,ZC3H4,TMEM41B,MBD4,HNRNPLL,CEP97,MED13,ABI1,ITCH,TCF12,RASA2,WDR7,U2SURP,FAM214A,GTF2B,SLC25A36,USF3,LATS1,ATAD…	mmu-miR-669d-3p
MicroRNA	mmu-miR-6344		MirDB	5.793e-40	5.545e-36	1.471e-38	1.433e-37	64	1069	FAM172A,CHD2,SMIM15,TSPYL1,UBN2,PHC3,NUFIP2,ZFAND6,TAOK1,POLK,MOB4,CUL3,UBE2Q1,POGK,MRPL42,NDFIP2,ATP6V1G1,YES1,PIAS1,ZFX,MAPRE1,TRIM33,EXOC5,PPP2R5C,EPC1,FAM126B,AFF4,GAPVD1,ANKRD49,TAB2,ZNF318,TTC9C,PRDM2,EFR3A,ABRAXAS2,BMPR1A,ARL6IP1,ODR4,MED13,TMEM167A,PCNP,ABI1,TCF12,TENT4B,PDCD6IP,KDM5A,CPSF6,RBM4,WWP1,RALGAPB,UFL1,PIAS2,GSPT1,GTF2B,SLC25A36,USF3,LATS1,SH3GLB1,MAP4K5,ARID2,FAM104A,PAK2,CAPR…	mmu-miR-6344
MicroRNA	mmu-miR-467g		MirDB	4.883e-39	4.674e-35	1.124e-37	1.095e-36	64	1108	MRPS31,KLHDC2,SYNJ2BP,LEMD3,APOOL,RNF13,CHD2,MDM4,TXNL1,AP1G1,UBR5,ZNF644,NUFIP2,MKLN1,DCAF17,OSBPL8,ZFAND6,TAOK1,USP1,FAM8A1,CUL3,FNDC3B,THOC7,BTF3L4,CTDSPL2,ARFGEF2,CILK1,YES1,PIAS1,WTAP,PPM1B,ZBTB44,VPS35,RNF38,FAM126B,AFF4,SECISBP2L,ATP6V1A,EMC7,VEZF1,TAB2,GOLPH3,RB1CC1,DCUN1D4,ODR4,ZC3H4,TMEM41B,MBD4,HNRNPLL,CEP97,MED13,ABI1,ITCH,TCF12,RASA2,WDR7,U2SURP,FAM214A,GTF2B,SLC25A36,USF3,LATS1,ATAD…	mmu-miR-467g
MicroRNA	mmu-miR-467e-3p		MirDB	8.89e-41	8.51e-37	2.46e-39	2.397e-38	64	1036	KLHDC2,LEMD3,USP9X,RNF13,COPS2,GPALPP1,KMT2C,PIK3CB,CLK1,NUFIP2,MKLN1,OSBPL8,TAOK1,USP1,MFSD1,CUL3,SLAIN2,BTF3L4,CTDSPL2,LZTFL1,ARFGEF2,CILK1,YY1,WTAP,ZFX,ZBTB44,VPS35,PRKAA1,MARF1,RNF38,FAM126B,SECISBP2L,MON2,EMC7,VEZF1,TAB2,GOLPH3,RB1CC1,DCUN1D4,NXT2,FBXL5,RAB10,BMPR1A,ZC3H4,SPIN1,SYNE2,C1QBP,ANKRD12,TMEM41B,HERC1,MBD4,CEP97,MED13,ITCH,TCF12,RASA2,CPSF6,U2SURP,GTF2B,USF3,LATS1,ATAD1,ARID2,MTDH	mmu-miR-467e-3p
MicroRNA	mmu-miR-467d-3p		MirDB	8.89e-41	8.51e-37	2.46e-39	2.397e-38	64	1036	KLHDC2,LEMD3,USP9X,RNF13,COPS2,GPALPP1,KMT2C,PIK3CB,CLK1,NUFIP2,MKLN1,OSBPL8,TAOK1,USP1,MFSD1,CUL3,SLAIN2,BTF3L4,CTDSPL2,LZTFL1,ARFGEF2,CILK1,YY1,WTAP,ZFX,ZBTB44,VPS35,PRKAA1,MARF1,RNF38,FAM126B,SECISBP2L,MON2,EMC7,VEZF1,TAB2,GOLPH3,RB1CC1,DCUN1D4,NXT2,FBXL5,RAB10,BMPR1A,ZC3H4,SPIN1,SYNE2,C1QBP,ANKRD12,TMEM41B,HERC1,MBD4,CEP97,MED13,ITCH,TCF12,RASA2,CPSF6,U2SURP,GTF2B,USF3,LATS1,ATAD1,ARID2,MTDH	mmu-miR-467d-3p
MicroRNA	mmu-miR-467c-3p		MirDB	8.89e-41	8.51e-37	2.46e-39	2.397e-38	64	1036	KLHDC2,LEMD3,USP9X,RNF13,COPS2,GPALPP1,KMT2C,PIK3CB,CLK1,NUFIP2,MKLN1,OSBPL8,TAOK1,USP1,MFSD1,CUL3,SLAIN2,BTF3L4,CTDSPL2,LZTFL1,ARFGEF2,CILK1,YY1,WTAP,ZFX,ZBTB44,VPS35,PRKAA1,MARF1,RNF38,FAM126B,SECISBP2L,MON2,EMC7,VEZF1,TAB2,GOLPH3,RB1CC1,DCUN1D4,NXT2,FBXL5,RAB10,BMPR1A,ZC3H4,SPIN1,SYNE2,C1QBP,ANKRD12,TMEM41B,HERC1,MBD4,CEP97,MED13,ITCH,TCF12,RASA2,CPSF6,U2SURP,GTF2B,USF3,LATS1,ATAD1,ARID2,MTDH	mmu-miR-467c-3p
MicroRNA	mmu-miR-467b-3p		MirDB	8.89e-41	8.51e-37	2.46e-39	2.397e-38	64	1036	KLHDC2,LEMD3,USP9X,RNF13,COPS2,GPALPP1,KMT2C,PIK3CB,CLK1,NUFIP2,MKLN1,OSBPL8,TAOK1,USP1,MFSD1,CUL3,SLAIN2,BTF3L4,CTDSPL2,LZTFL1,ARFGEF2,CILK1,YY1,WTAP,ZFX,ZBTB44,VPS35,PRKAA1,MARF1,RNF38,FAM126B,SECISBP2L,MON2,EMC7,VEZF1,TAB2,GOLPH3,RB1CC1,DCUN1D4,NXT2,FBXL5,RAB10,BMPR1A,ZC3H4,SPIN1,SYNE2,C1QBP,ANKRD12,TMEM41B,HERC1,MBD4,CEP97,MED13,ITCH,TCF12,RASA2,CPSF6,U2SURP,GTF2B,USF3,LATS1,ATAD1,ARID2,MTDH	mmu-miR-467b-3p
MicroRNA	mmu-miR-466e-3p		MirDB	3.009e-39	2.88e-35	7.044e-38	6.864e-37	64	1099	MRPS31,KLHDC2,SYNJ2BP,LEMD3,APOOL,RNF13,CHD2,MDM4,TXNL1,AP1G1,UBR5,ZNF644,NUFIP2,MKLN1,DCAF17,OSBPL8,ZFAND6,TAOK1,USP1,FAM8A1,CUL3,FNDC3B,THOC7,BTF3L4,CTDSPL2,ARFGEF2,CILK1,YES1,PIAS1,WTAP,PPM1B,ZBTB44,VPS35,RNF38,FAM126B,AFF4,SECISBP2L,ATP6V1A,EMC7,VEZF1,TAB2,GOLPH3,RB1CC1,DCUN1D4,ODR4,ZC3H4,TMEM41B,MBD4,HNRNPLL,CEP97,MED13,ABI1,ITCH,TCF12,RASA2,WDR7,U2SURP,FAM214A,GTF2B,SLC25A36,USF3,LATS1,ATAD…	mmu-miR-466e-3p
MicroRNA	mmu-miR-466d-3p		MirDB	3.009e-39	2.88e-35	7.044e-38	6.864e-37	64	1099	MRPS31,KLHDC2,SYNJ2BP,LEMD3,APOOL,RNF13,CHD2,MDM4,TXNL1,AP1G1,UBR5,ZNF644,NUFIP2,MKLN1,DCAF17,OSBPL8,ZFAND6,TAOK1,USP1,FAM8A1,CUL3,FNDC3B,THOC7,BTF3L4,CTDSPL2,ARFGEF2,CILK1,YES1,PIAS1,WTAP,PPM1B,ZBTB44,VPS35,RNF38,FAM126B,AFF4,SECISBP2L,ATP6V1A,EMC7,VEZF1,TAB2,GOLPH3,RB1CC1,DCUN1D4,ODR4,ZC3H4,TMEM41B,MBD4,HNRNPLL,CEP97,MED13,ABI1,ITCH,TCF12,RASA2,WDR7,U2SURP,FAM214A,GTF2B,SLC25A36,USF3,LATS1,ATAD…	mmu-miR-466d-3p
MicroRNA	mmu-miR-466a-3p		MirDB	3.009e-39	2.88e-35	7.044e-38	6.864e-37	64	1099	MRPS31,KLHDC2,SYNJ2BP,LEMD3,APOOL,RNF13,CHD2,MDM4,TXNL1,AP1G1,UBR5,ZNF644,NUFIP2,MKLN1,DCAF17,OSBPL8,ZFAND6,TAOK1,USP1,FAM8A1,CUL3,FNDC3B,THOC7,BTF3L4,CTDSPL2,ARFGEF2,CILK1,YES1,PIAS1,WTAP,PPM1B,ZBTB44,VPS35,RNF38,FAM126B,AFF4,SECISBP2L,ATP6V1A,EMC7,VEZF1,TAB2,GOLPH3,RB1CC1,DCUN1D4,ODR4,ZC3H4,TMEM41B,MBD4,HNRNPLL,CEP97,MED13,ABI1,ITCH,TCF12,RASA2,WDR7,U2SURP,FAM214A,GTF2B,SLC25A36,USF3,LATS1,ATAD…	mmu-miR-466a-3p
MicroRNA	mmu-miR-297c-3p		MirDB	5.434e-39	5.202e-35	1.242e-37	1.21e-36	64	1110	MRPS31,KLHDC2,SYNJ2BP,LEMD3,APOOL,RNF13,CHD2,MDM4,TXNL1,AP1G1,UBR5,ZNF644,NUFIP2,MKLN1,DCAF17,OSBPL8,ZFAND6,TAOK1,USP1,FAM8A1,CUL3,FNDC3B,THOC7,BTF3L4,CTDSPL2,ARFGEF2,CILK1,YES1,PIAS1,WTAP,PPM1B,ZBTB44,VPS35,RNF38,FAM126B,AFF4,SECISBP2L,ATP6V1A,EMC7,VEZF1,TAB2,GOLPH3,RB1CC1,DCUN1D4,ODR4,ZC3H4,TMEM41B,MBD4,HNRNPLL,CEP97,MED13,ABI1,ITCH,TCF12,RASA2,WDR7,U2SURP,FAM214A,GTF2B,SLC25A36,USF3,LATS1,ATAD…	mmu-miR-297c-3p
MicroRNA	mmu-miR-297b-3p		MirDB	5.434e-39	5.202e-35	1.242e-37	1.21e-36	64	1110	MRPS31,KLHDC2,SYNJ2BP,LEMD3,APOOL,RNF13,CHD2,MDM4,TXNL1,AP1G1,UBR5,ZNF644,NUFIP2,MKLN1,DCAF17,OSBPL8,ZFAND6,TAOK1,USP1,FAM8A1,CUL3,FNDC3B,THOC7,BTF3L4,CTDSPL2,ARFGEF2,CILK1,YES1,PIAS1,WTAP,PPM1B,ZBTB44,VPS35,RNF38,FAM126B,AFF4,SECISBP2L,ATP6V1A,EMC7,VEZF1,TAB2,GOLPH3,RB1CC1,DCUN1D4,ODR4,ZC3H4,TMEM41B,MBD4,HNRNPLL,CEP97,MED13,ABI1,ITCH,TCF12,RASA2,WDR7,U2SURP,FAM214A,GTF2B,SLC25A36,USF3,LATS1,ATAD…	mmu-miR-297b-3p
MicroRNA	mmu-miR-297a-3p		MirDB	5.434e-39	5.202e-35	1.242e-37	1.21e-36	64	1110	MRPS31,KLHDC2,SYNJ2BP,LEMD3,APOOL,RNF13,CHD2,MDM4,TXNL1,AP1G1,UBR5,ZNF644,NUFIP2,MKLN1,DCAF17,OSBPL8,ZFAND6,TAOK1,USP1,FAM8A1,CUL3,FNDC3B,THOC7,BTF3L4,CTDSPL2,ARFGEF2,CILK1,YES1,PIAS1,WTAP,PPM1B,ZBTB44,VPS35,RNF38,FAM126B,AFF4,SECISBP2L,ATP6V1A,EMC7,VEZF1,TAB2,GOLPH3,RB1CC1,DCUN1D4,ODR4,ZC3H4,TMEM41B,MBD4,HNRNPLL,CEP97,MED13,ABI1,ITCH,TCF12,RASA2,WDR7,U2SURP,FAM214A,GTF2B,SLC25A36,USF3,LATS1,ATAD…	mmu-miR-297a-3p
MicroRNA	hsa-miR-96*:mirSVR_highEffct	hsa-miR-96*:mirSVR_nonconserved_highEffect-0.5	MicroRNA.org	4.436e-37	4.247e-33	8.568e-36	8.348e-35	64	1196	SLC25A46,BRIX1,LEMD3,PYROXD1,CHD1,TSPYL1,MDM4,GPALPP1,ACSL3,UBE2D3,AP1G1,SUMO1,MMGT1,USP1,SDHD,ARMC8,CCDC14,SUPT20H,TBPL1,ANXA7,THUMPD1,CILK1,NDFIP2,ATP6V1G1,VTA1,FAM98A,API5,YY1,WDR26,C16orf72,PPM1B,PPP4R3A,PRKRA,PPP6C,SLC4A1AP,PRKAA1,TMEM30A,EMC2,PTGES3,TRIM37,ATP5PB,ARFIP1,NXT2,FAF2,PAPOLA,C1QBP,PDS5A,ANKRD12,ASCC3,MAP3K7,METAP2,PCNP,RASA1,RBM3,RALGAPB,FRYL,PATL1,SLC25A36,DCUN1D1,ATP6AP2,MAP4K…	hsa-miR-96*
MicroRNA	hsa-miR-892a:mirSVR_lowEffct	hsa-miR-892a:mirSVR_nonconserved_lowEffect-0.1-0.5	MicroRNA.org	2.431e-27	2.327e-23	2.389e-26	2.328e-25	64	1776	STAG1,KLHDC2,RNF13,CHD2,TSPYL1,INIP,KMT2C,C12orf29,POLK,SDHD,FNDC3B,SIKE1,MDFIC,SRSF4,UBE2Q1,PMPCB,SCAMP1,ZNF507,CILK1,VTA1,API5,PPP4R3A,PPP1CC,IFNAR1,RAB18,CRLS1,USO1,DYNC2LI1,PLEKHA3,CACYBP,ZRANB1,SNX2,MON2,ATP5PB,GAPVD1,TAB2,GOLPH3,DCAF16,DPP8,CCNK,FBXL3,SNX13,IQGAP1,GSE1,ATP11B,ARL6IP1,ZC3H4,SPIN1,PRDX3,SUPT7L,ANKRD12,HNRNPLL,TMEM167A,NBPF8,TENT4B,RASA1,RBM4,MTERF3,CAPZA2,GSPT1,USF3,ABCE1,ARI…	hsa-miR-892a
MicroRNA	hsa-miR-664*:mirSVR_lowEffct	hsa-miR-664*:mirSVR_nonconserved_lowEffect-0.1-0.5	MicroRNA.org	2.15e-27	2.058e-23	2.128e-26	2.074e-25	64	1772	STAM2,KLHDC2,RAB22A,RNF13,TSNAX,UBN2,NT5DC1,KMT2C,CFDP1,CCSER2,TAOK1,EEF2K,USP1,CUL4B,MED29,NPEPPS,SCAMP1,ELP1,NAA50,MIER1,DENR,DENND4C,PPM1B,MTFMT,ZNF675,FAM204A,TRIM33,PPP2R5C,DYNC2LI1,ELMO2,MARF1,LCOR,ATP5F1C,MON2,HAUS6,GPBP1,ZNF273,ADAM9,PSMA1,RAB11A,ZKSCAN8,NARS1,WSB2,MCCC2,DPP8,DCUN1D4,PRDM2,SNX13,RAB10,KIAA2026,PAPOLA,CPNE3,PDS5A,ASCC3,WDR7,DNM1L,USP10,TXNDC15,UTP11,ATP6AP2,ARID2,OIP5-AS1,…	hsa-miR-664*
MicroRNA	hsa-miR-655-3p		MirDB	2.171e-42	2.078e-38	6.768e-41	6.595e-40	64	974	UBE2K,EIF1B,RNF13,CHD2,MDM4,UBN2,XRN1,TAOK1,COG5,UBE2E3,FAM8A1,MOB4,GNPAT,FNDC3B,CTDSPL2,PMPCB,NOA1,SCAMP1,CILK1,NDFIP2,CGGBP1,PPM1A,ZFX,PPM1B,FAM204A,PRKAA1,TMEM30A,RAP2C,LCOR,SNX2,AFF4,VEZF1,DARS1,GOLPH3,ZNF217,ZNF318,ZNF302,ZNF236,ARFIP1,CCNK,FBXL3,PRDM2,SNX13,EFR3A,RAB10,ZC3H4,WDR20,C11orf58,TAF2,KDM5A,CPSF6,RBM3,CAPZA2,RANBP9,LMBR1,UFL1,CHIC2,LATS1,EIF2S3,ARID2,FAM104A,CD47,CD58,MTDH	hsa-miR-655-3p
MicroRNA	hsa-miR-584:mirSVR_lowEffct	hsa-miR-584:mirSVR_nonconserved_lowEffect-0.1-0.5	MicroRNA.org	4.616e-32	4.419e-28	6.269e-31	6.108e-30	64	1461	STAG1,EIF1B,CCDC90B,CHD2,COPS2,HNRNPH2,NUP54,INIP,SUMO1,UBP1,CLTC,DCAF17,MMGT1,POLK,USP1,CUL3,THOC7,MDFIC,UBQLN1,CGGBP1,YES1,PIAS1,DENND4C,WTAP,PPM1A,SCYL2,ARL1,PRKAA1,ZFR,BZW1,LMBRD1,AFF4,HAUS6,NARS1,SRP9,DPP8,ARMCX2,DCUN1D4,RNF115,C2CD5,ODR4,GNPDA2,WDR20,CBX1,PDS5A,GOLGA5,RAB1A,HNRNPLL,CNOT2,ABI1,TCF12,RALGAPB,CAPZA2,UBA3,HIBADH,BROX,FAM214A,ARID2,EBAG9,MRPL3,USPL1,CAPRIN1,RSL24D1,YTHDF3	hsa-miR-584
MicroRNA	hsa-miR-556-5p:mirSVR_lowEffct	hsa-miR-556-5p:mirSVR_nonconserved_lowEffect-0.1-0.5	MicroRNA.org	5.403e-31	5.173e-27	6.77e-30	6.597e-29	64	1526	STAG1,TSNAX,COPS2,HNRNPH2,GRPEL2,CRNKL1,UBE2D3,RPL7L1,UBR5,SUMO1,ZNF655,OSBPL9,DNAJA1,HECTD1,UBE2E3,FAM8A1,BAG5,MACROH2A1,FAM98A,MIER1,PPM1B,PPP1CC,PPP2R5C,CTR9,VPS35,IQCB1,EPC1,LCOR,MON2,ATP6V1A,IL13RA1,ADAM9,ANKRD49,NARS1,SRP9,PSMD5,ZNF217,MCCC2,ARMCX2,ZNF236,SNX13,BMPR1A,GSE1,ATP11B,ANKRD12,TCEAL8,CEP97,SNRNP27,ITCH,TCF12,TENT4B,KDM5A,CPSF6,U2SURP,RANBP9,GPATCH2,UFL1,PATL1,ORC5,SLC25A36,ARID2,…	hsa-miR-556-5p
MicroRNA	hsa-miR-519d-3p		MirDB	5.793e-40	5.545e-36	1.471e-38	1.433e-37	64	1069	RAB22A,RNF13,TSG101,MDM4,KMT2C,PHC3,UBR5,CNOT7,NUFIP2,CCSER2,XRN1,MKLN1,ANKIB1,CRIPT,TAOK1,FAM8A1,ARMC8,PPP1R21,SLAIN2,FNDC3B,SIKE1,PON2,NAA50,YES1,RNF11,MAPRE1,ARL1,PPP6C,PLEKHA3,RNF38,MAPK8,RAP2C,LCOR,ZRANB1,TRIM37,FAM126B,URI1,C3orf38,ADAM9,GOLPH3,ZNF217,RB1CC1,ZNF236,FBXL3,FBXL5,RAB10,DDX46,BNIP2,PAPOLA,GNPDA2,CEP97,TMEM167A,KPNA3,ABI1,ITCH,RASA2,U2SURP,GPATCH2,DNM1L,SLC25A36,DCUN1D1,SH3GLB1,…	hsa-miR-519d-3p
MicroRNA	hsa-miR-505:mirSVR_lowEffct	hsa-miR-505:mirSVR_conserved_lowEffect-0.1-0.5	MicroRNA.org	2.862e-28	2.74e-24	2.994e-27	2.917e-26	64	1708	C5orf22,UBN2,ESCO1,HNRNPH2,ACSL3,TXNL1,CCSER2,DCAF17,OSBPL8,COG5,VBP1,ARMC8,CCDC14,SIKE1,EEF1E1,ANXA7,ZNF507,YES1,DENR,PRKRA,EXOC5,EPC1,RNF38,MPLKIP,ZFR,ATF1,SNRPG,TRIM37,FAM126B,AFF4,SECISBP2L,MON2,IL13RA1,SRP9,SSBP1,ZNF236,C2CD5,RAB10,KIAA2026,SYNE2,HERC1,HNRNPLL,NBPF8,SNRNP27,TENT4B,RASA1,WDR7,ICE2,KHNYN,CAPZA2,RANBP9,DNM1L,GLOD4,OPA1,ORC5,USP10,DCUN1D1,TXNDC15,SH3GLB1,ARID2,DCTN4,TM2D1,MTDH,C…	hsa-miR-505
MicroRNA	hsa-miR-500b:mirSVR_lowEffct	hsa-miR-500b:mirSVR_nonconserved_lowEffect-0.1-0.5	MicroRNA.org	1.049e-29	1.004e-25	1.2e-28	1.169e-27	64	1609	BRIX1,ZC3H14,C5orf22,DDX42,CHD1,ERGIC2,TRIP12,HMGN3,ESCO1,HNRNPH2,GRPEL2,ACSL3,C12orf29,OSBPL9,ANKIB1,SCP2,POLK,C2orf49,MFSD1,UBE2E3,FKBP3,MOB4,CUL3,FNDC3B,VRK2,TYW3,SCAF8,EEF1E1,HAT1,WTAP,ZFX,DYNC2LI1,BZW1,RAP2C,ATP6V1A,IL13RA1,GPBP1,MATR3,ANKRD49,SSBP1,MCCC2,RB1CC1,EFR3A,PRDX3,PDS5A,TCEAL8,ASCC3,HNRNPLL,TMEM167A,SNRNP27,RBM3,SMCHD1,RALGAPB,CCNG1,DCUN1D1,TXNDC15,BAZ1A,ABCE1,IER3IP1,PHF11,LEPROTL…	hsa-miR-500b
MicroRNA	hsa-miR-490-5p:mirSVR_lowEffct	hsa-miR-490-5p:mirSVR_nonconserved_lowEffect-0.1-0.5	MicroRNA.org	1.083e-30	1.037e-26	1.326e-29	1.292e-28	64	1545	EIF1B,RAB22A,ACVR1,HMGN3,KMT2C,ZNF644,SCP2,CRIPT,MED23,VBP1,MOB4,CCDC14,FNDC3B,VRK2,SLC35A1,CILK1,GUSBP1,FAM98A,ARMCX5,IFNAR1,MTFMT,RAB18,USO1,DYNC2LI1,YPEL5,ATF1,MAPK8,LCOR,SECISBP2L,ATP5PB,HAUS6,GAPVD1,VEZF1,ZNF273,MATR3,RAB11A,ZKSCAN8,GOLPH3,KIAA2026,DDX46,G3BP2,WDR20,C11orf58,TCEAL8,TMEM41B,RAB1A,HNRNPLL,CEP97,NBPF8,PCNP,TCF12,TENT4B,ICE2,COP1,DNM1L,FRYL,SHQ1,USP10,FAM214A,FAM104A,ERCC6L2,PLP…	hsa-miR-490-5p
MicroRNA	hsa-miR-4295:mirSVR_highEffct	hsa-miR-4295:mirSVR_nonconserved_highEffect-0.5	MicroRNA.org	9.009e-38	8.624e-34	1.847e-36	1.799e-35	64	1164	ACVR1,MDM4,KMT2C,PHC3,CNOT7,CLTC,CCSER2,ANKIB1,MMGT1,ZCCHC7,ARMC8,CCDC14,CUL4B,BTF3L4,UBQLN1,CILK1,API5,CGGBP1,MIER1,DENND4C,WTAP,TRIM33,EXOC5,CRLS1,PRKAA1,RTCA,RNF38,RAP2C,PTGES3,TRIM37,SNX2,SECISBP2L,ZNF217,RB1CC1,ARFIP1,MFF,C2CD5,FBXL5,EFR3A,ABRAXAS2,GSE1,ARL6IP1,WDR20,ANKRD12,MBD4,CEP97,FBXW11,C12orf4,RASA1,RBM4,GPATCH2,UBA3,CCNG1,MRPS10,BROX,GTF2B,SLC25A36,TMEM168,ABCE1,IER3IP1,PHF11,CD47,ER…	hsa-miR-4295
MicroRNA	hsa-miR-4280:mirSVR_lowEffct	hsa-miR-4280:mirSVR_nonconserved_lowEffect-0.1-0.5	MicroRNA.org	4.639e-34	4.441e-30	7.305e-33	7.118e-32	64	1348	UBE2K,USP9X,CCDC90B,ACVR1,HMGN3,HNRNPH2,RPS6KC1,GPALPP1,ACSL3,MFSD14A,KMT2C,UBE2D3,UBR5,ZNF644,UCHL3,ANKIB1,CRIPT,DDX60L,COG5,USP1,SLAIN2,SUPT20H,UBQLN1,UBE2Q1,POGK,SLC35A1,THUMPD1,VTA1,API5,YY1,PPM1B,TRIM33,RAB18,PPP6C,RNF38,ZFR,BZW1,EMC2,PTGES3,LCOR,SECISBP2L,PABIR1,ZNF273,PSMA1,TMEM126B,ZNF195,GOLPH3,RB1CC1,SUCLG2,GPD1L,TCERG1,ARL6IP1,RAB1A,METAP2,PCNP,HEATR1,GLOD4,CCNG1,ATG3,BAZ1A,ERCC6L2,DCT…	hsa-miR-4280
MicroRNA	hsa-miR-376a:mirSVR_lowEffct	hsa-miR-376a:mirSVR_conserved_lowEffect-0.1-0.5	MicroRNA.org	1.247e-29	1.193e-25	1.411e-28	1.375e-27	64	1614	SLC25A46,ZC3H14,STAM2,STAG1,CCDC90B,CHD2,ERGIC2,NUP54,CFDP1,XRN1,ANKIB1,SCP2,BOD1L1,DDX60L,HECTD1,UBE2E3,FAM8A1,EIF3M,VBP1,ARMC8,PPP1R21,CTDSPL2,ANXA7,ARFGEF2,CGGBP1,PPP1CC,MAPRE1,ARL1,EXOC5,DYNC2LI1,CTR9,PLEKHA3,RTCA,RNF38,PTGES3,FAM126B,SNX2,URI1,VEZF1,GOLPH3,ZNF217,FBXL3,GPD1L,DDX46,SLC25A43,PAPOLA,ARL6IP1,PRDX3,SCFD1,TMEM41B,RASA1,U2SURP,RALGAPB,SHQ1,LRPPRC,BAZ1A,ATP6AP2,MAP4K5,ARID2,NEMF,LEP…	hsa-miR-376a
MicroRNA	hsa-miR-3529-3p		MirDB	4.628e-39	4.43e-35	1.07e-37	1.043e-36	64	1107	KLHDC2,EIF1B,RAB22A,EYA3,UBN2,TRIP12,PHC3,AP1G1,PIK3CB,NUFIP2,XRN1,CRIPT,DDX60L,TMCO1,CUL3,BTF3L4,SCAMP1,PEX3,LZTFL1,ARFGEF2,API5,YY1,GPATCH2L,WTAP,PPM1A,ZFX,HIGD1A,RAB18,PPP6C,PRKAA1,TMEM30A,ZFR,LCOR,AFF4,ATP6V1A,HAUS6,GPBP1,MRPL19,GOLPH3,NHLRC2,ZNF236,PRDM2,IQGAP1,EFR3A,HNRNPLL,CEP97,FBXW11,NBPF8,TCEA1,VMA21,TENT4B,PDCD6IP,RASA1,CPSF6,U2SURP,KAT6A,RANBP9,PIAS2,OPA1,SLC25A36,PAK2,MTDH,UBE2W,YTHD…	hsa-miR-3529-3p
MicroRNA	hsa-miR-3157:mirSVR_lowEffct	hsa-miR-3157:mirSVR_nonconserved_lowEffect-0.1-0.5	MicroRNA.org	7.709e-26	7.38e-22	6.859e-25	6.683e-24	64	1893	C5orf22,LEMD3,USP9X,EIF1B,MDM4,HMGN3,NT5DC1,GPALPP1,UBE2D3,UBR5,CLN5,CLTC,OSBPL9,SCP2,TAOK1,MOB4,BTF3L4,CTDSPL2,NPEPPS,ZNF507,CGGBP1,EXOC5,PLEKHA3,MARF1,PEDS1,CCT8,LCOR,FAM126B,C3orf38,ZNF217,ZNF236,EFR3A,RAB10,TOMM70,DDX46,SLC25A43,PAPOLA,SYNE2,PDS5A,RAB1A,NBPF8,PCNP,PDCD6IP,CPSF6,RBM3,RBM4,ICE2,SMCHD1,SLC35B3,LMBR1,UBA3,UFL1,PATL1,CCNG1,GTF2B,DCUN1D1,USF3,ABCE1,ATP6AP2,EIF2S3,IER3IP1,FAM104A,ER…	hsa-miR-3157
MicroRNA	hsa-miR-3129:mirSVR_highEffct	hsa-miR-3129:mirSVR_nonconserved_highEffect-0.5	MicroRNA.org	1.269e-38	1.215e-34	2.832e-37	2.759e-36	64	1126	SLC25A46,ZC3H14,FAM172A,CHD2,MDM4,COPS2,NT5DC1,MFSD14A,PHC3,CNOT7,LYPLA1,OSBPL8,SCP2,TAOK1,ATXN10,ARMC8,UBQLN1,SLC35A1,PON2,HAT1,VTA1,CGGBP1,YES1,RNF14,MAPRE1,PLEKHA3,VPS35,RNF38,LMBRD1,SECISBP2L,PABIR1,ATP5PB,ATP6V1A,IL13RA1,GPBP1,ADAM9,SRP9,MRPL19,TAB2,DARS1,ZNF217,SUCLG2,BMPR1A,ARL6IP1,G3BP2,WDR20,TAF2,TMEM41B,RAB1A,CEP97,NBPF8,WDR7,CPSF6,KAT6A,GPATCH2,HEATR1,PATL1,PIAS2,SH3GLB1,ATAD1,LEPROTL1…	hsa-miR-3129
MicroRNA	hsa-miR-27a:mirSVR_highEffct	hsa-miR-27a:mirSVR_conserved_highEffect-0.5	MicroRNA.org	2.129e-31	2.038e-27	2.792e-30	2.721e-29	64	1501	FAM172A,STAG1,APOOL,CHD2,ACVR1,TSPYL1,GRPEL2,INIP,GPALPP1,KMT2C,PHC3,UBR5,CNOT7,ANKIB1,TAOK1,DDX60L,ATXN10,FKBP3,VBP1,ARMC8,UBE2Q1,PMPCB,NPEPPS,MRPL42,SCAMP1,CCT2,GPATCH2L,PPM1B,CHMP2B,PPP1CC,ZBTB44,DYNC2LI1,DROSHA,IQCB1,LCOR,TRIM37,AFF4,GAPVD1,ADAM9,PSMA1,TMEM126B,ARFIP1,DCUN1D4,NXT2,CCNK,EFR3A,C11orf58,TMEM41B,KPNA3,TCEA1,SNRNP27,TENT4B,U2SURP,GPATCH2,DNM1L,UFL1,FRYL,CCNG1,ORC5,UTP11,ARID2,ASB3…	hsa-miR-27a
MicroRNA	hsa-miR-26b-5p:Functional MTI (Weak)	Functional MTI (Weak)	miRTarbase	4.478e-26	4.287e-22	4.037e-25	3.933e-24	64	1874	UBE2K,STAG1,SMNDC1,USP9X,UBN2,RPS6KC1,GPALPP1,ACSL3,KMT2C,ATAD2B,NUFIP2,CCSER2,SCP2,MED23,ARMC8,FNDC3B,THOC7,SRSF6,ELP1,FAM98A,NAA50,RNF11,PPP4R3A,PPP1CC,DYNC2LI1,PRKAA1,RNF38,TMEM30A,RAP2C,FAM126B,SNX2,AQR,ATP6V1A,EMC7,ADAM9,MATR3,ZNF195,SRP9,PSMD5,DCAF16,ARMCX2,BMPR1A,ZC3H4,NAE1,G3BP2,SYNE2,TMEM41B,METAP2,TCF12,WASHC4,RBM3,SLC35B3,TPRKB,GPATCH2,PIAS2,SLC25A36,TMEM168,ATP6AP2,DCTN4,MTREX,ZNF664,…	hsa-miR-26b-5p
MicroRNA	hsa-miR-222:mirSVR_lowEffct	hsa-miR-222:mirSVR_conserved_lowEffect-0.1-0.5	MicroRNA.org	4.987e-33	4.774e-29	7.062e-32	6.881e-31	64	1405	BRIX1,UBE2K,C5orf22,EIF1B,RNF13,MDM4,MFSD14A,ZNF655,CNOT7,OSBPL8,UBE2E3,VBP1,SMARCA5,UBQLN1,PMPCB,NPEPPS,PEX3,BAG5,YY1,C16orf72,DENR,DENND4C,GPATCH2L,PPM1A,PPM1B,PPP2R5C,USO1,PLEKHA3,BZW1,EMC2,ZNF273,MATR3,RAB11A,ZKSCAN8,MFF,GPD1L,DDX46,GSE1,TCERG1,CCDC47,PRDX3,PDS5A,TCEAL8,HNRNPLL,CNOT2,TMEM167A,KPNA3,WASHC4,RBM4,U2SURP,RANBP9,DNM1L,FRYL,PATL1,SHQ1,CCNG1,GTF2B,BAZ1A,SCARB2,MOB1A,CD47,PAK2,CAPRIN…	hsa-miR-222
MicroRNA	hsa-miR-219-2-3p:mirSVR_highEffct	hsa-miR-219-2-3p:mirSVR_nonconserved_highEffect-0.5	MicroRNA.org	4.193e-38	4.014e-34	8.836e-37	8.61e-36	64	1149	STAM2,UBE2K,MIS18BP1,USP9X,CHD2,TSNAX,NUP54,RPS6KC1,PNPT1,KMT2C,ZNF644,CLN5,OSBPL9,ANKIB1,MMGT1,TRMT13,DDX60L,FNDC3B,VRK2,TYW3,ATP6V1G1,FAM98A,NAA50,CGGBP1,YY1,PPM1A,HIGD1A,ARL1,CTR9,DROSHA,VPS35,CACYBP,MAPK8,LCOR,AQR,GPBP1,TMEM126B,ANKRD49,DARS1,PSMD5,GOLPH3,ZNF217,RAB10,PAPOLA,ARL6IP1,ODR4,G3BP2,PEX2,ANKRD12,CNOT2,TENT4B,PDCD6IP,RALGAPB,GPATCH2,UFL1,FRYL,CCNG1,SLC25A36,DCUN1D1,TMEM168,ATP6AP2,E…	hsa-miR-219-2-3p
MicroRNA	hsa-miR-20b*:mirSVR_lowEffct	hsa-miR-20b*:mirSVR_nonconserved_lowEffect-0.1-0.5	MicroRNA.org	1.664e-32	1.593e-28	2.295e-31	2.236e-30	64	1435	ZC3H14,UBE2K,USP9X,CCDC90B,RNF13,CHD1,ACVR1,ERGIC2,GRPEL2,PHC3,ZNF644,SCP2,TAOK1,MFSD1,FAM8A1,FKBP3,ARMC8,SLAIN2,FNDC3B,SIKE1,UBQLN1,POGK,MRPL42,PEX3,ELP1,CILK1,FAM98A,ZFX,SCYL2,TRIM33,PPP6C,ELMO2,BZW1,CACYBP,TRIM37,ANKRD49,ZNF217,NHLRC2,GSE1,SLC25A43,TCERG1,ODR4,CBX1,TCEAL8,HERC1,GOLGA5,TCF12,RASA1,ICE2,SMCHD1,MTERF3,CAPZA2,PATL1,CHIC2,ATG3,BAZ1A,ZDHHC6,UTP11,ARID2,CD47,MRPL3,DCTN4,ZNF664,YTHDF3	hsa-miR-20b*
MicroRNA	hsa-miR-200c-3p		MirDB	1.238e-42	1.186e-38	3.913e-41	3.812e-40	64	965	STAM2,CHD2,UBN2,HNRNPH2,KMT2C,PHC3,ATAD2B,NUFIP2,MKLN1,DCAF17,ZFAND6,MMGT1,TAOK1,POLK,C2orf49,FAM8A1,FNDC3B,SIKE1,BTF3L4,SUPT20H,UBQLN1,CTDSPL2,SCAMP1,BAG5,CILK1,NAA50,C16orf72,GPATCH2L,ZFX,PPM1B,MAPRE1,TRIM33,PPP2CA,MARF1,RNF38,ZFR,RAP2C,LCOR,FAM126B,AFF4,SECISBP2L,MON2,MATR3,ZKSCAN8,ZNF217,ZNF302,SNX13,PAPOLA,ZC3H4,CEP97,MED13,TMEM167A,FBXW11,PCNP,ELOC,TENT4B,RASA2,RANBP9,SLC25A36,LATS1,MAP4K5,…	hsa-miR-200c-3p
MicroRNA	hsa-miR-200b-3p		MirDB	1.238e-42	1.186e-38	3.913e-41	3.812e-40	64	965	STAM2,CHD2,UBN2,HNRNPH2,KMT2C,PHC3,ATAD2B,NUFIP2,MKLN1,DCAF17,ZFAND6,MMGT1,TAOK1,POLK,C2orf49,FAM8A1,FNDC3B,SIKE1,BTF3L4,SUPT20H,UBQLN1,CTDSPL2,SCAMP1,BAG5,CILK1,NAA50,C16orf72,GPATCH2L,ZFX,PPM1B,MAPRE1,TRIM33,PPP2CA,MARF1,RNF38,ZFR,RAP2C,LCOR,FAM126B,AFF4,SECISBP2L,MON2,MATR3,ZKSCAN8,ZNF217,ZNF302,SNX13,PAPOLA,ZC3H4,CEP97,MED13,TMEM167A,FBXW11,PCNP,ELOC,TENT4B,RASA2,RANBP9,SLC25A36,LATS1,MAP4K5,…	hsa-miR-200b-3p
MicroRNA	hsa-miR-19b-3p		MirDB	4.157e-39	3.979e-35	9.636e-38	9.389e-37	64	1105	STAM2,LEMD3,CHD2,MDM4,UBN2,NUP54,UBE2D3,PIK3CB,ZNF644,CNOT7,NUFIP2,CLTC,CCSER2,ANKIB1,MMGT1,TAOK1,ARMC8,CUL3,MDFIC,BTF3L4,SRSF6,ANXA7,BAG5,PON2,NDFIP2,CGGBP1,YY1,WDR26,MIER1,RNF11,DENND4C,TRIM33,EXOC5,RAB18,VPS35,PRKAA1,EPC1,RNF38,MAPK8,RAP2C,PTGES3,SECISBP2L,MON2,EMC7,ZNF217,RB1CC1,ARFIP1,MFF,C2CD5,KIAA2026,BNIP2,G3BP2,WDR20,CBX1,RAB1A,MED13,KPNA3,ITCH,SMCHD1,WWP1,PATL1,FAM104A,PHF11,SUZ12	hsa-miR-19b-3p
MicroRNA	hsa-miR-199a-5p:mirSVR_lowEffct	hsa-miR-199a-5p:mirSVR_conserved_lowEffect-0.1-0.5	MicroRNA.org	1.355e-26	1.297e-22	1.283e-25	1.25e-24	64	1833	STAG1,RNF13,CHD1,CHD2,HNRNPH2,MFSD14A,KMT2C,UBE2D3,UBR5,SUMO1,OSBPL8,CRIPT,TAOK1,HECTD1,GNPAT,CUL4B,CUL3,FNDC3B,UBQLN1,UBE2Q1,POGK,CFAP36,NPEPPS,ELP1,GUSBP1,FAM98A,GPATCH2L,PPM1B,MAPRE1,DYNC2LI1,DROSHA,MARF1,TRIM37,FAM126B,SECISBP2L,EMC7,SERBP1,VEZF1,ZNF273,ZKSCAN8,SUCLG2,MMADHC,PRDM2,UBXN4,DDX46,PAPOLA,TCERG1,ARL6IP1,CCDC47,SUPT7L,RAB1A,FBXW11,NBPF8,VMA21,CPSF6,U2SURP,SLC35B3,HIBADH,SLC25A36,ATA…	hsa-miR-199a-5p
MicroRNA	hsa-miR-130a:mirSVR_highEffct	hsa-miR-130a:mirSVR_conserved_highEffect-0.5	MicroRNA.org	2.196e-33	2.102e-29	3.239e-32	3.156e-31	64	1385	STAM2,EIF1B,ACVR1,MDM4,KMT2C,PHC3,CNOT7,CLTC,CCSER2,ANKIB1,MMGT1,MED23,BTF3L4,UBQLN1,MACROH2A1,API5,MIER1,DENND4C,WTAP,PPM1A,PPM1B,TRIM33,EXOC5,CRLS1,PRKAA1,RTCA,RNF38,RAP2C,PTGES3,TRIM37,SNX2,SECISBP2L,C3orf38,RAB11A,DARS1,ZNF217,RB1CC1,ARFIP1,MFF,C2CD5,FBXL5,EFR3A,ABRAXAS2,GSE1,ARL6IP1,WDR20,PDS5A,ANKRD12,MBD4,CEP97,FBXW11,RASA1,RBM4,RALGAPB,UBA3,BROX,SLC25A36,BAZ1A,ABCE1,ATP6AP2,IER3IP1,CD47,E…	hsa-miR-130a
MicroRNA	hsa-miR-12123		MirDB	1.142e-38	1.093e-34	2.555e-37	2.489e-36	64	1124	SLC25A46,APOOL,TSNAX,UBN2,KMT2C,UBE2D3,C12orf29,SUMO1,ATAD2B,CFDP1,NUFIP2,CCSER2,MKLN1,DCAF17,CRIPT,ATXN10,MED23,POLK,USP1,MOB4,SDHD,ARMC8,SRSF4,ANXA7,ARFGEF2,FAM98A,YES1,WDR26,C16orf72,ARMCX3,SCYL2,ZBTB44,PLEKHA3,RNF38,MAPK8,TRIM37,AQR,MON2,URI1,ZNF273,ADAM9,PSMD5,RB1CC1,ARMCX2,SUCLG2,FBXL3,SNX13,IQGAP1,ABRAXAS2,FAF2,ODR4,SYNE2,HERC1,CNOT2,MED13,TMEM167A,KDM5A,CPSF6,MTERF3,COP1,USF3,LATS1,MOB1A,…	hsa-miR-12123
MicroRNA	hsa-miR-106b-5p		MirDB	3.413e-38	3.267e-34	7.325e-37	7.138e-36	64	1145	RAB22A,RNF13,TSG101,MDM4,KMT2C,PHC3,UBR5,CNOT7,NUFIP2,CCSER2,XRN1,MKLN1,ANKIB1,CRIPT,TAOK1,FAM8A1,ARMC8,PPP1R21,SLAIN2,FNDC3B,SIKE1,POGK,PON2,YES1,RNF11,MAPRE1,ARL1,PPP6C,PLEKHA3,RNF38,MAPK8,RAP2C,LCOR,ZRANB1,TRIM37,FAM126B,URI1,VEZF1,C3orf38,ADAM9,GOLPH3,ZNF217,RB1CC1,ZNF236,FBXL3,FBXL5,RAB10,BNIP2,PAPOLA,GNPDA2,CEP97,TMEM167A,KPNA3,ABI1,ITCH,RASA2,U2SURP,GPATCH2,DNM1L,SLC25A36,DCUN1D1,SH3GLB1,T…	hsa-miR-106b-5p
MicroRNA	mmu-miR-669l-3p		MirDB	7.288e-40	6.977e-36	1.822e-38	1.775e-37	63	1031	KLHDC2,LEMD3,USP9X,RNF13,COPS2,GPALPP1,KMT2C,PIK3CB,CLK1,NUFIP2,MKLN1,OSBPL8,TAOK1,USP1,MFSD1,CUL3,SLAIN2,BTF3L4,CTDSPL2,LZTFL1,ARFGEF2,CILK1,YY1,WTAP,ZFX,ZBTB44,VPS35,PRKAA1,MARF1,RNF38,FAM126B,SECISBP2L,MON2,EMC7,VEZF1,TAB2,GOLPH3,RB1CC1,DCUN1D4,NXT2,FBXL5,RAB10,BMPR1A,ZC3H4,SPIN1,SYNE2,C1QBP,ANKRD12,TMEM41B,HERC1,MBD4,CEP97,MED13,ITCH,TCF12,RASA2,CPSF6,U2SURP,GTF2B,USF3,LATS1,ATAD1,MTDH	mmu-miR-669l-3p
MicroRNA	mmu-miR-669d-2-3p		MirDB	7.288e-40	6.977e-36	1.822e-38	1.775e-37	63	1031	KLHDC2,LEMD3,USP9X,RNF13,COPS2,GPALPP1,KMT2C,PIK3CB,CLK1,NUFIP2,MKLN1,OSBPL8,TAOK1,USP1,MFSD1,CUL3,SLAIN2,BTF3L4,CTDSPL2,LZTFL1,ARFGEF2,CILK1,YY1,WTAP,ZFX,ZBTB44,VPS35,PRKAA1,MARF1,RNF38,FAM126B,SECISBP2L,MON2,EMC7,VEZF1,TAB2,GOLPH3,RB1CC1,DCUN1D4,NXT2,FBXL5,RAB10,BMPR1A,ZC3H4,SPIN1,SYNE2,C1QBP,ANKRD12,TMEM41B,HERC1,MBD4,CEP97,MED13,ITCH,TCF12,RASA2,CPSF6,U2SURP,GTF2B,USF3,LATS1,ATAD1,MTDH	mmu-miR-669d-2-3p
MicroRNA	mmu-miR-3065-5p		MirDB	5.1e-45	4.882e-41	1.9e-43	1.851e-42	63	845	C5orf22,STAG1,SYNJ2BP,SMNDC1,EIF1B,MDM4,UBN2,ACSL3,TXNL1,PIK3CB,NUFIP2,XRN1,DCAF17,MMGT1,POLK,DNAJA1,SDHD,CUL4B,MDFIC,BTF3L4,SMARCA5,CTDSPL2,CGGBP1,YES1,GPATCH2L,WTAP,PPM1A,CHMP2B,ZBTB44,PPP6C,VPS35,RNF38,ZFR,RAP2C,FAM126B,AFF4,MON2,ATP6V1A,SERBP1,RAB11A,SRP9,DARS1,SSBP1,TOMM70,CYFIP1,GSE1,SCFD1,MAP3K7,RAB1A,METAP2,TMEM167A,TCEA1,TENT4B,WDR7,CPSF6,U2SURP,KAT6A,RALGAPB,PIAS2,PAK2,TM2D1,MTDH,UBE2W	mmu-miR-3065-5p
MicroRNA	hsa-miR-767-5p:mirSVR_lowEffct	hsa-miR-767-5p:mirSVR_nonconserved_lowEffect-0.1-0.5	MicroRNA.org	8.883e-30	8.504e-26	1.021e-28	9.948e-28	63	1549	STAM2,UBE2K,COPS2,HMGN3,AP1G1,UBR5,ZNF655,ATAD2B,CNOT7,CLTC,ARMC8,BTF3L4,SRSF4,PMPCB,NPEPPS,ARFGEF2,CCT2,YY1,FAM204A,MAPRE1,PPP2CA,EXOC5,ELMO2,CTR9,PLEKHA3,RNF38,ATP6V1A,HAUS6,ZNF273,MATR3,NARS1,PSMD5,GOLPH3,PSMD12,NHLRC2,ZNF302,DPP8,ZNF236,C2CD5,ABRAXAS2,BMPR1A,FAF2,ATP11B,SLC25A43,ZC3H4,SUPT7L,ASCC3,HERC1,TMEM167A,KPNA3,KDM5A,SMCHD1,SLC35B3,TPRKB,UBA3,USF3,TXNDC15,SH3GLB1,ABCE1,EBAG9,SUZ12,BUB3…	hsa-miR-767-5p
MicroRNA	hsa-miR-593:mirSVR_lowEffct	hsa-miR-593:mirSVR_nonconserved_lowEffect-0.1-0.5	MicroRNA.org	1.441e-24	1.379e-20	1.186e-23	1.155e-22	63	1936	BRIX1,STAG1,PDHB,APOOL,COPS2,TRIP12,NT5DC1,PHC3,RPL7L1,DCAF17,EEF2K,BOD1L1,TRMT13,ZCCHC7,MED23,UBE2E3,CUL4B,SCAMP1,CCT2,CGGBP1,WDR26,TDP2,WTAP,PPM1A,PPM1B,PPP4R3A,MAPRE1,SLC4A1AP,DYNC2LI1,ELMO2,PLEKHA3,YPEL5,ATF1,BZW1,RAP2C,ZRANB1,TRIM37,HAUS6,TMEM126B,MCCC2,DCUN1D4,SNX13,ABRAXAS2,FAF2,ZC3H4,SPIN1,NAE1,TMEM41B,HERC1,SNRNP27,ITCH,WDR7,ICE2,WWP1,CCNG1,CHIC2,SH3GLB1,TMEM168,UTP11,ARID2,SCARB2,PHF11,…	hsa-miR-593
MicroRNA	hsa-miR-582-3p:mirSVR_highEffct	hsa-miR-582-3p:mirSVR_nonconserved_highEffect-0.5	MicroRNA.org	5.548e-41	5.312e-37	1.586e-39	1.545e-38	63	987	MIS18BP1,LEMD3,TSNAX,NT5DC1,GRPEL2,NUP54,GPALPP1,MFSD14A,C12orf29,ATAD2B,CLNS1A,ANKIB1,CRIPT,BOD1L1,MDFIC,TYW3,PMPCB,POGK,PEX3,SLC35A1,CILK1,VTA1,CCT2,MIER1,RNF11,DENR,ZFX,PPP1CC,SCYL2,PPP2CA,PPP6C,DYNC2LI1,YPEL5,BZW1,CACYBP,MCCC2,NHLRC2,DPP8,SUCLG2,DCUN1D4,FBXL3,PRDM2,SNX13,DDX46,BNIP2,CPNE3,MAP3K7,KPNA3,RBM3,CAPZA2,LMBR1,UFL1,FRYL,CCNG1,FAM214A,TMEM168,ATG3,EIF2S3,CD47,DCTN4,ZNF654,YTHDF3,ZMYM5	hsa-miR-582-3p
MicroRNA	hsa-miR-582-3p:mirSVR_lowEffct	hsa-miR-582-3p:mirSVR_nonconserved_lowEffect-0.1-0.5	MicroRNA.org	5.922e-31	5.669e-27	7.362e-30	7.174e-29	63	1475	ZC3H14,USP9X,ACVR1,SMIM15,HMGN3,ESCO1,INIP,TXNL1,AP1G1,ZNF644,OSBPL9,OSBPL8,ZFAND6,ATXN10,POLK,PPP1R21,CUL3,SMARCA5,VRK2,EEF1E1,LZTFL1,ZNF507,MACROH2A1,WDR26,PPP4R3A,MAPRE1,HIGD1A,ZBTB44,CRLS1,VPS35,LCOR,SNRPG,ATP5F1C,ATP6V1A,HAUS6,SERBP1,MATR3,RAB11A,ZNF217,RB1CC1,ZNF236,NXT2,FBXL5,ABRAXAS2,RAB10,KIAA2026,UBXN4,ATP11B,SLC25A43,G3BP2,C11orf58,TENT4B,WDR7,CPSF6,KAT6A,GPATCH2,USP10,SLC25A36,ABCE1,A…	hsa-miR-582-3p
MicroRNA	hsa-miR-520f:mirSVR_lowEffct	hsa-miR-520f:mirSVR_nonconserved_lowEffect-0.1-0.5	MicroRNA.org	3.148e-26	3.013e-22	2.867e-25	2.794e-24	63	1801	MDM4,HNRNPH2,MFSD14A,UBE2D3,ZNF644,XRN1,MKLN1,OSBPL8,FAM8A1,BTF3L4,VRK2,SUPT20H,UBQLN1,SRSF4,ARFGEF2,PON2,THUMPD1,NDFIP2,VTA1,ZFX,PPP1CC,FAM204A,CRLS1,PPP2R5C,PLEKHA3,VPS35,PRKAA1,ZFR,ZRANB1,FAM126B,SNX2,ATP5F1C,PABIR1,URI1,TAB2,PSMD5,MCCC2,NHLRC2,DPP8,ZNF236,DCUN1D4,ABRAXAS2,FAF2,GSE1,PAPOLA,WDR20,SYNE2,SUPT7L,TAF2,CNOT2,RASA1,WDR7,RBM4,ICE2,RALGAPB,DNM1L,CCNG1,SH3GLB1,SCARB2,PHF11,SUZ12,MTDH,YT…	hsa-miR-520f
MicroRNA	hsa-miR-508-5p:mirSVR_lowEffct	hsa-miR-508-5p:mirSVR_nonconserved_lowEffect-0.1-0.5	MicroRNA.org	2.319e-25	2.22e-21	2.011e-24	1.959e-23	63	1870	STAM2,FAM172A,PYROXD1,USP9X,CHD2,SMIM15,NT5DC1,UBE2D3,AP1G1,ZNF655,CCSER2,ANKIB1,ALG8,EEF2K,DDX60L,DNAJA1,USP1,BTF3L4,TYW3,SRSF4,SRSF6,SLC35A1,ARFGEF2,PON2,CILK1,CCT2,CGGBP1,YY1,PRKRA,ZNF675,RNF14,TRIM33,PPP6C,DROSHA,ATF1,CACYBP,LMBRD1,FAM126B,SECISBP2L,ATP5PB,GPBP1,ANKRD49,DARS1,ZNF302,C2CD5,GPD1L,SLC25A43,GNPDA2,CNOT2,MED13,FBXW11,TCF12,WDR7,CAPZA2,DNM1L,HIBADH,GSPT1,USP10,ATP6AP2,CD47,KYAT3,DC…	hsa-miR-508-5p
MicroRNA	hsa-miR-488*:mirSVR_lowEffct	hsa-miR-488*:mirSVR_nonconserved_lowEffect-0.1-0.5	MicroRNA.org	1.061e-29	1.015e-25	1.212e-28	1.181e-27	63	1554	SLC25A46,MIS18BP1,LEMD3,CHD1,CHD2,NT5DC1,NUP54,GPALPP1,SUMO1,ZNF644,ATAD2B,CCSER2,SCP2,HMGN4,MOB4,CUL3,VRK2,MED29,SCAMP1,BAG5,LZTFL1,CILK1,FAM98A,PPM1B,PPP4R3A,PRKRA,RNF14,PPP2R5C,PPP6C,SLC4A1AP,DYNC2LI1,IQCB1,RNF38,TMEM30A,LMBRD1,MON2,IL13RA1,HAUS6,MATR3,GOLPH3,SUCLG2,DCUN1D4,IQGAP1,ABRAXAS2,GSE1,PAPOLA,WDR20,TAF2,TCEAL8,RAB1A,HNRNPLL,TMEM167A,FBXW11,ITCH,TENT4B,UBA3,FRYL,VPS36,HIBADH,LATS1,ABCE…	hsa-miR-488*
MicroRNA	hsa-miR-488:mirSVR_highEffct	hsa-miR-488:mirSVR_conserved_highEffect-0.5	MicroRNA.org	3.657e-33	3.501e-29	5.249e-32	5.115e-31	63	1347	TSNAX,GPALPP1,MFSD14A,PNPT1,ANKIB1,ALG8,DDX60L,COG5,USP1,HMGN4,UBE2E3,SDHD,ANXA7,PEX3,NDFIP2,MACROH2A1,MED1,ARMCX3,DENND4C,GPATCH2L,PPM1B,PPP2R5C,VPS35,TMEM30A,CACYBP,ZRANB1,VPS29,AQR,GPBP1,ADAM9,ZNF195,PSMD5,PSMD12,ARMCX2,TTC9C,ARFIP1,C2CD5,FBXL5,RAB10,TOMM70,BMPR1A,GNPDA2,WDR20,SUPT7L,C11orf58,ANKRD12,HERC1,WASHC4,RASA1,KAT6A,CAPZA2,GPATCH2,FRYL,HIBADH,CCNG1,ATAD1,UTP11,SBDS,ARID2,IER3IP1,LEPRO…	hsa-miR-488
MicroRNA	hsa-miR-4318:mirSVR_lowEffct	hsa-miR-4318:mirSVR_nonconserved_lowEffect-0.1-0.5	MicroRNA.org	3.785e-28	3.623e-24	3.93e-27	3.829e-26	63	1659	ZC3H14,KLHDC2,APOOL,RNF13,CHD1,AP1G1,UBP1,ZNF644,MKLN1,ANKIB1,MMGT1,BOD1L1,POLK,SDHD,GNPAT,FNDC3B,BTF3L4,SUPT20H,UBQLN1,SRSF6,BAG5,NDFIP2,GUSBP1,SPG11,YY1,GPATCH2L,PPP4R3A,PPP1CC,TRIM33,RAB18,CRLS1,PLEKHA3,EMC2,ZRANB1,VPS29,ZKSCAN8,ANKRD49,NARS1,GOLPH3,SLC25A43,ARL6IP1,SPIN1,WDR20,C11orf58,PEX2,GOT2,NBPF8,TCF12,WDR7,RBM4,WWP1,U2SURP,MTERF3,KAT6A,RALGAPB,CAPZA2,DNM1L,SHQ1,LRPPRC,SLC25A36,MAP4K5,AS…	hsa-miR-4318
MicroRNA	hsa-miR-374c-5p		MirDB	1.648e-41	1.577e-37	4.854e-40	4.729e-39	63	967	UBE2K,EIF1B,RNF13,CHD2,MDM4,UBN2,XRN1,TAOK1,COG5,UBE2E3,FAM8A1,MOB4,GNPAT,FNDC3B,CTDSPL2,NOA1,SCAMP1,CILK1,NDFIP2,CGGBP1,PPM1A,ZFX,PPM1B,FAM204A,PRKAA1,TMEM30A,RAP2C,LCOR,SNX2,AFF4,VEZF1,DARS1,GOLPH3,ZNF217,ZNF318,ZNF302,ZNF236,ARFIP1,CCNK,FBXL3,PRDM2,SNX13,EFR3A,RAB10,ZC3H4,WDR20,C11orf58,TAF2,KDM5A,CPSF6,RBM3,CAPZA2,RANBP9,LMBR1,UFL1,CHIC2,LATS1,EIF2S3,ARID2,FAM104A,CD47,CD58,MTDH	hsa-miR-374c-5p
MicroRNA	hsa-miR-374a-5p		MirDB	4.348e-40	4.162e-36	1.116e-38	1.087e-37	63	1022	SLC25A46,UBE2K,LEMD3,RAB22A,PNPT1,ZNF655,ATAD2B,XRN1,OSBPL8,MED23,POLK,HECTD1,SLAIN2,SIKE1,PMPCB,MRPL42,CILK1,C16orf72,PPM1B,RNF14,EXOC5,PRKAA1,RNF38,LCOR,LMBRD1,KIFBP,NHLRC2,DPP8,ZNF236,FBXL3,FBXL5,RAB10,FAF2,TCERG1,CCDC47,SPIN1,GNPDA2,WDR20,SYNE2,C11orf58,PEX2,TMEM41B,ASCC3,MED13,ELOC,TCF12,TENT4B,WASHC4,RASA2,WDR7,SLC35B3,KAT6A,CAPZA2,RANBP9,VPS36,HIBADH,DCUN1D1,USF3,ATAD1,EBAG9,BUB3,UBE2W,YTH…	hsa-miR-374a-5p
MicroRNA	hsa-miR-3121-3p		MirDB	3.507e-33	3.357e-29	5.056e-32	4.927e-31	63	1346	STAM2,UBE2K,USP9X,GPALPP1,KMT2C,AP1G1,CNOT7,XRN1,LYPLA1,OSBPL8,ANKIB1,TAOK1,FAM8A1,MOB4,CUL4B,SIKE1,MDFIC,BTF3L4,TBPL1,MRPL42,ELP1,MED1,PPM1A,PPM1B,HIGD1A,ARL1,DROSHA,IQCB1,EPC1,MARF1,RAP2C,FAM126B,SECISBP2L,MON2,GAPVD1,SERBP1,NHLRC2,RB1CC1,FBXL3,BNIP2,GSE1,ATP11B,PDS5A,ANKRD12,ASCC3,CEP97,CNOT2,ABI1,ITCH,PDCD6IP,KDM5A,WWP1,GPATCH2,PIAS2,DCUN1D1,USF3,LATS1,TXNDC15,IER3IP1,LEPROTL1,MOB1A,SUZ12,YTH…	hsa-miR-3121-3p
MicroRNA	hsa-miR-3120-3p		MirDB	1.987e-43	1.902e-39	6.65e-42	6.48e-41	63	898	FAM172A,UBE2K,STAG1,SYNJ2BP,USP9X,TRIP12,INIP,ACSL3,ATAD2B,NUFIP2,CLTC,DCAF17,ANKIB1,CRIPT,TAOK1,BOD1L1,ARMC8,CUL3,SIKE1,TBPL1,SCAMP1,NAA50,WDR26,GPATCH2L,PPM1B,PLEKHA3,EPC1,RNF38,ZFR,MAPK8,PTGES3,LCOR,TRIM37,FAM126B,SECISBP2L,MATR3,GOLPH3,DCUN1D4,FBXL3,MMADHC,EFR3A,TOMM70,KIAA2026,BNIP2,GSE1,ARL6IP1,CCDC47,G3BP2,CPNE3,CEP97,RASA1,CPSF6,KAT6A,RALGAPB,GPATCH2,PIAS2,SLC25A36,LATS1,TMEM168,BAZ1A,PAK…	hsa-miR-3120-3p
MicroRNA	hsa-miR-217:mirSVR_highEffct	hsa-miR-217:mirSVR_conserved_highEffect-0.5	MicroRNA.org	1.851e-34	1.772e-30	2.973e-33	2.897e-32	63	1278	UBE2K,EIF1B,APOOL,UBN2,TRIP12,HMGN3,NT5DC1,ESCO1,HNRNPH2,GPALPP1,UBE2D3,ANKIB1,MMGT1,SCP2,BOD1L1,MOB4,CUL4B,FNDC3B,SUPT20H,MRPL42,SCAMP1,CILK1,FAM98A,MED1,YES1,DENR,PPM1A,PPM1B,CHMP2B,CCZ1,ATF1,RAP2C,VPS29,SECISBP2L,ATP6V1A,ZNF273,ADAM9,TMEM126B,ZNF302,ZNF236,C2CD5,SNX13,KIAA2026,ZC3H4,G3BP2,SUPT7L,MED13,GOT2,FBXW11,ELOC,SNRNP27,C12orf4,TENT4B,MTERF3,CAPZA2,LMBR1,HIBADH,DCUN1D1,ABCE1,ATP6AP2,ARID…	hsa-miR-217
MicroRNA	hsa-miR-20a-5p		MirDB	2.591e-37	2.481e-33	5.115e-36	4.984e-35	63	1140	RAB22A,RNF13,TSG101,MDM4,KMT2C,PHC3,UBR5,CNOT7,NUFIP2,CCSER2,XRN1,MKLN1,ANKIB1,CRIPT,TAOK1,FAM8A1,ARMC8,PPP1R21,SLAIN2,FNDC3B,SIKE1,POGK,PON2,YES1,RNF11,MAPRE1,ARL1,PPP6C,PLEKHA3,RNF38,MAPK8,RAP2C,LCOR,ZRANB1,TRIM37,FAM126B,URI1,C3orf38,ADAM9,GOLPH3,ZNF217,RB1CC1,ZNF236,FBXL3,FBXL5,RAB10,BNIP2,PAPOLA,GNPDA2,CEP97,TMEM167A,KPNA3,ABI1,ITCH,RASA2,U2SURP,GPATCH2,DNM1L,SLC25A36,DCUN1D1,SH3GLB1,TMEM168…	hsa-miR-20a-5p
MicroRNA	hsa-miR-200c*:mirSVR_lowEffct	hsa-miR-200c*:mirSVR_nonconserved_lowEffect-0.1-0.5	MicroRNA.org	5.336e-34	5.108e-30	8.346e-33	8.133e-32	63	1302	EIF1B,HMGN3,TXNL1,AP1G1,CFDP1,OSBPL9,OSBPL8,ANKIB1,MED23,MOB4,PPP1R21,BTF3L4,POGK,SCAMP1,ZNF507,NDFIP2,FAM98A,CGGBP1,YES1,PIAS1,PPM1A,PPM1B,CHMP2B,SCYL2,ZNF675,FAM204A,TRIM33,ZBTB44,CCZ1,USO1,DYNC2LI1,VPS35,PRKAA1,EMC2,ZNF512,LMBRD1,FAM126B,PABIR1,TAB2,RNF115,C2CD5,SNX13,TOMM70,GNPDA2,SYNE2,CBX1,PDS5A,TCEAL8,ASCC3,RAB1A,HNRNPLL,CEP97,SNRNP27,ITCH,TCF12,TENT4B,VPS36,CCNG1,LRPPRC,LEPROTL1,EBAG9,SUZ…	hsa-miR-200c*
MicroRNA	hsa-miR-19a-3p		MirDB	3.421e-38	3.275e-34	7.327e-37	7.14e-36	63	1101	STAM2,CHD2,MDM4,UBN2,NUP54,UBE2D3,PIK3CB,ZNF644,CNOT7,NUFIP2,CLTC,CCSER2,ANKIB1,MMGT1,TAOK1,ARMC8,CUL3,MDFIC,BTF3L4,SRSF6,ANXA7,BAG5,PON2,NDFIP2,CGGBP1,YY1,WDR26,MIER1,RNF11,DENND4C,TRIM33,EXOC5,RAB18,VPS35,PRKAA1,EPC1,RNF38,MAPK8,RAP2C,PTGES3,SECISBP2L,MON2,EMC7,ZNF217,RB1CC1,ARFIP1,MFF,C2CD5,KIAA2026,BNIP2,G3BP2,WDR20,CBX1,RAB1A,MED13,KPNA3,ITCH,SMCHD1,WWP1,PATL1,FAM104A,PHF11,SUZ12	hsa-miR-19a-3p
MicroRNA	hsa-miR-196a*:mirSVR_lowEffct	hsa-miR-196a*:mirSVR_nonconserved_lowEffect-0.1-0.5	MicroRNA.org	1.955e-26	1.871e-22	1.815e-25	1.769e-24	63	1785	BRIX1,ZC3H14,PDHB,TSNAX,MDM4,UBN2,HNRNPH2,ACSL3,TXNL1,KMT2C,PHC3,UBE2D3,NUFIP2,TAOK1,BOD1L1,MED23,FAM8A1,ARMC8,SIKE1,TYW3,MED29,SCAMP1,ZNF507,YES1,WDR26,C16orf72,ARMCX3,WTAP,PPM1A,PPP2R5C,DYNC2LI1,EPC1,RNF38,ATF1,FAM126B,PABIR1,HAUS6,ADAM9,TMEM126B,NHLRC2,TTC9C,SNX13,EFR3A,GPD1L,ABRAXAS2,DDX46,GSE1,SLC25A43,SPIN1,GNPDA2,WDR20,C11orf58,RAB1A,FBXW11,ICE2,RANBP9,FRYL,GSPT1,DCUN1D1,EIF2S3,IER3IP1,ERC…	hsa-miR-196a*
MicroRNA	hsa-miR-187*:mirSVR_lowEffct	hsa-miR-187*:mirSVR_nonconserved_lowEffect-0.1-0.5	MicroRNA.org	8.003e-32	7.661e-28	1.078e-30	1.05e-29	63	1423	BRIX1,C5orf22,STAG1,DDX42,CHD1,ESCO1,HNRNPH2,KMT2C,ZNF655,ZNF644,CLNS1A,LYPLA1,OSBPL8,EEF2K,TMCO1,PPP1R21,TYW3,CTDSPL2,CGGBP1,YY1,PPM1B,ARL1,EXOC5,RAB18,DYNC2LI1,PSMG1,MARF1,LCOR,MON2,IL13RA1,GPBP1,DCUN1D4,MFF,IQGAP1,DDX46,GSE1,CCDC47,SPIN1,G3BP2,C11orf58,ASCC3,RAB1A,NBPF8,PCNP,TCF12,CPSF6,RBM4,KAT6A,DNM1L,UFL1,VPS36,PATL1,GSPT1,SHQ1,FAM214A,DCUN1D1,ABCE1,EIF2S3,SCARB2,MOB1A,ERCC6L2,CAPRIN1,ZMYM5	hsa-miR-187*
MicroRNA	hsa-miR-17-5p		MirDB	1.307e-38	1.251e-34	2.909e-37	2.835e-36	63	1083	RAB22A,RNF13,TSG101,MDM4,KMT2C,PHC3,UBR5,CNOT7,NUFIP2,CCSER2,XRN1,MKLN1,ANKIB1,CRIPT,TAOK1,FAM8A1,ARMC8,PPP1R21,SLAIN2,FNDC3B,SIKE1,PON2,YES1,RNF11,MAPRE1,ARL1,PPP6C,PLEKHA3,RNF38,MAPK8,RAP2C,LCOR,ZRANB1,TRIM37,FAM126B,URI1,VEZF1,C3orf38,ADAM9,GOLPH3,ZNF217,RB1CC1,ZNF236,FBXL3,FBXL5,RAB10,BNIP2,PAPOLA,GNPDA2,CEP97,TMEM167A,KPNA3,ABI1,ITCH,RASA2,U2SURP,GPATCH2,DNM1L,SLC25A36,DCUN1D1,SH3GLB1,TMEM16…	hsa-miR-17-5p
MicroRNA	hsa-miR-145*:mirSVR_lowEffct	hsa-miR-145*:mirSVR_nonconserved_lowEffect-0.1-0.5	MicroRNA.org	8.756e-29	8.382e-25	9.46e-28	9.218e-27	63	1615	STAM2,PDHB,CHD1,CHD2,ACVR1,TSPYL1,HMGN3,GRPEL2,UBE2D3,RPL7L1,NUFIP2,OSBPL8,UBE2E3,VBP1,SDHD,SUPT20H,SRSF6,MRPL42,BAG5,SLC35A1,ATP6V1G1,API5,MED1,WDR26,WTAP,PPP1CC,IFNAR1,MTFMT,PLEKHA3,CACYBP,GPBP1,PSMA4,ANKRD49,ZNF217,ZNF302,RB1CC1,ZNF236,RNF115,MFF,FBXL5,GSE1,ATP11B,GNPDA2,CPNE3,CEP97,PDCD6IP,RASA1,KDM5A,WDR7,RBM3,ICE2,PIAS2,SLC25A36,UTP11,MAP4K5,PHF11,LEPROTL1,KYAT3,EBAG9,BUB3,ZNF654,RSL24D1,ZM…	hsa-miR-145*
MicroRNA	hsa-miR-142-3p:mirSVR_lowEffct	hsa-miR-142-3p:mirSVR_conserved_lowEffect-0.1-0.5	MicroRNA.org	1.554e-37	1.487e-33	3.118e-36	3.039e-35	63	1130	STAM2,SYNJ2BP,ACVR1,TSPYL1,MDM4,RPS6KC1,ACSL3,PHC3,ANAPC10,AP1G1,ZNF644,UCHL3,XRN1,ANKIB1,MMGT1,EEF2K,ZCCHC7,COG5,SIKE1,UBE2Q1,TBPL1,SCAMP1,FAM98A,MIER1,ARMCX3,TRIM33,ARL1,ZFR,CACYBP,AFF4,MON2,ATP6V1A,URI1,RAB11A,ZNF195,NARS1,NHLRC2,RB1CC1,PRDM2,SNX13,CCDC47,GOLGA5,MBD4,RAB1A,FBXW11,NBPF8,PDCD6IP,RASA1,ICE2,U2SURP,LMBR1,DNM1L,UBA3,CCNG1,FAM214A,DCUN1D1,SH3GLB1,ATG3,ARID2,CD47,CD58,CAPRIN1,UBE2W	hsa-miR-142-3p
MicroRNA	hsa-miR-1261:mirSVR_lowEffct	hsa-miR-1261:mirSVR_nonconserved_lowEffect-0.1-0.5	MicroRNA.org	8.754e-33	8.38e-29	1.222e-31	1.19e-30	63	1368	BRIX1,PDHB,SMNDC1,CHD1,ENOPH1,ESCO1,ANAPC10,AP1G1,ZNF644,CCSER2,ZFAND6,SCP2,TAOK1,BOD1L1,MED23,MFSD1,MOB4,CCDC14,SLAIN2,CTDSPL2,SCAMP1,PEX3,BAG5,SLC35A1,VTA1,CCT2,WDR26,ARMCX3,DENR,ZFX,PPM1B,CRLS1,PPP2R5C,TMEM30A,ZRANB1,VPS29,SECISBP2L,HAUS6,VEZF1,NHLRC2,DCAF16,FBXL3,TOMM70,SPIN1,G3BP2,ASCC3,CEP97,NBPF8,RBM3,ICE2,U2SURP,COP1,PATL1,HIBADH,MRPS10,ATAD1,MAP4K5,SCARB2,LEPROTL1,MOB1A,ERCC6L2,SUZ12,YTH…	hsa-miR-1261
MicroRNA	hsa-miR-106a-5p		MirDB	1.904e-38	1.823e-34	4.133e-37	4.028e-36	63	1090	RAB22A,RNF13,TSG101,MDM4,KMT2C,PHC3,UBR5,CNOT7,NUFIP2,CCSER2,XRN1,MKLN1,ANKIB1,CRIPT,TAOK1,FAM8A1,ARMC8,PPP1R21,SLAIN2,FNDC3B,SIKE1,PON2,YES1,RNF11,MAPRE1,ARL1,PPP6C,PLEKHA3,RNF38,MAPK8,RAP2C,LCOR,ZRANB1,TRIM37,FAM126B,URI1,VEZF1,C3orf38,ADAM9,GOLPH3,ZNF217,RB1CC1,ZNF236,FBXL3,FBXL5,RAB10,BNIP2,PAPOLA,GNPDA2,CEP97,TMEM167A,KPNA3,ABI1,ITCH,RASA2,U2SURP,GPATCH2,DNM1L,SLC25A36,DCUN1D1,SH3GLB1,TMEM16…	hsa-miR-106a-5p
MicroRNA	hsa-let-7b-5p:Functional MTI	Functional MTI	miRTarbase	1.026e-35	9.823e-32	1.819e-34	1.772e-33	63	1215	SYNJ2BP,CHD1,ACVR1,ERGIC2,MDM4,COPS2,TRIP12,GRPEL2,UBE2D3,SUMO1,ZNF644,XRN1,CUL3,SIKE1,SUPT20H,UBE2Q1,SCAF8,NOA1,EEF1E1,SCAMP1,BAG5,ZNF507,ATP6V1G1,NAA50,WDR26,DENR,USO1,CTR9,PLEKHA3,RTCA,BZW1,RAP2C,AFF4,HAUS6,GAPVD1,SERBP1,TAB2,NHLRC2,TTC9C,NXT2,CCNK,RNF115,RAB10,PAPOLA,ARL6IP1,ODR4,SYNE2,PDS5A,ASCC3,CNOT2,MED13,TMEM167A,C12orf4,RALGAPB,UBA3,GSPT1,CCNG1,USP10,SH3GLB1,BAZ1A,FAM104A,MOB1A,KYAT3	hsa-let-7b-5p
MicroRNA	hsa-miR-93-5p		MirDB	8.25e-38	7.898e-34	1.695e-36	1.651e-35	62	1074	RAB22A,RNF13,TSG101,MDM4,KMT2C,PHC3,UBR5,CNOT7,NUFIP2,CCSER2,XRN1,MKLN1,ANKIB1,CRIPT,TAOK1,FAM8A1,ARMC8,PPP1R21,SLAIN2,FNDC3B,SIKE1,PON2,YES1,RNF11,MAPRE1,ARL1,PPP6C,PLEKHA3,RNF38,MAPK8,RAP2C,LCOR,ZRANB1,TRIM37,FAM126B,URI1,C3orf38,ADAM9,GOLPH3,ZNF217,RB1CC1,ZNF236,FBXL3,FBXL5,RAB10,BNIP2,PAPOLA,GNPDA2,CEP97,TMEM167A,KPNA3,ABI1,ITCH,RASA2,U2SURP,GPATCH2,DNM1L,SLC25A36,DCUN1D1,SH3GLB1,TMEM168,YTHD…	hsa-miR-93-5p
MicroRNA	hsa-miR-629:mirSVR_lowEffct	hsa-miR-629:mirSVR_nonconserved_lowEffect-0.1-0.5	MicroRNA.org	3.654e-29	3.498e-25	4.026e-28	3.923e-27	62	1534	FAM172A,USP9X,DDX42,CHD1,ERGIC2,ESCO1,UBE2D3,C12orf29,CLNS1A,XRN1,OSBPL9,ZCCHC7,COG5,HMGN4,ZNF791,SMARCA5,UBQLN1,POGK,HAT1,GUSBP1,WDR26,DENND4C,ZFX,IFNAR1,EMC2,LCOR,GPBP1,ZNF195,MRPL19,ZNF318,FBXL3,FBXL5,TCERG1,ZC3H4,SUPT7L,TCEAL8,HERC1,RAB1A,CNOT2,GOT2,KPNA3,NBPF8,ABI1,ICE2,WWP1,U2SURP,KAT6A,RALGAPB,UFL1,VPS36,HIBADH,OPA1,GSPT1,USP10,BAZ1A,PLPBP,ZNF664,BUB3,MTDH,YTHDF3,ZMYM5,CPSF7	hsa-miR-629
MicroRNA	hsa-miR-548v:mirSVR_lowEffct	hsa-miR-548v:mirSVR_nonconserved_lowEffect-0.1-0.5	MicroRNA.org	3.287e-29	3.147e-25	3.642e-28	3.549e-27	62	1531	BRIX1,FAM172A,STAG1,DDX42,RNF13,MDM4,UBN2,AP1G1,UBP1,CNOT7,NUFIP2,CCSER2,XRN1,LYPLA1,ANKIB1,MMGT1,COG5,C2orf49,UBE2E3,FAM8A1,ARMC8,SLAIN2,FNDC3B,TYW3,UBQLN1,SRSF4,MRPL42,PEX3,THUMPD1,HAT1,WTAP,ZFX,PPM1B,TRIM33,ARL1,DYNC2LI1,TRIM37,SNX2,EAPP,ADAM9,TMEM126B,DPP8,ZNF236,DDX46,FAF2,ASCC3,CNOT2,NBPF8,ELOC,WDR7,ICE2,SHQ1,FAM214A,GTF2B,DCUN1D1,USF3,ZDHHC6,EIF2S3,ERCC6L2,PAK2,MTDH,YTHDF3	hsa-miR-548v
MicroRNA	hsa-miR-524-5p:PITA	hsa-miR-524-5p:PITA_TOP	PITA	7.47e-42	7.151e-38	2.249e-40	2.191e-39	62	915	LEMD3,MFSD14A,KMT2C,UBE2D3,UBR5,CLK1,ATAD2B,OSBPL8,ANKIB1,BOD1L1,HECTD1,UBE2E3,ARMC8,SLAIN2,FNDC3B,SRSF6,PEX3,CILK1,API5,CGGBP1,YES1,YY1,ZFX,PPP4R3A,PRKRA,EXOC5,DROSHA,TMEM30A,ZFR,BZW1,LCOR,AFF4,SERBP1,GPBP1,VEZF1,MATR3,RAB11A,TAB2,ZNF217,ZNF318,DCAF16,IQGAP1,GSE1,CCDC47,C11orf58,CNOT2,FBXW11,ITCH,KDM5A,KAT6A,RANBP9,UBA3,OPA1,GSPT1,USF3,SH3GLB1,CD47,ERCC6L2,SUZ12,MTDH,ZNF654,UBE2W	hsa-miR-524-5p
MicroRNA	hsa-miR-520d-5p:PITA	hsa-miR-520d-5p:PITA_TOP	PITA	7.47e-42	7.151e-38	2.249e-40	2.191e-39	62	915	LEMD3,MFSD14A,KMT2C,UBE2D3,UBR5,CLK1,ATAD2B,OSBPL8,ANKIB1,BOD1L1,HECTD1,UBE2E3,ARMC8,SLAIN2,FNDC3B,SRSF6,PEX3,CILK1,API5,CGGBP1,YES1,YY1,ZFX,PPP4R3A,PRKRA,EXOC5,DROSHA,TMEM30A,ZFR,BZW1,LCOR,AFF4,SERBP1,GPBP1,VEZF1,MATR3,RAB11A,TAB2,ZNF217,ZNF318,DCAF16,IQGAP1,GSE1,CCDC47,C11orf58,CNOT2,FBXW11,ITCH,KDM5A,KAT6A,RANBP9,UBA3,OPA1,GSPT1,USF3,SH3GLB1,CD47,ERCC6L2,SUZ12,MTDH,ZNF654,UBE2W	hsa-miR-520d-5p
MicroRNA	hsa-miR-516b*:mirSVR_lowEffct	hsa-miR-516b*:mirSVR_nonconserved_lowEffect-0.1-0.5	MicroRNA.org	8.806e-24	8.43e-20	6.882e-23	6.706e-22	62	1940	STAG1,TSNAX,UBN2,HMGN3,ESCO1,GRPEL2,GPALPP1,ACSL3,MFSD14A,SDHD,CUL3,FNDC3B,MDFIC,VRK2,TBPL1,NDFIP2,CCT2,MACROH2A1,YY1,GPATCH2L,PRKRA,RNF14,ARL1,EXOC5,DYNC2LI1,RTCA,MPLKIP,ATF1,BZW1,CACYBP,MON2,PABIR1,ATP5PB,URI1,RAB11A,TAB2,ZNF318,DCAF16,FBXL3,C2CD5,DDX46,PAPOLA,ARL6IP1,SYNE2,METAP2,TMEM167A,SNRNP27,TCF12,PDCD6IP,RASA1,WDR7,ICE2,MTERF3,HDDC2,UBA3,ORC5,LRPPRC,ARID2,PLPBP,MICU2,ZNF654,ZMYM5	hsa-miR-516b*
MicroRNA	hsa-miR-516a-3p:mirSVR_lowEffct	hsa-miR-516a-3p:mirSVR_nonconserved_lowEffect-0.1-0.5	MicroRNA.org	8.806e-24	8.43e-20	6.882e-23	6.706e-22	62	1940	STAG1,TSNAX,UBN2,HMGN3,ESCO1,GRPEL2,GPALPP1,ACSL3,MFSD14A,SDHD,CUL3,FNDC3B,MDFIC,VRK2,TBPL1,NDFIP2,CCT2,MACROH2A1,YY1,GPATCH2L,PRKRA,RNF14,ARL1,EXOC5,DYNC2LI1,RTCA,MPLKIP,ATF1,BZW1,CACYBP,MON2,PABIR1,ATP5PB,URI1,RAB11A,TAB2,ZNF318,DCAF16,FBXL3,C2CD5,DDX46,PAPOLA,ARL6IP1,SYNE2,METAP2,TMEM167A,SNRNP27,TCF12,PDCD6IP,RASA1,WDR7,ICE2,MTERF3,HDDC2,UBA3,ORC5,LRPPRC,ARID2,PLPBP,MICU2,ZNF654,ZMYM5	hsa-miR-516a-3p
MicroRNA	hsa-miR-510-3p		MirDB	3.893e-40	3.727e-36	1.007e-38	9.815e-38	62	979	PYROXD1,APOOL,CCDC90B,UBN2,ENOPH1,PHC3,C12orf29,AP1G1,NUFIP2,CLTC,XRN1,MKLN1,CRIPT,TAOK1,EEF2K,C2orf49,CEBPZOS,FAM8A1,VBP1,CUL3,SLAIN2,THUMPD1,SPG11,NAA50,MED1,CGGBP1,YY1,WDR26,MIER1,GPATCH2L,PPM1A,PPP1CC,SCYL2,MAPRE1,TRIM33,EXOC5,PPP2R5C,MAPK8,LCOR,AFF4,ATP6V1A,URI1,MATR3,MRPL19,DARS1,RB1CC1,SNX13,CBX1,PDS5A,CEP97,FBXW11,KPNA3,TCEA1,U2SURP,KAT6A,LMBR1,GTF2B,DCUN1D1,BAZ1A,EIF2S3,ZNF664,YTHDF3	hsa-miR-510-3p
MicroRNA	hsa-miR-501-3p:mirSVR_lowEffct	hsa-miR-501-3p:mirSVR_nonconserved_lowEffect-0.1-0.5	MicroRNA.org	1.773e-35	1.697e-31	3.086e-34	3.007e-33	62	1180	C5orf22,STAG1,SMNDC1,ACVR1,UBN2,HMGN3,NUP54,CRNKL1,AP1G1,ZNF655,CLTC,XRN1,COG5,SLAIN2,FNDC3B,BTF3L4,SUPT20H,UBQLN1,SLC35A1,ARFGEF2,CCT2,MED1,YY1,TDP2,DENR,WTAP,PPM1B,PPP4R3A,EXOC5,CTR9,PLEKHA3,RNF38,ZFR,RAP2C,FAM126B,AFF4,GAPVD1,URI1,SERBP1,ADAM9,ZKSCAN8,TAB2,PSMD12,NXT2,BNIP2,PAPOLA,TCERG1,ZC3H4,GNPDA2,SYNE2,ANKRD12,TMEM41B,MBD4,CNOT2,WDR7,SMCHD1,TPRKB,RALGAPB,CHIC2,PHF11,ERCC6L2,BUB3	hsa-miR-501-3p
MicroRNA	hsa-miR-4766-5p		MirDB	6.141e-43	5.879e-39	1.966e-41	1.916e-40	62	877	SLC25A46,STAM2,C5orf22,RAB22A,DDX42,CHD1,CHD2,MDM4,CCSER2,ZFAND6,MMGT1,SCP2,TAOK1,BOD1L1,COG5,SDHD,CUL4B,SUPT20H,PMPCB,BAG5,ARFGEF2,NDFIP2,FAM98A,CGGBP1,PRKRA,TRIM33,ZBTB44,EXOC5,RAB18,VPS35,MAPK8,LCOR,ZRANB1,FAM126B,AFF4,MON2,GPBP1,ZNF195,MRPL19,RB1CC1,ZNF236,DCUN1D4,EFR3A,BMPR1A,DDX46,GSE1,PAPOLA,GNPDA2,RAB1A,CEP97,GOT2,KPNA3,TENT4B,RBM4,SMCHD1,KHNYN,RANBP9,PIAS2,DCUN1D1,ATAD1,TMEM168,PAK2	hsa-miR-4766-5p
MicroRNA	hsa-miR-4307		MirDB	2.931e-37	2.806e-33	5.75e-36	5.603e-35	62	1098	STAM2,STAG1,LEMD3,PYROXD1,ERGIC2,SMIM15,UBN2,ENOPH1,GPALPP1,PHC3,RPL7L1,C12orf29,CNOT7,TRMT13,HECTD1,EIF3M,CCDC14,PPP1R21,SLAIN2,MDFIC,UBQLN1,NDFIP2,CGGBP1,YES1,ARMCX3,TDP2,PPM1A,CRLS1,USO1,MPLKIP,CCT8,LCOR,LMBRD1,VPS29,ZNF273,MRPL19,ZNF217,DPP8,EFR3A,DDX46,SPIN1,G3BP2,PRDX3,ANKRD12,TAF2,TCEAL8,ASCC3,HNRNPLL,KPNA3,TCEA1,WASHC4,CPSF6,GTF2B,SPPL2A,SH3GLB1,SBDS,ATP6AP2,SCARB2,CD47,PAK2,DCTN4,UBE2W	hsa-miR-4307
MicroRNA	hsa-miR-4302:mirSVR_lowEffct	hsa-miR-4302:mirSVR_nonconserved_lowEffect-0.1-0.5	MicroRNA.org	2.259e-23	2.163e-19	1.707e-22	1.663e-21	62	1976	STAG1,RNF13,CHD2,MDM4,UBN2,COPS2,HMGN3,HNRNPH2,GRPEL2,MFSD14A,TXNL1,KMT2C,UBE2D3,UBR5,SUMO1,CNOT7,SCP2,CRIPT,POLK,GNPAT,CUL4B,UBE2Q1,POGK,CFAP36,NPEPPS,ZNF507,THUMPD1,YY1,GPATCH2L,WTAP,PPM1B,ZNF675,TRIM33,RAB18,CRLS1,PPP6C,DYNC2LI1,RAP2C,TRIM37,AFF4,GAPVD1,TMEM126B,SUCLG2,UBXN4,BNIP2,GSE1,TCERG1,CCDC47,RAB1A,GOT2,NBPF8,TENT4B,PDCD6IP,SMCHD1,RALGAPB,RANBP9,HEATR1,LRPPRC,TXNDC15,LEPROTL1,SUZ12,CAPR…	hsa-miR-4302
MicroRNA	hsa-miR-379*:mirSVR_highEffct	hsa-miR-379*:mirSVR_nonconserved_highEffect-0.5	MicroRNA.org	7.769e-33	7.437e-29	1.091e-31	1.063e-30	62	1315	BRIX1,CHD1,SMIM15,ESCO1,CRNKL1,PHC3,UBE2D3,AP1G1,UBR5,SCP2,POLK,COG5,FKBP3,SDHD,ARMC8,CUL4B,MDFIC,SUPT20H,PEX3,SLC35A1,ATP6V1G1,CCT2,NAA50,YY1,MIER1,RNF11,ARL1,CRLS1,RNF38,MPLKIP,LCOR,URI1,GPBP1,ZNF273,ARFIP1,PRDM2,SNX13,TOMM70,KIAA2026,SLC25A43,SPIN1,SYNE2,MAP3K7,HNRNPLL,METAP2,MED13,ITCH,WWP1,LMBR1,FRYL,GTF2B,LRPPRC,SLC25A36,SPPL2A,ATAD1,TMEM168,UTP11,MAP4K5,PHF11,CAPRIN1,UBE2W,YTHDF3	hsa-miR-379*
MicroRNA	hsa-miR-376b:mirSVR_lowEffct	hsa-miR-376b:mirSVR_conserved_lowEffect-0.1-0.5	MicroRNA.org	1.242e-27	1.189e-23	1.244e-26	1.212e-25	62	1638	SLC25A46,ZC3H14,STAM2,STAG1,CCDC90B,CHD2,ERGIC2,NUP54,CFDP1,XRN1,ANKIB1,SCP2,DDX60L,HECTD1,UBE2E3,FAM8A1,EIF3M,VBP1,ARMC8,PPP1R21,CTDSPL2,ANXA7,ARFGEF2,PPP1CC,MAPRE1,ARL1,EXOC5,DYNC2LI1,CTR9,PLEKHA3,RTCA,RNF38,PTGES3,FAM126B,SNX2,URI1,VEZF1,GOLPH3,ZNF217,FBXL3,GPD1L,DDX46,SLC25A43,PAPOLA,ARL6IP1,PRDX3,SCFD1,TMEM41B,MAP3K7,RASA1,U2SURP,RALGAPB,SHQ1,LRPPRC,BAZ1A,ATP6AP2,MAP4K5,ARID2,NEMF,MOB1A,CD47…	hsa-miR-376b
MicroRNA	hsa-miR-361-5p:mirSVR_highEffct	hsa-miR-361-5p:mirSVR_conserved_highEffect-0.5	MicroRNA.org	3.307e-33	3.166e-29	4.782e-32	4.66e-31	62	1295	UBE2K,LEMD3,USP9X,TSG101,TSNAX,MDM4,TXNL1,UBR5,DDX60L,DNAJA1,HMGN4,VBP1,GNPAT,ARMC8,TYW3,UBQLN1,PMPCB,SCAF8,MRPL42,THUMPD1,ATP6V1G1,RNF11,PPM1B,CRLS1,VPS35,YPEL5,MAPK8,LCOR,ATP5PB,IL13RA1,HAUS6,TMEM126B,ANKRD49,MRPL19,FBXL3,PRDM2,EFR3A,TOMM70,DDX46,G3BP2,C11orf58,TAF2,TCEAL8,ASCC3,CEP97,PCNP,PDCD6IP,RASA1,WDR7,RBM4,SLC35B3,LMBR1,FRYL,GLOD4,ATAD1,ZDHHC6,ARID2,ERCC6L2,TM2D1,ZNF654,RSL24D1,CPSF7	hsa-miR-361-5p
MicroRNA	hsa-miR-28-3p:mirSVR_lowEffct	hsa-miR-28-3p:mirSVR_nonconserved_lowEffect-0.1-0.5	MicroRNA.org	1.684e-34	1.612e-30	2.719e-33	2.65e-32	62	1228	FAM172A,DDX42,RNF13,TSNAX,ACVR1,SMIM15,HNRNPH2,GRPEL2,SUMO1,CLNS1A,CNOT7,CCSER2,XRN1,SCP2,DDX60L,ATXN10,POLK,SLAIN2,FNDC3B,SIKE1,PMPCB,NPEPPS,ANXA7,PEX3,MACROH2A1,PPP4R3A,RAB18,PPP2R5C,PLEKHA3,RNF38,TMEM30A,ATF1,EMC2,PABIR1,HAUS6,SERBP1,ADAM9,MATR3,TMEM126B,ZKSCAN8,PSMD5,NXT2,C2CD5,SNX13,BNIP2,PAPOLA,TCERG1,WDR20,CPNE3,PDS5A,CEP97,CNOT2,ICE2,RALGAPB,RANBP9,PIAS2,FAM214A,GTF2B,BAZ1A,LEPROTL1,EBAG9…	hsa-miR-28-3p
MicroRNA	hsa-miR-26a-1*:mirSVR_highEffct	hsa-miR-26a-1*:mirSVR_nonconserved_highEffect-0.5	MicroRNA.org	9.988e-32	9.561e-28	1.339e-30	1.305e-29	62	1377	C5orf22,TSNAX,TSPYL1,MDM4,HMGN3,ESCO1,ZNF644,XRN1,LYPLA1,OSBPL8,ZFAND6,MMGT1,TAOK1,ARMC8,CCDC14,PPP1R21,VRK2,SRSF6,SCAF8,MRPL42,FAM98A,GPATCH2L,CHMP2B,CRLS1,DROSHA,PRKAA1,MARF1,PABIR1,IL13RA1,EAPP,NARS1,RB1CC1,NXT2,SNX13,FBXL5,PAPOLA,TCERG1,SYNE2,CPNE3,CNOT2,KPNA3,C12orf4,ITCH,VMA21,TENT4B,CPSF6,WWP1,U2SURP,DNM1L,FRYL,HIBADH,CCNG1,ORC5,DCUN1D1,ATAD1,ATG3,ATP6AP2,PHF11,SUZ12,ZNF654,OIP5-AS1,UBE2W	hsa-miR-26a-1*
MicroRNA	hsa-miR-223*:mirSVR_highEffct	hsa-miR-223*:mirSVR_nonconserved_highEffect-0.5	MicroRNA.org	5.978e-34	5.723e-30	9.306e-33	9.067e-32	62	1256	FAM172A,UBE2K,USP9X,EIF1B,ACVR1,SMIM15,COPS2,RPS6KC1,PNPT1,KMT2C,UBE2D3,RPL7L1,ZNF644,ATAD2B,CLTC,ZFAND6,CRIPT,COG5,ARMC8,FNDC3B,VRK2,UBQLN1,PEX3,ZNF507,HAT1,MIER1,DENND4C,CHMP2B,PPP1CC,ZBTB44,PPP2R5C,DYNC2LI1,TMEM30A,ZFR,PTGES3,GAPVD1,MATR3,RAB11A,ZNF195,TAB2,PSMD12,FBXL3,MMADHC,FBXL5,KIAA2026,SLC25A43,PDS5A,ANKRD12,GOLGA5,CNOT2,MED13,C12orf4,ITCH,RBM3,ICE2,WWP1,KAT6A,UBA3,HEATR1,ORC5,USP10,ARID2	hsa-miR-223*
MicroRNA	hsa-miR-221:mirSVR_lowEffct	hsa-miR-221:mirSVR_conserved_lowEffect-0.1-0.5	MicroRNA.org	2.753e-29	2.636e-25	3.054e-28	2.976e-27	62	1526	BRIX1,UBE2K,C5orf22,USP9X,EIF1B,MDM4,MFSD14A,ZNF655,CNOT7,CCSER2,OSBPL8,UBE2E3,VBP1,SMARCA5,UBQLN1,PMPCB,PEX3,BAG5,ARFGEF2,YY1,C16orf72,DENND4C,PPP2R5C,USO1,PLEKHA3,MARF1,BZW1,EMC2,ZNF273,MATR3,RAB11A,ZKSCAN8,RB1CC1,MFF,DDX46,GSE1,TCERG1,CCDC47,PRDX3,GNPDA2,PDS5A,ANKRD12,TCEAL8,HNRNPLL,CNOT2,TMEM167A,RBM4,U2SURP,RANBP9,LMBR1,DNM1L,FRYL,SHQ1,GTF2B,BAZ1A,ABCE1,FAM104A,MOB1A,CD47,PAK2,CAPRIN1,YTHDF3	hsa-miR-221
MicroRNA	hsa-miR-20b-5p		MirDB	1.021e-37	9.778e-34	2.08e-36	2.027e-35	62	1078	RAB22A,RNF13,TSG101,MDM4,KMT2C,PHC3,UBR5,CNOT7,NUFIP2,CCSER2,XRN1,MKLN1,ANKIB1,CRIPT,TAOK1,FAM8A1,ARMC8,PPP1R21,SLAIN2,FNDC3B,SIKE1,PON2,YES1,RNF11,MAPRE1,ARL1,PPP6C,PLEKHA3,RNF38,MAPK8,RAP2C,LCOR,ZRANB1,TRIM37,FAM126B,URI1,C3orf38,ADAM9,GOLPH3,ZNF217,RB1CC1,ZNF236,FBXL3,FBXL5,RAB10,BNIP2,PAPOLA,GNPDA2,CEP97,TMEM167A,KPNA3,ABI1,ITCH,RASA2,U2SURP,GPATCH2,DNM1L,SLC25A36,DCUN1D1,SH3GLB1,TMEM168,YTHD…	hsa-miR-20b-5p
MicroRNA	hsa-miR-19a*:mirSVR_highEffct	hsa-miR-19a*:mirSVR_nonconserved_highEffect-0.5	MicroRNA.org	1.327e-33	1.27e-29	2.013e-32	1.961e-31	62	1274	ACVR1,COPS2,GRPEL2,RPL7L1,ZNF644,CNOT7,CCSER2,POLK,COG5,VBP1,ARMC8,FNDC3B,UBQLN1,GUSBP1,API5,CGGBP1,C16orf72,DENND4C,GPATCH2L,ZFX,SCYL2,DYNC2LI1,DROSHA,ATF1,BZW1,PTGES3,LCOR,ZRANB1,SRP9,WSB2,MCCC2,TTC9C,ARFIP1,DCUN1D4,NXT2,RNF115,FBXL3,PRDM2,IQGAP1,UBXN4,GNPDA2,ANKRD12,TMEM41B,ASCC3,CNOT2,KPNA3,SNRNP27,ABI1,WWP1,MTERF3,COP1,CCNG1,ORC5,FAM214A,EIF2D,DCUN1D1,ABCE1,ARID2,SCARB2,CAPRIN1,UBE2W,ZMYM5	hsa-miR-19a*
MicroRNA	hsa-miR-18b:mirSVR_lowEffct	hsa-miR-18b:mirSVR_conserved_lowEffect-0.1-0.5	MicroRNA.org	3.781e-28	3.62e-24	3.93e-27	3.829e-26	62	1602	SLC25A46,STAM2,UBE2K,KLHDC2,LEMD3,PYROXD1,EIF1B,TSPYL1,MFSD14A,PNPT1,PHC3,UBP1,CLN5,OSBPL8,ANKIB1,SCP2,TRMT13,MED23,UBE2E3,FAM8A1,CUL4B,UBQLN1,SCAF8,PEX3,ARFGEF2,NDFIP2,C16orf72,ARMCX3,PPM1B,VPS35,YPEL5,CACYBP,AFF4,SECISBP2L,PABIR1,ATP6V1A,IL13RA1,GPBP1,MRPL19,C2CD5,SNX13,EFR3A,GSE1,SPIN1,RAB1A,HNRNPLL,NBPF8,RASA1,WDR7,CPSF6,RBM3,ICE2,RANBP9,LMBR1,PATL1,GSPT1,CCNG1,ARID2,FAM104A,CD47,ERCC6L2,BUB3	hsa-miR-18b
MicroRNA	hsa-miR-151-3p:mirSVR_lowEffct	hsa-miR-151-3p:mirSVR_nonconserved_lowEffect-0.1-0.5	MicroRNA.org	1.468e-34	1.405e-30	2.39e-33	2.328e-32	62	1225	BRIX1,PYROXD1,ERGIC2,INIP,KMT2C,ZNF655,ZNF644,ATAD2B,CLTC,ANKIB1,POLK,MFSD1,UBE2E3,CCDC14,CUL3,SLAIN2,ANXA7,SLC35A1,ZNF507,NDFIP2,PPP1CC,TRIM33,MARF1,EMC2,IL13RA1,HAUS6,ZNF273,SSBP1,NHLRC2,TTC9C,DCUN1D4,NXT2,RNF115,PRDM2,IQGAP1,FBXL5,EFR3A,ABRAXAS2,TOMM70,ATP11B,GOLGA5,MBD4,CNOT2,MED13,TMEM167A,FBXW11,KPNA3,SNRNP27,ABI1,ICE2,SMCHD1,SLC35B3,GSPT1,USP10,LRPPRC,USF3,TXNDC15,SH3GLB1,MAP4K5,ARID2,PLPB…	hsa-miR-151-3p
MicroRNA	hsa-miR-107:mirSVR_lowEffct	hsa-miR-107:mirSVR_conserved_lowEffect-0.1-0.5	MicroRNA.org	1.307e-23	1.252e-19	1.009e-22	9.827e-22	62	1955	STAM2,UBE2K,APOOL,ACVR1,SMIM15,COPS2,UBR5,UBE2E3,PPP1R21,UBQLN1,UBE2Q1,PMPCB,SCAF8,TBPL1,FAM98A,CGGBP1,ARMCX3,PPM1B,PPP1CC,SCYL2,HIGD1A,CRLS1,PPP2R5C,TMEM30A,PTGES3,AFF4,ATP5F1C,ATP5PB,ZNF273,ZKSCAN8,MRPL19,WSB2,TAB2,GOLPH3,MCCC2,ARMCX2,DCUN1D4,PRDM2,SNX13,IQGAP1,TOMM70,SPIN1,G3BP2,WDR20,CNOT2,KPNA3,C12orf4,WDR7,CPSF6,KHNYN,DNM1L,OPA1,CCNG1,LRPPRC,TMEM168,BAZ1A,CD47,ERCC6L2,DCTN4,USPL1,BUB3,RSL24…	hsa-miR-107
MicroRNA	hsa-miR-103:mirSVR_lowEffct	hsa-miR-103:mirSVR_conserved_lowEffect-0.1-0.5	MicroRNA.org	1.307e-23	1.252e-19	1.009e-22	9.827e-22	62	1955	STAM2,UBE2K,APOOL,ACVR1,SMIM15,COPS2,UBR5,UBE2E3,PPP1R21,UBQLN1,UBE2Q1,PMPCB,SCAF8,TBPL1,FAM98A,CGGBP1,ARMCX3,PPM1B,PPP1CC,SCYL2,HIGD1A,CRLS1,PPP2R5C,TMEM30A,PTGES3,AFF4,ATP5F1C,ATP5PB,ZNF273,ZKSCAN8,MRPL19,WSB2,TAB2,GOLPH3,MCCC2,ARMCX2,DCUN1D4,PRDM2,SNX13,IQGAP1,TOMM70,SPIN1,G3BP2,WDR20,CNOT2,KPNA3,C12orf4,WDR7,CPSF6,KHNYN,DNM1L,OPA1,CCNG1,LRPPRC,TMEM168,BAZ1A,CD47,ERCC6L2,DCTN4,USPL1,BUB3,RSL24…	hsa-miR-103
MicroRNA	mmu-miR-466m-3p		MirDB	1.593e-39	1.525e-35	3.842e-38	3.743e-37	61	962	SYNJ2BP,LEMD3,SMNDC1,EIF1B,APOOL,CCDC90B,CHD2,GRPEL2,AP1G1,CFDP1,NUFIP2,CLTC,XRN1,ZFAND6,TAOK1,C2orf49,DNAJA1,ARMC8,CUL3,SLAIN2,BTF3L4,SMARCA5,CTDSPL2,API5,YES1,DENND4C,WTAP,ZFX,PPM1B,PPP4R3A,ZBTB44,RNF38,TMEM30A,ZFR,ATF1,AFF4,SECISBP2L,ATP6V1A,IL13RA1,GOLPH3,ZNF236,NXT2,C2CD5,UBXN4,GSE1,CPNE3,RAB1A,CEP97,CNOT2,TMEM167A,RASA1,RASA2,CPSF6,KAT6A,LMBR1,GTF2B,LATS1,ARID2,FAM104A,MICU2,UBE2W	mmu-miR-466m-3p
MicroRNA	mmu-miR-350-3p		MirDB	1.152e-40	1.103e-36	3.115e-39	3.035e-38	61	919	MIS18BP1,STAG1,LEMD3,DDX42,CHD2,COPS2,HNRNPH2,GPALPP1,CLTC,XRN1,ANKIB1,MMGT1,UBE2E3,MOB4,SRSF4,TBPL1,NPEPPS,API5,CGGBP1,PPM1B,PPP4R3A,ZBTB44,RAB18,PLEKHA3,VPS35,MPLKIP,LMBRD1,FAM126B,SNX2,SECISBP2L,TAB2,ZNF318,RB1CC1,FBXL3,BMPR1A,G3BP2,PRDX3,ANKRD12,METAP2,CEP97,MED13,TMEM167A,RBM3,U2SURP,COP1,DNM1L,USP10,SLC25A36,ATG3,BAZ1A,ABCE1,ARID2,SCARB2,ASB3,NEMF,MRPL3,SUZ12,DCTN4,ZNF664,TM2D1,MTDH	mmu-miR-350-3p
MicroRNA	hsa-miR-8063		MirDB	1.872e-37	1.792e-33	3.748e-36	3.652e-35	61	1046	UBE2K,USP9X,DDX42,TSG101,TRIP12,UBE2D3,ATAD2B,NUFIP2,XRN1,OSBPL8,MED23,CUL3,MDFIC,BTF3L4,SUPT20H,SRSF6,SCAF8,SCAMP1,PEX3,LZTFL1,ZNF507,THUMPD1,CGGBP1,PPM1A,ZFX,PPP1CC,TRIM33,ZBTB44,PLEKHA3,PRKAA1,TMEM30A,MAPK8,RAP2C,PTGES3,FAM126B,URI1,GPBP1,MRPL19,TAB2,DARS1,ZNF217,NHLRC2,ZNF236,NXT2,SNX13,ABRAXAS2,BNIP2,TCEAL8,MAP3K7,CEP97,TCEA1,WASHC4,CPSF6,WWP1,PIAS2,HIBADH,LRPPRC,DCUN1D1,ZDHHC6,SUZ12,YTHDF3	hsa-miR-8063
MicroRNA	hsa-miR-597:mirSVR_lowEffct	hsa-miR-597:mirSVR_nonconserved_lowEffect-0.1-0.5	MicroRNA.org	8.626e-30	8.258e-26	9.931e-29	9.677e-28	61	1440	C5orf22,EIF1B,TSNAX,MDM4,GPALPP1,TXNL1,UBP1,ZNF655,CLTC,DCAF17,SCP2,DDX60L,ZNF507,HAT1,MED1,DENND4C,GPATCH2L,PPM1B,CHMP2B,IFNAR1,RAB18,PPP2R5C,IQCB1,PRKAA1,FAM126B,ATP5PB,ATP6V1A,HAUS6,GAPVD1,ADAM9,SRP9,TAB2,SSBP1,NXT2,PRDM2,SNX13,GPD1L,ABRAXAS2,CYFIP1,C11orf58,PEX2,ANKRD12,TAF2,TMEM41B,METAP2,KPNA3,PCNP,PDCD6IP,WDR7,U2SURP,CAPZA2,DNM1L,VPS36,GSPT1,GTF2B,UTP11,ATP6AP2,CD47,EBAG9,MTDH,CPSF7	hsa-miR-597
MicroRNA	hsa-miR-548s:mirSVR_lowEffct	hsa-miR-548s:mirSVR_nonconserved_lowEffect-0.1-0.5	MicroRNA.org	1.742e-25	1.668e-21	1.527e-24	1.488e-23	61	1738	ACVR1,HMGN3,ESCO1,UBE2D3,ATAD2B,CLTC,DCAF17,SCP2,CRIPT,COG5,MFSD1,UBE2Q1,SCAF8,SCAMP1,BAG5,ZNF507,ARFGEF2,THUMPD1,CILK1,VTA1,WDR26,DENR,PPP1CC,HIGD1A,ELMO2,MARF1,ATF1,EMC2,MON2,IL13RA1,GAPVD1,SERBP1,ADAM9,ANKRD49,WSB2,DPP8,DCUN1D4,FBXL5,RAB10,BNIP2,ATP11B,SLC25A43,SYNE2,C1QBP,HERC1,MED13,NBPF8,TENT4B,ICE2,U2SURP,GPATCH2,DNM1L,UBA3,VPS36,LRPPRC,TXNDC15,ATP6AP2,ARID2,LEPROTL1,MOB1A,ERCC6L2	hsa-miR-548s
MicroRNA	hsa-miR-545-3p		MirDB	4.751e-41	4.548e-37	1.362e-39	1.327e-38	61	905	FAM172A,C5orf22,USP9X,DDX42,TSPYL1,UBN2,TRIP12,UBR5,ATAD2B,NUFIP2,CCSER2,ANKIB1,SCP2,TAOK1,HECTD1,CUL3,SIKE1,PPM1B,SCYL2,MAPRE1,TRIM33,HIGD1A,ZBTB44,PPP6C,USO1,RTCA,RNF38,ZFR,ATF1,MAPK8,LCOR,TRIM37,SNX2,SECISBP2L,MON2,SERBP1,C3orf38,PSMD5,ZNF621,ARFIP1,DCUN1D4,C2CD5,EFR3A,RAB10,BNIP2,SLC25A43,G3BP2,PRDX3,MAP3K7,CEP97,TCEA1,VMA21,TENT4B,RASA1,CPSF6,ICE2,HEATR1,PIAS2,SCARB2,PAK2,MTDH	hsa-miR-545-3p
MicroRNA	hsa-miR-517*:mirSVR_lowEffct	hsa-miR-517*:mirSVR_nonconserved_lowEffect-0.1-0.5	MicroRNA.org	1.119e-29	1.071e-25	1.277e-28	1.244e-27	61	1447	MRPS31,KLHDC2,ERGIC2,SMIM15,CCSER2,DCAF17,ANKIB1,PMPCB,ANXA7,ARFGEF2,ATP6V1G1,VTA1,ARMCX3,PPM1A,PPP4R3A,ZNF675,EXOC5,RTCA,MARF1,PTGES3,ZRANB1,FAM126B,GAPVD1,PSMA1,ZKSCAN8,PSMD5,ZNF318,RB1CC1,ZNF236,PRDM2,IQGAP1,UBXN4,CYFIP1,PAPOLA,ARL6IP1,PRDX3,GNPDA2,WDR20,C1QBP,ASCC3,MAP3K7,KPNA3,ITCH,TCF12,WASHC4,PDCD6IP,ICE2,SMCHD1,GPATCH2,FRYL,VPS36,OPA1,LATS1,TXNDC15,ZDHHC6,MOB1A,ERCC6L2,PAK2,SUZ12,MTDH,CPS…	hsa-miR-517*
MicroRNA	hsa-miR-4477a		MirDB	3.398e-38	3.253e-34	7.309e-37	7.122e-36	61	1015	RAB22A,RNF13,CHD1,ERGIC2,PHC3,ZNF655,CNOT7,NUFIP2,MKLN1,MMGT1,MOB4,ARMC8,SLAIN2,MDFIC,SCAF8,PEX3,BAG5,ZNF507,ARFGEF2,THUMPD1,VTA1,API5,ZFX,ZNF675,EXOC5,PPP6C,USO1,TMEM30A,RAP2C,TRIM37,AFF4,SECISBP2L,MON2,GPBP1,C3orf38,TAB2,SNX13,ODR4,NAE1,CPNE3,CBX1,ANKRD12,SCFD1,TAF2,ASCC3,FBXW11,WASHC4,RASA2,RBM3,U2SURP,UBA3,PIAS2,GSPT1,DCUN1D1,TMEM168,ATG3,MAP4K5,ARID2,SCARB2,CD47,MTREX	hsa-miR-4477a
MicroRNA	hsa-miR-4325:mirSVR_lowEffct	hsa-miR-4325:mirSVR_nonconserved_lowEffect-0.1-0.5	MicroRNA.org	8.954e-30	8.572e-26	1.028e-28	1.001e-27	61	1441	ZC3H14,STAG1,USP9X,TSG101,ACVR1,NT5DC1,MFSD14A,XRN1,OSBPL9,ZFAND6,SCP2,EEF2K,USP1,FNDC3B,TYW3,SRSF4,SCAMP1,THUMPD1,NDFIP2,GUSBP1,NAA50,RNF11,DENND4C,HIGD1A,DYNC2LI1,PRKAA1,RNF38,PABIR1,ATP5PB,IL13RA1,KIFBP,ZNF273,NARS1,GOLPH3,ZNF302,PRDM2,C2CD5,SNX13,EFR3A,ABRAXAS2,SLC25A43,SPIN1,GOLGA5,NBPF8,PDCD6IP,KAT6A,RALGAPB,RANBP9,LMBR1,DNM1L,UFL1,FRYL,VPS36,PATL1,GSPT1,FAM214A,LEPROTL1,SUZ12,MTREX,OIP5-AS…	hsa-miR-4325
MicroRNA	hsa-miR-4303:mirSVR_lowEffct	hsa-miR-4303:mirSVR_nonconserved_lowEffect-0.1-0.5	MicroRNA.org	7.504e-25	7.184e-21	6.296e-24	6.135e-23	61	1788	BRIX1,ZC3H14,RNF13,MDM4,ESCO1,HNRNPH2,GRPEL2,UBE2D3,ZNF655,ZNF644,DCAF17,HECTD1,ARMC8,CUL3,SUPT20H,SRSF6,CTDSPL2,SCAMP1,NDFIP2,FAM98A,WDR26,DENND4C,TRIM33,EXOC5,USO1,EMC2,LCOR,ZRANB1,ATP5F1C,PABIR1,HAUS6,GPBP1,VEZF1,ZKSCAN8,ANKRD49,NARS1,PSMD5,NHLRC2,SUCLG2,DCUN1D4,FBXL3,SNX13,GPD1L,PAPOLA,PDS5A,TCEAL8,MED13,GOT2,SNRNP27,WASHC4,RASA2,WDR7,U2SURP,DNM1L,VPS36,HEATR1,ZDHHC6,PHF11,CAPRIN1,ZMYM5,CPSF7	hsa-miR-4303
MicroRNA	hsa-miR-4287:mirSVR_lowEffct	hsa-miR-4287:mirSVR_nonconserved_lowEffect-0.1-0.5	MicroRNA.org	2.796e-25	2.676e-21	2.407e-24	2.345e-23	61	1754	STAG1,DDX42,TRIP12,HMGN3,RPS6KC1,KMT2C,C12orf29,ZNF655,ZNF644,MMGT1,TMCO1,HMGN4,ARMC8,CUL4B,MDFIC,UBQLN1,THUMPD1,VTA1,ARMCX5,CGGBP1,YY1,WDR26,RNF11,GPATCH2L,WTAP,PPP4R3A,MAPRE1,SLC4A1AP,PRKAA1,RAP2C,ZRANB1,IL13RA1,GPBP1,ZNF217,MCCC2,PRDM2,RAB10,TOMM70,BMPR1A,GSE1,ATP11B,TAF2,RAB1A,CEP97,FBXW11,NBPF8,TCF12,KDM5A,ICE2,SLC35B3,KAT6A,RALGAPB,UFL1,CCNG1,MRPS10,ATG3,IER3IP1,PAK2,SUZ12,MTDH,YTHDF3	hsa-miR-4287
MicroRNA	hsa-miR-411*:mirSVR_highEffct	hsa-miR-411*:mirSVR_nonconserved_highEffect-0.5	MicroRNA.org	6.509e-34	6.231e-30	1.01e-32	9.841e-32	61	1210	BRIX1,SMIM15,ENOPH1,CRNKL1,PHC3,UBE2D3,AP1G1,UBR5,SCP2,TAOK1,POLK,COG5,FKBP3,SDHD,ARMC8,MDFIC,SUPT20H,PEX3,SLC35A1,ATP6V1G1,CCT2,NAA50,YY1,MIER1,RNF11,ARL1,CRLS1,MPLKIP,LCOR,URI1,GPBP1,ZNF273,ARFIP1,PRDM2,SNX13,TOMM70,KIAA2026,SLC25A43,SPIN1,SYNE2,TCEAL8,MAP3K7,HNRNPLL,METAP2,MED13,ITCH,WWP1,RANBP9,LMBR1,FRYL,GTF2B,LRPPRC,SPPL2A,ATAD1,TMEM168,UTP11,MAP4K5,PHF11,CAPRIN1,UBE2W,YTHDF3	hsa-miR-411*
MicroRNA	hsa-miR-32:mirSVR_highEffct	hsa-miR-32:mirSVR_conserved_highEffect-0.5	MicroRNA.org	5.152e-35	4.932e-31	8.745e-34	8.521e-33	61	1156	PDHB,CHD2,TSNAX,ERGIC2,HMGN3,ESCO1,GPALPP1,CRNKL1,PHC3,CCSER2,ANKIB1,POLK,HECTD1,MFSD1,FNDC3B,SUPT20H,MED29,ARMCX5,MED1,YY1,C16orf72,MIER1,RNF11,MTFMT,TRIM33,PPP6C,DYNC2LI1,MARF1,RNF38,BZW1,ATP5F1C,ATP5PB,KIFBP,PSMD5,RNF115,MFF,SNX13,EFR3A,ABRAXAS2,UBXN4,BNIP2,G3BP2,WDR20,FBXW11,TCF12,PDCD6IP,WWP1,RANBP9,GPATCH2,DNM1L,VPS36,HEATR1,CCNG1,FAM214A,GTF2B,ATG3,ERCC6L2,EBAG9,SUZ12,BUB3,UBE2W	hsa-miR-32
MicroRNA	hsa-miR-3144-3p:mirSVR_lowEffct	hsa-miR-3144-3p:mirSVR_nonconserved_lowEffect-0.1-0.5	MicroRNA.org	1.162e-34	1.112e-30	1.914e-33	1.865e-32	61	1173	BRIX1,PDHB,CHD2,MFSD14A,PNPT1,PHC3,C12orf29,UBR5,ZNF655,ZNF644,DCAF17,C2orf49,VBP1,SIKE1,CTDSPL2,SCAF8,ARFGEF2,CILK1,MED1,WDR26,GPATCH2L,PPP4R3A,CRLS1,ELMO2,RTCA,TMEM30A,ZFR,ZNF512,ZRANB1,MATR3,TMEM126B,MRPL19,MCCC2,DPP8,ZNF236,DCUN1D4,RNF115,SNX13,BNIP2,GNPDA2,SYNE2,CNOT2,TMEM167A,FBXW11,TCF12,ICE2,SMCHD1,U2SURP,FRYL,SHQ1,LRPPRC,SLC25A36,TMEM168,ATG3,ARID2,NEMF,ERCC6L2,PAK2,SUZ12,MTREX,YTHDF3	hsa-miR-3144-3p
MicroRNA	hsa-miR-3140:mirSVR_highEffct	hsa-miR-3140:mirSVR_nonconserved_highEffect-0.5	MicroRNA.org	6.868e-31	6.575e-27	8.517e-30	8.299e-29	61	1374	BRIX1,MIS18BP1,C5orf22,LEMD3,HMGN3,NUP54,GPALPP1,ACSL3,PHC3,RPL7L1,ATXN10,COG5,TMCO1,HECTD1,FAM8A1,ARMC8,SRSF4,CTDSPL2,SPG11,FAM98A,ARMCX5,WDR26,MIER1,ZFX,PPP4R3A,ZNF675,CRLS1,USO1,PLEKHA3,VPS35,BZW1,RAP2C,LCOR,ATP5F1C,GPBP1,ZNF273,ADAM9,PSMD12,RB1CC1,IQGAP1,ABRAXAS2,RAB10,DDX46,CBX1,ASCC3,MAP3K7,METAP2,CNOT2,PCNP,C12orf4,RASA1,RBM4,ICE2,FRYL,CCNG1,GTF2B,ABCE1,UTP11,ERCC6L2,ZNF664,ZNF654	hsa-miR-3140
MicroRNA	hsa-miR-3136:mirSVR_highEffct	hsa-miR-3136:mirSVR_nonconserved_highEffect-0.5	MicroRNA.org	2.752e-33	2.635e-29	4.004e-32	3.902e-31	61	1242	BRIX1,C5orf22,USP9X,MDM4,TRIP12,GPALPP1,ACSL3,KMT2C,ZNF655,ATAD2B,CNOT7,USP1,FNDC3B,MDFIC,UBE2Q1,GUSBP1,DENND4C,PPP4R3A,PPP1CC,HIGD1A,PPP2R5C,ELMO2,MARF1,LCOR,TRIM37,PABIR1,HAUS6,ADAM9,RAB11A,NARS1,TAB2,NHLRC2,DCAF16,CCNK,FBXL3,PRDM2,RAB10,DDX46,ATP11B,G3BP2,ASCC3,HERC1,MBD4,RAB1A,CEP97,KPNA3,NBPF8,ABI1,ITCH,VMA21,WASHC4,RASA1,RBM3,FRYL,FAM214A,ABCE1,ATP6AP2,ARID2,PHF11,LEPROTL1,MOB1A	hsa-miR-3136
MicroRNA	hsa-miR-3128:mirSVR_lowEffct	hsa-miR-3128:mirSVR_nonconserved_lowEffect-0.1-0.5	MicroRNA.org	8.709e-24	8.337e-20	6.817e-23	6.642e-22	61	1876	STAM2,CHD2,TXNL1,UBE2D3,CLK1,ATAD2B,OSBPL9,TAOK1,BOD1L1,MOB4,SIKE1,SRSF6,SCAF8,ANXA7,YES1,YY1,C16orf72,WTAP,PPM1B,PPP4R3A,PPP1CC,TRIM33,RNF38,RAP2C,ZNF512,FAM126B,SERBP1,VEZF1,ZNF273,MRPL19,ZNF302,DPP8,ARMCX2,SNX13,UBXN4,SLC25A43,CCDC47,GNPDA2,PDS5A,ASCC3,MED13,TMEM167A,TCF12,TENT4B,RASA1,SMCHD1,MTERF3,RALGAPB,GPATCH2,LMBR1,HIBADH,USP10,ARID2,PHF11,MOB1A,ERCC6L2,EBAG9,DCTN4,USPL1,MTDH,CPSF7	hsa-miR-3128
MicroRNA	hsa-miR-199b-3p:mirSVR_lowEffct	hsa-miR-199b-3p:mirSVR_nonconserved_lowEffect-0.1-0.5	MicroRNA.org	3.942e-31	3.774e-27	4.991e-30	4.864e-29	61	1360	SMNDC1,USP9X,TSNAX,NUP54,C12orf29,UBR5,UBP1,CCSER2,OSBPL9,DCAF17,OSBPL8,POLK,COG5,USP1,MOB4,SIKE1,PMPCB,NPEPPS,API5,MED1,GPATCH2L,PPM1B,CHMP2B,PRKRA,ZBTB44,RAB18,BZW1,EMC2,LCOR,ATP6V1A,EMC7,VEZF1,PSMD12,MCCC2,NHLRC2,ARMCX2,ZNF236,RNF115,PRDM2,ABRAXAS2,PDS5A,MBD4,HNRNPLL,METAP2,FBXW11,KPNA3,ABI1,VMA21,TENT4B,KDM5A,RALGAPB,CAPZA2,RANBP9,OPA1,CCNG1,ASB3,PHF11,LEPROTL1,MOB1A,SUZ12,ZMYM5	hsa-miR-199b-3p
MicroRNA	hsa-miR-199a-3p:mirSVR_lowEffct	hsa-miR-199a-3p:mirSVR_nonconserved_lowEffect-0.1-0.5	MicroRNA.org	3.942e-31	3.774e-27	4.991e-30	4.864e-29	61	1360	SMNDC1,USP9X,TSNAX,NUP54,C12orf29,UBR5,UBP1,CCSER2,OSBPL9,DCAF17,OSBPL8,POLK,COG5,USP1,MOB4,SIKE1,PMPCB,NPEPPS,API5,MED1,GPATCH2L,PPM1B,CHMP2B,PRKRA,ZBTB44,RAB18,BZW1,EMC2,LCOR,ATP6V1A,EMC7,VEZF1,PSMD12,MCCC2,NHLRC2,ARMCX2,ZNF236,RNF115,PRDM2,ABRAXAS2,PDS5A,MBD4,HNRNPLL,METAP2,FBXW11,KPNA3,ABI1,VMA21,TENT4B,KDM5A,RALGAPB,CAPZA2,RANBP9,OPA1,CCNG1,ASB3,PHF11,LEPROTL1,MOB1A,SUZ12,ZMYM5	hsa-miR-199a-3p
MicroRNA	hsa-miR-1826:mirSVR_lowEffct	hsa-miR-1826:mirSVR_nonconserved_lowEffect-0.1-0.5	MicroRNA.org	1.56e-30	1.494e-26	1.867e-29	1.819e-28	61	1395	SLC25A46,C5orf22,EIF1B,AP1G1,ZNF644,XRN1,LYPLA1,OSBPL8,ZFAND6,BOD1L1,COG5,HECTD1,FAM8A1,CUL3,EEF1E1,SCAMP1,ZNF507,NDFIP2,SPG11,CGGBP1,YY1,WDR26,EXOC5,RAB18,PPP6C,ELMO2,LMBRD1,GPBP1,VEZF1,ZNF273,ADAM9,TAB2,DPP8,SUCLG2,DCUN1D4,RNF115,SNX13,GPD1L,C18orf21,PRDX3,SCFD1,ASCC3,CNOT2,NBPF8,C12orf4,ITCH,WDR7,OPA1,GSPT1,CCNG1,GTF2B,TMEM168,ABCE1,ASB3,NEMF,PAK2,EBAG9,MTREX,MTDH,UBE2W,YTHDF3	hsa-miR-1826
MicroRNA	hsa-miR-155:mirSVR_highEffct	hsa-miR-155:mirSVR_conserved_highEffect-0.5	MicroRNA.org	1.205e-29	1.154e-25	1.365e-28	1.33e-27	61	1449	STAM2,USP9X,DDX42,TSNAX,NT5DC1,TXNL1,PHC3,UBE2D3,C12orf29,SUMO1,ATAD2B,CNOT7,ZFAND6,DDX60L,MOB4,CCDC14,SLAIN2,TYW3,UBQLN1,LZTFL1,NDFIP2,ATP6V1G1,MIER1,DENR,WTAP,PPP1CC,ZNF675,PPP2CA,CRLS1,MARF1,FAM126B,ATP5F1C,HAUS6,VEZF1,ZNF273,NARS1,TAB2,ZNF236,PAPOLA,G3BP2,SYNE2,RAB1A,METAP2,SNRNP27,TCF12,KAT6A,TPRKB,GPATCH2,VPS36,CCNG1,MRPS10,ATG3,ATP6AP2,ARID2,CD47,CD58,PLPBP,SUZ12,MTREX,YTHDF3,ZMYM5	hsa-miR-155
MicroRNA	hsa-miR-139-5p:mirSVR_highEffct	hsa-miR-139-5p:mirSVR_conserved_highEffect-0.5	MicroRNA.org	2.5e-41	2.393e-37	7.275e-40	7.089e-39	61	895	PYROXD1,PDHB,TSPYL1,HMGN3,TXNL1,XRN1,LYPLA1,TAOK1,MED23,POLK,C2orf49,UBE2E3,ARMC8,FNDC3B,UBQLN1,SRSF4,CTDSPL2,NPEPPS,MRPL42,CILK1,RNF11,DENR,WTAP,PPM1B,HIGD1A,PPP2CA,RAB18,DYNC2LI1,PRKAA1,RAP2C,PTGES3,LCOR,ZRANB1,TRIM37,AQR,ATP6V1A,C3orf38,TMEM126B,NARS1,NHLRC2,ZNF302,GPD1L,BMPR1A,KIAA2026,ARL6IP1,CBX1,ASCC3,GOT2,TCF12,WASHC4,RBM4,U2SURP,KAT6A,DNM1L,FRYL,PIAS2,BAZ1A,IER3IP1,PHF11,SUZ12,ZNF664	hsa-miR-139-5p
MicroRNA	hsa-miR-125b-2*:mirSVR_highEffct	hsa-miR-125b-2*:mirSVR_nonconserved_highEffect-0.5	MicroRNA.org	6.186e-36	5.922e-32	1.117e-34	1.089e-33	61	1113	STAM2,FAM172A,MIS18BP1,PYROXD1,TSNAX,ACVR1,HNRNPH2,NUP54,ACSL3,TXNL1,CLNS1A,CLTC,TRMT13,DDX60L,ZCCHC7,ARMC8,CCDC14,FNDC3B,PMPCB,EEF1E1,MACROH2A1,MED1,YES1,GPATCH2L,PPP4R3A,MTFMT,HIGD1A,PPP2CA,RAB18,CRLS1,PPP6C,DYNC2LI1,PLEKHA3,VPS35,MARF1,SNX2,MON2,PSMA1,SRP9,TAB2,ZNF318,ARFIP1,NXT2,PRDM2,ABRAXAS2,BMPR1A,ARL6IP1,SYNE2,WDR7,SMCHD1,KAT6A,FRYL,ABCE1,SBDS,FAM104A,CD47,USPL1,ZNF654,RSL24D1,UBE2W,ZMYM5	hsa-miR-125b-2*
MicroRNA	hsa-miR-1256:mirSVR_lowEffct	hsa-miR-1256:mirSVR_nonconserved_lowEffect-0.1-0.5	MicroRNA.org	8.223e-29	7.872e-25	8.915e-28	8.687e-27	61	1502	CHD1,ESCO1,INIP,UBE2D3,SUMO1,ZNF644,OSBPL9,ZFAND6,DDX60L,HECTD1,MOB4,ARMC8,FNDC3B,SMARCA5,TYW3,RTL6,UBQLN1,PEX3,SLC35A1,ARFGEF2,CILK1,NAA50,ARMCX5,MIER1,ARMCX3,TDP2,ZFX,PPP4R3A,CHMP2B,PPP1CC,CRLS1,USO1,EMC2,PTGES3,MON2,ATP5PB,GPBP1,ZNF273,RAB11A,DCUN1D4,PRDM2,GPD1L,TOMM70,KIAA2026,WDR20,CPNE3,MAP3K7,METAP2,TCF12,WASHC4,CPSF6,GPATCH2,UBA3,FRYL,PATL1,PIAS2,SLC25A36,ABCE1,CD47,SUZ12,RSL24D1	hsa-miR-1256
MicroRNA	hsa-miR-1243:mirSVR_lowEffct	hsa-miR-1243:mirSVR_nonconserved_lowEffect-0.1-0.5	MicroRNA.org	3.456e-27	3.309e-23	3.363e-26	3.277e-25	61	1612	UBE2K,USP9X,ACSL3,C12orf29,CLN5,DCAF17,ZFAND6,CRIPT,ATXN10,POLK,ARMC8,CUL3,SIKE1,SMARCA5,TYW3,SUPT20H,SCAMP1,SLC35A1,PON2,HAT1,MACROH2A1,CGGBP1,PPM1A,DYNC2LI1,LCOR,FAM126B,VPS29,HAUS6,EMC7,ADAM9,RAB11A,NARS1,SRP9,PSMD5,ZNF217,MCCC2,DPP8,ARMCX2,FBXL3,FAF2,PRDX3,GNPDA2,SUPT7L,TAF2,RAB1A,METAP2,CEP97,CNOT2,TMEM167A,FBXW11,SNRNP27,ITCH,CPSF6,SMCHD1,U2SURP,SLC35B3,MTERF3,DNM1L,HDDC2,UTP11,CD47	hsa-miR-1243
MicroRNA	hsa-miR-106a*:mirSVR_highEffct	hsa-miR-106a*:mirSVR_nonconserved_highEffect-0.5	MicroRNA.org	3.764e-37	3.603e-33	7.338e-36	7.15e-35	61	1059	MIS18BP1,STAG1,CCDC90B,TSPYL1,GPALPP1,ACSL3,TXNL1,RPL7L1,SUMO1,ZNF655,ZFAND6,CUL3,ZNF507,THUMPD1,CCT2,C16orf72,MIER1,PPP1CC,SCYL2,PPP2CA,RAB18,PPP6C,RTCA,RAP2C,LCOR,URI1,VEZF1,ZNF273,WSB2,GOLPH3,DCAF16,RB1CC1,ARFIP1,DCUN1D4,NXT2,MFF,PRDM2,SNX13,IQGAP1,KIAA2026,GNPDA2,PEX2,PDS5A,ASCC3,MAP3K7,GOT2,ELOC,SNRNP27,C12orf4,WDR7,CPSF6,RALGAPB,CAPZA2,CCNG1,ORC5,USP10,GTF2B,SLC25A36,LEPROTL1,BUB3,UBE2W	hsa-miR-106a*
MicroRNA	hsa-let-7e:mirSVR_lowEffct	hsa-let-7e:mirSVR_conserved_lowEffect-0.1-0.5	MicroRNA.org	1.498e-22	1.434e-18	1.054e-21	1.027e-20	61	1985	PDHB,APOOL,RNF13,ACVR1,TRIP12,GRPEL2,UBE2D3,ZNF655,UCHL3,ATAD2B,EEF2K,COG5,FKBP3,MOB4,ARMC8,FNDC3B,BTF3L4,LZTFL1,ARFGEF2,NDFIP2,ATP6V1G1,WDR26,MIER1,DENR,WTAP,MTFMT,SCYL2,MAPRE1,RTCA,RAP2C,FAM126B,SECISBP2L,GAPVD1,ZNF273,ADAM9,TAB2,MCCC2,SUCLG2,ABRAXAS2,UBXN4,DDX46,GNPDA2,C11orf58,TMEM41B,GOLGA5,TMEM167A,FBXW11,PDCD6IP,SMCHD1,KHNYN,PATL1,TXNDC15,UTP11,SBDS,ERCC6L2,PAK2,EBAG9,MTDH,OIP5-AS1,UBE2W,Y…	hsa-let-7e
MicroRNA	mmu-miR-7234-5p		MirDB	2.124e-31	2.033e-27	2.789e-30	2.718e-29	60	1294	SYNJ2BP,CCDC90B,ERGIC2,UBN2,CRNKL1,AP1G1,UBP1,NUFIP2,DCAF17,OSBPL8,TAOK1,EEF2K,BOD1L1,DNAJA1,VBP1,ARMC8,CUL3,SIKE1,MDFIC,UBE2Q1,NPEPPS,CILK1,FAM98A,ZBTB44,CRLS1,YPEL5,TMEM30A,MAPK8,FAM126B,SECISBP2L,HAUS6,SERBP1,TAB2,RB1CC1,CCNK,SNX13,EFR3A,RAB10,KIAA2026,UBXN4,CBX1,MED13,TMEM167A,TCEA1,CPSF6,ICE2,SMCHD1,U2SURP,RALGAPB,RANBP9,DNM1L,FRYL,PIAS2,CCNG1,BROX,SPPL2A,MAP4K5,EIF2S3,PAK2,MTDH	mmu-miR-7234-5p
MicroRNA	mmu-miR-466o-3p		MirDB	1.324e-38	1.267e-34	2.941e-37	2.865e-36	60	957	SYNJ2BP,LEMD3,SMNDC1,EIF1B,APOOL,CCDC90B,CHD2,GRPEL2,AP1G1,CFDP1,NUFIP2,CLTC,XRN1,ZFAND6,TAOK1,C2orf49,DNAJA1,ARMC8,CUL3,SLAIN2,BTF3L4,SMARCA5,CTDSPL2,API5,YES1,DENND4C,WTAP,ZFX,PPM1B,ZBTB44,RNF38,TMEM30A,ZFR,ATF1,AFF4,SECISBP2L,ATP6V1A,IL13RA1,GOLPH3,ZNF236,NXT2,C2CD5,UBXN4,GSE1,CPNE3,RAB1A,CEP97,CNOT2,TMEM167A,RASA1,RASA2,CPSF6,KAT6A,LMBR1,GTF2B,LATS1,ARID2,FAM104A,MICU2,UBE2W	mmu-miR-466o-3p
MicroRNA	hsa-miR-944:PITA	hsa-miR-944:PITA_TOP	PITA	1.404e-38	1.344e-34	3.111e-37	3.032e-36	60	958	MRPS31,ZC3H14,STAM2,UBE2K,TSNAX,MFSD14A,AP1G1,ATAD2B,MKLN1,MMGT1,BOD1L1,TRMT13,FAM8A1,MOB4,CUL3,SLAIN2,FNDC3B,CTDSPL2,SCAF8,TBPL1,NPEPPS,SLC35A1,ZNF507,NDFIP2,NAA50,YES1,TRIM33,HIGD1A,PPP2CA,EXOC5,PRKAA1,RNF38,TMEM30A,BZW1,RAP2C,ZRANB1,VEZF1,RB1CC1,DPP8,ZNF236,ARFIP1,DCUN1D4,SPIN1,C11orf58,TCEAL8,KPNA3,WASHC4,KDM5A,RBM3,USF3,LATS1,ARID2,IER3IP1,LEPROTL1,CD47,PAK2,EBAG9,BUB3,MTDH,UBE2W	hsa-miR-944
MicroRNA	hsa-miR-656-3p		MirDB	2.484e-39	2.378e-35	5.916e-38	5.765e-37	60	929	LEMD3,PDHB,RAB22A,CHD1,TSG101,UBN2,PNPT1,PHC3,ANAPC10,PIK3CB,ATAD2B,NUFIP2,CCSER2,DCAF17,TAOK1,POLK,COG5,FNDC3B,BTF3L4,SUPT20H,CILK1,API5,PPP4R3A,RNF14,FAM204A,HIGD1A,CTR9,PRKAA1,PEDS1,VPS29,AQR,GAPVD1,ZNF621,NHLRC2,RB1CC1,DPP8,ZNF236,SUCLG2,NXT2,BNIP2,ODR4,SPIN1,WDR20,CPNE3,PDS5A,TMEM41B,ASCC3,U2SURP,CAPZA2,UBA3,FRYL,OPA1,DCUN1D1,ABCE1,SBDS,ARID2,NEMF,SUZ12,USPL1,CAPRIN1	hsa-miR-656-3p
MicroRNA	hsa-miR-655:PITA	hsa-miR-655:PITA_TOP	PITA	2.221e-43	2.126e-39	7.33e-42	7.143e-41	60	789	UBE2K,SMNDC1,USP9X,EIF1B,RNF13,ACSL3,PHC3,UBE2D3,UCHL3,ANKIB1,HECTD1,UBE2E3,FAM8A1,MOB4,FNDC3B,MDFIC,CTDSPL2,SCAMP1,CILK1,NDFIP2,CGGBP1,RNF11,CHMP2B,TRIM33,EXOC5,PPP6C,RNF38,TMEM30A,RAP2C,AFF4,MON2,VEZF1,RAB11A,GOLPH3,ZNF318,ARFIP1,EFR3A,ABRAXAS2,RAB10,BNIP2,ARL6IP1,ZC3H4,SPIN1,WDR20,C11orf58,MED13,FBXW11,ITCH,WWP1,CAPZA2,RANBP9,OPA1,CHIC2,USF3,BAZ1A,ARID2,CD47,MTREX,MTDH,YTHDF3	hsa-miR-655
MicroRNA	hsa-miR-649:mirSVR_lowEffct	hsa-miR-649:mirSVR_nonconserved_lowEffect-0.1-0.5	MicroRNA.org	2.204e-28	2.11e-24	2.329e-27	2.27e-26	60	1475	FAM172A,STAG1,SMNDC1,CHD1,CHD2,HMGN3,KMT2C,CNOT7,NUFIP2,DCAF17,MMGT1,EEF2K,BOD1L1,POLK,MFSD1,ARMC8,FNDC3B,THUMPD1,GUSBP1,CCT2,SPG11,MED1,RNF11,ZFX,PPM1B,FAM204A,ARL1,RTCA,YPEL5,MARF1,SECISBP2L,PABIR1,TAB2,ZNF236,C2CD5,RAB10,DDX46,TCERG1,GNPDA2,HNRNPLL,METAP2,MED13,TENT4B,SMCHD1,KAT6A,RALGAPB,CAPZA2,VPS36,ORC5,LRPPRC,EIF2D,NEMF,LEPROTL1,MOB1A,PLPBP,EBAG9,SUZ12,OIP5-AS1,YTHDF3,CPSF7	hsa-miR-649
MicroRNA	hsa-miR-642:mirSVR_lowEffct	hsa-miR-642:mirSVR_nonconserved_lowEffect-0.1-0.5	MicroRNA.org	7.723e-22	7.394e-18	5.185e-21	5.052e-20	60	1985	FAM172A,UBE2K,STAG1,CHD2,SMIM15,TSPYL1,HMGN3,NUP54,C12orf29,ZNF655,ZNF644,CLNS1A,CNOT7,ZFAND6,TMCO1,MFSD1,VBP1,GNPAT,SLAIN2,FNDC3B,SIKE1,SRSF4,SRSF6,MED29,ANXA7,BAG5,PON2,THUMPD1,CILK1,VTA1,NAA50,MED1,IFNAR1,TRIM33,ARL1,BZW1,LMBRD1,SERBP1,C3orf38,PSMA1,RAB11A,ZKSCAN8,NHLRC2,RNF115,FBXL5,FAF2,ODR4,G3BP2,ASCC3,SNRNP27,VMA21,TENT4B,KDM5A,KHNYN,KAT6A,FRYL,LRPPRC,CD47,PLPBP,CPSF7	hsa-miR-642
MicroRNA	hsa-miR-628-5p:mirSVR_lowEffct	hsa-miR-628-5p:mirSVR_nonconserved_lowEffect-0.1-0.5	MicroRNA.org	5.212e-26	4.989e-22	4.667e-25	4.548e-24	60	1639	UBE2K,C5orf22,LEMD3,EIF1B,RNF13,TSNAX,ACVR1,HMGN3,PHC3,UBR5,ZNF644,LYPLA1,OSBPL9,DCAF17,POLK,FAM8A1,VBP1,ARMC8,CUL3,BAG5,SLC35A1,ZNF507,FAM98A,API5,CGGBP1,TDP2,WTAP,ZFX,PPP4R3A,PPP1CC,TRIM33,PPP2CA,PPP2R5C,PRKAA1,MAPK8,RAP2C,ZRANB1,MON2,NARS1,ZNF236,MMADHC,C2CD5,SNX13,TOMM70,G3BP2,WDR20,MED13,NBPF8,C12orf4,TENT4B,PDCD6IP,RASA1,TPRKB,GPATCH2,ATAD1,ABCE1,FAM104A,CD58,MTDH,UBE2W	hsa-miR-628-5p
MicroRNA	hsa-miR-579-3p		MirDB	1.096e-33	1.049e-29	1.681e-32	1.638e-31	60	1174	STAG1,RAB22A,SMIM15,ZNF655,NUFIP2,OSBPL8,ANKIB1,CRIPT,TAOK1,DDX60L,MED23,FAM8A1,MOB4,CUL4B,SMARCA5,RTL6,CTDSPL2,LZTFL1,NDFIP2,TDP2,RNF11,DENND4C,PPM1A,ZFX,PPP1CC,FAM204A,RAB18,PLEKHA3,BZW1,GPBP1,ADAM9,RAB11A,NARS1,PSMD12,RB1CC1,DPP8,ARFIP1,FBXL3,C2CD5,BMPR1A,DDX46,ODR4,MAP3K7,TENT4B,CPSF6,RBM4,U2SURP,UBA3,UFL1,FRYL,PIAS2,DCUN1D1,SH3GLB1,ATAD1,ABCE1,MAP4K5,NEMF,SUZ12,MTDH,YTHDF3	hsa-miR-579-3p
MicroRNA	hsa-miR-567:mirSVR_highEffct	hsa-miR-567:mirSVR_nonconserved_highEffect-0.5	MicroRNA.org	2.17e-35	2.077e-31	3.756e-34	3.66e-33	60	1093	BRIX1,ERGIC2,MDM4,HMGN3,GPALPP1,C12orf29,SUMO1,OSBPL9,DCAF17,EEF2K,TRMT13,ATXN10,ZCCHC7,POLK,MOB4,ARMC8,CUL4B,PPP1R21,CUL3,SLAIN2,BTF3L4,ARFGEF2,VTA1,GUSBP1,SPG11,YES1,MIER1,ARMCX3,RNF11,ZFX,RNF38,ATF1,PABIR1,IL13RA1,HAUS6,GAPVD1,GPBP1,TMEM126B,ZNF217,DCAF16,NXT2,CCNK,EFR3A,PRDX3,CBX1,ASCC3,PCNP,TCEA1,C12orf4,PDCD6IP,RASA1,ICE2,SMCHD1,WWP1,CAPZA2,OPA1,LATS1,ERCC6L2,SUZ12,UBE2W	hsa-miR-567
MicroRNA	hsa-miR-548p:PITA	hsa-miR-548p:PITA_TOP	PITA	3.011e-40	2.882e-36	7.853e-39	7.652e-38	60	895	STAM2,FAM172A,SYNJ2BP,USP9X,DDX42,COPS2,UBR5,UBP1,ATAD2B,NUFIP2,CLTC,XRN1,ANKIB1,HECTD1,ARMC8,CUL3,FNDC3B,SRSF4,CTDSPL2,ZNF507,THUMPD1,HAT1,NDFIP2,MACROH2A1,FAM98A,API5,CGGBP1,YES1,C16orf72,ARMCX3,PPM1A,ZFX,TRIM33,HIGD1A,PPP2CA,EXOC5,RAB18,USO1,ELMO2,DROSHA,TMEM30A,ZFR,AFF4,VEZF1,ZNF621,GOLPH3,DCAF16,EFR3A,RAB10,WDR20,TCEAL8,FBXW11,RASA1,KDM5A,MAP4K5,ARID2,FAM104A,SUZ12,MTDH,ZNF654	hsa-miR-548p
MicroRNA	hsa-miR-526b-3p		MirDB	3.984e-36	3.814e-32	7.306e-35	7.119e-34	60	1060	RAB22A,RNF13,TSG101,MDM4,KMT2C,PHC3,UBR5,CNOT7,NUFIP2,CCSER2,XRN1,ANKIB1,CRIPT,TAOK1,FAM8A1,ARMC8,PPP1R21,SLAIN2,FNDC3B,SIKE1,PON2,YES1,RNF11,MAPRE1,ARL1,PPP6C,PLEKHA3,RNF38,MAPK8,RAP2C,LCOR,ZRANB1,TRIM37,FAM126B,URI1,C3orf38,ADAM9,GOLPH3,ZNF217,RB1CC1,ZNF236,FBXL3,FBXL5,RAB10,BNIP2,PAPOLA,GNPDA2,CEP97,TMEM167A,KPNA3,ABI1,ITCH,RASA2,U2SURP,GPATCH2,DNM1L,SLC25A36,DCUN1D1,SH3GLB1,TMEM168	hsa-miR-526b-3p
MicroRNA	hsa-miR-498:mirSVR_highEffct	hsa-miR-498:mirSVR_nonconserved_highEffect-0.5	MicroRNA.org	9.929e-38	9.505e-34	2.031e-36	1.979e-35	60	992	SLC25A46,PDHB,CCDC90B,CHD1,TSPYL1,PHC3,ATAD2B,CFDP1,CCSER2,XRN1,SCP2,COG5,FAM8A1,CUL4B,BTF3L4,SRSF4,UBE2Q1,THUMPD1,CILK1,FAM98A,WDR26,C16orf72,RNF11,PPM1B,RNF14,CRLS1,PPP2R5C,RAP2C,PABIR1,HAUS6,RAB11A,WSB2,ZNF302,RB1CC1,DCUN1D4,PRDM2,SPIN1,NAE1,GNPDA2,SUPT7L,PEX2,PDS5A,KPNA3,WWP1,U2SURP,RALGAPB,CAPZA2,OPA1,GSPT1,CCNG1,ORC5,ATG3,ABCE1,ZDHHC6,ATP6AP2,EBAG9,CAPRIN1,MTDH,YTHDF3,ZMYM5	hsa-miR-498
MicroRNA	hsa-miR-412:mirSVR_lowEffct	hsa-miR-412:mirSVR_nonconserved_lowEffect-0.1-0.5	MicroRNA.org	7.346e-24	7.032e-20	5.778e-23	5.63e-22	60	1807	STAM2,SMNDC1,APOOL,DDX42,CHD2,TSPYL1,UBN2,TRIP12,INIP,RPS6KC1,PHC3,C12orf29,CLNS1A,SCP2,TMCO1,DNAJA1,FKBP3,CCDC14,SLAIN2,VRK2,UBQLN1,PMPCB,LZTFL1,SPG11,FAM98A,DENR,DENND4C,GPATCH2L,WTAP,PPM1B,PPP4R3A,PRKRA,ZNF675,RNF14,DYNC2LI1,PEDS1,ZFR,LCOR,ZRANB1,HAUS6,GAPVD1,GPBP1,ZKSCAN8,PSMD5,NHLRC2,ZNF236,ABRAXAS2,UBXN4,BNIP2,SPIN1,WDR20,HERC1,HNRNPLL,CNOT2,NBPF8,TENT4B,RASA1,RBM4,ABCE1,ATP6AP2	hsa-miR-412
MicroRNA	hsa-miR-338-5p		MirDB	4.448e-37	4.258e-33	8.568e-36	8.348e-35	60	1019	UBE2K,LEMD3,RAB22A,CHD1,COPS2,MFSD14A,KMT2C,PHC3,NUFIP2,MKLN1,OSBPL8,TAOK1,ATXN10,ARMC8,CCDC14,FNDC3B,SRSF4,SCAMP1,ZNF507,YES1,YY1,GPATCH2L,PPM1A,ZFX,ZBTB44,EXOC5,RAB18,PPP2R5C,RAP2C,FAM126B,MON2,IL13RA1,ZKSCAN8,DARS1,GOLPH3,RB1CC1,DPP8,ZNF236,PRDM2,DDX46,ATP11B,WDR20,CPNE3,ANKRD12,TAF2,RAB1A,CEP97,MED13,PCNP,ABI1,VMA21,PDCD6IP,CPSF6,U2SURP,GSPT1,FAM214A,LATS1,ATAD1,TMEM168,ARID2	hsa-miR-338-5p
MicroRNA	hsa-miR-3119:mirSVR_highEffct	hsa-miR-3119:mirSVR_nonconserved_highEffect-0.5	MicroRNA.org	9.658e-30	9.246e-26	1.107e-28	1.079e-27	60	1390	BRIX1,ERGIC2,SMIM15,HMGN3,PHC3,ZNF655,OSBPL9,MMGT1,DDX60L,POLK,COG5,UBE2E3,FAM8A1,EIF3M,PMPCB,PEX3,FAM98A,MED1,CGGBP1,YES1,MIER1,DENR,DENND4C,WTAP,PPP4R3A,PPP1CC,FAM204A,PPP6C,DYNC2LI1,PRKAA1,BZW1,CACYBP,ZRANB1,IL13RA1,GPBP1,ADAM9,RAB11A,NARS1,ZNF302,ZNF236,FBXL3,IQGAP1,RAB10,BNIP2,GSE1,ARL6IP1,ODR4,ASCC3,MAP3K7,RBM4,CCNG1,ABCE1,MAP4K5,ARID2,CD47,CD58,KYAT3,ZNF664,MTDH,UBE2W	hsa-miR-3119
MicroRNA	hsa-miR-302d:mirSVR_highEffct	hsa-miR-302d:mirSVR_conserved_highEffect-0.5	MicroRNA.org	2.54e-28	2.432e-24	2.675e-27	2.607e-26	60	1479	C5orf22,SMNDC1,MDM4,HMGN3,CRNKL1,UBR5,SUMO1,ZNF655,POLK,COG5,CUL4B,SLAIN2,ZNF507,PON2,CILK1,API5,YY1,C16orf72,PPP4R3A,PPP2R5C,PPP6C,PLEKHA3,VPS35,MARF1,RNF38,ZNF512,LCOR,AFF4,GPBP1,ADAM9,PSMA1,RAB11A,RB1CC1,DPP8,DCUN1D4,PRDM2,SNX13,BMPR1A,PAPOLA,G3BP2,GNPDA2,SYNE2,C11orf58,CEP97,KPNA3,PCNP,TCEA1,RBM4,UFL1,OPA1,CCNG1,LRPPRC,DCUN1D1,ABCE1,SBDS,SUZ12,DCTN4,ZNF664,UBE2W,YTHDF3	hsa-miR-302d
MicroRNA	hsa-miR-302b:mirSVR_highEffct	hsa-miR-302b:mirSVR_conserved_highEffect-0.5	MicroRNA.org	7.256e-28	6.947e-24	7.382e-27	7.193e-26	60	1509	C5orf22,SMNDC1,MDM4,HMGN3,CRNKL1,SUMO1,ZNF655,CFDP1,POLK,COG5,SLAIN2,ZNF507,PON2,CILK1,API5,YY1,C16orf72,PPP4R3A,TRIM33,PPP6C,PLEKHA3,VPS35,YPEL5,MARF1,RNF38,ZNF512,LCOR,AFF4,GPBP1,ADAM9,PSMA1,RAB11A,ZNF318,RB1CC1,DPP8,DCUN1D4,PRDM2,SNX13,RAB10,BMPR1A,PAPOLA,GNPDA2,SYNE2,C11orf58,CEP97,TCEA1,RBM4,UFL1,OPA1,CCNG1,LRPPRC,DCUN1D1,SBDS,PHF11,SUZ12,DCTN4,ZNF664,UBE2W,YTHDF3,CPSF7	hsa-miR-302b
MicroRNA	hsa-miR-143:mirSVR_highEffct	hsa-miR-143:mirSVR_conserved_highEffect-0.5	MicroRNA.org	4.528e-33	4.335e-29	6.451e-32	6.285e-31	60	1205	C5orf22,SMNDC1,DDX42,TSNAX,COPS2,GPALPP1,PHC3,C12orf29,OSBPL9,UBE2E3,VBP1,FNDC3B,SIKE1,SCAF8,POGK,GPATCH2L,RNF14,TRIM33,ZBTB44,PPP2R5C,DYNC2LI1,ELMO2,CTR9,EPC1,YPEL5,AFF4,SECISBP2L,ATP5PB,ATP6V1A,EAPP,ADAM9,TMEM126B,ZNF318,ZNF236,CCNK,BMPR1A,DDX46,PEX2,ANKRD12,TCEAL8,MAP3K7,RAB1A,CEP97,WASHC4,RASA1,WDR7,U2SURP,CAPZA2,HEATR1,PATL1,OPA1,ARID2,ERCC6L2,PAK2,PLPBP,ZNF664,BUB3,CAPRIN1,OIP5-AS1,UBE2W	hsa-miR-143
MicroRNA	hsa-miR-1248:mirSVR_highEffct	hsa-miR-1248:mirSVR_nonconserved_highEffect-0.5	MicroRNA.org	2.452e-28	2.347e-24	2.588e-27	2.522e-26	60	1478	SMNDC1,ACVR1,TSPYL1,MDM4,ESCO1,GPALPP1,PHC3,XRN1,TRMT13,POLK,TYW3,UBQLN1,SRSF4,PMPCB,MRPL42,API5,MED1,YES1,ARMCX3,RNF11,CHMP2B,HIGD1A,ZBTB44,CRLS1,PPP2R5C,SLC4A1AP,RNF38,EMC2,ZNF512,ATP5F1C,GAPVD1,ADAM9,MATR3,NHLRC2,RB1CC1,ZNF236,FBXL3,SNX13,EFR3A,HERC1,RAB1A,METAP2,CNOT2,NBPF8,SNRNP27,PDCD6IP,RBM3,ICE2,SMCHD1,CAPZA2,FRYL,VPS36,TXNDC15,TMEM168,MAP4K5,ARID2,ERCC6L2,CD58,SUZ12,DCTN4	hsa-miR-1248
MicroRNA	hsa-let-7f-2-3p		MirDB	8.334e-41	7.979e-37	2.333e-39	2.273e-38	60	875	LEMD3,PDHB,SMNDC1,APOOL,ACVR1,ACSL3,KMT2C,CLNS1A,NUFIP2,TAOK1,MED23,USP1,MOB4,ARMC8,SLAIN2,SMARCA5,ARFGEF2,CILK1,PPM1A,ZFX,ZBTB44,RAB18,DYNC2LI1,CTR9,TMEM30A,MAPK8,RAP2C,LCOR,FAM126B,AFF4,SECISBP2L,MON2,SRP9,GOLPH3,RB1CC1,DPP8,DCUN1D4,NXT2,IQGAP1,EFR3A,RAB10,BMPR1A,ODR4,SPIN1,WDR20,C11orf58,C1QBP,ANKRD12,HERC1,VMA21,PDCD6IP,RASA1,KDM5A,CPSF6,U2SURP,FRYL,LATS1,BAZ1A,PAK2,TM2D1	hsa-let-7f-2-3p
MicroRNA	mmu-miR-1912-3p		MirDB	4.953e-42	4.741e-38	1.505e-40	1.467e-39	59	796	UBE2K,STAG1,LEMD3,RNF13,TRIP12,GRPEL2,ACSL3,KMT2C,UBR5,UBP1,NUFIP2,LYPLA1,TAOK1,VBP1,MOB4,CUL4B,FNDC3B,UBQLN1,CTDSPL2,LZTFL1,ARFGEF2,THUMPD1,MED1,C16orf72,TDP2,ZFX,PPM1B,CHMP2B,MAPRE1,TRIM33,ZBTB44,RAB18,PPP2R5C,DYNC2LI1,ZFR,ZNF512,FAM126B,SNX2,AFF4,SECISBP2L,SERBP1,RB1CC1,C2CD5,KIAA2026,FAF2,ANKRD12,HNRNPLL,GOT2,WWP1,RALGAPB,OPA1,USF3,ATAD1,BAZ1A,ZDHHC6,EIF2S3,ARID2,DCTN4,CAPRIN1	mmu-miR-1912-3p
MicroRNA	hsa-miR-708*:mirSVR_highEffct	hsa-miR-708*:mirSVR_nonconserved_highEffect-0.5	MicroRNA.org	8.053e-33	7.709e-29	1.129e-31	1.1e-30	59	1170	SLC25A46,LEMD3,PYROXD1,GPALPP1,MFSD14A,AP1G1,ANKIB1,TAOK1,TRMT13,ATXN10,SDHD,GNPAT,SLAIN2,MDFIC,BTF3L4,MRPL42,SCAMP1,ATP6V1G1,MIER1,ARMCX3,PPM1A,ZFX,CHMP2B,FAM204A,TRIM33,HIGD1A,ARL1,RAB18,PPP2R5C,YPEL5,MARF1,TMEM30A,RAP2C,AQR,HAUS6,ADAM9,SRP9,TTC9C,RNF115,ABRAXAS2,RAB10,DDX46,PAPOLA,CCDC47,G3BP2,METAP2,CNOT2,MED13,VMA21,TENT4B,WDR7,WWP1,CAPZA2,GPATCH2,VPS36,ARID2,FAM104A,ERCC6L2,ZNF664	hsa-miR-708*
MicroRNA	hsa-miR-664b-3p		MirDB	5.577e-33	5.339e-29	7.874e-32	7.673e-31	59	1162	STAG1,RAB22A,SMIM15,ZNF655,NUFIP2,OSBPL8,ANKIB1,CRIPT,TAOK1,DDX60L,MED23,FAM8A1,MOB4,CUL4B,SMARCA5,RTL6,CTDSPL2,NDFIP2,TDP2,RNF11,DENND4C,PPM1A,ZFX,PPP1CC,FAM204A,RAB18,PLEKHA3,BZW1,GPBP1,ADAM9,RAB11A,NARS1,PSMD12,RB1CC1,DPP8,ARFIP1,FBXL3,C2CD5,BMPR1A,DDX46,ODR4,MAP3K7,TENT4B,CPSF6,RBM4,U2SURP,UBA3,UFL1,FRYL,PIAS2,DCUN1D1,SH3GLB1,ATAD1,ABCE1,MAP4K5,NEMF,SUZ12,MTDH,YTHDF3	hsa-miR-664b-3p
MicroRNA	hsa-miR-599:mirSVR_lowEffct	hsa-miR-599:mirSVR_conserved_lowEffect-0.1-0.5	MicroRNA.org	2.322e-24	2.223e-20	1.887e-23	1.839e-22	59	1705	PYROXD1,SMNDC1,TSNAX,ACVR1,GRPEL2,KMT2C,UBP1,CNOT7,OSBPL8,UBE2E3,FKBP3,MOB4,ARMC8,SLAIN2,BTF3L4,UBQLN1,THUMPD1,SPG11,MIER1,PPM1A,IFNAR1,ZBTB44,USO1,DYNC2LI1,VPS35,EPC1,CACYBP,MON2,GPBP1,TMEM126B,RAB11A,NARS1,TAB2,PSMD12,C2CD5,SLC25A43,PAPOLA,ODR4,SPIN1,C1QBP,CBX1,GOLGA5,METAP2,NBPF8,RBM3,RALGAPB,CAPZA2,COP1,VPS36,PATL1,CCNG1,USP10,ATP6AP2,PHF11,MOB1A,CD47,EBAG9,MTREX,USPL1	hsa-miR-599
MicroRNA	hsa-miR-590-5p:mirSVR_highEffct	hsa-miR-590-5p:mirSVR_conserved_highEffect-0.5	MicroRNA.org	1.17e-30	1.12e-26	1.417e-29	1.381e-28	59	1285	LEMD3,PYROXD1,TSNAX,NT5DC1,KMT2C,PHC3,UBE2D3,CNOT7,CCSER2,OSBPL8,DDX60L,ATXN10,POLK,USP1,MOB4,ARMC8,CCDC14,CUL3,BTF3L4,SUPT20H,PMPCB,SCAF8,LZTFL1,NDFIP2,VTA1,YY1,RNF11,WTAP,PPM1B,TRIM33,ARL1,PPP6C,DYNC2LI1,CTR9,ZRANB1,EAPP,ZNF273,ADAM9,RAB11A,ZNF217,SUCLG2,SNX13,BNIP2,FAF2,PEX2,METAP2,CEP97,WWP1,DNM1L,SHQ1,MRPS10,ORC5,USP10,DCUN1D1,LATS1,SBDS,PHF11,ERCC6L2,SUZ12	hsa-miR-590-5p
MicroRNA	hsa-miR-548g-3p		MirDB	7.955e-46	7.615e-42	3.254e-44	3.171e-43	59	683	RNF13,TSG101,HNRNPH2,ZNF644,CLTC,MKLN1,ANKIB1,ZFAND6,MMGT1,TAOK1,MFSD1,MOB4,ARMC8,CUL3,SLAIN2,FNDC3B,VRK2,CTDSPL2,LZTFL1,THUMPD1,ARMCX5,WDR26,RNF11,WTAP,ZFX,CHMP2B,RNF14,ATF1,BZW1,MAPK8,LCOR,ZRANB1,MON2,GAPVD1,VEZF1,ZNF273,FBXL3,DDX46,PAPOLA,TCERG1,G3BP2,CPNE3,ANKRD12,MED13,FBXW11,RASA1,WDR7,CPSF6,ICE2,LMBR1,DCUN1D1,LATS1,ATG3,BAZ1A,MAP4K5,ARID2,IER3IP1,ERCC6L2,CAPRIN1	hsa-miR-548g-3p
MicroRNA	hsa-miR-548at-5p		MirDB	4.092e-40	3.918e-36	1.053e-38	1.026e-37	59	861	UBE2K,C5orf22,STAG1,SMNDC1,CHD1,TSNAX,SMIM15,MDM4,INIP,ACSL3,UBR5,CLN5,UCHL3,OSBPL8,ANKIB1,TAOK1,BOD1L1,TRMT13,USP1,SLAIN2,FNDC3B,SMARCA5,LZTFL1,WDR26,MIER1,DENR,PPM1A,ZBTB44,PRKAA1,ZFR,RAP2C,SNX2,AFF4,ZNF195,ZNF621,NHLRC2,NXT2,GPD1L,FAF2,WDR20,TAF2,GOLGA5,CEP97,TMEM167A,TCEA1,ELOC,ABI1,RASA2,CPSF6,LMBR1,DNM1L,GSPT1,CCNG1,USP10,DCUN1D1,BAZ1A,USPL1,UBE2W,ZMYM5	hsa-miR-548at-5p
MicroRNA	hsa-miR-499-3p:mirSVR_highEffct	hsa-miR-499-3p:mirSVR_nonconserved_highEffect-0.5	MicroRNA.org	2.962e-31	2.835e-27	3.837e-30	3.738e-29	59	1252	SMNDC1,USP9X,TSNAX,UBN2,ESCO1,UBE2D3,ZNF655,CNOT7,XRN1,OSBPL9,HMGN4,UBE2E3,SDHD,CUL4B,CUL3,CTDSPL2,MRPL42,NAA50,C16orf72,WTAP,PPM1B,PPP4R3A,PPP6C,DYNC2LI1,PLEKHA3,VPS35,ZFR,RAP2C,LCOR,KIFBP,GAPVD1,ZNF273,ADAM9,ZNF217,NHLRC2,ARMCX2,GPD1L,BMPR1A,C18orf21,PDS5A,HERC1,KPNA3,TENT4B,KAT6A,RANBP9,COP1,HDDC2,OPA1,FAM214A,SLC25A36,DCUN1D1,ATP6AP2,ASB3,CD58,BUB3,ZNF654,OIP5-AS1,RSL24D1,CPSF7	hsa-miR-499-3p
MicroRNA	hsa-miR-495:PITA	hsa-miR-495:PITA_TOP	PITA	7.87e-44	7.534e-40	2.76e-42	2.689e-41	59	740	FAM172A,SMNDC1,CHD1,HNRNPH2,KMT2C,PHC3,AP1G1,ZNF644,NUFIP2,ANKIB1,MMGT1,TAOK1,ARMC8,SLAIN2,FNDC3B,BTF3L4,UBE2Q1,EEF1E1,SCAMP1,ARFGEF2,NAA50,MED1,ARMCX3,WTAP,ZFX,TRIM33,RAB18,PPP6C,PLEKHA3,MARF1,RNF38,TMEM30A,PTGES3,FAM126B,ATP6V1A,VEZF1,ZNF273,PSMD12,RB1CC1,DPP8,DCUN1D4,IQGAP1,GSE1,ANKRD12,PCNP,ABI1,TENT4B,WASHC4,CPSF6,SMCHD1,WWP1,KAT6A,RALGAPB,CAPZA2,RANBP9,HDDC2,ATP6AP2,EIF2S3,YTHDF3	hsa-miR-495
MicroRNA	hsa-miR-4274:mirSVR_lowEffct	hsa-miR-4274:mirSVR_nonconserved_lowEffect-0.1-0.5	MicroRNA.org	1.549e-28	1.483e-24	1.65e-27	1.608e-26	59	1411	ZC3H14,C5orf22,LEMD3,SMNDC1,CHD2,KMT2C,CRNKL1,UBE2D3,UBR5,SUMO1,ATAD2B,OSBPL9,DCAF17,MMGT1,ALG8,EEF2K,TRMT13,ZCCHC7,USP1,SRSF4,WDR26,PIAS1,MIER1,PPM1B,FAM204A,ZBTB44,ARL1,RAB18,ATF1,EMC2,AFF4,SECISBP2L,ADAM9,MATR3,TMEM126B,RAB11A,ARMCX2,DCUN1D4,C2CD5,SUPT7L,FBXW11,WASHC4,RBM4,CAPZA2,DNM1L,FRYL,PIAS2,CCNG1,SLC25A36,DCUN1D1,SPPL2A,ARID2,CD47,EBAG9,MTDH,RSL24D1,UBE2W,ZMYM5,CPSF7	hsa-miR-4274
MicroRNA	hsa-miR-422a:mirSVR_lowEffct	hsa-miR-422a:mirSVR_conserved_lowEffect-0.1-0.5	MicroRNA.org	2.686e-24	2.572e-20	2.172e-23	2.116e-22	59	1710	C5orf22,USP9X,CHD2,NT5DC1,C12orf29,ZNF655,CCSER2,XRN1,USP1,CCDC14,CUL3,SRSF4,PMPCB,ZNF507,THUMPD1,WTAP,PPM1A,PPM1B,EXOC5,CRLS1,TMEM30A,AFF4,IL13RA1,GPBP1,VEZF1,C3orf38,TMEM126B,ZKSCAN8,GOLPH3,MCCC2,MFF,SNX13,KIAA2026,PAPOLA,WDR20,PEX2,MBD4,FBXW11,NBPF8,ELOC,TCF12,PDCD6IP,RASA1,WDR7,RBM4,ICE2,U2SURP,CAPZA2,VPS36,GLOD4,HIBADH,ATG3,BAZ1A,ARID2,SCARB2,LEPROTL1,ZNF664,MTDH,ZMYM5	hsa-miR-422a
MicroRNA	hsa-miR-376a*:mirSVR_lowEffct	hsa-miR-376a*:mirSVR_nonconserved_lowEffect-0.1-0.5	MicroRNA.org	8.948e-24	8.566e-20	6.987e-23	6.808e-22	59	1752	LEMD3,EIF1B,APOOL,NUP54,MFSD14A,PNPT1,ZNF644,CNOT7,XRN1,ANKIB1,MMGT1,SCP2,SLAIN2,FNDC3B,MDFIC,SRSF4,BAG5,LZTFL1,CILK1,GUSBP1,API5,PIAS1,DENND4C,PPM1B,PPP4R3A,EXOC5,PPP2R5C,DYNC2LI1,ZFR,LCOR,SNRPG,FAM126B,PABIR1,URI1,VEZF1,GOLPH3,ZNF217,ZNF236,SNX13,FBXL5,C1QBP,HNRNPLL,FBXW11,KPNA3,NBPF8,VMA21,PDCD6IP,CAPZA2,SLC25A36,DCUN1D1,ATG3,ARID2,SCARB2,PHF11,ERCC6L2,MTDH,ZNF654,YTHDF3,ZMYM5	hsa-miR-376a*
MicroRNA	hsa-miR-367*:mirSVR_lowEffct	hsa-miR-367*:mirSVR_nonconserved_lowEffect-0.1-0.5	MicroRNA.org	4.786e-24	4.581e-20	3.821e-23	3.723e-22	59	1730	UBE2K,STAG1,CHD1,SMIM15,ESCO1,NUP54,RPS6KC1,GPALPP1,C12orf29,SUMO1,ZNF655,ATAD2B,DCAF17,TRMT13,CCDC14,SLAIN2,SUPT20H,SCAMP1,CILK1,YY1,ZFX,PPP4R3A,PPP1CC,IFNAR1,TRIM33,PPP2R5C,ELMO2,VPS35,MARF1,MPLKIP,MAPK8,LCOR,TRIM37,ATP5PB,ATP6V1A,GPBP1,ANKRD49,WSB2,TAB2,PSMD5,DPP8,DCUN1D4,PRDM2,SNX13,G3BP2,PRDX3,MAP3K7,RAB1A,FBXW11,NBPF8,SNRNP27,C12orf4,TCF12,RBM4,ICE2,KHNYN,DNM1L,DCUN1D1,PHF11	hsa-miR-367*
MicroRNA	hsa-miR-3167:mirSVR_highEffct	hsa-miR-3167:mirSVR_nonconserved_highEffect-0.5	MicroRNA.org	1.506e-33	1.441e-29	2.252e-32	2.195e-31	59	1134	STAG1,CHD1,CHD2,ACVR1,UBN2,GPALPP1,TAOK1,TRMT13,DDX60L,C2orf49,ZNF791,CTDSPL2,THUMPD1,VTA1,CCT2,MED1,DENND4C,WTAP,RAB18,PPP6C,YPEL5,MARF1,EMC2,RAP2C,AFF4,GAPVD1,GPBP1,VEZF1,PSMA1,ZNF302,ARFIP1,NXT2,SNX13,GPD1L,CCDC47,GNPDA2,WDR20,C11orf58,CBX1,TMEM41B,HERC1,CEP97,CNOT2,TCF12,KDM5A,ICE2,DNM1L,GLOD4,GSPT1,ORC5,FAM214A,LATS1,TXNDC15,EIF2S3,SCARB2,PHF11,SUZ12,MTREX,YTHDF3	hsa-miR-3167
MicroRNA	hsa-miR-30e-5p:TargetScan	hsa-miR-30e-5p	TargetScan	2.414e-33	2.311e-29	3.522e-32	3.432e-31	59	1144	MIS18BP1,RAB22A,CHD1,ACVR1,MDM4,ESCO1,KMT2C,ATAD2B,CFDP1,NUFIP2,OSBPL8,EEF2K,FKBP3,FNDC3B,CTDSPL2,SCAMP1,PON2,CILK1,PIAS1,CHMP2B,PPP6C,EPC1,ATF1,BZW1,MAPK8,RAP2C,LCOR,FAM126B,AQR,AFF4,ADAM9,MATR3,RAB11A,CCNK,RNF115,EFR3A,RAB10,KIAA2026,DDX46,FAF2,G3BP2,ASCC3,MAP3K7,METAP2,GOT2,KPNA3,RASA1,RASA2,CPSF6,KHNYN,RANBP9,LMBR1,FAM214A,DCUN1D1,BAZ1A,ASB3,FAM104A,DCTN4,MTDH	hsa-miR-30e-5p
MicroRNA	hsa-miR-30d-5p:TargetScan	hsa-miR-30d-5p	TargetScan	2.414e-33	2.311e-29	3.522e-32	3.432e-31	59	1144	MIS18BP1,RAB22A,CHD1,ACVR1,MDM4,ESCO1,KMT2C,ATAD2B,CFDP1,NUFIP2,OSBPL8,EEF2K,FKBP3,FNDC3B,CTDSPL2,SCAMP1,PON2,CILK1,PIAS1,CHMP2B,PPP6C,EPC1,ATF1,BZW1,MAPK8,RAP2C,LCOR,FAM126B,AQR,AFF4,ADAM9,MATR3,RAB11A,CCNK,RNF115,EFR3A,RAB10,KIAA2026,DDX46,FAF2,G3BP2,ASCC3,MAP3K7,METAP2,GOT2,KPNA3,RASA1,RASA2,CPSF6,KHNYN,RANBP9,LMBR1,FAM214A,DCUN1D1,BAZ1A,ASB3,FAM104A,DCTN4,MTDH	hsa-miR-30d-5p
MicroRNA	hsa-miR-30c-5p:TargetScan	hsa-miR-30c-5p	TargetScan	2.414e-33	2.311e-29	3.522e-32	3.432e-31	59	1144	MIS18BP1,RAB22A,CHD1,ACVR1,MDM4,ESCO1,KMT2C,ATAD2B,CFDP1,NUFIP2,OSBPL8,EEF2K,FKBP3,FNDC3B,CTDSPL2,SCAMP1,PON2,CILK1,PIAS1,CHMP2B,PPP6C,EPC1,ATF1,BZW1,MAPK8,RAP2C,LCOR,FAM126B,AQR,AFF4,ADAM9,MATR3,RAB11A,CCNK,RNF115,EFR3A,RAB10,KIAA2026,DDX46,FAF2,G3BP2,ASCC3,MAP3K7,METAP2,GOT2,KPNA3,RASA1,RASA2,CPSF6,KHNYN,RANBP9,LMBR1,FAM214A,DCUN1D1,BAZ1A,ASB3,FAM104A,DCTN4,MTDH	hsa-miR-30c-5p
MicroRNA	hsa-miR-30b-5p:TargetScan	hsa-miR-30b-5p	TargetScan	2.414e-33	2.311e-29	3.522e-32	3.432e-31	59	1144	MIS18BP1,RAB22A,CHD1,ACVR1,MDM4,ESCO1,KMT2C,ATAD2B,CFDP1,NUFIP2,OSBPL8,EEF2K,FKBP3,FNDC3B,CTDSPL2,SCAMP1,PON2,CILK1,PIAS1,CHMP2B,PPP6C,EPC1,ATF1,BZW1,MAPK8,RAP2C,LCOR,FAM126B,AQR,AFF4,ADAM9,MATR3,RAB11A,CCNK,RNF115,EFR3A,RAB10,KIAA2026,DDX46,FAF2,G3BP2,ASCC3,MAP3K7,METAP2,GOT2,KPNA3,RASA1,RASA2,CPSF6,KHNYN,RANBP9,LMBR1,FAM214A,DCUN1D1,BAZ1A,ASB3,FAM104A,DCTN4,MTDH	hsa-miR-30b-5p
MicroRNA	hsa-miR-30a-5p:TargetScan	hsa-miR-30a-5p	TargetScan	2.414e-33	2.311e-29	3.522e-32	3.432e-31	59	1144	MIS18BP1,RAB22A,CHD1,ACVR1,MDM4,ESCO1,KMT2C,ATAD2B,CFDP1,NUFIP2,OSBPL8,EEF2K,FKBP3,FNDC3B,CTDSPL2,SCAMP1,PON2,CILK1,PIAS1,CHMP2B,PPP6C,EPC1,ATF1,BZW1,MAPK8,RAP2C,LCOR,FAM126B,AQR,AFF4,ADAM9,MATR3,RAB11A,CCNK,RNF115,EFR3A,RAB10,KIAA2026,DDX46,FAF2,G3BP2,ASCC3,MAP3K7,METAP2,GOT2,KPNA3,RASA1,RASA2,CPSF6,KHNYN,RANBP9,LMBR1,FAM214A,DCUN1D1,BAZ1A,ASB3,FAM104A,DCTN4,MTDH	hsa-miR-30a-5p
MicroRNA	hsa-miR-221:mirSVR_highEffct	hsa-miR-221:mirSVR_conserved_highEffect-0.5	MicroRNA.org	8.207e-36	7.857e-32	1.471e-34	1.434e-33	59	1030	STAG1,PYROXD1,DDX42,ENOPH1,ESCO1,KMT2C,PHC3,ZNF644,ATAD2B,CFDP1,LYPLA1,ANKIB1,POLK,ARMC8,CTDSPL2,VTA1,MED1,MIER1,GPATCH2L,PPM1B,PPP4R3A,ZBTB44,RAB18,PPP6C,ZRANB1,ATP5F1C,GAPVD1,GPBP1,VEZF1,SRP9,WSB2,NHLRC2,ZNF302,DPP8,DCUN1D4,NXT2,PRDM2,SNX13,GPD1L,ATP11B,SLC25A43,SUPT7L,RAB1A,CEP97,NBPF8,TCEA1,SNRNP27,TCF12,WASHC4,PDCD6IP,FAM214A,SLC25A36,DCUN1D1,MAP4K5,SCARB2,PHF11,ERCC6L2,KYAT3,ZNF654	hsa-miR-221
MicroRNA	hsa-miR-19b-1*:mirSVR_highEffct	hsa-miR-19b-1*:mirSVR_nonconserved_highEffect-0.5	MicroRNA.org	1.987e-30	1.902e-26	2.366e-29	2.305e-28	59	1298	STAM2,PYROXD1,ACVR1,COPS2,ESCO1,GRPEL2,UBE2D3,RPL7L1,ZNF644,CNOT7,CCSER2,COG5,ARMC8,FNDC3B,UBQLN1,NDFIP2,GUSBP1,API5,CGGBP1,C16orf72,DENND4C,GPATCH2L,ZFX,DYNC2LI1,DROSHA,ATF1,BZW1,LCOR,ZRANB1,SRP9,WSB2,MCCC2,TTC9C,DCUN1D4,NXT2,RNF115,PRDM2,UBXN4,ANKRD12,TMEM41B,ASCC3,RAB1A,CNOT2,KPNA3,SNRNP27,ABI1,WASHC4,WWP1,MTERF3,COP1,ORC5,FAM214A,EIF2D,DCUN1D1,ABCE1,ARID2,SCARB2,CAPRIN1,ZMYM5	hsa-miR-19b-1*
MicroRNA	hsa-miR-18a:mirSVR_lowEffct	hsa-miR-18a:mirSVR_conserved_lowEffect-0.1-0.5	MicroRNA.org	2.768e-25	2.649e-21	2.385e-24	2.324e-23	59	1634	SLC25A46,STAM2,UBE2K,KLHDC2,LEMD3,PYROXD1,EIF1B,TSPYL1,MFSD14A,PNPT1,PHC3,UBP1,CLN5,ANKIB1,SCP2,TRMT13,MED23,UBE2E3,FAM8A1,CUL4B,UBQLN1,SCAF8,PEX3,ARFGEF2,NDFIP2,CCT2,C16orf72,ARMCX3,PPM1B,VPS35,CACYBP,SECISBP2L,ATP5PB,ATP6V1A,IL13RA1,GPBP1,MRPL19,C2CD5,EFR3A,GSE1,SPIN1,RAB1A,HNRNPLL,NBPF8,ABI1,RASA1,WDR7,CPSF6,RBM3,ICE2,RANBP9,PATL1,GSPT1,CCNG1,ARID2,FAM104A,CD47,ERCC6L2,BUB3	hsa-miR-18a
MicroRNA	hsa-miR-155*:mirSVR_lowEffct	hsa-miR-155*:mirSVR_nonconserved_lowEffect-0.1-0.5	MicroRNA.org	3.094e-28	2.962e-24	3.23e-27	3.148e-26	59	1430	UBE2K,DDX42,AP1G1,ZNF655,CLNS1A,MMGT1,TAOK1,POLK,TMCO1,FNDC3B,SIKE1,THOC7,SRSF6,MED29,SCAMP1,BAG5,NDFIP2,GUSBP1,FAM98A,YY1,WTAP,ZFX,SCYL2,FAM204A,TRIM33,PPP2CA,CRLS1,DYNC2LI1,AFF4,MRPL19,DARS1,ZNF217,NHLRC2,PRDM2,GPD1L,BNIP2,GSE1,ATP11B,CCDC47,CBX1,ANKRD12,TMEM41B,METAP2,CEP97,MED13,KPNA3,PCNP,TCF12,KDM5A,WDR7,DNM1L,TMEM168,UTP11,MAP4K5,ARID2,EBAG9,SUZ12,YTHDF3,ZMYM5	hsa-miR-155*
MicroRNA	hsa-miR-150:mirSVR_lowEffct	hsa-miR-150:mirSVR_conserved_lowEffect-0.1-0.5	MicroRNA.org	1.747e-21	1.673e-17	1.143e-20	1.114e-19	59	1952	SYNJ2BP,SMNDC1,CHD2,TSG101,TSPYL1,HMGN3,ACSL3,PHC3,UBE2D3,C12orf29,AP1G1,XRN1,DCAF17,TRMT13,ZCCHC7,POLK,USP1,HECTD1,UBE2E3,SLAIN2,FNDC3B,UBE2Q1,SCAF8,POGK,VTA1,GPATCH2L,PPM1B,PPP4R3A,CHMP2B,SLC4A1AP,USO1,DYNC2LI1,MARF1,AFF4,HAUS6,GAPVD1,GPBP1,ZNF273,MCCC2,DCUN1D4,MMADHC,PRDM2,TOMM70,ARL6IP1,CCDC47,MBD4,METAP2,FBXW11,NBPF8,ITCH,WDR7,SMCHD1,KAT6A,PIAS2,ORC5,ATP6AP2,CD47,PLPBP,ZMYM5	hsa-miR-150
MicroRNA	hsa-miR-1185-2-3p		MirDB	1.386e-39	1.326e-35	3.366e-38	3.28e-37	59	880	LEMD3,PDHB,SMNDC1,APOOL,ACSL3,MFSD14A,KMT2C,CLNS1A,NUFIP2,TAOK1,MED23,USP1,MOB4,ARMC8,SLAIN2,SMARCA5,ARFGEF2,CILK1,PPM1A,ZFX,ZBTB44,RAB18,DYNC2LI1,CTR9,TMEM30A,MAPK8,RAP2C,LCOR,FAM126B,AFF4,SECISBP2L,MON2,GOLPH3,RB1CC1,DPP8,DCUN1D4,NXT2,IQGAP1,EFR3A,RAB10,BMPR1A,ODR4,SPIN1,WDR20,C11orf58,C1QBP,ANKRD12,HERC1,VMA21,PDCD6IP,RASA1,KDM5A,CPSF6,U2SURP,FRYL,LATS1,BAZ1A,PAK2,TM2D1	hsa-miR-1185-2-3p
MicroRNA	hsa-miR-1185-1-3p		MirDB	1.386e-39	1.326e-35	3.366e-38	3.28e-37	59	880	LEMD3,PDHB,SMNDC1,APOOL,ACSL3,MFSD14A,KMT2C,CLNS1A,NUFIP2,TAOK1,MED23,USP1,MOB4,ARMC8,SLAIN2,SMARCA5,ARFGEF2,CILK1,PPM1A,ZFX,ZBTB44,RAB18,DYNC2LI1,CTR9,TMEM30A,MAPK8,RAP2C,LCOR,FAM126B,AFF4,SECISBP2L,MON2,GOLPH3,RB1CC1,DPP8,DCUN1D4,NXT2,IQGAP1,EFR3A,RAB10,BMPR1A,ODR4,SPIN1,WDR20,C11orf58,C1QBP,ANKRD12,HERC1,VMA21,PDCD6IP,RASA1,KDM5A,CPSF6,U2SURP,FRYL,LATS1,BAZ1A,PAK2,TM2D1	hsa-miR-1185-1-3p
MicroRNA	mmu-miR-7229-3p		MirDB	9.742e-36	9.326e-32	1.737e-34	1.692e-33	58	990	SLC25A46,UBE2K,USP9X,CHD2,TRIP12,GPALPP1,PHC3,UBR5,UBP1,ZNF655,NUFIP2,MMGT1,BOD1L1,C2orf49,UBE2E3,VBP1,PPP1R21,SCAMP1,LZTFL1,NDFIP2,CCT2,WDR26,MIER1,DENND4C,GPATCH2L,ZFX,TRIM33,EPC1,BZW1,RAP2C,ZNF512,FAM126B,HAUS6,RAB11A,NXT2,KIAA2026,PAPOLA,CCDC47,SPIN1,MBD4,MAP3K7,CNOT2,TMEM167A,TENT4B,KDM5A,WDR7,KHNYN,USP10,LRPPRC,SLC25A36,DCUN1D1,LATS1,SPPL2A,TMEM168,ARID2,CD47,CAPRIN1,UBE2W	mmu-miR-7229-3p
MicroRNA	hsa-miR-9983-3p		MirDB	2.825e-32	2.705e-28	3.875e-31	3.776e-30	58	1150	SLC25A46,C5orf22,USP9X,APOOL,RNF13,MDM4,NT5DC1,KMT2C,RPL7L1,C12orf29,ZNF655,NUFIP2,OSBPL8,TAOK1,COG5,MED29,CTDSPL2,POGK,NPEPPS,THUMPD1,NDFIP2,CGGBP1,ZFX,CHMP2B,MAPRE1,TRIM33,ARL1,EXOC5,YPEL5,RNF38,CACYBP,VPS29,GAPVD1,C3orf38,MATR3,ZNF621,NXT2,RAB10,PDS5A,ANKRD12,MBD4,MAP3K7,ELOC,SNRNP27,TENT4B,KDM5A,CPSF6,U2SURP,FRYL,VPS36,USP10,CHIC2,USF3,TXNDC15,TMEM168,ABCE1,LEPROTL1,MTDH	hsa-miR-9983-3p
MicroRNA	hsa-miR-875-5p:mirSVR_lowEffct	hsa-miR-875-5p:mirSVR_conserved_lowEffect-0.1-0.5	MicroRNA.org	2.492e-30	2.386e-26	2.949e-29	2.874e-28	58	1253	USP9X,RNF13,TRIP12,ESCO1,TXNL1,PNPT1,UBR5,ZNF644,ATAD2B,LYPLA1,OSBPL8,TMCO1,MFSD1,FAM8A1,MOB4,ARMC8,FNDC3B,SCAMP1,LZTFL1,NDFIP2,MED1,YES1,ARMCX3,GPATCH2L,PPM1A,ZFX,ARL1,EXOC5,RAB18,CRLS1,MPLKIP,ZFR,BZW1,CACYBP,ATP5F1C,MON2,ZNF217,NHLRC2,CCNK,RNF115,FBXL3,MFF,RAB10,ATP11B,TCERG1,ZC3H4,CNOT2,TMEM167A,PCNP,TCF12,PDCD6IP,ICE2,GPATCH2,HEATR1,TXNDC15,ATG3,SUZ12,MTDH	hsa-miR-875-5p
MicroRNA	hsa-miR-708*:mirSVR_lowEffct	hsa-miR-708*:mirSVR_nonconserved_lowEffect-0.1-0.5	MicroRNA.org	4.609e-28	4.412e-24	4.749e-27	4.628e-26	58	1387	UBE2K,DDX42,HMGN3,TXNL1,SUMO1,XRN1,SCP2,EEF2K,BOD1L1,DDX60L,POLK,TMCO1,ARMC8,CUL4B,CUL3,ANXA7,GUSBP1,API5,WDR26,DENND4C,PPM1B,PPP1CC,USO1,VPS35,FAM126B,SECISBP2L,PABIR1,URI1,SERBP1,MATR3,ZKSCAN8,ANKRD49,DPP8,DCUN1D4,SNX13,TCERG1,GNPDA2,PDS5A,RAB1A,TMEM167A,NBPF8,ICE2,SMCHD1,KAT6A,RALGAPB,RANBP9,LMBR1,DNM1L,MRPS10,USP10,SLC25A36,DCUN1D1,TXNDC15,ATAD1,ABCE1,UTP11,MAP4K5,YTHDF3	hsa-miR-708*
MicroRNA	hsa-miR-649:mirSVR_highEffct	hsa-miR-649:mirSVR_nonconserved_highEffect-0.5	MicroRNA.org	3.243e-36	3.105e-32	5.982e-35	5.829e-34	58	970	SMIM15,UBN2,COPS2,ACSL3,CRNKL1,UBE2D3,AP1G1,SUMO1,UBP1,ZNF644,ZFAND6,CRIPT,TMCO1,VBP1,CCDC14,SLAIN2,MDFIC,SMARCA5,POGK,SLC35A1,PON2,VTA1,API5,YY1,PPP4R3A,PPP1CC,ATF1,RAP2C,LCOR,FAM126B,ATP5PB,IL13RA1,GAPVD1,ZNF273,NARS1,MCCC2,SUCLG2,DCUN1D4,IQGAP1,GPD1L,ANKRD12,TCEAL8,PDCD6IP,CPSF6,ICE2,RANBP9,DNM1L,PATL1,OPA1,TXNDC15,TMEM168,ARID2,FAM104A,ERCC6L2,DCTN4,CAPRIN1,MTDH,ZNF654	hsa-miR-649
MicroRNA	hsa-miR-624*:mirSVR_lowEffct	hsa-miR-624*:mirSVR_nonconserved_lowEffect-0.1-0.5	MicroRNA.org	2.707e-30	2.592e-26	3.196e-29	3.114e-28	58	1255	ZC3H14,STAM2,FAM172A,UBE2K,STAG1,DDX42,KMT2C,PHC3,SUMO1,CNOT7,XRN1,PPP1R21,MDFIC,BTF3L4,VRK2,TYW3,UBQLN1,SRSF4,SRSF6,NAA50,YES1,WDR26,MIER1,GPATCH2L,PPM1A,ZFX,TRIM33,CRLS1,PPP2R5C,ATF1,BZW1,MON2,HAUS6,GPBP1,ZNF273,GOLPH3,DDX46,PEX2,TCEAL8,HERC1,RAB1A,HNRNPLL,CEP97,PCNP,TCF12,SMCHD1,U2SURP,LMBR1,PIAS2,HIBADH,OPA1,GSPT1,SLC25A36,ZDHHC6,SCARB2,SUZ12,MTDH,OIP5-AS1	hsa-miR-624*
MicroRNA	hsa-miR-618:mirSVR_highEffct	hsa-miR-618:mirSVR_nonconserved_highEffect-0.5	MicroRNA.org	1.184e-33	1.133e-29	1.81e-32	1.764e-31	58	1083	MRPS31,SLC25A46,BRIX1,ZC3H14,HMGN3,CLTC,CCSER2,LYPLA1,ZCCHC7,MFSD1,ARMC8,CCDC14,SLAIN2,FNDC3B,BTF3L4,SRSF4,HAT1,NDFIP2,NAA50,MED1,MIER1,RNF11,DENND4C,ZFX,PPP4R3A,TRIM33,PPP2CA,PPP6C,DYNC2LI1,PRKAA1,LCOR,IL13RA1,HAUS6,VEZF1,ZNF273,ADAM9,ZNF195,GOLPH3,ZNF302,DPP8,NXT2,SNX13,ATP11B,PAPOLA,SCFD1,HERC1,RAB1A,ITCH,PDCD6IP,RBM4,CCNG1,ATP6AP2,ARID2,IER3IP1,LEPROTL1,ZNF664,BUB3,MTDH	hsa-miR-618
MicroRNA	hsa-miR-616:mirSVR_lowEffct	hsa-miR-616:mirSVR_nonconserved_lowEffect-0.1-0.5	MicroRNA.org	6.141e-23	5.879e-19	4.437e-22	4.323e-21	58	1759	ZC3H14,RPS6KC1,SUMO1,CLTC,ZFAND6,ALG8,TAOK1,BOD1L1,ZCCHC7,MED23,POLK,COG5,HECTD1,MFSD1,FAM8A1,FKBP3,CTDSPL2,ANXA7,CILK1,NAA50,WDR26,PPP1CC,CRLS1,PRKAA1,RTCA,MARF1,ZFR,ATP6V1A,URI1,VEZF1,SRP9,GOLPH3,RB1CC1,RNF115,SNX13,ABRAXAS2,DDX46,PAPOLA,CPNE3,ASCC3,HERC1,MBD4,MAP3K7,HNRNPLL,PDCD6IP,WDR7,KHNYN,CAPZA2,RANBP9,PIAS2,HIBADH,CCNG1,SLC25A36,SPPL2A,UTP11,IER3IP1,EBAG9,MTDH	hsa-miR-616
MicroRNA	hsa-miR-4273:mirSVR_highEffct	hsa-miR-4273:mirSVR_nonconserved_highEffect-0.5	MicroRNA.org	6.382e-33	6.11e-29	8.998e-32	8.768e-31	58	1118	FAM172A,MIS18BP1,C5orf22,SMNDC1,MDM4,COPS2,TRIP12,RPS6KC1,UBE2D3,CNOT7,MMGT1,CRIPT,DNAJA1,ARMC8,PPP1R21,BTF3L4,VRK2,SRSF6,NPEPPS,FAM98A,WDR26,PIAS1,GPATCH2L,PPP4R3A,MAPRE1,TRIM33,HIGD1A,YPEL5,MARF1,ATP6V1A,MATR3,NHLRC2,RB1CC1,FBXL5,ODR4,SYNE2,ASCC3,HERC1,GOLGA5,KPNA3,NBPF8,TCF12,TENT4B,WASHC4,RASA1,WDR7,RBM3,SMCHD1,KAT6A,CAPZA2,UFL1,OPA1,SBDS,MAP4K5,ARID2,IER3IP1,PHF11,ZNF664	hsa-miR-4273
MicroRNA	hsa-miR-4251		MirDB	1.175e-32	1.125e-28	1.63e-31	1.588e-30	58	1131	ZC3H14,STAG1,SYNJ2BP,LEMD3,CCDC90B,CHD1,CHD2,SMIM15,TSPYL1,UBN2,PHC3,ZNF644,CNOT7,CLTC,CCSER2,XRN1,EEF2K,VBP1,CUL4B,CUL3,SLAIN2,SIKE1,CTDSPL2,POGK,ZNF507,CILK1,API5,MED1,WDR26,PIAS1,MIER1,GPATCH2L,PPP4R3A,ZBTB44,RAB18,ZNF512,LCOR,ZRANB1,SNRPG,URI1,ZNF217,FBXL5,ABRAXAS2,BMPR1A,PAPOLA,TMEM41B,CEP97,MED13,GOT2,NBPF8,TENT4B,WASHC4,RALGAPB,PIAS2,FAM214A,TMEM168,IER3IP1,PAK2	hsa-miR-4251
MicroRNA	hsa-miR-378c:mirSVR_lowEffct	hsa-miR-378c:mirSVR_nonconserved_lowEffect-0.1-0.5	MicroRNA.org	2.121e-21	2.031e-17	1.38e-20	1.345e-19	58	1894	C5orf22,USP9X,CHD2,NT5DC1,C12orf29,ZNF655,CCSER2,XRN1,USP1,CCDC14,CUL3,SRSF4,PMPCB,ZNF507,THUMPD1,DENND4C,WTAP,PPM1B,EXOC5,CRLS1,TMEM30A,AFF4,IL13RA1,GPBP1,VEZF1,ZNF273,C3orf38,TMEM126B,ZKSCAN8,GOLPH3,MCCC2,MFF,KIAA2026,GSE1,PAPOLA,WDR20,PEX2,CBX1,MBD4,FBXW11,NBPF8,ELOC,TCF12,PDCD6IP,WDR7,RBM4,ICE2,U2SURP,VPS36,GLOD4,ATG3,BAZ1A,ARID2,SCARB2,LEPROTL1,EBAG9,ZNF664,MTDH	hsa-miR-378c
MicroRNA	hsa-miR-378:mirSVR_lowEffct	hsa-miR-378:mirSVR_conserved_lowEffect-0.1-0.5	MicroRNA.org	2.721e-24	2.605e-20	2.198e-23	2.142e-22	58	1650	C5orf22,CHD2,TSNAX,NT5DC1,C12orf29,ZNF655,CCSER2,XRN1,USP1,CCDC14,CUL3,SRSF4,PMPCB,ZNF507,THUMPD1,DENND4C,WTAP,PPM1B,EXOC5,CRLS1,TMEM30A,AFF4,IL13RA1,GPBP1,VEZF1,C3orf38,TMEM126B,GOLPH3,MCCC2,MFF,SNX13,KIAA2026,PAPOLA,GNPDA2,WDR20,PEX2,CBX1,MBD4,FBXW11,NBPF8,ELOC,TCF12,PDCD6IP,RASA1,WDR7,RBM4,ICE2,U2SURP,VPS36,GLOD4,ATG3,BAZ1A,ARID2,SCARB2,LEPROTL1,EBAG9,ZNF664,MTDH	hsa-miR-378
MicroRNA	hsa-miR-374b-5p		MirDB	1.017e-37	9.738e-34	2.076e-36	2.023e-35	58	910	SLC25A46,UBE2K,LEMD3,RAB22A,PNPT1,ZNF655,ATAD2B,XRN1,MED23,POLK,HECTD1,SLAIN2,SIKE1,PMPCB,MRPL42,CILK1,PPM1B,RNF14,EXOC5,PRKAA1,RNF38,LCOR,LMBRD1,KIFBP,NHLRC2,DPP8,ZNF236,FBXL3,FBXL5,RAB10,FAF2,TCERG1,CCDC47,SPIN1,GNPDA2,WDR20,SYNE2,C11orf58,PEX2,TMEM41B,ASCC3,MED13,ELOC,TCF12,WASHC4,RASA2,WDR7,SLC35B3,KAT6A,CAPZA2,RANBP9,HIBADH,DCUN1D1,ATAD1,EBAG9,BUB3,UBE2W,YTHDF3	hsa-miR-374b-5p
MicroRNA	hsa-miR-371-5p:mirSVR_highEffct	hsa-miR-371-5p:mirSVR_conserved_highEffect-0.5	MicroRNA.org	4.134e-35	3.957e-31	7.066e-34	6.885e-33	58	1017	STAM2,PYROXD1,DDX42,CCDC90B,SMIM15,NT5DC1,ENOPH1,MFSD14A,PHC3,ZNF644,DCAF17,TMCO1,SDHD,CUL3,BTF3L4,SRSF6,MED29,POGK,BAG5,ELP1,ARMCX5,WDR26,MIER1,PPP4R3A,MAPRE1,TRIM33,RAB18,CRLS1,DROSHA,VPS35,MARF1,BZW1,TRIM37,C3orf38,ADAM9,PSMD12,RB1CC1,TOMM70,KIAA2026,SYNE2,PEX2,PDS5A,HNRNPLL,CNOT2,TENT4B,RBM3,RALGAPB,PATL1,ORC5,BAZ1A,EIF2S3,ARID2,CD58,PLPBP,SUZ12,ZNF664,BUB3,ZMYM5	hsa-miR-371-5p
MicroRNA	hsa-miR-33a-3p		MirDB	4.579e-33	4.384e-29	6.494e-32	6.328e-31	58	1111	STAM2,LEMD3,UBN2,MFSD14A,PHC3,UBE2D3,ZNF655,CNOT7,NUFIP2,CCSER2,ANKIB1,HECTD1,EIF3M,CCDC14,UBQLN1,MED29,CTDSPL2,BAG5,VTA1,API5,MED1,WDR26,TRIM33,PPP2CA,MPLKIP,LCOR,FAM126B,SNX2,PABIR1,MATR3,MCCC2,DPP8,IQGAP1,GPD1L,RAB10,CCDC47,SPIN1,NAE1,PRDX3,GNPDA2,CPNE3,PEX2,CEP97,MED13,NBPF8,TCF12,TENT4B,WASHC4,PDCD6IP,RASA2,CPSF6,RBM3,ICE2,DCUN1D1,NEMF,CD47,PLPBP,EBAG9	hsa-miR-33a-3p
MicroRNA	hsa-miR-3201:mirSVR_lowEffct	hsa-miR-3201:mirSVR_nonconserved_lowEffect-0.1-0.5	MicroRNA.org	3.884e-31	3.718e-27	4.931e-30	4.805e-29	58	1209	STAM2,STAG1,NT5DC1,HNRNPH2,SCP2,BOD1L1,MED23,COG5,TMCO1,MFSD1,MOB4,FNDC3B,SRSF4,PMPCB,ZNF507,ARFGEF2,NDFIP2,VTA1,MED1,PPM1A,PRKRA,CCZ1,PRKAA1,ATF1,EMC2,SECISBP2L,ATP5PB,IL13RA1,URI1,GPBP1,ZKSCAN8,NARS1,TAB2,PSMD12,MCCC2,RB1CC1,DCUN1D4,FBXL3,MMADHC,FBXL5,BMPR1A,KIAA2026,TAF2,RAB1A,CEP97,NBPF8,TENT4B,WASHC4,ICE2,U2SURP,KHNYN,DNM1L,DCUN1D1,ATAD1,ARID2,ERCC6L2,SUZ12,YTHDF3	hsa-miR-3201
MicroRNA	hsa-miR-3180-5p:mirSVR_highEffct	hsa-miR-3180-5p:mirSVR_nonconserved_highEffect-0.5	MicroRNA.org	1.001e-26	9.58e-23	9.532e-26	9.288e-25	58	1474	SLC25A46,ZC3H14,C5orf22,STAG1,CHD2,ENOPH1,UBP1,ZNF644,ATAD2B,CFDP1,TRMT13,POLK,PPP1R21,FNDC3B,UBQLN1,POGK,ZNF507,ARFGEF2,YY1,C16orf72,TDP2,DENND4C,PPP1CC,FAM204A,CCZ1,DYNC2LI1,MARF1,RNF38,MPLKIP,ZNF512,ZRANB1,EAPP,ZNF318,MCCC2,SUCLG2,MFF,C2CD5,SNX13,RAB10,ATP11B,SPIN1,CPNE3,TMEM41B,HERC1,CNOT2,ITCH,WASHC4,PDCD6IP,RASA2,WDR7,ICE2,KHNYN,HIBADH,GSPT1,DCUN1D1,MICU2,OIP5-AS1,YTHDF3	hsa-miR-3180-5p
MicroRNA	hsa-miR-3137:mirSVR_lowEffct	hsa-miR-3137:mirSVR_nonconserved_lowEffect-0.1-0.5	MicroRNA.org	1.142e-27	1.093e-23	1.15e-26	1.12e-25	58	1412	ZC3H14,FAM172A,RNF13,MDM4,TRIP12,PHC3,POLK,COG5,FKBP3,VBP1,MOB4,ARMC8,CCDC14,CTDSPL2,SCAF8,NPEPPS,CILK1,API5,CGGBP1,RNF11,GPATCH2L,PPM1B,CHMP2B,RNF14,ELMO2,EMC2,ZRANB1,PABIR1,URI1,SRP9,DARS1,PRDM2,RAB10,TOMM70,PAPOLA,TCERG1,ODR4,CPNE3,ELOC,VMA21,TENT4B,PDCD6IP,RALGAPB,LMBR1,VPS36,MRPS10,BROX,CHIC2,SLC25A36,DCUN1D1,TMEM168,CD47,EBAG9,SUZ12,ZNF664,OIP5-AS1,UBE2W,CPSF7	hsa-miR-3137
MicroRNA	hsa-miR-302a:mirSVR_highEffct	hsa-miR-302a:mirSVR_conserved_highEffect-0.5	MicroRNA.org	7.61e-27	7.285e-23	7.3e-26	7.113e-25	58	1466	C5orf22,SMNDC1,MDM4,HMGN3,CRNKL1,SUMO1,ZNF655,CFDP1,POLK,COG5,SLAIN2,ZNF507,PON2,THUMPD1,CILK1,API5,C16orf72,PPP4R3A,TRIM33,PPP6C,PLEKHA3,VPS35,YPEL5,MARF1,RNF38,ZNF512,LCOR,AFF4,GPBP1,ADAM9,PSMA1,RAB11A,ZNF318,RB1CC1,DPP8,DCUN1D4,PRDM2,SNX13,BMPR1A,PAPOLA,GNPDA2,SYNE2,C11orf58,CEP97,KPNA3,TCEA1,RBM4,ICE2,UFL1,CCNG1,DCUN1D1,SBDS,PHF11,SUZ12,DCTN4,ZNF664,UBE2W,YTHDF3	hsa-miR-302a
MicroRNA	hsa-miR-29b:mirSVR_highEffct	hsa-miR-29b:mirSVR_conserved_highEffect-0.5	MicroRNA.org	6.782e-31	6.492e-27	8.42e-30	8.205e-29	58	1222	STAM2,RNF13,ACVR1,HMGN3,CRNKL1,PHC3,ATAD2B,CCSER2,LYPLA1,ANKIB1,ZNF791,MOB4,ARMC8,SLAIN2,FNDC3B,CTDSPL2,PEX3,VTA1,CCT2,MACROH2A1,YY1,C16orf72,PRKRA,MAPRE1,PPP2CA,ZBTB44,ELMO2,RNF38,ZFR,BZW1,RAP2C,TRIM37,ATP6V1A,ANKRD49,TAB2,MCCC2,DCUN1D4,NXT2,EFR3A,BNIP2,NAE1,ANKRD12,RAB1A,METAP2,WDR7,SLC35B3,RALGAPB,GPATCH2,DNM1L,UBA3,SH3GLB1,TMEM168,ABCE1,CD58,CAPRIN1,UBE2W,YTHDF3,CPSF7	hsa-miR-29b
MicroRNA	hsa-miR-219-5p:mirSVR_lowEffct	hsa-miR-219-5p:mirSVR_conserved_lowEffect-0.1-0.5	MicroRNA.org	2.746e-31	2.629e-27	3.577e-30	3.486e-29	58	1201	SLC25A46,HNRNPH2,GRPEL2,C12orf29,ZNF644,LYPLA1,DCAF17,BOD1L1,ZCCHC7,POLK,C2orf49,ARMC8,UBQLN1,POGK,NPEPPS,ANXA7,LZTFL1,VTA1,YY1,ZFX,FAM204A,PPP2CA,CRLS1,PPP2R5C,YPEL5,TRIM37,ATP5PB,GAPVD1,ADAM9,PSMA1,FBXL3,SNX13,FBXL5,ABRAXAS2,GSE1,TCERG1,ZC3H4,CCDC47,G3BP2,WDR20,ASCC3,GOLGA5,MBD4,PCNP,PDCD6IP,RBM3,SMCHD1,SLC35B3,FRYL,ORC5,SLC25A36,ARID2,SCARB2,PHF11,MOB1A,KYAT3,EBAG9,MRPL3	hsa-miR-219-5p
MicroRNA	hsa-miR-188-3p:mirSVR_lowEffct	hsa-miR-188-3p:mirSVR_nonconserved_lowEffect-0.1-0.5	MicroRNA.org	2.287e-21	2.189e-17	1.487e-20	1.449e-19	58	1897	STAM2,CHD1,MDM4,NT5DC1,TXNL1,PHC3,CLTC,DCAF17,ANKIB1,EEF2K,TRMT13,HECTD1,CUL3,PEX3,BAG5,VTA1,WDR26,ARMCX3,RNF11,DENND4C,TRIM33,HIGD1A,CRLS1,CCZ1,DYNC2LI1,ZRANB1,IL13RA1,HAUS6,GAPVD1,VEZF1,ANKRD49,DCAF16,DCUN1D4,SNX13,ABRAXAS2,ATP11B,ZC3H4,WDR20,C11orf58,CBX1,ANKRD12,CNOT2,PCNP,C12orf4,ABI1,TCF12,RASA1,ICE2,RALGAPB,RANBP9,DNM1L,VPS36,PATL1,OPA1,ARID2,DCTN4,UBE2W,YTHDF3	hsa-miR-188-3p
MicroRNA	hsa-miR-182*:mirSVR_lowEffct	hsa-miR-182*:mirSVR_nonconserved_lowEffect-0.1-0.5	MicroRNA.org	1.141e-31	1.092e-27	1.526e-30	1.487e-29	58	1181	KLHDC2,RAB22A,CHD2,ERGIC2,ZNF644,CLTC,SCP2,USP1,FAM8A1,TYW3,UBQLN1,NPEPPS,SCAMP1,RNF11,WTAP,PPP4R3A,RNF14,ZBTB44,RAB18,PPP6C,USO1,VPS35,IQCB1,ZFR,CACYBP,ZRANB1,MON2,GPBP1,TAB2,ZNF217,FBXL3,C2CD5,ABRAXAS2,BMPR1A,UBXN4,BNIP2,FAF2,PAPOLA,CCDC47,GNPDA2,SCFD1,FBXW11,KPNA3,PCNP,TENT4B,ICE2,SMCHD1,FRYL,PIAS2,GTF2B,SLC25A36,ATG3,ZDHHC6,PAK2,EBAG9,CAPRIN1,ZNF654,ZMYM5	hsa-miR-182*
MicroRNA	hsa-miR-15a:mirSVR_highEffct	hsa-miR-15a:mirSVR_conserved_highEffect-0.5	MicroRNA.org	6.19e-27	5.926e-23	5.973e-26	5.821e-25	58	1460	C5orf22,USP9X,CHD2,COPS2,TRIP12,UBP1,CFDP1,LYPLA1,ANKIB1,DDX60L,ATXN10,MFSD1,MOB4,BTF3L4,UBE2Q1,TBPL1,ELP1,VTA1,MED1,PIAS1,C16orf72,PPM1A,MAPRE1,HIGD1A,PPP2CA,PPP2R5C,PPP6C,BZW1,RAP2C,LCOR,ZRANB1,HAUS6,GAPVD1,ZKSCAN8,RB1CC1,ARMCX2,RAB10,CYFIP1,SPIN1,SYNE2,TCEA1,TENT4B,WWP1,CAPZA2,COP1,DNM1L,FRYL,SLC25A36,DCUN1D1,LATS1,TMEM168,UTP11,ARID2,CD47,ERCC6L2,CD58,SUZ12,ZNF654	hsa-miR-15a
MicroRNA	hsa-miR-147:mirSVR_lowEffct	hsa-miR-147:mirSVR_nonconserved_lowEffect-0.1-0.5	MicroRNA.org	3.247e-23	3.108e-19	2.426e-22	2.364e-21	58	1736	FAM172A,CHD2,TSNAX,UBN2,UCHL3,OSBPL9,DCAF17,TAOK1,EEF2K,COG5,CCDC14,FNDC3B,PMPCB,POGK,BAG5,ATP6V1G1,VTA1,SPG11,MIER1,ARMCX3,RNF11,GPATCH2L,WTAP,HIGD1A,USO1,CTR9,ZFR,ZRANB1,SNX2,PABIR1,ATP5PB,SERBP1,ZKSCAN8,GOLPH3,NHLRC2,DCAF16,ARFIP1,RNF115,MMADHC,MFF,PRDM2,IQGAP1,BNIP2,SLC25A43,SPIN1,C11orf58,CBX1,TCEAL8,METAP2,KPNA3,NBPF8,SNRNP27,TENT4B,WDR7,U2SURP,UBA3,PATL1,ERCC6L2	hsa-miR-147
MicroRNA	hsa-miR-1323		MirDB	3.599e-40	3.446e-36	9.338e-39	9.099e-38	58	821	MIS18BP1,SYNJ2BP,PDHB,SMNDC1,EIF1B,TSNAX,NT5DC1,HNRNPH2,KMT2C,PHC3,ATAD2B,NUFIP2,ZFAND6,ATXN10,TMCO1,C2orf49,HMGN4,SLAIN2,BTF3L4,RTL6,NDFIP2,FAM98A,CGGBP1,WDR26,GPATCH2L,PPM1B,ZBTB44,EXOC5,CRLS1,PPP6C,ZNF512,SECISBP2L,ADAM9,ZNF621,ZNF217,ZNF236,MFF,TCERG1,ARL6IP1,G3BP2,PDS5A,RAB1A,METAP2,MED13,KPNA3,TCEA1,ITCH,ICE2,U2SURP,GLOD4,SLC25A36,DCUN1D1,IER3IP1,ERCC6L2,PAK2,BUB3,CAPRIN1,UBE2W	hsa-miR-1323
MicroRNA	hsa-miR-1290:mirSVR_highEffct	hsa-miR-1290:mirSVR_nonconserved_highEffect-0.5	MicroRNA.org	3.309e-25	3.168e-21	2.834e-24	2.761e-23	58	1581	SLC25A46,STAM2,UBE2K,PYROXD1,EIF1B,RNF13,MDM4,NUP54,GPALPP1,RPL7L1,CNOT7,SCP2,MED23,POLK,COG5,HECTD1,VBP1,CUL4B,VRK2,SRSF4,SRSF6,CTDSPL2,LZTFL1,SLC35A1,PON2,NDFIP2,MACROH2A1,FAM98A,DENND4C,PPP4R3A,RAB18,ATF1,RAP2C,WSB2,MCCC2,SUCLG2,ARFIP1,PRDM2,RAB10,ODR4,PDS5A,ANKRD12,ASCC3,CNOT2,FBXW11,PDCD6IP,RASA1,KDM5A,KAT6A,RANBP9,HEATR1,ORC5,UTP11,ATP6AP2,PAK2,PLPBP,SUZ12,BUB3	hsa-miR-1290
MicroRNA	hsa-miR-1271:mirSVR_lowEffct	hsa-miR-1271:mirSVR_conserved_lowEffect-0.1-0.5	MicroRNA.org	6.164e-25	5.901e-21	5.199e-24	5.066e-23	58	1601	STAG1,CHD2,ACVR1,MDM4,GPALPP1,TXNL1,PHC3,AP1G1,CNOT7,CLTC,CCSER2,DCAF17,BOD1L1,SLAIN2,FNDC3B,SIKE1,SCAF8,ANXA7,YES1,WTAP,MAPRE1,TRIM33,PPP2CA,ZBTB44,PPP6C,USO1,ELMO2,ATF1,HAUS6,GPBP1,ZNF273,ADAM9,PRDM2,RAB10,SYNE2,TMEM167A,C12orf4,TCF12,PDCD6IP,RASA1,CPSF6,RBM4,SMCHD1,MTERF3,KAT6A,GPATCH2,UBA3,LRPPRC,SLC25A36,USF3,ABCE1,ZDHHC6,ATP6AP2,LEPROTL1,ERCC6L2,EBAG9,DCTN4,MTDH	hsa-miR-1271
MicroRNA	hsa-miR-1252-3p		MirDB	2.599e-39	2.488e-35	6.173e-38	6.015e-37	58	851	UBE2K,TRIP12,GRPEL2,ZNF644,XRN1,MKLN1,DCAF17,OSBPL8,MMGT1,ATXN10,MOB4,CUL4B,CUL3,FNDC3B,BTF3L4,SMARCA5,SRSF6,CTDSPL2,POGK,MRPL42,PEX3,ZNF507,CILK1,NDFIP2,MED1,CGGBP1,PRKRA,TRIM33,RAP2C,LCOR,FAM126B,SECISBP2L,GPBP1,MRPL19,ZNF621,ZNF302,DPP8,CCNK,GPD1L,RAB10,BNIP2,SPIN1,NAE1,WDR20,C11orf58,PEX2,ABI1,ITCH,PDCD6IP,GPATCH2,UBA3,PIAS2,SH3GLB1,ATAD1,ATG3,MOB1A,PLPBP,YTHDF3	hsa-miR-1252-3p
MicroRNA	hsa-miR-1197:mirSVR_lowEffct	hsa-miR-1197:mirSVR_nonconserved_lowEffect-0.1-0.5	MicroRNA.org	5.078e-22	4.861e-18	3.46e-21	3.371e-20	58	1838	SLC25A46,C5orf22,LEMD3,MDM4,UBN2,HMGN3,C12orf29,UBP1,TAOK1,CCDC14,MDFIC,VRK2,RTL6,UBE2Q1,POGK,NPEPPS,CGGBP1,WDR26,MIER1,DENND4C,PPM1A,PPP4R3A,MAPRE1,TRIM33,EXOC5,CRLS1,PPP2R5C,YPEL5,TMEM30A,ZNF512,ZRANB1,SNX2,KIFBP,C3orf38,NARS1,WSB2,RB1CC1,C2CD5,ABRAXAS2,G3BP2,METAP2,TMEM167A,TCF12,PDCD6IP,SLC35B3,RANBP9,GPATCH2,FAM214A,USF3,SPPL2A,BAZ1A,UTP11,PHF11,MOB1A,PLPBP,CAPRIN1,OIP5-AS1,YTHDF3	hsa-miR-1197
MicroRNA	hsa-let-7a-2*:mirSVR_highEffct	hsa-let-7a-2*:mirSVR_nonconserved_highEffect-0.5	MicroRNA.org	1.577e-30	1.51e-26	1.885e-29	1.837e-28	58	1242	STAM2,STAG1,TSNAX,TSPYL1,HNRNPH2,CRNKL1,RPL7L1,SUMO1,ZNF655,ATAD2B,MFSD1,CUL4B,SMARCA5,SRSF4,CTDSPL2,LZTFL1,ZNF507,ELP1,HAT1,PIAS1,DENR,WTAP,ZFX,PPP1CC,TRIM33,PPP2R5C,PRKAA1,RNF38,ZNF512,PTGES3,LCOR,SNX2,VEZF1,ZKSCAN8,ANKRD49,TAB2,ZNF217,NHLRC2,ZNF302,RB1CC1,CCNK,EFR3A,C1QBP,CNOT2,MED13,WDR7,SMCHD1,WWP1,KAT6A,CAPZA2,UFL1,ORC5,SLC25A36,DCUN1D1,BAZ1A,MOB1A,EBAG9,ZNF654	hsa-let-7a-2*
MicroRNA	mmu-miR-30e-5p		MirDB	1.459e-33	1.397e-29	2.193e-32	2.136e-31	57	1042	FAM172A,CHD1,ACVR1,MDM4,UBN2,TRIP12,ESCO1,GRPEL2,KMT2C,UBE2D3,ZNF644,NUFIP2,OSBPL9,OSBPL8,TAOK1,FKBP3,FNDC3B,SCAMP1,ZNF507,PON2,CILK1,MACROH2A1,ZBTB44,EPC1,YPEL5,ATF1,MAPK8,RAP2C,FAM126B,AFF4,MON2,ADAM9,CCNK,EFR3A,RAB10,KIAA2026,PAPOLA,G3BP2,GNPDA2,ASCC3,WASHC4,RASA1,RASA2,KDM5A,WDR7,CPSF6,U2SURP,KHNYN,COP1,FAM214A,DCUN1D1,ATG3,ASB3,ERCC6L2,MTDH,UBE2W,YTHDF3	mmu-miR-30e-5p
MicroRNA	mmu-miR-30d-5p		MirDB	1.459e-33	1.397e-29	2.193e-32	2.136e-31	57	1042	FAM172A,CHD1,ACVR1,MDM4,UBN2,TRIP12,ESCO1,GRPEL2,KMT2C,UBE2D3,ZNF644,NUFIP2,OSBPL9,OSBPL8,TAOK1,FKBP3,FNDC3B,SCAMP1,ZNF507,PON2,CILK1,MACROH2A1,ZBTB44,EPC1,YPEL5,ATF1,MAPK8,RAP2C,FAM126B,AFF4,MON2,ADAM9,CCNK,EFR3A,RAB10,KIAA2026,PAPOLA,G3BP2,GNPDA2,ASCC3,WASHC4,RASA1,RASA2,KDM5A,WDR7,CPSF6,U2SURP,KHNYN,COP1,FAM214A,DCUN1D1,ATG3,ASB3,ERCC6L2,MTDH,UBE2W,YTHDF3	mmu-miR-30d-5p
MicroRNA	mmu-miR-30c-5p		MirDB	1.255e-33	1.201e-29	1.909e-32	1.86e-31	57	1039	FAM172A,CHD1,ACVR1,MDM4,UBN2,TRIP12,ESCO1,GRPEL2,KMT2C,UBE2D3,ZNF644,NUFIP2,OSBPL9,OSBPL8,TAOK1,FKBP3,FNDC3B,SCAMP1,ZNF507,PON2,CILK1,MACROH2A1,ZBTB44,EPC1,YPEL5,ATF1,MAPK8,RAP2C,FAM126B,AFF4,MON2,ADAM9,CCNK,EFR3A,RAB10,KIAA2026,PAPOLA,G3BP2,GNPDA2,ASCC3,TENT4B,WASHC4,RASA1,RASA2,KDM5A,WDR7,CPSF6,KHNYN,COP1,FAM214A,DCUN1D1,ATG3,ASB3,ERCC6L2,MTDH,UBE2W,YTHDF3	mmu-miR-30c-5p
MicroRNA	mmu-miR-30b-5p		MirDB	1.255e-33	1.201e-29	1.909e-32	1.86e-31	57	1039	FAM172A,CHD1,ACVR1,MDM4,UBN2,TRIP12,ESCO1,GRPEL2,KMT2C,UBE2D3,ZNF644,NUFIP2,OSBPL9,OSBPL8,TAOK1,FKBP3,FNDC3B,SCAMP1,ZNF507,PON2,CILK1,MACROH2A1,ZBTB44,EPC1,YPEL5,ATF1,MAPK8,RAP2C,FAM126B,AFF4,MON2,ADAM9,CCNK,EFR3A,RAB10,KIAA2026,PAPOLA,G3BP2,GNPDA2,ASCC3,TENT4B,WASHC4,RASA1,RASA2,KDM5A,WDR7,CPSF6,KHNYN,COP1,FAM214A,DCUN1D1,ATG3,ASB3,ERCC6L2,MTDH,UBE2W,YTHDF3	mmu-miR-30b-5p
MicroRNA	mmu-miR-30a-5p		MirDB	1.459e-33	1.397e-29	2.193e-32	2.136e-31	57	1042	FAM172A,CHD1,ACVR1,MDM4,UBN2,TRIP12,ESCO1,GRPEL2,KMT2C,UBE2D3,ZNF644,NUFIP2,OSBPL9,OSBPL8,TAOK1,FKBP3,FNDC3B,SCAMP1,ZNF507,PON2,CILK1,MACROH2A1,ZBTB44,EPC1,YPEL5,ATF1,MAPK8,RAP2C,FAM126B,AFF4,MON2,ADAM9,CCNK,EFR3A,RAB10,KIAA2026,PAPOLA,G3BP2,GNPDA2,ASCC3,WASHC4,RASA1,RASA2,KDM5A,WDR7,CPSF6,U2SURP,KHNYN,COP1,FAM214A,DCUN1D1,ATG3,ASB3,ERCC6L2,MTDH,UBE2W,YTHDF3	mmu-miR-30a-5p
MicroRNA	hsa-miR-944		MirDB	1.783e-33	1.707e-29	2.654e-32	2.586e-31	57	1046	STAM2,TSNAX,COPS2,CRNKL1,PHC3,ZNF655,CCSER2,XRN1,MKLN1,TAOK1,BOD1L1,TRMT13,FAM8A1,MOB4,CUL3,SLAIN2,FNDC3B,CTDSPL2,SCAF8,NPEPPS,PEX3,NDFIP2,NAA50,GPATCH2L,PPM1B,TRIM33,PPP2CA,EXOC5,PRKAA1,ZRANB1,SECISBP2L,ATP6V1A,RAB11A,DPP8,DCUN1D4,TOMM70,UBXN4,SPIN1,C11orf58,PDS5A,CEP97,TMEM167A,VMA21,WASHC4,U2SURP,GPATCH2,PIAS2,HIBADH,USP10,LRPPRC,DCUN1D1,USF3,LATS1,LEPROTL1,CD47,PAK2,EBAG9	hsa-miR-944
MicroRNA	hsa-miR-934:mirSVR_lowEffct	hsa-miR-934:mirSVR_nonconserved_lowEffect-0.1-0.5	MicroRNA.org	1.682e-34	1.61e-30	2.719e-33	2.65e-32	57	1000	STAG1,PYROXD1,EIF1B,APOOL,RNF13,CHD2,HMGN3,ESCO1,XRN1,EEF2K,BOD1L1,COG5,UBE2E3,CUL4B,BTF3L4,POGK,EEF1E1,SCAMP1,BAG5,ZNF507,HAT1,NAA50,MED1,WTAP,TRIM33,RAB18,PPP2R5C,DYNC2LI1,MARF1,ZNF512,FAM126B,HAUS6,MATR3,TMEM126B,SRP9,NHLRC2,DCAF16,RNF115,PRDM2,ABRAXAS2,BMPR1A,PAPOLA,SPIN1,GNPDA2,WDR20,TMEM41B,ASCC3,HNRNPLL,MED13,PDCD6IP,CAPZA2,UFL1,PATL1,LRPPRC,ATP6AP2,ERCC6L2,SUZ12	hsa-miR-934
MicroRNA	hsa-miR-758:mirSVR_lowEffct	hsa-miR-758:mirSVR_conserved_lowEffect-0.1-0.5	MicroRNA.org	4.764e-26	4.56e-22	4.278e-25	4.168e-24	57	1464	STAM2,SYNJ2BP,USP9X,COPS2,NUP54,UBR5,UBP1,ATAD2B,CFDP1,ANKIB1,TRMT13,ZCCHC7,TMCO1,SDHD,CUL3,THOC7,SUPT20H,SRSF6,VTA1,GUSBP1,CCT2,WDR26,PPM1B,ELMO2,CTR9,ZFR,EMC2,FAM126B,MON2,GPBP1,ADAM9,SRP9,NHLRC2,DCUN1D4,PRDM2,SNX13,DDX46,GNPDA2,SYNE2,C11orf58,TCEAL8,GOLGA5,RAB1A,MED13,PCNP,ELOC,U2SURP,RANBP9,UFL1,VPS36,HIBADH,USP10,DCUN1D1,ATG3,EBAG9,MTDH,OIP5-AS1	hsa-miR-758
MicroRNA	hsa-miR-6875-3p		MirDB	1.596e-34	1.528e-30	2.585e-33	2.519e-32	57	999	UBE2K,STAG1,SYNJ2BP,RAB22A,SMIM15,TSPYL1,MDM4,UBN2,ENOPH1,RPL7L1,MKLN1,ZFAND6,TAOK1,DDX60L,C2orf49,SDHD,CCDC14,FNDC3B,SIKE1,SMARCA5,SCAF8,ATP6V1G1,FAM98A,C16orf72,ARMCX3,GPATCH2L,WTAP,IFNAR1,RNF14,ZBTB44,EXOC5,ZFR,SNX2,ATP5F1C,URI1,EAPP,GPBP1,TAB2,ZNF318,SNX13,FBXL5,DDX46,BNIP2,ANKRD12,MAP3K7,CEP97,KPNA3,TCF12,WASHC4,PDCD6IP,WDR7,RBM3,RALGAPB,RANBP9,ARID2,SUZ12,MTREX	hsa-miR-6875-3p
MicroRNA	hsa-miR-675*:mirSVR_lowEffct	hsa-miR-675*:mirSVR_nonconserved_lowEffect-0.1-0.5	MicroRNA.org	2.456e-32	2.351e-28	3.378e-31	3.292e-30	57	1100	STAM2,PDHB,COPS2,TRIP12,HMGN3,GPALPP1,ZNF655,UCHL3,TAOK1,POLK,TMCO1,USP1,HECTD1,BTF3L4,TYW3,SUPT20H,MED29,EEF1E1,ANXA7,THUMPD1,VTA1,CCT2,SPG11,YY1,WTAP,PPP1CC,EXOC5,USO1,IQCB1,YPEL5,RAP2C,URI1,SERBP1,GPBP1,MRPL19,PRDM2,KIAA2026,PRDX3,WDR20,MAP3K7,RAB1A,C12orf4,TENT4B,WDR7,WWP1,OPA1,GSPT1,SHQ1,CHIC2,SLC25A36,TXNDC15,ATG3,ABCE1,MAP4K5,LEPROTL1,CD47,MTREX	hsa-miR-675*
MicroRNA	hsa-miR-583:mirSVR_highEffct	hsa-miR-583:mirSVR_nonconserved_highEffect-0.5	MicroRNA.org	2.256e-26	2.159e-22	2.084e-25	2.031e-24	57	1442	FAM172A,APOOL,RNF13,CHD1,CHD2,TSNAX,TXNL1,ZNF644,ALG8,TRMT13,MED23,COG5,HMGN4,SRSF6,POGK,C16orf72,MIER1,GPATCH2L,PPP4R3A,TRIM33,PPP2R5C,ZNF512,SNX2,GPBP1,C3orf38,TMEM126B,ANKRD49,GOLPH3,SSBP1,MCCC2,CCNK,MMADHC,C2CD5,SNX13,RAB10,TOMM70,GSE1,PAPOLA,ARL6IP1,NAE1,G3BP2,TMEM41B,MED13,KPNA3,KAT6A,RALGAPB,UBA3,FRYL,MRPS10,ATAD1,ZDHHC6,ARID2,ERCC6L2,PLPBP,MTREX,CAPRIN1,YTHDF3	hsa-miR-583
MicroRNA	hsa-miR-550*:mirSVR_lowEffct	hsa-miR-550*:mirSVR_nonconserved_lowEffect-0.1-0.5	MicroRNA.org	1.366e-29	1.308e-25	1.541e-28	1.501e-27	57	1244	EIF1B,HMGN3,TXNL1,CFDP1,MED23,MOB4,PPP1R21,BTF3L4,UBQLN1,POGK,SCAMP1,FAM98A,NAA50,YES1,PIAS1,PPM1A,PPM1B,CHMP2B,SCYL2,ZNF675,FAM204A,TRIM33,ZBTB44,CCZ1,USO1,DYNC2LI1,VPS35,EMC2,ZNF512,LMBRD1,FAM126B,PABIR1,WSB2,RNF115,C2CD5,SNX13,TOMM70,SYNE2,CBX1,PDS5A,TCEAL8,ASCC3,RAB1A,HNRNPLL,CEP97,SNRNP27,ABI1,ITCH,TCF12,TENT4B,RBM4,CCNG1,LRPPRC,LEPROTL1,EBAG9,SUZ12,MTDH	hsa-miR-550*
MicroRNA	hsa-miR-548o:PITA	hsa-miR-548o:PITA_TOP	PITA	4.268e-44	4.086e-40	1.519e-42	1.48e-41	57	665	UBE2K,SYNJ2BP,LEMD3,SMNDC1,EIF1B,RAB22A,TSNAX,SMIM15,HNRNPH2,KMT2C,UBE2D3,ZNF644,ATAD2B,CLTC,OSBPL8,SLAIN2,SCAMP1,ARFGEF2,MACROH2A1,FAM98A,NAA50,MED1,CGGBP1,WDR26,ARMCX3,WTAP,PPP4R3A,PPP2CA,ZBTB44,CACYBP,URI1,SERBP1,RAB11A,ZNF217,DCAF16,DCUN1D4,MFF,SNX13,ABRAXAS2,RAB10,GSE1,PAPOLA,ARL6IP1,CPNE3,KPNA3,TCEA1,RASA1,RANBP9,SLC25A36,BAZ1A,ARID2,ERCC6L2,MRPL3,BUB3,CAPRIN1,MTDH,YTHDF3	hsa-miR-548o
MicroRNA	hsa-miR-548d-3p:PITA	hsa-miR-548d-3p:PITA_TOP	PITA	3.734e-42	3.574e-38	1.146e-40	1.116e-39	57	721	ZC3H14,SMNDC1,USP9X,RAB22A,KMT2C,AP1G1,ZNF644,ATAD2B,NUFIP2,ANKIB1,ZFAND6,MMGT1,USP1,MOB4,FNDC3B,SRSF6,CTDSPL2,ARFGEF2,NDFIP2,FAM98A,MED1,CGGBP1,C16orf72,PPP1CC,SCYL2,MAPRE1,CCZ1,PRKAA1,RNF38,RAP2C,PTGES3,VPS29,RB1CC1,ARFIP1,DCUN1D4,BMPR1A,FAF2,GSE1,PAPOLA,TCERG1,SPIN1,HERC1,RAB1A,ABI1,RBM3,RBM4,KAT6A,RANBP9,DCUN1D1,BAZ1A,MAP4K5,SCARB2,CD47,SUZ12,ZNF664,BUB3,YTHDF3	hsa-miR-548d-3p
MicroRNA	hsa-miR-509-5p:mirSVR_highEffct	hsa-miR-509-5p:mirSVR_nonconserved_highEffect-0.5	MicroRNA.org	1.561e-35	1.494e-31	2.731e-34	2.661e-33	57	956	C5orf22,EIF1B,MDM4,HMGN3,ESCO1,GPALPP1,ATAD2B,CCSER2,CRIPT,TAOK1,COG5,CUL3,SLAIN2,TYW3,SRSF4,CTDSPL2,SCAF8,SCAMP1,THUMPD1,CCT2,TDP2,PPP2CA,PPP6C,CTR9,DROSHA,IQCB1,YPEL5,RAP2C,LCOR,VPS29,RAB11A,TAB2,NHLRC2,ARFIP1,FBXL3,MFF,IQGAP1,TOMM70,DDX46,ATP11B,SLC25A43,G3BP2,WDR20,PDS5A,ASCC3,HNRNPLL,FBXW11,MTERF3,RALGAPB,PATL1,ORC5,ATAD1,ARID2,FAM104A,ERCC6L2,BUB3,RSL24D1	hsa-miR-509-5p
MicroRNA	hsa-miR-509-3-5p:mirSVR_highEffct	hsa-miR-509-3-5p:mirSVR_nonconserved_highEffect-0.5	MicroRNA.org	6.021e-36	5.764e-32	1.09e-34	1.062e-33	57	939	C5orf22,EIF1B,MDM4,HMGN3,GPALPP1,CCSER2,LYPLA1,CRIPT,TAOK1,COG5,CUL3,SLAIN2,TYW3,SRSF4,CTDSPL2,SCAF8,MRPL42,SCAMP1,THUMPD1,CCT2,TDP2,PPP2CA,PPP6C,CTR9,DROSHA,IQCB1,YPEL5,RAP2C,LCOR,VPS29,IL13RA1,RAB11A,TAB2,ARFIP1,FBXL3,MFF,IQGAP1,TOMM70,DDX46,ATP11B,SLC25A43,G3BP2,WDR20,PDS5A,ASCC3,FBXW11,MTERF3,KAT6A,RALGAPB,ORC5,ATAD1,ARID2,FAM104A,ERCC6L2,BUB3,RSL24D1,CPSF7	hsa-miR-509-3-5p
MicroRNA	hsa-miR-4482-3p		MirDB	1.874e-33	1.794e-29	2.777e-32	2.706e-31	57	1047	STAM2,UBE2K,SYNJ2BP,USP9X,CCDC90B,AP1G1,PIK3CB,CNOT7,NUFIP2,ANKIB1,SCP2,TRMT13,CUL4B,SLAIN2,SIKE1,SUPT20H,SCAMP1,ZNF507,NDFIP2,FAM98A,MED1,WDR26,HIGD1A,EXOC5,PPP6C,PRKAA1,PEDS1,TMEM30A,ATF1,LCOR,FAM126B,AFF4,RAB11A,PSMD12,FBXL3,DDX46,GSE1,G3BP2,ANKRD12,CEP97,TCF12,TENT4B,WDR7,HDDC2,UBA3,UFL1,HEATR1,PATL1,PIAS2,OPA1,GSPT1,DCUN1D1,LATS1,ARID2,PAK2,SUZ12,UBE2W	hsa-miR-4482-3p
MicroRNA	hsa-miR-4329:mirSVR_lowEffct	hsa-miR-4329:mirSVR_nonconserved_lowEffect-0.1-0.5	MicroRNA.org	4.804e-22	4.599e-18	3.283e-21	3.199e-20	57	1772	ZC3H14,STAG1,DDX42,CHD2,COPS2,HMGN3,NT5DC1,GRPEL2,RPL7L1,ZNF644,CNOT7,SCP2,EEF2K,TRMT13,TMCO1,VBP1,SUPT20H,UBQLN1,PMPCB,PEX3,WDR26,DENND4C,PPM1A,CHMP2B,PPP1CC,ARL1,PRKAA1,ZNF512,SNRPG,AFF4,MON2,VEZF1,MCCC2,PRDM2,TOMM70,BMPR1A,FAF2,PAPOLA,CPNE3,HNRNPLL,CNOT2,GOT2,NBPF8,SNRNP27,WASHC4,WDR7,CPSF6,RBM3,TPRKB,CAPZA2,GPATCH2,PIAS2,LRPPRC,ARID2,CAPRIN1,MTDH,OIP5-AS1	hsa-miR-4329
MicroRNA	hsa-miR-4326:mirSVR_lowEffct	hsa-miR-4326:mirSVR_nonconserved_lowEffect-0.1-0.5	MicroRNA.org	6.711e-23	6.424e-19	4.841e-22	4.717e-21	57	1700	UBE2K,STAG1,CHD1,CHD2,NT5DC1,GRPEL2,GPALPP1,KMT2C,C12orf29,SUMO1,SCP2,ALG8,EEF2K,BOD1L1,COG5,SRSF4,TBPL1,SCAMP1,THUMPD1,SPG11,NAA50,GPATCH2L,PPP1CC,PPP2R5C,USO1,ELMO2,PRKAA1,MPLKIP,PTGES3,MCCC2,PRDM2,C2CD5,SNX13,DDX46,FAF2,WDR20,SYNE2,SUPT7L,PDS5A,MAP3K7,TMEM167A,FBXW11,PDCD6IP,RASA1,WWP1,U2SURP,KAT6A,RALGAPB,DNM1L,UFL1,PATL1,SHQ1,SLC25A36,MAP4K5,ERCC6L2,ZNF664,OIP5-AS1	hsa-miR-4326
MicroRNA	hsa-miR-429:PITA	hsa-miR-429:PITA_TOP	PITA	3.672e-39	3.516e-35	8.554e-38	8.335e-37	57	818	STAM2,LEMD3,CHD1,ENOPH1,HNRNPH2,KMT2C,PHC3,ATAD2B,NUFIP2,CCSER2,ZFAND6,MMGT1,FNDC3B,BTF3L4,SUPT20H,UBQLN1,CTDSPL2,PMPCB,SCAMP1,BAG5,CILK1,MED1,C16orf72,CHMP2B,MAPRE1,TRIM33,PPP2CA,RAB18,PPP2R5C,MARF1,RNF38,RAP2C,MATR3,DARS1,ZNF217,ZNF236,DCUN1D4,GSE1,ATP11B,PAPOLA,MED13,FBXW11,PCNP,ELOC,TENT4B,RANBP9,FRYL,DCUN1D1,USF3,LATS1,MAP4K5,ARID2,ERCC6L2,SUZ12,MTDH,UBE2W,YTHDF3	hsa-miR-429
MicroRNA	hsa-miR-4252:mirSVR_lowEffct	hsa-miR-4252:mirSVR_nonconserved_lowEffect-0.1-0.5	MicroRNA.org	4.787e-21	4.583e-17	3.057e-20	2.979e-19	57	1861	BRIX1,C5orf22,KLHDC2,MDM4,COPS2,HMGN3,MFSD14A,PHC3,RPL7L1,CLTC,XRN1,OSBPL9,MMGT1,CRIPT,FKBP3,FNDC3B,TYW3,SRSF6,PMPCB,NPEPPS,SCAMP1,SLC35A1,HAT1,API5,MED1,WDR26,GPATCH2L,PPM1A,MTFMT,PPP2R5C,DYNC2LI1,VPS35,RTCA,ZFR,MAPK8,FAM126B,ATP6V1A,ZNF273,PSMA4,SRP9,ZNF217,MCCC2,FBXL5,RAB10,KIAA2026,CCDC47,PRDX3,GNPDA2,WDR7,SMCHD1,KAT6A,CAPZA2,EIF2S3,NEMF,PHF11,CD47,YTHDF3	hsa-miR-4252
MicroRNA	hsa-miR-374b*:mirSVR_highEffct	hsa-miR-374b*:mirSVR_nonconserved_highEffect-0.5	MicroRNA.org	1.102e-34	1.055e-30	1.818e-33	1.772e-32	57	992	ZC3H14,FAM172A,KLHDC2,SMNDC1,RNF13,TSG101,COPS2,TRIP12,HMGN3,ZNF644,CCSER2,XRN1,MMGT1,TAOK1,POLK,HECTD1,MOB4,PPP1R21,RTL6,PMPCB,NPEPPS,PEX3,SLC35A1,NDFIP2,VTA1,WDR26,PPM1B,CHMP2B,FAM204A,ZBTB44,TMEM30A,EMC2,PABIR1,C3orf38,TMEM126B,NARS1,SRP9,TAB2,DCAF16,SUCLG2,DCUN1D4,FBXL3,BMPR1A,SPIN1,NAE1,SYNE2,WASHC4,CAPZA2,DNM1L,HIBADH,DCUN1D1,LATS1,ABCE1,FAM104A,ERCC6L2,CAPRIN1,RSL24D1	hsa-miR-374b*
MicroRNA	hsa-miR-370:mirSVR_lowEffct	hsa-miR-370:mirSVR_conserved_lowEffect-0.1-0.5	MicroRNA.org	1.16e-19	1.11e-15	6.725e-19	6.553e-18	57	1994	SYNJ2BP,CHD2,ENOPH1,ESCO1,UBE2D3,UBR5,ZNF644,XRN1,TAOK1,EEF2K,POLK,COG5,TMCO1,MFSD1,SCAF8,POGK,CCT2,FAM98A,WDR26,RNF11,GPATCH2L,IFNAR1,MAPRE1,TRIM33,PPP6C,VPS35,PRKAA1,RNF38,ZFR,LCOR,MON2,IL13RA1,ADAM9,NHLRC2,ARFIP1,CCNK,FBXL5,ABRAXAS2,UBXN4,FAF2,WDR20,MAP3K7,CEP97,CNOT2,TCF12,RBM4,SMCHD1,KAT6A,RALGAPB,UFL1,VPS36,HIBADH,GSPT1,USF3,ABCE1,PLPBP,UBE2W	hsa-miR-370
MicroRNA	hsa-miR-3168:mirSVR_highEffct	hsa-miR-3168:mirSVR_nonconserved_highEffect-0.5	MicroRNA.org	3.758e-35	3.598e-31	6.447e-34	6.282e-33	57	972	PYROXD1,KMT2C,UBP1,ZNF655,ZNF644,XRN1,TRMT13,DDX60L,USP1,UBE2E3,FAM8A1,FKBP3,CCDC14,SLAIN2,UBQLN1,CTDSPL2,LZTFL1,PON2,THUMPD1,WDR26,CHMP2B,RAB18,IQCB1,MAPK8,ZNF512,TRIM37,GPBP1,RAB11A,MCCC2,RB1CC1,DPP8,ZNF236,NXT2,FBXL3,TOMM70,BMPR1A,BNIP2,PAPOLA,G3BP2,WDR20,SYNE2,KPNA3,PCNP,TENT4B,KAT6A,CAPZA2,FRYL,HEATR1,ATG3,ABCE1,ZDHHC6,ARID2,PHF11,MOB1A,CD58,CAPRIN1,ZMYM5	hsa-miR-3168
MicroRNA	hsa-miR-3159:mirSVR_highEffct	hsa-miR-3159:mirSVR_nonconserved_highEffect-0.5	MicroRNA.org	2.932e-33	2.806e-29	4.259e-32	4.15e-31	57	1056	STAG1,USP9X,APOOL,TSNAX,COPS2,HMGN3,GRPEL2,INIP,C12orf29,SUMO1,UBP1,CFDP1,OSBPL9,POLK,MFSD1,CUL3,SLAIN2,FNDC3B,MRPL42,SLC35A1,ELP1,YY1,C16orf72,ZBTB44,ARL1,VPS35,LCOR,AFF4,IL13RA1,VEZF1,MATR3,ANKRD49,NARS1,NXT2,PRDM2,ARL6IP1,CCDC47,ASCC3,RAB1A,MED13,NBPF8,ITCH,TCF12,RBM4,SMCHD1,SLC35B3,CAPZA2,DNM1L,UFL1,FRYL,CCNG1,FAM214A,EIF2D,MAP4K5,PHF11,PLPBP,UBE2W	hsa-miR-3159
MicroRNA	hsa-miR-26b-5p		MirDB	4.132e-37	3.956e-33	8.024e-36	7.818e-35	57	893	FAM172A,UBE2K,USP9X,CHD1,EYA3,UBN2,NT5DC1,GPALPP1,ACSL3,MFSD14A,KMT2C,UBP1,ATAD2B,TAOK1,MED23,FAM8A1,SRSF6,SCAMP1,FAM98A,MIER1,PPM1B,MTFMT,ZBTB44,RAB18,EPC1,PEDS1,RAP2C,SERBP1,ADAM9,MATR3,DARS1,ARMCX2,ZNF236,C2CD5,BNIP2,G3BP2,WDR20,TAF2,MAP3K7,METAP2,TCEA1,TCF12,RANBP9,PATL1,PIAS2,SLC25A36,USF3,ATAD1,ABCE1,ZDHHC6,PAK2,SUZ12,ZNF664,USPL1,MTDH,UBE2W,YTHDF3	hsa-miR-26b-5p
MicroRNA	hsa-miR-26a-5p		MirDB	4.387e-37	4.2e-33	8.502e-36	8.284e-35	57	894	FAM172A,UBE2K,USP9X,CHD1,EYA3,UBN2,NT5DC1,GPALPP1,ACSL3,MFSD14A,KMT2C,UBP1,ATAD2B,TAOK1,MED23,FAM8A1,SRSF6,SCAMP1,FAM98A,MIER1,PPM1B,MTFMT,ZBTB44,RAB18,EPC1,PEDS1,RAP2C,SERBP1,ADAM9,MATR3,DARS1,ARMCX2,ZNF236,C2CD5,BNIP2,G3BP2,WDR20,TAF2,MAP3K7,METAP2,TCEA1,TCF12,RANBP9,PATL1,PIAS2,SLC25A36,USF3,ATAD1,ABCE1,ZDHHC6,PAK2,SUZ12,ZNF664,USPL1,MTDH,UBE2W,YTHDF3	hsa-miR-26a-5p
MicroRNA	hsa-miR-22:mirSVR_lowEffct	hsa-miR-22:mirSVR_conserved_lowEffect-0.1-0.5	MicroRNA.org	1.754e-23	1.68e-19	1.335e-22	1.301e-21	57	1653	ZC3H14,STAM2,FAM172A,UBE2K,STAG1,LEMD3,EIF1B,ERGIC2,SMIM15,PHC3,UBR5,CLK1,XRN1,MMGT1,SCP2,EEF2K,TRMT13,HECTD1,CUL3,CTDSPL2,PMPCB,NDFIP2,SPG11,WDR26,RNF11,GPATCH2L,FAM204A,ARL1,CRLS1,DYNC2LI1,IQCB1,EPC1,RNF38,MON2,ATP6V1A,HAUS6,URI1,ZNF318,DCAF16,ZNF236,DCUN1D4,CYFIP1,FAF2,PRDX3,CPNE3,PEX2,ANKRD12,RBM3,KHNYN,KAT6A,COP1,LRPPRC,USF3,ABCE1,SBDS,ASB3,EBAG9	hsa-miR-22
MicroRNA	hsa-miR-200c:PITA	hsa-miR-200c:PITA_TOP	PITA	3.01e-39	2.881e-35	7.044e-38	6.864e-37	57	815	STAM2,LEMD3,CHD1,ENOPH1,HNRNPH2,KMT2C,PHC3,ATAD2B,NUFIP2,CCSER2,ZFAND6,MMGT1,FNDC3B,BTF3L4,SUPT20H,UBQLN1,CTDSPL2,PMPCB,SCAMP1,BAG5,CILK1,MED1,C16orf72,CHMP2B,MAPRE1,TRIM33,PPP2CA,RAB18,PPP2R5C,MARF1,RNF38,RAP2C,MATR3,DARS1,ZNF217,ZNF236,DCUN1D4,GSE1,ATP11B,PAPOLA,MED13,FBXW11,PCNP,ELOC,TENT4B,RANBP9,FRYL,DCUN1D1,USF3,LATS1,MAP4K5,ARID2,ERCC6L2,SUZ12,MTDH,UBE2W,YTHDF3	hsa-miR-200c
MicroRNA	hsa-miR-200b:PITA	hsa-miR-200b:PITA_TOP	PITA	3.01e-39	2.881e-35	7.044e-38	6.864e-37	57	815	STAM2,LEMD3,CHD1,ENOPH1,HNRNPH2,KMT2C,PHC3,ATAD2B,NUFIP2,CCSER2,ZFAND6,MMGT1,FNDC3B,BTF3L4,SUPT20H,UBQLN1,CTDSPL2,PMPCB,SCAMP1,BAG5,CILK1,MED1,C16orf72,CHMP2B,MAPRE1,TRIM33,PPP2CA,RAB18,PPP2R5C,MARF1,RNF38,RAP2C,MATR3,DARS1,ZNF217,ZNF236,DCUN1D4,GSE1,ATP11B,PAPOLA,MED13,FBXW11,PCNP,ELOC,TENT4B,RANBP9,FRYL,DCUN1D1,USF3,LATS1,MAP4K5,ARID2,ERCC6L2,SUZ12,MTDH,UBE2W,YTHDF3	hsa-miR-200b
MicroRNA	hsa-miR-19b-3p:TargetScan	hsa-miR-19b-3p	TargetScan	3.37e-35	3.226e-31	5.802e-34	5.654e-33	57	970	LEMD3,CHD2,MDM4,NUP54,PIK3CB,CNOT7,NUFIP2,CLTC,CCSER2,ANKIB1,MMGT1,ARMC8,FNDC3B,MDFIC,BTF3L4,CTDSPL2,ANXA7,BAG5,ARFGEF2,PON2,NDFIP2,MIER1,RNF11,DENND4C,PPM1A,EXOC5,RAB18,PRKAA1,EPC1,RNF38,MAPK8,RAP2C,PTGES3,FAM126B,SECISBP2L,MON2,GAPVD1,EMC7,GPBP1,ARFIP1,C2CD5,EFR3A,KIAA2026,BNIP2,G3BP2,ANKRD12,RAB1A,MED13,FBXW11,KPNA3,ITCH,RASA1,LMBR1,PATL1,DCUN1D1,FAM104A,CAPRIN1	hsa-miR-19b-3p
MicroRNA	hsa-miR-19a-3p:TargetScan	hsa-miR-19a-3p	TargetScan	3.37e-35	3.226e-31	5.802e-34	5.654e-33	57	970	LEMD3,CHD2,MDM4,NUP54,PIK3CB,CNOT7,NUFIP2,CLTC,CCSER2,ANKIB1,MMGT1,ARMC8,FNDC3B,MDFIC,BTF3L4,CTDSPL2,ANXA7,BAG5,ARFGEF2,PON2,NDFIP2,MIER1,RNF11,DENND4C,PPM1A,EXOC5,RAB18,PRKAA1,EPC1,RNF38,MAPK8,RAP2C,PTGES3,FAM126B,SECISBP2L,MON2,GAPVD1,EMC7,GPBP1,ARFIP1,C2CD5,EFR3A,KIAA2026,BNIP2,G3BP2,ANKRD12,RAB1A,MED13,FBXW11,KPNA3,ITCH,RASA1,LMBR1,PATL1,DCUN1D1,FAM104A,CAPRIN1	hsa-miR-19a-3p
MicroRNA	hsa-miR-196a-1-3p		MirDB	9.993e-36	9.566e-32	1.775e-34	1.729e-33	57	948	FAM172A,UBE2K,USP9X,EIF1B,UBN2,GRPEL2,CRNKL1,PIK3CB,OSBPL8,MMGT1,CRIPT,BOD1L1,TMCO1,CUL4B,BTF3L4,SRSF6,ANXA7,PEX3,LZTFL1,ARFGEF2,ARMCX5,WDR26,MIER1,RNF11,DENND4C,GPATCH2L,WTAP,ZFX,CHMP2B,ZBTB44,DROSHA,PRKAA1,TMEM30A,LCOR,AFF4,ATP6V1A,GPBP1,GOLPH3,NHLRC2,ZNF236,PRDM2,FBXL5,EFR3A,PSMD6,RAB10,ATP11B,ZC3H4,CPNE3,TMEM167A,TCEA1,TENT4B,U2SURP,PIAS2,DCUN1D1,MOB1A,CD47,UBE2W	hsa-miR-196a-1-3p
MicroRNA	hsa-miR-17-5p:Functional MTI	Functional MTI	miRTarbase	9.609e-31	9.199e-27	1.181e-29	1.151e-28	57	1181	SLC25A46,SYNJ2BP,PDHB,RAB22A,TSG101,ERGIC2,SMIM15,GRPEL2,AP1G1,UBR5,CNOT7,NUFIP2,CCSER2,ANKIB1,FAM8A1,SLAIN2,SIKE1,BTF3L4,POGK,ZNF507,NAA50,YES1,IFNAR1,ARL1,PPP6C,ELMO2,RTCA,BZW1,RAP2C,PTGES3,LCOR,ZRANB1,TRIM37,FAM126B,C3orf38,NARS1,DCUN1D4,RNF115,FBXL5,RAB10,BNIP2,FAF2,CCDC47,CBX1,ANKRD12,CEP97,MED13,TMEM167A,ELOC,ITCH,TENT4B,U2SURP,CAPZA2,DNM1L,MRPS10,SH3GLB1,CD47	hsa-miR-17-5p
MicroRNA	hsa-miR-16:mirSVR_highEffct	hsa-miR-16:mirSVR_conserved_highEffect-0.5	MicroRNA.org	2.179e-26	2.086e-22	2.016e-25	1.964e-24	57	1441	USP9X,CHD2,COPS2,TRIP12,CFDP1,ANKIB1,DDX60L,ATXN10,MFSD1,MOB4,ARMC8,UBE2Q1,TBPL1,ELP1,VTA1,API5,MED1,PIAS1,C16orf72,PPM1A,MAPRE1,HIGD1A,PPP2R5C,PPP6C,BZW1,RAP2C,LCOR,ZRANB1,HAUS6,GAPVD1,ADAM9,ZKSCAN8,TAB2,ARMCX2,RAB10,CYFIP1,SLC25A43,SYNE2,TCEA1,RBM4,WWP1,CAPZA2,COP1,DNM1L,FRYL,SLC25A36,DCUN1D1,LATS1,TMEM168,UTP11,ARID2,CD47,ERCC6L2,CD58,SUZ12,ZNF654,UBE2W	hsa-miR-16
MicroRNA	hsa-miR-1323:PITA	hsa-miR-1323:PITA_TOP	PITA	4.268e-44	4.086e-40	1.519e-42	1.48e-41	57	665	UBE2K,SYNJ2BP,LEMD3,SMNDC1,EIF1B,RAB22A,TSNAX,SMIM15,HNRNPH2,KMT2C,UBE2D3,ZNF644,ATAD2B,CLTC,OSBPL8,SLAIN2,SCAMP1,ARFGEF2,MACROH2A1,FAM98A,NAA50,MED1,CGGBP1,WDR26,ARMCX3,WTAP,PPP4R3A,PPP2CA,ZBTB44,CACYBP,URI1,SERBP1,RAB11A,ZNF217,DCAF16,DCUN1D4,MFF,SNX13,ABRAXAS2,RAB10,GSE1,PAPOLA,ARL6IP1,CPNE3,KPNA3,TCEA1,RASA1,RANBP9,SLC25A36,BAZ1A,ARID2,ERCC6L2,MRPL3,BUB3,CAPRIN1,MTDH,YTHDF3	hsa-miR-1323
MicroRNA	hsa-miR-1276:mirSVR_highEffct	hsa-miR-1276:mirSVR_nonconserved_highEffect-0.5	MicroRNA.org	2.927e-31	2.802e-27	3.807e-30	3.709e-29	57	1154	INIP,CRNKL1,SUMO1,MMGT1,SCP2,CRIPT,TRMT13,COG5,CCDC14,CUL4B,PPP1R21,UBQLN1,NPEPPS,SLC35A1,ARFGEF2,VTA1,CCT2,FAM98A,MIER1,CHMP2B,MTFMT,PRKRA,FAM204A,PPP2R5C,DROSHA,PLEKHA3,RAP2C,GPBP1,PSMA1,ZKSCAN8,ANKRD49,NARS1,ZNF217,ZNF318,ARFIP1,ABRAXAS2,BNIP2,SPIN1,G3BP2,SYNE2,TMEM41B,FBXW11,ITCH,WWP1,KAT6A,LMBR1,USP10,CHIC2,DCUN1D1,LATS1,ATAD1,UTP11,ATP6AP2,PHF11,MOB1A,BUB3,YTHDF3	hsa-miR-1276
[truncated: 6,852 more rows]

## Sheet: Drug Prediction results
Category	ID	Name	Source	p-value	q-value Bonferroni	q-value FDR B&H	q-value FDR B&Y	Hit Count in Query List	Hit Count in Genome	Hit in Query List	Name
[truncated: 144 more rows]

## Sheet: Transcription Factor results
Category	ID	Name	Source	p-value	q-value Bonferroni	q-value FDR B&H	q-value FDR B&Y	Hit Count in Query List	Hit Count in Genome	Hit in Query List	Transcription factor
[truncated: 226 more rows]
